# Supplementary material for: Causal effect of immune cells, metabolites, cathepsins, and vitamin therapy in diabetic retinopathy: a Mendelian randomization and cross-sectional study
Source: Front Immunol. 2024 Oct 1;15:1443236. doi: 10.3389/fimmu.2024.1443236 (PMC11487118; doi:10.3389/fimmu.2024.1443236)
Supplement: Supplementary file 3 [file DataSheet1.zip]

Archive with 12 entries (12 files):
- Supplementary Table 1.XLS
- Supplementary Table 10.XLS
- Supplementary Table 11.XLS
- Supplementary Table 12.XLS
- Supplementary Table 2.XLS
- Supplementary Table 3.XLS
- Supplementary Table 4.XLS
- Supplementary Table 5.XLS
- Supplementary Table 6.XLS
- Supplementary Table 7.XLS
- Supplementary Table 8.XLS
- Supplementary Table 9.XLS
