# Supplementary material for: Causal effect of immune cells, metabolites, cathepsins, and vitamin therapy in diabetic retinopathy: a Mendelian randomization and cross-sectional study
Source: Front Immunol. 2024 Oct 1;15:1443236. doi: 10.3389/fimmu.2024.1443236 (PMC11487118; doi:10.3389/fimmu.2024.1443236)
Supplement: Supplementary file 3 [file DataSheet1.zip › Supplementary Table 1.XLS]

## Sheet: Sheet1
Supplementary Table 1. Pleiotropy and heterogeneity analyses of Two-Sample MR between cathepsins and DR, PDR
outcome	exposure	method	Q	Q_df	Q_pval	egger_intercept	se	pval
DR	cathepisn B	MR Egger	23.7188	16	0.0958275	-0.0119213	0.0222684	0.599772
DR	cathepisn B	Inverse variance weighted	24.1437	17	0.115583
DR	cathepisn E	MR Egger	15.9456	7	0.0256177	0.0028864	0.021047	0.894781
DR	cathepisn E	Inverse variance weighted	15.9885	8	0.0425453
DR	cathepisn F	MR Egger	10.6134	8	0.224579	-0.0307635	0.0256215	0.264214
DR	cathepisn F	Inverse variance weighted	12.526	9	0.185251
DR	cathepisn G	MR Egger	12.451	9	0.189064	-0.010328	0.0277331	0.718209
DR	cathepisn G	Inverse variance weighted	12.6428	10	0.244333
DR	cathepisn H	MR Egger	5.83126	8	0.666127	-0.013701	0.0118072	0.279344
DR	cathepisn H	Inverse variance weighted	7.17776	9	0.618617
DR	cathepisn L2	MR Egger	14.5395	10	0.149773	0.0218656	0.0221443	0.346729
DR	cathepisn L2	Inverse variance weighted	15.9571	11	0.14273
DR	cathepisn O	MR Egger	15.5787	21	0.792836	0.00723773	0.0100301	0.478497
DR	cathepisn O	Inverse variance weighted	16.0994	22	0.810922
DR	cathepisn S	MR Egger	11.9152	9	0.218134	-0.00490373	0.0282639	0.866099
DR	cathepisn S	Inverse variance weighted	11.955	10	0.288079
DR	cathepisn Z	MR Egger	11.073	11	0.437166	-0.00703761	0.011046	0.537083
DR	cathepisn Z	Inverse variance weighted	11.4816	12	0.488154
PDR	cathepisn B	MR Egger	25.5988	16	0.0599412	-0.0452964	0.0380449	0.251174
PDR	cathepisn B	Inverse variance weighted	27.8668	17	0.0465193
PDR	cathepisn E	MR Egger	12.9191	7	0.074105	0.0158506	0.0311947	0.626986
PDR	cathepisn E	Inverse variance weighted	13.3956	8	0.0989447
PDR	cathepisn F	MR Egger	11.4329	8	0.178355	-0.067261	0.0436398	0.161819
PDR	cathepisn F	Inverse variance weighted	14.8278	9	0.0957755
PDR	cathepisn G	MR Egger	14.2601	9	0.113368	0.00126325	0.0487663	0.979899
PDR	cathepisn G	Inverse variance weighted	14.2612	10	0.161407
PDR	cathepisn H	MR Egger	3.89297	8	0.866648	-0.00556898	0.0194075	0.781442
PDR	cathepisn H	Inverse variance weighted	3.97531	9	0.91303
PDR	cathepisn L2	MR Egger	22.834	10	0.0113763	-0.0188715	0.0456087	0.687777
PDR	cathepisn L2	Inverse variance weighted	23.2249	11	0.0164276
PDR	cathepisn O	MR Egger	17.5773	21	0.675573	0.0111632	0.0164814	0.505597
PDR	cathepisn O	Inverse variance weighted	18.0361	22	0.703847
PDR	cathepisn S	MR Egger	15.9361	9	0.068228	0.00576245	0.0537966	0.917047
PDR	cathepisn S	Inverse variance weighted	15.9564	10	0.100887
PDR	cathepisn Z	MR Egger	18.8963	11	0.0629801	0.00491906	0.0237743	0.839863
PDR	cathepisn Z	Inverse variance weighted	18.9699	12	0.0892582
