# Supplementary material for: Causal effect of immune cells, metabolites, cathepsins, and vitamin therapy in diabetic retinopathy: a Mendelian randomization and cross-sectional study
Source: Front Immunol. 2024 Oct 1;15:1443236. doi: 10.3389/fimmu.2024.1443236 (PMC11487118; doi:10.3389/fimmu.2024.1443236)
Supplement: Supplementary file 3 [file DataSheet1.zip › Supplementary Table 10.XLS]

## Sheet: Sheet1
Supplementary Table 11. The result of MR analysis between Immune Cells and PDR
outcome	exposure	method	nsnp	b	se	pval	or	or_lci95	or_uci95
DR	Activated & resting Treg % CD4 Treg	Simple mode	11	-0.0806798	0.0904008	0.393112	0.922489	0.772699	1.10132
DR	Activated & resting Treg % CD4 Treg	MR Egger	11	-0.0506032	0.101416	0.62977	0.950656	0.779285	1.15971
DR	Activated & resting Treg % CD4 Treg	Inverse variance weighted	11	0.0204795	0.0590866	0.728891	1.02069	0.909073	1.14601
DR	Activated & resting Treg % CD4 Treg	Weighted median	11	0.00836833	0.0619694	0.892581	1.0084	0.893069	1.13863
DR	Activated & resting Treg % CD4 Treg	Weighted mode	11	0.00573087	0.0568247	0.921662	1.00575	0.899743	1.12424
DR	Activated & resting Treg %CD4+	MR Egger	16	0.0620943	0.0865615	0.48496	1.06406	0.898017	1.26081
DR	Activated & resting Treg %CD4+	Inverse variance weighted	16	0.024083	0.0470661	0.608871	1.02438	0.934105	1.12337
DR	Activated & resting Treg %CD4+	Weighted median	16	0.0212525	0.0654843	0.745527	1.02148	0.898439	1.16137
DR	Activated & resting Treg %CD4+	Weighted mode	16	0.0159878	0.0813428	0.846819	1.01612	0.866369	1.19175
DR	Activated & resting Treg %CD4+	Simple mode	16	-0.0155081	0.0992974	0.877975	0.984612	0.810478	1.19616
DR	Activated & resting Treg AC	Inverse variance weighted	13	-0.340846	0.239816	0.155236	0.711168	0.444464	1.13791
DR	Activated & resting Treg AC	MR Egger	13	0.696035	0.774054	0.387803	2.00578	0.439942	9.14476
DR	Activated & resting Treg AC	Simple mode	13	0.0319679	0.127601	0.806416	1.03248	0.804021	1.32587
DR	Activated & resting Treg AC	Weighted mode	13	0.00975465	0.104915	0.927456	1.0098	0.822112	1.24034
DR	Activated & resting Treg AC	Weighted median	13	-0.00496064	0.0978551	0.95957	0.995052	0.821391	1.20543
DR	Activated & secreting Treg %CD4 Treg	Inverse variance weighted	13	0.3145	0.293768	0.284362	1.36957	0.770061	2.43582
DR	Activated & secreting Treg %CD4 Treg	MR Egger	13	-0.290129	0.528396	0.593925	0.748167	0.265594	2.10755
DR	Activated & secreting Treg %CD4 Treg	Weighted median	13	-0.0104358	0.0595347	0.860853	0.989618	0.880625	1.1121
DR	Activated & secreting Treg %CD4 Treg	Weighted mode	13	-0.00901239	0.0652558	0.892445	0.991028	0.872045	1.12624
DR	Activated & secreting Treg %CD4 Treg	Simple mode	13	0.00844326	0.0862768	0.923657	1.00848	0.851582	1.19428
DR	Activated & secreting Treg %CD4+	MR Egger	11	-0.163701	0.17918	0.38474	0.848995	0.597564	1.20622
DR	Activated & secreting Treg %CD4+	Inverse variance weighted	11	-0.082884	0.0997391	0.405969	0.920458	0.757015	1.11919
DR	Activated & secreting Treg %CD4+	Weighted median	11	0.0554987	0.0897878	0.536504	1.05707	0.88649	1.26047
DR	Activated & secreting Treg %CD4+	Weighted mode	11	0.0617556	0.113079	0.596952	1.0637	0.852246	1.32762
DR	Activated & secreting Treg %CD4+	Simple mode	11	0.0191387	0.192948	0.922947	1.01932	0.698347	1.48783
DR	Activated & secreting Treg AC	Weighted mode	7	0.116474	0.136651	0.42673	1.12353	0.859536	1.4686
DR	Activated & secreting Treg AC	MR Egger	7	-0.289536	0.354742	0.45151	0.748611	0.373503	1.50044
DR	Activated & secreting Treg AC	Inverse variance weighted	7	-0.079624	0.131453	0.5447	0.923463	0.713715	1.19485
DR	Activated & secreting Treg AC	Simple mode	7	0.0913832	0.145519	0.553153	1.09569	0.823794	1.45732
DR	Activated & secreting Treg AC	Weighted median	7	0.0431772	0.12143	0.722161	1.04412	0.822978	1.32469
DR	Activated Treg %CD4	MR Egger	7	0.315108	0.255553	0.272365	1.37041	0.83046	2.26142
DR	Activated Treg %CD4	Inverse variance weighted	7	-0.118688	0.139187	0.393811	0.888084	0.676045	1.16663
DR	Activated Treg %CD4	Weighted mode	7	0.110692	0.14716	0.480394	1.11705	0.837159	1.49052
DR	Activated Treg %CD4	Simple mode	7	0.110692	0.157579	0.508718	1.11705	0.820236	1.52127
DR	Activated Treg %CD4	Weighted median	7	0.0461697	0.115394	0.689078	1.04725	0.835269	1.31303
DR	Activated Treg %CD4 Treg	Weighted median	13	0.0682704	0.0853305	0.42367	1.07065	0.905763	1.26556
DR	Activated Treg %CD4 Treg	Simple mode	13	0.106317	0.138485	0.457498	1.11217	0.847797	1.459
DR	Activated Treg %CD4 Treg	Weighted mode	13	0.0957163	0.138362	0.502239	1.10045	0.83906	1.44326
DR	Activated Treg %CD4 Treg	Inverse variance weighted	13	-0.0313389	0.0721272	0.663929	0.969147	0.841383	1.11631
DR	Activated Treg %CD4 Treg	MR Egger	13	0.00469729	0.199936	0.981677	1.00471	0.678971	1.48672
DR	Activated Treg AC	Wald ratio	1	-0.0310517	0.226528	0.89097	0.969425	0.621856	1.51126
DR	B cell % CD3- lymphocyte	Inverse variance weighted	13	0.0505169	0.0567905	0.373718	1.05181	0.941018	1.17566
DR	B cell % CD3- lymphocyte	MR Egger	13	-0.0785667	0.147731	0.605422	0.92444	0.692035	1.23489
DR	B cell % CD3- lymphocyte	Weighted mode	13	-0.0302987	0.10547	0.778805	0.970156	0.788975	1.19294
DR	B cell % CD3- lymphocyte	Weighted median	13	0.012017	0.0747487	0.872278	1.01209	0.874161	1.17178
DR	B cell % CD3- lymphocyte	Simple mode	13	0.0109668	0.116098	0.926302	1.01103	0.805263	1.26937
DR	B cell %lymphocyte	MR Egger	20	-0.0928643	0.0912311	0.322212	0.911317	0.7621	1.08975
DR	B cell %lymphocyte	Weighted mode	20	-0.0519267	0.0810554	0.529413	0.949398	0.80994	1.11287
DR	B cell %lymphocyte	Weighted median	20	-0.0257239	0.0634163	0.685011	0.974604	0.860691	1.10359
DR	B cell %lymphocyte	Simple mode	20	-0.0232041	0.0929858	0.805617	0.977063	0.814276	1.17239
DR	B cell %lymphocyte	Inverse variance weighted	20	0.00843402	0.0461493	0.85499	1.00847	0.921255	1.10394
DR	B cell AC	MR Egger	13	-0.281849	0.168071	0.121704	0.754387	0.542662	1.04872
DR	B cell AC	Weighted median	13	-0.0488165	0.094622	0.605917	0.952356	0.791144	1.14642
DR	B cell AC	Weighted mode	13	-0.0272604	0.107798	0.804638	0.973108	0.787774	1.20204
DR	B cell AC	Simple mode	13	0.034706	0.159916	0.831833	1.03532	0.756745	1.41643
DR	B cell AC	Inverse variance weighted	13	-0.00497764	0.0820858	0.951646	0.995035	0.84716	1.16872
DR	BAFF-R on B cell	Weighted median	13	-0.0371733	0.0316687	0.240467	0.963509	0.905522	1.02521
DR	BAFF-R on B cell	Weighted mode	13	-0.0312664	0.0319858	0.347613	0.969217	0.91032	1.03192
DR	BAFF-R on B cell	Inverse variance weighted	13	-0.0234485	0.0275227	0.394231	0.976824	0.925526	1.03097
DR	BAFF-R on B cell	MR Egger	13	-0.00975024	0.0372014	0.798093	0.990297	0.920659	1.0652
DR	BAFF-R on B cell	Simple mode	13	0.014324	0.0694529	0.840061	1.01443	0.885322	1.16236
DR	BAFF-R on CD20-	Weighted median	7	-0.152656	0.106022	0.149909	0.858425	0.697356	1.0567
DR	BAFF-R on CD20-	Weighted mode	7	-0.142637	0.115703	0.263764	0.867069	0.691138	1.08778
DR	BAFF-R on CD20-	Simple mode	7	-0.108986	0.186933	0.581114	0.896743	0.621653	1.29357
DR	BAFF-R on CD20-	Inverse variance weighted	7	-0.0394715	0.0828466	0.63376	0.961297	0.817217	1.13078
DR	BAFF-R on CD20-	MR Egger	7	-0.0162445	0.180237	0.931684	0.983887	0.691073	1.40077
DR	BAFF-R on CD20- CD38-	Weighted median	5	-0.112043	0.0741277	0.130663	0.894005	0.77311	1.03381
DR	BAFF-R on CD20- CD38-	Inverse variance weighted	5	-0.0945344	0.0705444	0.180223	0.909796	0.792311	1.0447
DR	BAFF-R on CD20- CD38-	Weighted mode	5	-0.100457	0.0845999	0.30075	0.904424	0.76623	1.06754
DR	BAFF-R on CD20- CD38-	Simple mode	5	-0.0770135	0.11117	0.526583	0.925877	0.744601	1.15129
DR	BAFF-R on CD20- CD38-	MR Egger	5	-0.106479	0.165611	0.566022	0.898994	0.649809	1.24373
DR	BAFF-R on CD24+ CD27+	Simple mode	13	-0.155621	0.0686738	0.0427384	0.855883	0.748098	0.979199
DR	BAFF-R on CD24+ CD27+	Inverse variance weighted	13	-0.0487888	0.0285919	0.0879364	0.952382	0.900479	1.00728
DR	BAFF-R on CD24+ CD27+	Weighted median	13	-0.0440422	0.0317475	0.165361	0.956914	0.899184	1.01835
DR	BAFF-R on CD24+ CD27+	Weighted mode	13	-0.0429474	0.029778	0.17482	0.957962	0.903651	1.01554
DR	BAFF-R on CD24+ CD27+	MR Egger	13	-0.0399835	0.0404296	0.343934	0.960805	0.887608	1.04004
DR	BAFF-R on IgD- CD24-	Inverse variance weighted	12	-0.0618943	0.030102	0.0397678	0.939982	0.886128	0.99711
DR	BAFF-R on IgD- CD24-	Weighted median	12	-0.0483559	0.0337719	0.15219	0.952795	0.891768	1.018
DR	BAFF-R on IgD- CD24-	Weighted mode	12	-0.0476329	0.0323414	0.168829	0.953484	0.894919	1.01588
DR	BAFF-R on IgD- CD24-	Simple mode	12	-0.0883627	0.0744655	0.260371	0.915429	0.791112	1.05928
DR	BAFF-R on IgD- CD24-	MR Egger	12	-0.0253347	0.0402904	0.543573	0.974983	0.900951	1.0551
DR	BAFF-R on IgD- CD27-	Inverse variance weighted	11	-0.0640583	0.029906	0.0321946	0.93795	0.884552	0.994572
DR	BAFF-R on IgD- CD27-	Simple mode	11	-0.136867	0.0751987	0.0987663	0.872087	0.752574	1.01058
DR	BAFF-R on IgD- CD27-	Weighted median	11	-0.0477469	0.0331849	0.150203	0.953375	0.893339	1.01745
DR	BAFF-R on IgD- CD27-	Weighted mode	11	-0.0510792	0.0347091	0.171876	0.950203	0.887711	1.0171
DR	BAFF-R on IgD- CD27-	MR Egger	11	-0.0208889	0.0398333	0.612665	0.979328	0.905777	1.05885
DR	BAFF-R on IgD- CD38-	Simple mode	9	-0.163788	0.0674998	0.0414279	0.848922	0.743722	0.969002
DR	BAFF-R on IgD- CD38-	Inverse variance weighted	9	-0.0530919	0.0294608	0.0715267	0.948293	0.895086	1.00466
DR	BAFF-R on IgD- CD38-	Weighted median	9	-0.0448564	0.0323999	0.166218	0.956135	0.897304	1.01882
DR	BAFF-R on IgD- CD38-	Weighted mode	9	-0.0410718	0.0319884	0.235092	0.95976	0.901433	1.02186
DR	BAFF-R on IgD- CD38-	MR Egger	9	-0.0419275	0.0408995	0.339414	0.958939	0.885068	1.03898
DR	BAFF-R on IgD- CD38br	Inverse variance weighted	9	-0.0608	0.0662064	0.358441	0.941011	0.826492	1.0714
DR	BAFF-R on IgD- CD38br	Weighted median	9	-0.0485132	0.0830665	0.559201	0.952645	0.809512	1.12109
DR	BAFF-R on IgD- CD38br	Weighted mode	9	-0.0525062	0.0875847	0.565434	0.948848	0.799177	1.12655
DR	BAFF-R on IgD- CD38br	Simple mode	9	0.0724492	0.12876	0.589076	1.07514	0.835337	1.38378
DR	BAFF-R on IgD- CD38br	MR Egger	9	-0.0524494	0.125938	0.68954	0.948902	0.741346	1.21457
DR	BAFF-R on IgD- CD38dim	Inverse variance weighted	11	-0.0491888	0.0291265	0.0912583	0.952001	0.899176	1.00793
DR	BAFF-R on IgD- CD38dim	Weighted median	11	-0.04256	0.0317426	0.17999	0.958333	0.900527	1.01985
DR	BAFF-R on IgD- CD38dim	Weighted mode	11	-0.0435387	0.0329041	0.215225	0.957396	0.8976	1.02117
DR	BAFF-R on IgD- CD38dim	Simple mode	11	-0.0892141	0.0691081	0.225771	0.91465	0.798783	1.04732
DR	BAFF-R on IgD- CD38dim	MR Egger	11	-0.0465389	0.0402062	0.276861	0.954527	0.882194	1.03279
DR	BAFF-R on IgD+	Weighted median	13	-0.0369308	0.0313545	0.238857	0.963743	0.906299	1.02483
DR	BAFF-R on IgD+	Weighted mode	13	-0.0300403	0.0316579	0.361389	0.970406	0.912023	1.03253
DR	BAFF-R on IgD+	Inverse variance weighted	13	-0.0232179	0.0273675	0.396229	0.97705	0.926021	1.03089
DR	BAFF-R on IgD+	MR Egger	13	-0.00959547	0.0368496	0.799369	0.99045	0.921437	1.06463
DR	BAFF-R on IgD+	Simple mode	13	0.0154027	0.0652101	0.81726	1.01552	0.893679	1.15398
DR	BAFF-R on IgD+ CD24-	Weighted median	14	-0.0368469	0.0305454	0.227703	0.963824	0.907814	1.02329
DR	BAFF-R on IgD+ CD24-	Weighted mode	14	-0.0316862	0.0333701	0.359666	0.968811	0.907473	1.03429
DR	BAFF-R on IgD+ CD24-	Inverse variance weighted	14	-0.0222203	0.027225	0.414401	0.978025	0.927204	1.03163
DR	BAFF-R on IgD+ CD24-	MR Egger	14	-0.00903632	0.0368342	0.81035	0.991004	0.92198	1.0652
DR	BAFF-R on IgD+ CD24-	Simple mode	14	0.0128509	0.0616936	0.838222	1.01293	0.897566	1.14313
DR	BAFF-R on IgD+ CD24+	Simple mode	10	-0.176101	0.0739193	0.0410699	0.838533	0.725436	0.969263
DR	BAFF-R on IgD+ CD24+	Inverse variance weighted	10	-0.04848	0.0292689	0.0976472	0.952676	0.899562	1.00893
DR	BAFF-R on IgD+ CD24+	Weighted median	10	-0.0438129	0.0315953	0.165536	0.957133	0.899659	1.01828
DR	BAFF-R on IgD+ CD24+	Weighted mode	10	-0.0406289	0.0329865	0.249278	0.960185	0.90007	1.02432
DR	BAFF-R on IgD+ CD24+	MR Egger	10	-0.0429275	0.0399493	0.313914	0.957981	0.885832	1.03601
DR	BAFF-R on IgD+ CD38-	Weighted median	11	-0.0370984	0.031387	0.237219	0.963581	0.90609	1.02472
DR	BAFF-R on IgD+ CD38-	Weighted mode	11	-0.0352541	0.031467	0.288749	0.96536	0.90762	1.02677
DR	BAFF-R on IgD+ CD38-	Inverse variance weighted	11	-0.0218436	0.0280823	0.436662	0.978393	0.925996	1.03375
DR	BAFF-R on IgD+ CD38-	MR Egger	11	-0.00678896	0.0380383	0.862301	0.993234	0.921876	1.07012
DR	BAFF-R on IgD+ CD38-	Simple mode	11	-0.0101543	0.0622787	0.873729	0.989897	0.876148	1.11841
DR	BAFF-R on IgD+ CD38- naive	Weighted median	16	-0.0380617	0.0305586	0.212937	0.962654	0.906688	1.02207
DR	BAFF-R on IgD+ CD38- naive	Weighted mode	16	-0.0393085	0.0311225	0.22586	0.961454	0.904558	1.02193
DR	BAFF-R on IgD+ CD38- naive	MR Egger	16	-0.0469009	0.0399409	0.25988	0.954182	0.882334	1.03188
DR	BAFF-R on IgD+ CD38- naive	Simple mode	16	-0.0230426	0.059482	0.703911	0.977221	0.869682	1.09806
DR	BAFF-R on IgD+ CD38- naive	Inverse variance weighted	16	-0.00718197	0.0251306	0.775042	0.992844	0.945125	1.04297
DR	BAFF-R on IgD+ CD38- unsw mem	Weighted median	12	-0.0392532	0.0321197	0.221673	0.961507	0.902842	1.02398
DR	BAFF-R on IgD+ CD38- unsw mem	Inverse variance weighted	12	-0.0321191	0.0290544	0.268951	0.968391	0.914785	1.02514
DR	BAFF-R on IgD+ CD38- unsw mem	Weighted mode	12	-0.0371279	0.0329122	0.283286	0.963553	0.903359	1.02776
DR	BAFF-R on IgD+ CD38- unsw mem	MR Egger	12	-0.032513	0.043063	0.467652	0.96801	0.889659	1.05326
DR	BAFF-R on IgD+ CD38- unsw mem	Simple mode	12	0.0214021	0.0808481	0.79612	1.02163	0.871918	1.19705
DR	BAFF-R on IgD+ CD38br	Weighted median	17	-0.0382643	0.0330634	0.24715	0.962459	0.902065	1.0269
DR	BAFF-R on IgD+ CD38br	Weighted mode	17	-0.034156	0.0322285	0.304969	0.966421	0.907262	1.02944
DR	BAFF-R on IgD+ CD38br	MR Egger	17	-0.017443	0.0444549	0.700299	0.982708	0.900708	1.07217
DR	BAFF-R on IgD+ CD38br	Simple mode	17	-0.0158169	0.0738944	0.833214	0.984308	0.85159	1.13771
DR	BAFF-R on IgD+ CD38br	Inverse variance weighted	17	0.00393522	0.0303576	0.89686	1.00394	0.94595	1.06549
DR	BAFF-R on IgD+ CD38dim	Weighted median	15	-0.0367963	0.0315711	0.243813	0.963872	0.906037	1.0254
DR	BAFF-R on IgD+ CD38dim	Weighted mode	15	-0.0311208	0.0320676	0.348278	0.969358	0.910307	1.03224
DR	BAFF-R on IgD+ CD38dim	Inverse variance weighted	15	-0.0146458	0.0268108	0.584884	0.985461	0.935013	1.03863
DR	BAFF-R on IgD+ CD38dim	MR Egger	15	-0.00270973	0.0375825	0.943619	0.997294	0.926472	1.07353
DR	BAFF-R on IgD+ CD38dim	Simple mode	15	0.00318653	0.0685242	0.963567	1.00319	0.877112	1.14739
DR	BAFF-R on memory B cell	Simple mode	11	-0.16359	0.0637188	0.0280164	0.84909	0.749402	0.962038
DR	BAFF-R on memory B cell	Inverse variance weighted	11	-0.0475454	0.028934	0.100334	0.953567	0.900995	1.00921
DR	BAFF-R on memory B cell	Weighted median	11	-0.0441963	0.0326806	0.176257	0.956766	0.897403	1.02006
DR	BAFF-R on memory B cell	Weighted mode	11	-0.0425503	0.0318103	0.210644	0.958342	0.900416	1.02
DR	BAFF-R on memory B cell	MR Egger	11	-0.0442843	0.0401552	0.298717	0.956682	0.884274	1.03502
DR	BAFF-R on naive-mature B cell	Weighted median	15	-0.0369025	0.0310119	0.234067	0.96377	0.906934	1.02417
DR	BAFF-R on naive-mature B cell	Weighted mode	15	-0.0313828	0.0315835	0.33726	0.969105	0.910933	1.03099
DR	BAFF-R on naive-mature B cell	Inverse variance weighted	15	-0.0166329	0.02691	0.536513	0.983505	0.932975	1.03677
DR	BAFF-R on naive-mature B cell	Simple mode	15	0.0158776	0.0691772	0.821783	1.016	0.887178	1.16354
DR	BAFF-R on naive-mature B cell	MR Egger	15	-0.00647176	0.0371053	0.864226	0.993549	0.923857	1.0685
DR	BAFF-R on sw mem	Simple mode	12	-0.155472	0.0739664	0.0594023	0.856011	0.740488	0.989557
DR	BAFF-R on sw mem	Inverse variance weighted	12	-0.0522169	0.0290428	0.0721883	0.949123	0.896604	1.00472
DR	BAFF-R on sw mem	Weighted median	12	-0.04618	0.0322726	0.152449	0.95487	0.896341	1.01722
DR	BAFF-R on sw mem	Weighted mode	12	-0.0446372	0.0326503	0.198872	0.956344	0.897061	1.01955
DR	BAFF-R on sw mem	MR Egger	12	-0.0285289	0.0409251	0.501624	0.971874	0.896962	1.05304
DR	BAFF-R on transitional	Weighted median	15	-0.0399357	0.0343557	0.245065	0.960851	0.898281	1.02778
DR	BAFF-R on transitional	Weighted mode	15	-0.0373916	0.0354857	0.309864	0.963299	0.898576	1.03268
DR	BAFF-R on transitional	Inverse variance weighted	15	-0.0112395	0.0292909	0.701184	0.988823	0.933654	1.04725
DR	BAFF-R on transitional	Simple mode	15	-0.0125576	0.0741532	0.867947	0.987521	0.853937	1.142
DR	BAFF-R on transitional	MR Egger	15	-0.0036144	0.0426037	0.933683	0.996392	0.916569	1.08317
DR	BAFF-R on unsw mem	Simple mode	10	-0.154486	0.0730134	0.0634624	0.856855	0.742604	0.988684
DR	BAFF-R on unsw mem	Inverse variance weighted	10	-0.0471803	0.0290713	0.104607	0.953915	0.901081	1.00985
DR	BAFF-R on unsw mem	Weighted median	10	-0.0436084	0.0318044	0.170331	0.957329	0.899474	1.0189
DR	BAFF-R on unsw mem	Weighted mode	10	-0.0412214	0.0336692	0.251918	0.959617	0.898334	1.02508
DR	BAFF-R on unsw mem	MR Egger	10	-0.0415918	0.0403326	0.332602	0.959261	0.88635	1.03817
DR	Basophil %CD33dim HLA DR- CD66b-	MR Egger	11	0.0871814	0.0736977	0.267131	1.09109	0.944343	1.26065
DR	Basophil %CD33dim HLA DR- CD66b-	Simple mode	11	0.0204399	0.0720623	0.78247	1.02065	0.886209	1.17549
DR	Basophil %CD33dim HLA DR- CD66b-	Inverse variance weighted	11	0.0062055	0.036009	0.863177	1.00622	0.937656	1.07981
DR	Basophil %CD33dim HLA DR- CD66b-	Weighted mode	11	-0.000869468	0.0548686	0.987669	0.999131	0.897258	1.11257
DR	Basophil %CD33dim HLA DR- CD66b-	Weighted median	11	-2.59e-05	0.0494439	0.999583	0.999974	0.907614	1.10173
DR	Basophil AC	Inverse variance weighted	14	-0.03827	0.0334505	0.252591	0.962453	0.901376	1.02767
DR	Basophil AC	Weighted median	14	-0.0449956	0.0442224	0.308924	0.956002	0.876629	1.04256
DR	Basophil AC	Weighted mode	14	-0.0422645	0.0460237	0.375176	0.958616	0.875928	1.04911
DR	Basophil AC	MR Egger	14	-0.0377618	0.0660007	0.577787	0.962942	0.846095	1.09593
DR	Basophil AC	Simple mode	14	0.0413365	0.0728466	0.580079	1.0422	0.903533	1.20216
DR	CCR2 on CD14- CD16-	Weighted median	5	-0.172411	0.11317	0.127643	0.841633	0.674203	1.05064
DR	CCR2 on CD14- CD16-	Inverse variance weighted	5	-0.135081	0.0922175	0.142972	0.873645	0.729185	1.04672
DR	CCR2 on CD14- CD16-	MR Egger	5	-0.358061	0.22039	0.202699	0.69903	0.453833	1.0767
DR	CCR2 on CD14- CD16-	Weighted mode	5	-0.177112	0.131646	0.249715	0.837686	0.647176	1.08428
DR	CCR2 on CD14- CD16-	Simple mode	5	-0.169612	0.168639	0.371432	0.843992	0.606442	1.17459
DR	CCR2 on CD14- CD16+ monocyte	Simple mode	10	-0.18846	0.18206	0.32761	0.828234	0.57967	1.18338
DR	CCR2 on CD14- CD16+ monocyte	MR Egger	10	0.165297	0.160221	0.332399	1.17974	0.861796	1.61499
DR	CCR2 on CD14- CD16+ monocyte	Weighted mode	10	0.0417035	0.0957882	0.673547	1.04259	0.864122	1.25791
DR	CCR2 on CD14- CD16+ monocyte	Weighted median	10	0.0374185	0.0948887	0.693329	1.03813	0.861945	1.25032
DR	CCR2 on CD14- CD16+ monocyte	Inverse variance weighted	10	-0.00380695	0.0775365	0.960841	0.9962	0.855749	1.1597
DR	CCR2 on CD14+ CD16- monocyte	Weighted median	11	0.107103	0.0771783	0.165216	1.11305	0.956795	1.29482
DR	CCR2 on CD14+ CD16- monocyte	Inverse variance weighted	11	0.0819438	0.0595782	0.169008	1.08539	0.96577	1.21984
DR	CCR2 on CD14+ CD16- monocyte	Weighted mode	11	0.144783	0.11007	0.217745	1.15579	0.931504	1.43408
DR	CCR2 on CD14+ CD16- monocyte	Simple mode	11	0.140062	0.132925	0.316818	1.15034	0.886503	1.49271
DR	CCR2 on CD14+ CD16- monocyte	MR Egger	11	0.126661	0.141033	0.392527	1.13503	0.860912	1.49643
DR	CCR2 on CD14+ CD16+ monocyte	MR Egger	13	0.177796	0.160567	0.291791	1.19458	0.872044	1.63641
DR	CCR2 on CD14+ CD16+ monocyte	Inverse variance weighted	13	0.0637934	0.07064	0.366485	1.06587	0.928058	1.22415
DR	CCR2 on CD14+ CD16+ monocyte	Weighted mode	13	0.0594559	0.114525	0.613097	1.06126	0.847882	1.32833
DR	CCR2 on CD14+ CD16+ monocyte	Weighted median	13	0.0472404	0.0961107	0.623058	1.04837	0.868371	1.26569
DR	CCR2 on CD14+ CD16+ monocyte	Simple mode	13	0.0539885	0.139004	0.704527	1.05547	0.803756	1.38602
DR	CCR2 on CD62L+ myeloid DC	Inverse variance weighted	10	-0.0579733	0.0495323	0.241835	0.943675	0.856367	1.03988
DR	CCR2 on CD62L+ myeloid DC	Weighted median	10	-0.0695237	0.0637852	0.275728	0.932838	0.823211	1.05706
DR	CCR2 on CD62L+ myeloid DC	Weighted mode	10	-0.0757298	0.0669386	0.287159	0.927067	0.813077	1.05704
DR	CCR2 on CD62L+ myeloid DC	Simple mode	10	-0.0811851	0.0893557	0.387265	0.922023	0.773892	1.09851
DR	CCR2 on CD62L+ myeloid DC	MR Egger	10	-0.0478886	0.149925	0.757591	0.95324	0.710532	1.27885
DR	CCR2 on CD62L+ plasmacytoid DC	Inverse variance weighted	10	-0.0938769	0.0528755	0.0758263	0.910395	0.82077	1.00981
DR	CCR2 on CD62L+ plasmacytoid DC	Simple mode	10	-0.198769	0.122115	0.138026	0.819739	0.645252	1.04141
DR	CCR2 on CD62L+ plasmacytoid DC	Weighted median	10	-0.0877802	0.0656995	0.181521	0.915962	0.805291	1.04184
DR	CCR2 on CD62L+ plasmacytoid DC	Weighted mode	10	-0.0901784	0.0696278	0.227504	0.913768	0.797201	1.04738
DR	CCR2 on CD62L+ plasmacytoid DC	MR Egger	10	-0.0830633	0.117451	0.499511	0.920293	0.731055	1.15852
DR	CCR2 on granulocyte	MR Egger	8	-0.39798	0.254345	0.168683	0.671675	0.407997	1.10576
DR	CCR2 on granulocyte	Inverse variance weighted	8	-0.112557	0.0841005	0.18078	0.893547	0.757756	1.05367
DR	CCR2 on granulocyte	Simple mode	8	-0.163674	0.152441	0.318574	0.849019	0.629733	1.14466
DR	CCR2 on granulocyte	Weighted median	8	-0.102166	0.108516	0.346453	0.902879	0.729893	1.11686
DR	CCR2 on granulocyte	Weighted mode	8	-0.0705642	0.146219	0.64411	0.931868	0.699666	1.24113
DR	CCR2 on monocyte	Inverse variance weighted	12	0.0676422	0.0817306	0.407883	1.06998	0.911604	1.25588
DR	CCR2 on monocyte	MR Egger	12	0.129935	0.192927	0.515896	1.13875	0.780203	1.66208
DR	CCR2 on monocyte	Weighted mode	12	0.0404005	0.0961732	0.682515	1.04123	0.862346	1.25722
DR	CCR2 on monocyte	Weighted median	12	0.0299597	0.0882322	0.734192	1.03041	0.866775	1.22494
DR	CCR2 on monocyte	Simple mode	12	0.0147201	0.130926	0.912508	1.01483	0.785139	1.31171
DR	CCR2 on monocyte_duplicate	MR Egger	12	0.167933	0.138874	0.254382	1.18286	0.90099	1.5529
DR	CCR2 on monocyte_duplicate	Simple mode	12	0.0924576	0.0956831	0.354663	1.09687	0.909299	1.32313
DR	CCR2 on monocyte_duplicate	Weighted median	12	0.0564739	0.0681061	0.406989	1.0581	0.925877	1.2092
DR	CCR2 on monocyte_duplicate	Inverse variance weighted	12	0.0323912	0.051706	0.531021	1.03292	0.933371	1.14309
DR	CCR2 on monocyte_duplicate	Weighted mode	12	0.0423411	0.0743308	0.580375	1.04325	0.901814	1.20687
DR	CCR2 on myeloid DC	Simple mode	8	-0.15355	0.11578	0.226402	0.857658	0.683534	1.07614
DR	CCR2 on myeloid DC	MR Egger	8	-0.146545	0.156349	0.384784	0.863687	0.635726	1.17339
DR	CCR2 on myeloid DC	Weighted mode	8	-0.0704049	0.089844	0.458943	0.932016	0.781532	1.11148
DR	CCR2 on myeloid DC	Inverse variance weighted	8	-0.0458565	0.0622493	0.46133	0.955179	0.845468	1.07913
DR	CCR2 on myeloid DC	Weighted median	8	-0.0532681	0.0748105	0.47644	0.948126	0.818815	1.09786
DR	CCR2 on plasmacytoid DC	Inverse variance weighted	10	-0.0935605	0.0527468	0.0761015	0.910683	0.821236	1.00987
DR	CCR2 on plasmacytoid DC	Simple mode	10	-0.200127	0.115195	0.116346	0.818627	0.653175	1.02599
DR	CCR2 on plasmacytoid DC	Weighted median	10	-0.087465	0.0655671	0.182211	0.916251	0.805754	1.0419
DR	CCR2 on plasmacytoid DC	Weighted mode	10	-0.0889104	0.0677776	0.222062	0.914928	0.801112	1.04491
DR	CCR2 on plasmacytoid DC	MR Egger	10	-0.0825753	0.117405	0.501797	0.920742	0.731478	1.15898
DR	CCR7 on naive CD4+	MR Egger	13	0.170222	0.114083	0.163787	1.18557	0.94802	1.48264
DR	CCR7 on naive CD4+	Inverse variance weighted	13	0.0435271	0.0530457	0.411898	1.04449	0.941348	1.15893
DR	CCR7 on naive CD4+	Simple mode	13	0.0849279	0.112814	0.466073	1.08864	0.87268	1.35804
DR	CCR7 on naive CD4+	Weighted mode	13	0.0375576	0.0956789	0.701544	1.03827	0.860731	1.25243
DR	CCR7 on naive CD4+	Weighted median	13	0.00990047	0.0740124	0.893586	1.00995	0.873573	1.16762
DR	CCR7 on naive CD8br	MR Egger	11	-0.220407	0.13738	0.143099	0.802192	0.612827	1.05007
DR	CCR7 on naive CD8br	Inverse variance weighted	11	0.0493667	0.0642301	0.442135	1.05061	0.926331	1.19155
DR	CCR7 on naive CD8br	Weighted median	11	0.0330282	0.0685077	0.629728	1.03358	0.90371	1.18211
DR	CCR7 on naive CD8br	Weighted mode	11	0.0220859	0.0958136	0.822343	1.02233	0.847293	1.23353
DR	CCR7 on naive CD8br	Simple mode	11	0.0247458	0.110675	0.827578	1.02505	0.825161	1.27337
DR	CD11b on basophil	MR Egger	11	0.0683792	0.122991	0.591784	1.07077	0.841404	1.36266
DR	CD11b on basophil	Inverse variance weighted	11	-0.0227299	0.0429908	0.597004	0.977527	0.898533	1.06346
DR	CD11b on basophil	Weighted mode	11	-0.0207118	0.0659863	0.760062	0.979501	0.860669	1.11474
DR	CD11b on basophil	Simple mode	11	-0.0207118	0.0726005	0.781248	0.979501	0.849584	1.12929
DR	CD11b on basophil	Weighted median	11	-0.00936386	0.0532185	0.860332	0.99068	0.892551	1.0996
DR	CD11b on CD14+ monocyte	Weighted median	10	0.0314355	0.0400183	0.432144	1.03193	0.954087	1.11613
DR	CD11b on CD14+ monocyte	Weighted mode	10	0.0310901	0.0428471	0.486519	1.03158	0.948484	1.12195
DR	CD11b on CD14+ monocyte	MR Egger	10	0.0557363	0.07808	0.495624	1.05732	0.907283	1.23217
DR	CD11b on CD14+ monocyte	Simple mode	10	0.0310901	0.0728199	0.679451	1.03158	0.894369	1.18984
DR	CD11b on CD14+ monocyte	Inverse variance weighted	10	0.00244096	0.0345373	0.943655	1.00244	0.936831	1.07265
DR	CD11b on CD33br HLA DR+ CD14dim	MR Egger	7	-0.102792	0.123238	0.44224	0.902314	0.708689	1.14884
DR	CD11b on CD33br HLA DR+ CD14dim	Weighted median	7	0.0317125	0.0514832	0.537909	1.03222	0.933145	1.14182
DR	CD11b on CD33br HLA DR+ CD14dim	Weighted mode	7	0.036467	0.0571308	0.546848	1.03714	0.927271	1.16003
DR	CD11b on CD33br HLA DR+ CD14dim	Inverse variance weighted	7	-0.0067593	0.0556698	0.90336	0.993263	0.890589	1.10777
DR	CD11b on CD33br HLA DR+ CD14dim	Simple mode	7	-0.00232298	0.0873197	0.979639	0.99768	0.840743	1.18391
DR	CD11b on CD33dim HLA DR-	Inverse variance weighted	13	-0.0177529	0.0422473	0.674329	0.982404	0.904333	1.06721
DR	CD11b on CD33dim HLA DR-	Weighted mode	13	-0.0279124	0.066937	0.684045	0.972474	0.852903	1.10881
DR	CD11b on CD33dim HLA DR-	MR Egger	13	-0.0304633	0.11233	0.791262	0.969996	0.778311	1.20889
DR	CD11b on CD33dim HLA DR-	Simple mode	13	-0.02108	0.0866452	0.81189	0.979141	0.826211	1.16038
DR	CD11b on CD33dim HLA DR-	Weighted median	13	-0.00272536	0.058075	0.96257	0.997278	0.889983	1.11751
DR	CD11b on CD66b++ myeloid cell	Weighted median	7	-0.138805	0.0890045	0.118872	0.870398	0.731064	1.03629
DR	CD11b on CD66b++ myeloid cell	Weighted mode	7	-0.188003	0.134249	0.210927	0.828612	0.636907	1.07802
DR	CD11b on CD66b++ myeloid cell	Simple mode	7	-0.161806	0.188976	0.424744	0.850606	0.587312	1.23194
DR	CD11b on CD66b++ myeloid cell	MR Egger	7	-0.0536706	0.283652	0.857367	0.947744	0.543553	1.6525
DR	CD11b on CD66b++ myeloid cell	Inverse variance weighted	7	0.00216221	0.0965685	0.982137	1.00216	0.829351	1.21099
DR	CD11b on Gr MDSC	MR Egger	5	-0.196969	0.268378	0.516153	0.821216	0.485299	1.38965
DR	CD11b on Gr MDSC	Weighted mode	5	0.0813979	0.131857	0.570432	1.0848	0.837745	1.40472
DR	CD11b on Gr MDSC	Simple mode	5	0.0635004	0.13596	0.664769	1.06556	0.816293	1.39094
DR	CD11b on Gr MDSC	Weighted median	5	0.0329343	0.091794	0.719756	1.03348	0.86331	1.2372
DR	CD11b on Gr MDSC	Inverse variance weighted	5	-0.0196044	0.0727275	0.787499	0.980587	0.850313	1.13082
DR	CD11b on Mo MDSC	Inverse variance weighted	7	0.0261349	0.050319	0.603492	1.02648	0.930075	1.13288
DR	CD11b on Mo MDSC	Simple mode	7	-0.032623	0.0632839	0.624639	0.967903	0.854995	1.09572
DR	CD11b on Mo MDSC	MR Egger	7	0.0545591	0.131772	0.696006	1.05607	0.815695	1.36729
DR	CD11b on Mo MDSC	Weighted median	7	0.0113578	0.0492746	0.817703	1.01142	0.91831	1.11398
DR	CD11b on Mo MDSC	Weighted mode	7	0.00718234	0.0566942	0.903328	1.00721	0.901281	1.12559
DR	CD11c on CD62L+ myeloid DC	Weighted mode	17	-0.122206	0.0705338	0.102397	0.884966	0.770703	1.01617
DR	CD11c on CD62L+ myeloid DC	Weighted median	17	-0.108502	0.0727473	0.135833	0.897177	0.777955	1.03467
DR	CD11c on CD62L+ myeloid DC	Simple mode	17	-0.101029	0.104861	0.349655	0.903907	0.735977	1.11015
DR	CD11c on CD62L+ myeloid DC	MR Egger	17	0.136265	0.14718	0.369186	1.14599	0.85881	1.52919
DR	CD11c on CD62L+ myeloid DC	Inverse variance weighted	17	-0.0428938	0.0623099	0.491205	0.958013	0.847876	1.08246
DR	CD11c on granulocyte	Weighted median	11	-0.0521357	0.0694739	0.452992	0.9492	0.828362	1.08766
DR	CD11c on granulocyte	Weighted mode	11	-0.0579842	0.082894	0.500188	0.943665	0.802153	1.11014
DR	CD11c on granulocyte	Inverse variance weighted	11	-0.0347405	0.0524177	0.507482	0.965856	0.871553	1.07036
DR	CD11c on granulocyte	Simple mode	11	-0.066201	0.108831	0.556558	0.935943	0.756154	1.15848
DR	CD11c on granulocyte	MR Egger	11	-0.0754278	0.138003	0.597964	0.927347	0.707574	1.21538
DR	CD11c on monocyte	Weighted median	10	0.0579725	0.0829101	0.484414	1.05969	0.900746	1.24667
DR	CD11c on monocyte	Inverse variance weighted	10	0.0387487	0.0843351	0.645903	1.03951	0.881132	1.22635
DR	CD11c on monocyte	MR Egger	10	-0.0866675	0.213519	0.695455	0.916982	0.603407	1.39351
DR	CD11c on monocyte	Weighted mode	10	0.0306094	0.0793216	0.708542	1.03108	0.88262	1.20452
DR	CD11c on monocyte	Simple mode	10	-0.00765343	0.113418	0.947675	0.992376	0.794571	1.23942
DR	CD11c on myeloid DC	MR Egger	19	0.310809	0.146811	0.0493009	1.36453	1.02333	1.81949
DR	CD11c on myeloid DC	Weighted median	19	-0.0912441	0.0723988	0.207562	0.912795	0.792038	1.05196
DR	CD11c on myeloid DC	Weighted mode	19	-0.113152	0.104633	0.293788	0.893015	0.727433	1.09629
DR	CD11c on myeloid DC	Simple mode	19	-0.0911933	0.127758	0.484506	0.912841	0.710633	1.17259
DR	CD11c on myeloid DC	Inverse variance weighted	19	-0.028256	0.0532399	0.595607	0.97214	0.87581	1.07906
DR	CD11c+ CD62L- monocyte %monocyte	Simple mode	11	0.0641731	0.11586	0.591827	1.06628	0.849665	1.33811
DR	CD11c+ CD62L- monocyte %monocyte	MR Egger	11	0.0754741	0.136935	0.594936	1.0784	0.824549	1.41039
DR	CD11c+ CD62L- monocyte %monocyte	Inverse variance weighted	11	-0.00741661	0.0628679	0.90609	0.992611	0.877536	1.12278
DR	CD11c+ CD62L- monocyte %monocyte	Weighted median	11	-0.00700019	0.0854268	0.934691	0.993024	0.83993	1.17402
DR	CD11c+ CD62L- monocyte %monocyte	Weighted mode	11	-0.00136763	0.093451	0.988611	0.998633	0.831494	1.19937
DR	CD11c+ CD62L- monocyte AC	Weighted mode	8	-0.0869758	0.12479	0.508295	0.916699	0.7178	1.17071
DR	CD11c+ CD62L- monocyte AC	Weighted median	8	-0.0566875	0.116007	0.625085	0.944889	0.752721	1.18612
DR	CD11c+ CD62L- monocyte AC	MR Egger	8	-0.0790951	0.245467	0.758216	0.923952	0.571088	1.49484
DR	CD11c+ CD62L- monocyte AC	Simple mode	8	-0.0458827	0.15197	0.771486	0.955154	0.709111	1.28657
DR	CD11c+ CD62L- monocyte AC	Inverse variance weighted	8	-0.0123698	0.0860288	0.885669	0.987706	0.834447	1.16911
DR	CD11c+ HLA DR++ monocyte %monocyte	Inverse variance weighted	11	0.0891895	0.0722084	0.216768	1.09329	0.949007	1.2595
DR	CD11c+ HLA DR++ monocyte %monocyte	MR Egger	11	0.146428	0.17968	0.436141	1.15769	0.81404	1.64642
DR	CD11c+ HLA DR++ monocyte %monocyte	Weighted median	11	0.0738833	0.103007	0.473211	1.07668	0.879844	1.31755
DR	CD11c+ HLA DR++ monocyte %monocyte	Simple mode	11	0.00902358	0.145657	0.951823	1.00906	0.758461	1.34247
DR	CD11c+ HLA DR++ monocyte %monocyte	Weighted mode	11	0.00464458	0.108823	0.966797	1.00466	0.811681	1.24351
DR	CD11c+ HLA DR++ monocyte AC	Weighted median	9	0.080469	0.100892	0.425117	1.0838	0.889337	1.32077
DR	CD11c+ HLA DR++ monocyte AC	Inverse variance weighted	9	0.0591479	0.0779167	0.447782	1.06093	0.910675	1.23598
DR	CD11c+ HLA DR++ monocyte AC	Weighted mode	9	0.0931801	0.122984	0.47038	1.09766	0.862545	1.39686
DR	CD11c+ HLA DR++ monocyte AC	Simple mode	9	0.101261	0.140301	0.491006	1.10657	0.840525	1.45681
DR	CD11c+ HLA DR++ monocyte AC	MR Egger	9	0.122624	0.185097	0.528862	1.13046	0.786497	1.62485
DR	CD11c+ monocyte %monocyte	MR Egger	11	0.0804863	0.0992846	0.43847	1.08381	0.892158	1.31664
DR	CD11c+ monocyte %monocyte	Weighted mode	11	-0.0292587	0.0608814	0.641152	0.971165	0.861926	1.09425
DR	CD11c+ monocyte %monocyte	Simple mode	11	-0.0429503	0.0947084	0.659871	0.957959	0.795664	1.15336
DR	CD11c+ monocyte %monocyte	Weighted median	11	-0.0212946	0.0659616	0.746821	0.978931	0.86021	1.11404
DR	CD11c+ monocyte %monocyte	Inverse variance weighted	11	-0.0151646	0.0499477	0.761425	0.98495	0.893095	1.08625
DR	CD11c+ monocyte AC	Weighted median	5	0.0906119	0.147965	0.540281	1.09484	0.819223	1.4632
DR	CD11c+ monocyte AC	Weighted mode	5	0.098741	0.151264	0.549519	1.10378	0.820586	1.48471
DR	CD11c+ monocyte AC	Inverse variance weighted	5	0.0617566	0.122476	0.614096	1.0637	0.836695	1.3523
DR	CD11c+ monocyte AC	Simple mode	5	0.0835381	0.184674	0.674461	1.08713	0.756976	1.56127
DR	CD11c+ monocyte AC	MR Egger	5	0.150177	0.411839	0.739562	1.16204	0.51839	2.60486
DR	CD123 on CD62L+ plasmacytoid DC	Inverse variance weighted	5	0.145126	0.0697657	0.0375079	1.15619	1.00842	1.3256
DR	CD123 on CD62L+ plasmacytoid DC	Weighted median	5	0.127821	0.0856673	0.135681	1.13635	0.960706	1.34411
DR	CD123 on CD62L+ plasmacytoid DC	Simple mode	5	0.148996	0.122396	0.290382	1.16067	0.913109	1.47535
DR	CD123 on CD62L+ plasmacytoid DC	Weighted mode	5	0.112696	0.100399	0.324478	1.11929	0.919352	1.36272
DR	CD123 on CD62L+ plasmacytoid DC	MR Egger	5	-0.165488	0.207101	0.482663	0.84748	0.564731	1.27179
DR	CD123 on plasmacytoid DC	Inverse variance weighted	5	0.144491	0.0695167	0.037663	1.15545	1.00827	1.32411
DR	CD123 on plasmacytoid DC	Weighted median	5	0.126526	0.0858247	0.140419	1.13488	0.959166	1.34278
DR	CD123 on plasmacytoid DC	Simple mode	5	0.147937	0.111915	0.25674	1.15944	0.931074	1.44382
DR	CD123 on plasmacytoid DC	Weighted mode	5	0.11118	0.101528	0.334998	1.1176	0.915931	1.36366
DR	CD123 on plasmacytoid DC	MR Egger	5	-0.162446	0.204963	0.485926	0.850062	0.56883	1.27034
DR	CD127- CD8br %CD8br	Inverse variance weighted	5	0.0593593	0.120141	0.621249	1.06116	0.83852	1.34291
DR	CD127- CD8br %CD8br	Weighted median	5	0.0403597	0.143226	0.778105	1.04119	0.786341	1.37862
DR	CD127- CD8br %CD8br	Weighted mode	5	0.0385746	0.170585	0.832184	1.03933	0.743957	1.45197
DR	CD127- CD8br %CD8br	MR Egger	5	0.220067	1.2061	0.866854	1.24616	0.117199	13.2502
DR	CD127- CD8br %CD8br	Simple mode	5	0.0304124	0.192274	0.881985	1.03088	0.707198	1.50271
DR	CD127- CD8br %T cell	Inverse variance weighted	4	0.968179	0.674875	0.1514	2.63314	0.701471	9.88415
DR	CD127- CD8br %T cell	MR Egger	4	5.50512	4.6009	0.354093	245.947	0.0298177	2.02866e+06
DR	CD127- CD8br %T cell	Weighted mode	4	-0.0332042	0.152825	0.841936	0.967341	0.716956	1.30517
DR	CD127- CD8br %T cell	Weighted median	4	-0.0247175	0.167649	0.882788	0.975585	0.70236	1.3551
DR	CD127- CD8br %T cell	Simple mode	4	0.00732478	0.175816	0.969386	1.00735	0.713712	1.4218
DR	CD127- CD8br AC	Weighted median	5	-0.130558	0.119081	0.272913	0.877605	0.694921	1.10832
DR	CD127- CD8br AC	Inverse variance weighted	5	-0.34115	0.322298	0.289831	0.710952	0.378003	1.33717
DR	CD127- CD8br AC	Weighted mode	5	-0.0871765	0.120072	0.50802	0.916515	0.724324	1.1597
DR	CD127- CD8br AC	MR Egger	5	0.609306	1.8312	0.761228	1.83915	0.0508009	66.5833
DR	CD127- CD8br AC	Simple mode	5	-0.02473	0.140149	0.86851	0.975573	0.741246	1.28398
DR	CD127 on CD28- CD8br	Simple mode	10	-0.226206	0.199407	0.285939	0.797554	0.539538	1.17896
DR	CD127 on CD28- CD8br	Inverse variance weighted	10	-0.0956152	0.093132	0.304579	0.908814	0.75718	1.09081
DR	CD127 on CD28- CD8br	Weighted median	10	-0.0477976	0.100233	0.633457	0.953327	0.783289	1.16028
DR	CD127 on CD28- CD8br	Weighted mode	10	-0.027209	0.12117	0.827343	0.973158	0.767434	1.23403
DR	CD127 on CD28- CD8br	MR Egger	10	0.0625783	0.367786	0.869118	1.06458	0.517739	2.18899
DR	CD127 on CD28+ CD4+	MR Egger	10	0.0679735	0.138946	0.637825	1.07034	0.815168	1.40538
DR	CD127 on CD28+ CD4+	Weighted mode	10	0.0266468	0.0906725	0.775515	1.02701	0.859786	1.22675
DR	CD127 on CD28+ CD4+	Simple mode	10	-0.0248065	0.0958097	0.801526	0.975499	0.808485	1.17701
DR	CD127 on CD28+ CD4+	Inverse variance weighted	10	0.0078294	0.0563762	0.889547	1.00786	0.902427	1.12561
DR	CD127 on CD28+ CD4+	Weighted median	10	0.00445552	0.0741505	0.952086	1.00447	0.868594	1.16159
DR	CD127 on CD28+ CD45RA- CD8br	Weighted mode	5	0.249196	0.214681	0.310289	1.28299	0.842333	1.95418
DR	CD127 on CD28+ CD45RA- CD8br	Weighted median	5	0.151352	0.187494	0.419529	1.16341	0.805626	1.68008
DR	CD127 on CD28+ CD45RA- CD8br	Simple mode	5	0.200881	0.299277	0.53885	1.22248	0.679973	2.19781
DR	CD127 on CD28+ CD45RA- CD8br	Inverse variance weighted	5	0.0686992	0.142662	0.630124	1.07111	0.80984	1.41668
DR	CD127 on CD28+ CD45RA- CD8br	MR Egger	5	-0.251222	0.661924	0.729564	0.777849	0.212547	2.84666
DR	CD127 on CD28+ CD45RA+ CD8br	Weighted mode	6	-0.100394	0.111898	0.410731	0.904481	0.726357	1.12629
DR	CD127 on CD28+ CD45RA+ CD8br	Weighted median	6	-0.0872394	0.113324	0.441404	0.916458	0.733921	1.14439
DR	CD127 on CD28+ CD45RA+ CD8br	Inverse variance weighted	6	0.0809185	0.140313	0.564144	1.08428	0.823579	1.42751
DR	CD127 on CD28+ CD45RA+ CD8br	Simple mode	6	-0.0751926	0.144848	0.625832	0.927565	0.698308	1.23209
DR	CD127 on CD28+ CD45RA+ CD8br	MR Egger	6	-0.13623	0.419933	0.761885	0.872642	0.383161	1.98742
DR	CD127 on CD28+ DN (CD4-CD8-)	Simple mode	9	-0.0648011	0.182988	0.732395	0.937254	0.654779	1.34159
DR	CD127 on CD28+ DN (CD4-CD8-)	Inverse variance weighted	9	-0.0299866	0.0924603	0.745697	0.970459	0.809605	1.16327
DR	CD127 on CD28+ DN (CD4-CD8-)	Weighted mode	9	-0.0479857	0.158954	0.770439	0.953147	0.698001	1.30156
DR	CD127 on CD28+ DN (CD4-CD8-)	Weighted median	9	-0.00876003	0.114411	0.938968	0.991278	0.792149	1.24046
DR	CD127 on CD28+ DN (CD4-CD8-)	MR Egger	9	-0.0117092	0.225537	0.960045	0.988359	0.635234	1.53779
DR	CD127 on CD4+	MR Egger	9	-0.284009	0.251664	0.296285	0.75276	0.459659	1.23276
DR	CD127 on CD4+	Inverse variance weighted	9	-0.0210764	0.0685785	0.75859	0.979144	0.855995	1.12001
DR	CD127 on CD4+	Weighted median	9	-0.019154	0.0917561	0.834644	0.981028	0.819553	1.17432
DR	CD127 on CD4+	Simple mode	9	0.0140238	0.134697	0.919642	1.01412	0.778814	1.32053
DR	CD127 on CD4+	Weighted mode	9	-0.00590645	0.129581	0.964761	0.994111	0.771141	1.28155
DR	CD127 on CD45RA- CD4 not Treg	Inverse variance weighted	7	-0.0796737	0.104044	0.443812	0.923418	0.753068	1.1323
DR	CD127 on CD45RA- CD4 not Treg	Weighted median	7	-0.0765846	0.127365	0.54764	0.926275	0.721647	1.18893
DR	CD127 on CD45RA- CD4 not Treg	MR Egger	7	0.178951	0.397839	0.671679	1.19596	0.548366	2.60834
DR	CD127 on CD45RA- CD4 not Treg	Simple mode	7	-0.0614769	0.157118	0.709109	0.940375	0.691129	1.27951
DR	CD127 on CD45RA- CD4 not Treg	Weighted mode	7	-0.0441804	0.140087	0.763156	0.956781	0.727056	1.25909
DR	CD127 on CD45RA+ CD4+	Inverse variance weighted	9	0.315472	0.375892	0.401322	1.37091	0.656209	2.864
DR	CD127 on CD45RA+ CD4+	MR Egger	9	1.09037	1.43312	0.4716	2.97538	0.179328	49.3671
DR	CD127 on CD45RA+ CD4+	Weighted median	9	-0.0627488	0.0982223	0.522924	0.939179	0.774712	1.13856
DR	CD127 on CD45RA+ CD4+	Weighted mode	9	-0.0501257	0.103194	0.640173	0.95111	0.776945	1.16432
DR	CD127 on CD45RA+ CD4+	Simple mode	9	-0.0416483	0.116905	0.73086	0.959207	0.762783	1.20621
DR	CD127 on CD8br	Inverse variance weighted	17	-0.20381	0.081033	0.0118984	0.815618	0.695841	0.956012
DR	CD127 on CD8br	Weighted median	17	-0.128804	0.0760756	0.0904344	0.879146	0.757363	1.02051
DR	CD127 on CD8br	Simple mode	17	-0.152795	0.122038	0.228555	0.858306	0.675711	1.09024
DR	CD127 on CD8br	Weighted mode	17	-0.127465	0.124617	0.321592	0.880324	0.689551	1.12388
DR	CD127 on CD8br	MR Egger	17	-0.177947	0.317327	0.583236	0.836987	0.44937	1.55895
DR	CD127 on granulocyte	Simple mode	20	0.131353	0.105551	0.228466	1.14037	0.927255	1.40247
DR	CD127 on granulocyte	Inverse variance weighted	20	0.0535061	0.0456706	0.241372	1.05496	0.964632	1.15375
DR	CD127 on granulocyte	Weighted mode	20	0.0801254	0.0853544	0.359647	1.08342	0.916522	1.28072
DR	CD127 on granulocyte	MR Egger	20	0.047093	0.081723	0.571581	1.04822	0.893075	1.23031
DR	CD127 on granulocyte	Weighted median	20	0.0337564	0.0637439	0.596415	1.03433	0.912852	1.17198
DR	CD127 on T cell	Weighted median	11	-0.208326	0.0899849	0.0206065	0.811943	0.680658	0.96855
DR	CD127 on T cell	Inverse variance weighted	11	-0.158307	0.0693447	0.0224363	0.853588	0.745111	0.977857
DR	CD127 on T cell	Weighted mode	11	-0.22648	0.131402	0.115507	0.797335	0.616296	1.03156
DR	CD127 on T cell	Simple mode	11	-0.174798	0.141531	0.245041	0.839626	0.636228	1.10805
DR	CD127 on T cell	MR Egger	11	-0.109162	0.199203	0.597022	0.896585	0.606773	1.32482
DR	CD14 on CD33dim HLA DR+ CD11b+	Inverse variance weighted	6	0.0440238	0.0641776	0.492734	1.04501	0.921489	1.18508
DR	CD14 on CD33dim HLA DR+ CD11b+	Weighted mode	6	-0.0308017	0.0745749	0.696699	0.969668	0.837806	1.12228
DR	CD14 on CD33dim HLA DR+ CD11b+	Simple mode	6	0.0393919	0.126778	0.768552	1.04018	0.81132	1.33359
DR	CD14 on CD33dim HLA DR+ CD11b+	MR Egger	6	-0.0892588	0.324841	0.797096	0.914609	0.483866	1.7288
DR	CD14 on CD33dim HLA DR+ CD11b+	Weighted median	6	-0.0174352	0.0710915	0.806263	0.982716	0.854897	1.12965
DR	CD14- CD16- AC	Simple mode	13	0.0885006	0.12151	0.480377	1.09253	0.861002	1.38633
DR	CD14- CD16- AC	MR Egger	13	0.063365	0.139959	0.659536	1.06542	0.80981	1.4017
DR	CD14- CD16- AC	Weighted mode	13	0.0430628	0.0975645	0.666788	1.044	0.86229	1.26401
DR	CD14- CD16- AC	Weighted median	13	0.0184114	0.0859295	0.830343	1.01858	0.860699	1.20543
DR	CD14- CD16- AC	Inverse variance weighted	13	0.0122461	0.0627555	0.845284	1.01232	0.895158	1.14482
DR	CD14- CD16+ monocyte %monocyte	Inverse variance weighted	9	-0.0815978	0.0845358	0.334422	0.921643	0.780916	1.08773
DR	CD14- CD16+ monocyte %monocyte	Weighted mode	9	-0.0513933	0.0785025	0.531047	0.949905	0.814437	1.10791
DR	CD14- CD16+ monocyte %monocyte	Weighted median	9	-0.041579	0.0872818	0.633806	0.959274	0.808438	1.13825
DR	CD14- CD16+ monocyte %monocyte	MR Egger	9	0.0592136	0.157202	0.717575	1.061	0.779657	1.44387
DR	CD14- CD16+ monocyte %monocyte	Simple mode	9	-0.0188937	0.114796	0.873353	0.981284	0.783571	1.22888
DR	CD14- CD16+ monocyte AC	Inverse variance weighted	11	0.0412547	0.0608589	0.497851	1.04212	0.924938	1.17414
DR	CD14- CD16+ monocyte AC	Simple mode	11	-0.0124997	0.0990195	0.902048	0.987578	0.813363	1.19911
DR	CD14- CD16+ monocyte AC	Weighted mode	11	-0.00930213	0.078685	0.908234	0.990741	0.849146	1.15595
DR	CD14- CD16+ monocyte AC	Weighted median	11	-0.00206931	0.0728239	0.977331	0.997933	0.865192	1.15104
DR	CD14- CD16+ monocyte AC	MR Egger	11	-0.000837463	0.130727	0.995028	0.999163	0.77332	1.29096
DR	CD14 on CD14+ CD16- monocyte	MR Egger	11	0.238956	0.21949	0.304583	1.26992	0.825931	1.95259
DR	CD14 on CD14+ CD16- monocyte	Inverse variance weighted	11	-0.0330662	0.0724314	0.648019	0.967475	0.83943	1.11505
DR	CD14 on CD14+ CD16- monocyte	Simple mode	11	0.0678067	0.153141	0.667353	1.07016	0.792669	1.44479
DR	CD14 on CD14+ CD16- monocyte	Weighted mode	11	0.0251923	0.103243	0.812156	1.02551	0.837642	1.25552
DR	CD14 on CD14+ CD16- monocyte	Weighted median	11	-0.0199973	0.10239	0.845154	0.980201	0.801972	1.19804
DR	CD14 on CD14+ CD16+ monocyte	MR Egger	10	0.286209	0.308166	0.380189	1.33137	0.727751	2.43565
DR	CD14 on CD14+ CD16+ monocyte	Simple mode	10	0.100452	0.157665	0.539909	1.10567	0.811744	1.50603
DR	CD14 on CD14+ CD16+ monocyte	Weighted mode	10	0.0840579	0.144273	0.574446	1.08769	0.819782	1.44316
DR	CD14 on CD14+ CD16+ monocyte	Weighted median	10	0.0380561	0.0965963	0.693603	1.03879	0.859613	1.25531
DR	CD14 on CD14+ CD16+ monocyte	Inverse variance weighted	10	0.00780165	0.0697499	0.910941	1.00783	0.879055	1.15547
DR	CD14 on CD33br HLA DR+ CD14dim	MR Egger	10	0.0839575	0.18817	0.667297	1.08758	0.752123	1.57266
DR	CD14 on CD33br HLA DR+ CD14dim	Weighted mode	10	0.0244284	0.0860207	0.782849	1.02473	0.865739	1.21292
DR	CD14 on CD33br HLA DR+ CD14dim	Weighted median	10	0.0130605	0.0684734	0.848731	1.01315	0.885903	1.15866
DR	CD14 on CD33br HLA DR+ CD14dim	Inverse variance weighted	10	-0.00521879	0.0513923	0.919115	0.994795	0.899472	1.10022
DR	CD14 on CD33br HLA DR+ CD14dim	Simple mode	10	0.00274563	0.0970369	0.978045	1.00275	0.829073	1.21281
DR	CD14 on Mo MDSC	Inverse variance weighted	7	0.0225707	0.0477689	0.636572	1.02283	0.931409	1.12322
DR	CD14 on Mo MDSC	MR Egger	7	-0.0394819	0.174438	0.829901	0.961287	0.682918	1.35313
DR	CD14 on Mo MDSC	Weighted median	7	0.0127615	0.0609273	0.834094	1.01284	0.898835	1.14131
DR	CD14 on Mo MDSC	Weighted mode	7	-0.00665944	0.0699216	0.927224	0.993363	0.866143	1.13927
DR	CD14 on Mo MDSC	Simple mode	7	0.0026819	0.0849125	0.975828	1.00269	0.848957	1.18425
DR	CD14+ CD16- monocyte %monocyte	Inverse variance weighted	11	0.0914837	0.062265	0.141762	1.0958	0.969906	1.23803
DR	CD14+ CD16- monocyte %monocyte	Simple mode	11	0.121897	0.115953	0.317882	1.12964	0.89999	1.41788
DR	CD14+ CD16- monocyte %monocyte	Weighted median	11	0.0483312	0.0793634	0.542534	1.04952	0.898327	1.22616
DR	CD14+ CD16- monocyte %monocyte	Weighted mode	11	0.0501711	0.0845678	0.566179	1.05145	0.890848	1.24101
DR	CD14+ CD16- monocyte %monocyte	MR Egger	11	-0.0129983	0.112509	0.910561	0.987086	0.791745	1.23062
DR	CD14+ CD16- monocyte AC	Simple mode	12	-0.302579	0.218651	0.193841	0.73891	0.481363	1.13426
DR	CD14+ CD16- monocyte AC	Weighted mode	12	0.11507	0.169237	0.510603	1.12195	0.805224	1.56326
DR	CD14+ CD16- monocyte AC	Inverse variance weighted	12	-0.0455338	0.101962	0.655179	0.955487	0.782408	1.16685
DR	CD14+ CD16- monocyte AC	MR Egger	12	-0.114513	0.574435	0.845984	0.8918	0.289267	2.74939
DR	CD14+ CD16- monocyte AC	Weighted median	12	-0.00324011	0.117521	0.978005	0.996765	0.791693	1.25496
DR	CD14+ CD16+ monocyte %monocyte	Simple mode	15	-0.127897	0.111976	0.272539	0.879944	0.706544	1.0959
DR	CD14+ CD16+ monocyte %monocyte	Inverse variance weighted	15	-0.0394416	0.046987	0.401236	0.961326	0.876748	1.05406
DR	CD14+ CD16+ monocyte %monocyte	Weighted median	15	0.0109895	0.0596766	0.853895	1.01105	0.899446	1.1365
DR	CD14+ CD16+ monocyte %monocyte	Weighted mode	15	0.00510761	0.0571157	0.93001	1.00512	0.89867	1.12418
DR	CD14+ CD16+ monocyte %monocyte	MR Egger	15	-0.00701741	0.0908204	0.939588	0.993007	0.831083	1.18648
DR	CD14+ CD16+ monocyte AC	MR Egger	10	0.0701159	0.0932329	0.473564	1.07263	0.89349	1.28769
DR	CD14+ CD16+ monocyte AC	Weighted median	10	0.0124517	0.0618169	0.840364	1.01253	0.896991	1.14295
DR	CD14+ CD16+ monocyte AC	Weighted mode	10	0.0101507	0.0629901	0.875537	1.0102	0.892874	1.14295
DR	CD14+ CD16+ monocyte AC	Inverse variance weighted	10	-0.00345124	0.0568633	0.951603	0.996555	0.891452	1.11405
DR	CD14+ CD16+ monocyte AC	Simple mode	10	0.00297561	0.102087	0.977383	1.00298	0.821096	1.22515
DR	CD16 on CD14- CD16+ monocyte	MR Egger	10	-0.0249798	0.0518082	0.642607	0.97533	0.881153	1.07957
DR	CD16 on CD14- CD16+ monocyte	Simple mode	10	0.0303296	0.0657449	0.655513	1.03079	0.906168	1.17256
DR	CD16 on CD14- CD16+ monocyte	Inverse variance weighted	10	0.0122499	0.0343709	0.721538	1.01233	0.946374	1.08287
DR	CD16 on CD14- CD16+ monocyte	Weighted mode	10	0.0104394	0.0392086	0.796043	1.01049	0.935748	1.09121
DR	CD16 on CD14- CD16+ monocyte	Weighted median	10	0.00561011	0.0374001	0.880763	1.00563	0.934546	1.08211
DR	CD16 on CD14+ CD16+ monocyte	Inverse variance weighted	13	0.0285071	0.0542496	0.599249	1.02892	0.925129	1.14435
DR	CD16 on CD14+ CD16+ monocyte	Simple mode	13	-0.0389434	0.124748	0.760264	0.961805	0.753182	1.22821
DR	CD16 on CD14+ CD16+ monocyte	MR Egger	13	-0.023057	0.0936594	0.810077	0.977207	0.813321	1.17412
DR	CD16 on CD14+ CD16+ monocyte	Weighted mode	13	-0.00736078	0.0509006	0.887419	0.992666	0.898412	1.09681
DR	CD16 on CD14+ CD16+ monocyte	Weighted median	13	0.0063548	0.0495847	0.898022	1.00638	0.913172	1.10909
DR	CD16+ monocyte %monocyte	Inverse variance weighted	10	-0.0848351	0.0632006	0.179494	0.918664	0.811632	1.03981
DR	CD16+ monocyte %monocyte	Simple mode	10	-0.0868571	0.119972	0.487471	0.916808	0.724696	1.15985
DR	CD16+ monocyte %monocyte	Weighted median	10	-0.0460527	0.081586	0.572436	0.954992	0.813865	1.12059
DR	CD16+ monocyte %monocyte	Weighted mode	10	-0.0462319	0.0904697	0.621636	0.95482	0.799673	1.14007
DR	CD16+ monocyte %monocyte	MR Egger	10	0.0303799	0.117074	0.801808	1.03085	0.81948	1.29673
DR	CD16-CD56 on HLA DR+ NK	MR Egger	12	0.26973	0.146401	0.0952239	1.30961	0.98293	1.74486
DR	CD16-CD56 on HLA DR+ NK	Inverse variance weighted	12	0.0476758	0.0626002	0.446304	1.04883	0.927724	1.18575
DR	CD16-CD56 on HLA DR+ NK	Weighted median	12	0.00949537	0.089343	0.91536	1.00954	0.847371	1.20275
DR	CD16-CD56 on HLA DR+ NK	Weighted mode	12	-0.00779285	0.118215	0.948623	0.992237	0.787027	1.25096
DR	CD16-CD56 on HLA DR+ NK	Simple mode	12	-0.00140435	0.118267	0.990738	0.998597	0.791989	1.2591
DR	CD16-CD56 on NK	Inverse variance weighted	17	-0.0974883	0.110137	0.376072	0.907113	0.730989	1.12567
DR	CD16-CD56 on NK	MR Egger	17	0.166229	0.248288	0.513351	1.18084	0.725847	1.92106
DR	CD16-CD56 on NK	Simple mode	17	0.0230525	0.0788757	0.773841	1.02332	0.876741	1.19441
DR	CD16-CD56 on NK	Weighted median	17	0.0155683	0.0557433	0.780025	1.01569	0.910566	1.13295
DR	CD16-CD56 on NK	Weighted mode	17	0.0120481	0.0573333	0.836211	1.01212	0.904543	1.13249
DR	CD16-CD56 on NKT	Simple mode	15	-0.142928	0.0956013	0.157101	0.866817	0.718704	1.04545
DR	CD16-CD56 on NKT	MR Egger	15	-0.124799	0.117745	0.308481	0.882674	0.700768	1.1118
DR	CD16-CD56 on NKT	Weighted mode	15	-0.0791646	0.081325	0.346857	0.923888	0.78776	1.08354
DR	CD16-CD56 on NKT	Inverse variance weighted	15	-0.0387333	0.0491766	0.430908	0.962007	0.873612	1.05935
DR	CD16-CD56 on NKT	Weighted median	15	-0.0438848	0.066182	0.507271	0.957064	0.840632	1.08962
DR	CD19 on B cell	Weighted median	11	-0.131415	0.116481	0.25923	0.876854	0.697874	1.10174
DR	CD19 on B cell	Inverse variance weighted	11	-0.171666	0.20246	0.396493	0.84226	0.566382	1.25252
DR	CD19 on B cell	Simple mode	11	-0.168541	0.192834	0.40261	0.844897	0.578975	1.23296
DR	CD19 on B cell	Weighted mode	11	-0.0405829	0.172297	0.818543	0.96023	0.685035	1.34598
DR	CD19 on B cell	MR Egger	11	-0.164963	0.737717	0.828051	0.847925	0.19971	3.6001
DR	CD19 on CD20-	MR Egger	5	-1.56019	1.11675	0.256794	0.210097	0.0235409	1.87506
DR	CD19 on CD20-	Weighted mode	5	0.0684398	0.213496	0.764587	1.07084	0.704679	1.62725
DR	CD19 on CD20-	Weighted median	5	0.0466234	0.174866	0.789759	1.04773	0.743702	1.47604
DR	CD19 on CD20-	Simple mode	5	0.0684398	0.241606	0.791025	1.07084	0.666905	1.71942
DR	CD19 on CD20-	Inverse variance weighted	5	0.0080113	0.232753	0.972542	1.00804	0.638786	1.59075
DR	CD19 on CD20- CD38-	MR Egger	10	0.428673	0.237345	0.108533	1.53522	0.964136	2.44457
DR	CD19 on CD20- CD38-	Inverse variance weighted	10	0.0451464	0.0851901	0.596147	1.04618	0.885302	1.2363
DR	CD19 on CD20- CD38-	Weighted median	10	-0.0416876	0.108315	0.70033	0.959169	0.775704	1.18603
DR	CD19 on CD20- CD38-	Simple mode	10	-0.0610016	0.163271	0.717335	0.940822	0.683169	1.29565
DR	CD19 on CD20- CD38-	Weighted mode	10	-0.0558724	0.157259	0.730557	0.94566	0.694822	1.28705
DR	CD19 on CD24+ CD27+	Inverse variance weighted	20	0.133205	0.0538294	0.0133395	1.14248	1.02809	1.26961
DR	CD19 on CD24+ CD27+	Weighted median	20	0.146057	0.0756941	0.0536606	1.15726	0.997699	1.34234
DR	CD19 on CD24+ CD27+	Simple mode	20	0.18366	0.134242	0.187237	1.20161	0.92362	1.56326
DR	CD19 on CD24+ CD27+	Weighted mode	20	0.167419	0.126714	0.202116	1.18225	0.922248	1.51555
DR	CD19 on CD24+ CD27+	MR Egger	20	0.0884596	0.140265	0.53619	1.09249	0.829891	1.43818
DR	CD19 on IgD- CD24-	Weighted median	8	-0.157188	0.114469	0.169692	0.854544	0.682805	1.06948
DR	CD19 on IgD- CD24-	Weighted mode	8	-0.238125	0.180393	0.228351	0.788104	0.553388	1.12237
DR	CD19 on IgD- CD24-	Inverse variance weighted	8	-0.0914164	0.0855699	0.285374	0.912638	0.77172	1.07929
DR	CD19 on IgD- CD24-	Simple mode	8	-0.171161	0.181499	0.377061	0.842686	0.590433	1.20271
DR	CD19 on IgD- CD24-	MR Egger	8	-0.0817344	0.303508	0.796721	0.921517	0.508337	1.67053
DR	CD19 on IgD- CD27-	Weighted median	12	-0.150679	0.116396	0.19548	0.860124	0.684673	1.08054
DR	CD19 on IgD- CD27-	Weighted mode	12	-0.182998	0.141353	0.221971	0.83277	0.631252	1.09862
DR	CD19 on IgD- CD27-	Simple mode	12	-0.215297	0.204761	0.3156	0.806302	0.539761	1.20446
DR	CD19 on IgD- CD27-	Inverse variance weighted	12	0.0216785	0.101545	0.830948	1.02192	0.837486	1.24696
DR	CD19 on IgD- CD27-	MR Egger	12	0.0177404	0.380794	0.963759	1.0179	0.482576	2.14706
DR	CD19 on IgD- CD38-	Inverse variance weighted	10	0.135429	0.069496	0.0513281	1.14503	0.999217	1.31212
DR	CD19 on IgD- CD38-	Weighted median	10	0.117723	0.0908816	0.1952	1.12493	0.941384	1.34427
DR	CD19 on IgD- CD38-	Simple mode	10	0.193907	0.144893	0.213631	1.21398	0.913855	1.61268
DR	CD19 on IgD- CD38-	Weighted mode	10	0.134071	0.126682	0.317485	1.14347	0.892056	1.46575
DR	CD19 on IgD- CD38-	MR Egger	10	0.0178104	0.211273	0.934889	1.01797	0.672815	1.54019
DR	CD19 on IgD- CD38br	Simple mode	8	0.224565	0.179814	0.251856	1.25178	0.879967	1.78069
DR	CD19 on IgD- CD38br	Weighted mode	8	0.136317	0.156197	0.41175	1.14604	0.843808	1.55654
DR	CD19 on IgD- CD38br	Weighted median	8	0.0816417	0.125933	0.516795	1.08507	0.847735	1.38884
DR	CD19 on IgD- CD38br	MR Egger	8	-0.123686	0.480999	0.805659	0.883657	0.344231	2.26839
DR	CD19 on IgD- CD38br	Inverse variance weighted	8	-0.0141739	0.145311	0.922296	0.985926	0.741572	1.3108
DR	CD19 on IgD- CD38dim	Simple mode	13	0.262001	0.147396	0.10081	1.29953	0.973464	1.73481
DR	CD19 on IgD- CD38dim	Inverse variance weighted	13	0.102112	0.0630072	0.105094	1.10751	0.978845	1.25308
DR	CD19 on IgD- CD38dim	Weighted median	13	0.11745	0.0905158	0.194438	1.12463	0.941801	1.34294
DR	CD19 on IgD- CD38dim	Weighted mode	13	0.105469	0.109826	0.355845	1.11123	0.896021	1.37813
DR	CD19 on IgD- CD38dim	MR Egger	13	-0.0521167	0.136442	0.70976	0.949218	0.726481	1.24025
DR	CD19 on IgD+	MR Egger	13	-0.246448	0.163245	0.159301	0.781572	0.56756	1.07628
DR	CD19 on IgD+	Weighted mode	13	-0.186065	0.135425	0.194582	0.83022	0.636674	1.0826
DR	CD19 on IgD+	Simple mode	13	-0.193493	0.181973	0.308573	0.824075	0.576857	1.17724
DR	CD19 on IgD+	Weighted median	13	-0.101395	0.101363	0.31716	0.903576	0.740768	1.10217
DR	CD19 on IgD+	Inverse variance weighted	13	-0.00537019	0.0804958	0.946809	0.994644	0.849471	1.16463
DR	CD19 on IgD+ CD24-	Inverse variance weighted	15	0.0748763	0.0692995	0.279931	1.07775	0.94087	1.23455
DR	CD19 on IgD+ CD24-	Weighted median	15	0.0612874	0.0962188	0.524152	1.0632	0.880468	1.28387
DR	CD19 on IgD+ CD24-	Simple mode	15	-0.0810062	0.164498	0.630037	0.922188	0.66803	1.27304
DR	CD19 on IgD+ CD24-	MR Egger	15	-0.0313519	0.187138	0.869529	0.969134	0.671566	1.39855
DR	CD19 on IgD+ CD24-	Weighted mode	15	-0.0196442	0.132394	0.884161	0.980547	0.756437	1.27106
DR	CD19 on IgD+ CD24+	Inverse variance weighted	18	0.0606905	0.0597359	0.309639	1.06257	0.945169	1.19455
DR	CD19 on IgD+ CD24+	Weighted median	18	0.0681725	0.0864355	0.430282	1.07055	0.903715	1.26818
DR	CD19 on IgD+ CD24+	MR Egger	18	0.097705	0.141208	0.498904	1.10264	0.836054	1.45422
DR	CD19 on IgD+ CD24+	Simple mode	18	0.0673304	0.145243	0.648834	1.06965	0.804652	1.42192
DR	CD19 on IgD+ CD24+	Weighted mode	18	0.0358441	0.129841	0.785828	1.03649	0.803608	1.33687
DR	CD19 on IgD+ CD38-	Weighted median	12	-0.217196	0.110115	0.0485591	0.804772	0.648546	0.998631
DR	CD19 on IgD+ CD38-	Weighted mode	12	-0.277689	0.1714	0.133495	0.757532	0.54138	1.05999
DR	CD19 on IgD+ CD38-	Simple mode	12	0.270111	0.233717	0.272281	1.31011	0.828637	2.07134
DR	CD19 on IgD+ CD38-	MR Egger	12	-0.147714	0.209936	0.497729	0.862678	0.571673	1.30182
DR	CD19 on IgD+ CD38-	Inverse variance weighted	12	-0.0491315	0.0868504	0.571596	0.952056	0.803034	1.12873
DR	CD19 on IgD+ CD38- naive	Inverse variance weighted	7	0.152527	0.0700991	0.0295643	1.16477	1.01525	1.33632
DR	CD19 on IgD+ CD38- naive	Weighted median	7	0.122415	0.0961988	0.203188	1.13022	0.936005	1.36474
DR	CD19 on IgD+ CD38- naive	MR Egger	7	0.255623	0.235602	0.327452	1.29127	0.813705	2.0491
DR	CD19 on IgD+ CD38- naive	Weighted mode	7	0.116415	0.11737	0.359562	1.12346	0.892588	1.41405
DR	CD19 on IgD+ CD38- naive	Simple mode	7	0.110997	0.136156	0.446091	1.11739	0.855672	1.45916
DR	CD19 on IgD+ CD38- unsw mem	Weighted median	10	-0.0860608	0.0660333	0.192474	0.917538	0.80615	1.04432
DR	CD19 on IgD+ CD38- unsw mem	Inverse variance weighted	10	-0.0534518	0.0487146	0.272536	0.947952	0.861627	1.04292
DR	CD19 on IgD+ CD38- unsw mem	Weighted mode	10	-0.0779349	0.0706447	0.298565	0.925025	0.805414	1.0624
DR	CD19 on IgD+ CD38- unsw mem	Simple mode	10	-0.098296	0.0964532	0.334764	0.906381	0.750253	1.095
DR	CD19 on IgD+ CD38- unsw mem	MR Egger	10	-0.055113	0.0903866	0.558946	0.946378	0.792731	1.1298
DR	CD19 on IgD+ CD38br	Simple mode	12	0.208005	0.142743	0.173009	1.23122	0.930744	1.6287
DR	CD19 on IgD+ CD38br	Weighted median	12	0.062018	0.0875627	0.478777	1.06398	0.896188	1.26319
DR	CD19 on IgD+ CD38br	MR Egger	12	0.095975	0.13686	0.49913	1.10073	0.841752	1.43939
DR	CD19 on IgD+ CD38br	Inverse variance weighted	12	0.0387599	0.0722414	0.59159	1.03952	0.902277	1.19764
DR	CD19 on IgD+ CD38br	Weighted mode	12	0.0472625	0.103049	0.655421	1.0484	0.85666	1.28305
DR	CD19 on IgD+ CD38dim	Simple mode	12	0.417758	0.206122	0.0676276	1.51855	1.01385	2.27449
DR	CD19 on IgD+ CD38dim	Weighted mode	12	-0.173157	0.15596	0.290565	0.841005	0.619502	1.14171
DR	CD19 on IgD+ CD38dim	Weighted median	12	-0.0335384	0.107461	0.754966	0.967018	0.783361	1.19373
DR	CD19 on IgD+ CD38dim	Inverse variance weighted	12	0.019737	0.0906172	0.82758	1.01993	0.853959	1.21817
DR	CD19 on IgD+ CD38dim	MR Egger	12	0.0255816	0.198389	0.899957	1.02591	0.695405	1.5135
DR	CD19 on memory B cell	Inverse variance weighted	12	0.198505	0.0693062	0.00418102	1.21958	1.06467	1.39703
DR	CD19 on memory B cell	Weighted median	12	0.17769	0.0939747	0.0586468	1.19446	0.993521	1.43603
DR	CD19 on memory B cell	Simple mode	12	0.203195	0.1331	0.15508	1.22531	0.94395	1.59054
DR	CD19 on memory B cell	Weighted mode	12	0.141611	0.132745	0.308921	1.15213	0.88819	1.4945
DR	CD19 on memory B cell	MR Egger	12	0.101948	0.210445	0.63851	1.10733	0.733062	1.67267
DR	CD19 on naive-mature B cell	Weighted median	15	0.0961584	0.0949471	0.311176	1.10093	0.913988	1.32612
DR	CD19 on naive-mature B cell	Inverse variance weighted	15	0.0735567	0.0742049	0.321556	1.07633	0.930638	1.24483
DR	CD19 on naive-mature B cell	Simple mode	15	-0.161534	0.173453	0.36749	0.850838	0.60562	1.19534
DR	CD19 on naive-mature B cell	MR Egger	15	-0.0925106	0.218431	0.678836	0.91164	0.594143	1.3988
DR	CD19 on naive-mature B cell	Weighted mode	15	-0.0246868	0.149142	0.870896	0.975615	0.728328	1.30686
DR	CD19 on PB/PC	Simple mode	12	-0.199312	0.205181	0.352226	0.819294	0.548007	1.22488
DR	CD19 on PB/PC	Weighted mode	12	-0.172292	0.192439	0.389794	0.841734	0.577254	1.22739
DR	CD19 on PB/PC	MR Egger	12	0.0759298	0.238804	0.757057	1.07889	0.675619	1.72286
DR	CD19 on PB/PC	Inverse variance weighted	12	0.0181134	0.0947453	0.848384	1.01828	0.845703	1.22607
DR	CD19 on PB/PC	Weighted median	12	0.0123748	0.120269	0.918048	1.01245	0.799833	1.28159
DR	CD19 on sw mem	Weighted median	15	0.111371	0.0785418	0.156196	1.11781	0.958322	1.30384
DR	CD19 on sw mem	Inverse variance weighted	15	0.0882802	0.0646546	0.172123	1.09229	0.962287	1.23987
DR	CD19 on sw mem	Weighted mode	15	0.113932	0.089219	0.222378	1.12068	0.940882	1.33483
DR	CD19 on sw mem	Simple mode	15	0.128255	0.114419	0.28118	1.13684	0.908458	1.42264
DR	CD19 on sw mem	MR Egger	15	-0.041606	0.13754	0.767056	0.959248	0.732579	1.25605
DR	CD19 on transitional	Simple mode	15	-0.17565	0.140501	0.231731	0.838911	0.636971	1.10487
DR	CD19 on transitional	Inverse variance weighted	15	-0.0547648	0.0618469	0.375892	0.946708	0.838631	1.06871
DR	CD19 on transitional	Weighted median	15	-0.057426	0.0851555	0.500078	0.944192	0.799051	1.1157
DR	CD19 on transitional	MR Egger	15	0.0804099	0.127242	0.538377	1.08373	0.844523	1.39069
DR	CD19 on transitional	Weighted mode	15	-0.0322107	0.127705	0.80453	0.968303	0.753888	1.2437
DR	CD19 on unsw mem	Inverse variance weighted	11	0.0843407	0.082524	0.306774	1.088	0.925514	1.27901
DR	CD19 on unsw mem	Simple mode	11	0.195986	0.184525	0.313163	1.21651	0.847314	1.74657
DR	CD19 on unsw mem	Weighted mode	11	0.152393	0.150362	0.334714	1.16462	0.867346	1.56377
DR	CD19 on unsw mem	Weighted median	11	0.104634	0.115162	0.36357	1.1103	0.885961	1.39146
DR	CD19 on unsw mem	MR Egger	11	-0.0480868	0.165	0.777324	0.953051	0.689709	1.31694
DR	CD20- %B cell	Inverse variance weighted	7	1.28011	0.895434	0.152833	3.59704	0.621922	20.8044
DR	CD20- %B cell	Simple mode	7	0.0910861	0.152821	0.572937	1.09536	0.811847	1.47789
DR	CD20- %B cell	MR Egger	7	-1.5671	2.7929	0.598944	0.20865	0.000875087	49.7491
DR	CD20- %B cell	Weighted mode	7	0.0406303	0.129354	0.764079	1.04147	0.808233	1.34201
DR	CD20- %B cell	Weighted median	7	0.0339742	0.133603	0.79927	1.03456	0.796214	1.34425
DR	CD20- %lymphocyte	MR Egger	6	0.379845	0.24568	0.19698	1.46206	0.903311	2.36642
DR	CD20- %lymphocyte	Inverse variance weighted	6	0.0712796	0.124417	0.566706	1.07388	0.841493	1.37045
DR	CD20- %lymphocyte	Simple mode	6	-0.136854	0.242728	0.597227	0.872097	0.54194	1.40339
DR	CD20- %lymphocyte	Weighted mode	6	-0.121458	0.248108	0.645182	0.885628	0.544575	1.44028
DR	CD20- %lymphocyte	Weighted median	6	-0.0405671	0.144881	0.779475	0.960245	0.722864	1.27558
DR	CD20- AC	Weighted median	11	-0.153073	0.107417	0.154146	0.858067	0.695162	1.05915
DR	CD20- AC	Weighted mode	11	-0.151184	0.178705	0.41734	0.85969	0.605654	1.22028
DR	CD20- AC	Inverse variance weighted	11	-0.0603491	0.0807116	0.454633	0.941436	0.803688	1.10279
DR	CD20- AC	Simple mode	11	-0.128512	0.173826	0.476713	0.879403	0.625495	1.23638
DR	CD20- AC	MR Egger	11	-0.0116552	0.28562	0.968341	0.988412	0.564695	1.73007
DR	CD20- CD38- %B cell	Simple mode	9	-0.0916509	0.180289	0.624923	0.912424	0.640813	1.29916
DR	CD20- CD38- %B cell	Weighted mode	9	-0.0314193	0.158877	0.848166	0.969069	0.709768	1.3231
DR	CD20- CD38- %B cell	MR Egger	9	0.0462102	0.239114	0.852247	1.04729	0.655437	1.67343
DR	CD20- CD38- %B cell	Weighted median	9	-0.0170994	0.120634	0.88728	0.983046	0.776048	1.24526
DR	CD20- CD38- %B cell	Inverse variance weighted	9	0.000792483	0.0998791	0.993669	1.00079	0.822859	1.2172
DR	CD20- CD38- %lymphocyte	Inverse variance weighted	9	0.0596968	0.0996758	0.549233	1.06151	0.873133	1.29054
DR	CD20- CD38- %lymphocyte	Weighted median	9	0.0667329	0.130357	0.608705	1.06901	0.827979	1.38021
DR	CD20- CD38- %lymphocyte	Simple mode	9	0.0684041	0.197565	0.738095	1.0708	0.727004	1.57717
DR	CD20- CD38- %lymphocyte	Weighted mode	9	0.0536356	0.183331	0.777302	1.0551	0.736612	1.51129
DR	CD20- CD38- %lymphocyte	MR Egger	9	0.0872021	0.366614	0.818803	1.09112	0.531868	2.23841
DR	CD20- CD38- AC	MR Egger	9	-0.345958	0.386442	0.400395	0.707542	0.331746	1.50903
DR	CD20- CD38- AC	Weighted median	9	0.0371417	0.123206	0.763064	1.03784	0.815183	1.32131
DR	CD20- CD38- AC	Simple mode	9	0.0545065	0.200881	0.793002	1.05602	0.712325	1.56554
DR	CD20- CD38- AC	Weighted mode	9	0.0312361	0.179082	0.865866	1.03173	0.72632	1.46556
DR	CD20- CD38- AC	Inverse variance weighted	9	0.013313	0.0929008	0.886051	1.0134	0.844701	1.2158
DR	CD20 on B cell	Inverse variance weighted	14	0.261873	0.266751	0.32624	1.29936	0.770313	2.19176
DR	CD20 on B cell	Weighted mode	14	0.0338722	0.0914414	0.717031	1.03445	0.864717	1.23751
DR	CD20 on B cell	Weighted median	14	-0.0250393	0.0793947	0.752475	0.975272	0.834725	1.13948
DR	CD20 on B cell	MR Egger	14	0.0732615	0.748005	0.923595	1.07601	0.248372	4.66157
DR	CD20 on B cell	Simple mode	14	-0.00318547	0.113191	0.977976	0.99682	0.798484	1.24442
DR	CD20 on CD20- CD38-	Inverse variance weighted	6	-0.309431	0.309566	0.317521	0.733864	0.400044	1.34624
DR	CD20 on CD20- CD38-	Weighted median	6	-0.10472	0.144698	0.469242	0.900577	0.67819	1.19589
DR	CD20 on CD20- CD38-	Weighted mode	6	-0.0992564	0.13768	0.503246	0.90551	0.69135	1.18601
DR	CD20 on CD20- CD38-	Simple mode	6	-0.109022	0.16391	0.535412	0.896711	0.650324	1.23645
DR	CD20 on CD20- CD38-	MR Egger	6	0.0661246	0.927474	0.946585	1.06836	0.173474	6.5796
DR	CD20 on CD24+ CD27+	Simple mode	15	0.148697	0.138663	0.301696	1.16032	0.88419	1.52269
DR	CD20 on CD24+ CD27+	Inverse variance weighted	15	-0.0685968	0.12136	0.571915	0.933703	0.736046	1.18444
DR	CD20 on CD24+ CD27+	MR Egger	15	-0.218995	0.393409	0.587214	0.803325	0.371548	1.73687
DR	CD20 on CD24+ CD27+	Weighted mode	15	-0.0215119	0.0949663	0.82407	0.978718	0.812495	1.17895
DR	CD20 on CD24+ CD27+	Weighted median	15	-0.014952	0.0934287	0.872852	0.985159	0.820311	1.18314
DR	CD20 on IgD- CD24-	Inverse variance weighted	13	-0.447754	0.262515	0.0880766	0.639062	0.38202	1.06906
DR	CD20 on IgD- CD24-	Weighted mode	13	-0.0488822	0.101726	0.639493	0.952293	0.780153	1.16242
DR	CD20 on IgD- CD24-	Weighted median	13	-0.0419434	0.103081	0.684082	0.958924	0.783502	1.17362
DR	CD20 on IgD- CD24-	MR Egger	13	0.358072	0.947994	0.712828	1.43057	0.223131	9.17187
DR	CD20 on IgD- CD24-	Simple mode	13	0.0177139	0.117567	0.882739	1.01787	0.808384	1.28165
DR	CD20 on IgD- CD27-	Inverse variance weighted	14	-0.146458	0.0645778	0.0233337	0.863762	0.76107	0.980311
DR	CD20 on IgD- CD27-	Weighted median	14	-0.111421	0.0864424	0.19741	0.894562	0.755143	1.05972
DR	CD20 on IgD- CD27-	Weighted mode	14	-0.110143	0.103921	0.308497	0.895706	0.730645	1.09806
DR	CD20 on IgD- CD27-	Simple mode	14	-0.0892223	0.125598	0.490016	0.914642	0.715056	1.16994
DR	CD20 on IgD- CD27-	MR Egger	14	-0.0127709	0.25547	0.960953	0.98731	0.598402	1.62897
DR	CD20 on IgD- CD38-	Inverse variance weighted	15	-0.476218	0.351357	0.1753	0.621128	0.311961	1.23669
DR	CD20 on IgD- CD38-	Weighted median	15	-0.0352276	0.0958471	0.713217	0.965386	0.800045	1.1649
DR	CD20 on IgD- CD38-	MR Egger	15	0.244408	1.13558	0.83293	1.27686	0.137886	11.8241
DR	CD20 on IgD- CD38-	Simple mode	15	0.0216277	0.124448	0.864519	1.02186	0.800683	1.30414
DR	CD20 on IgD- CD38-	Weighted mode	15	-0.0151561	0.101303	0.883205	0.984958	0.807583	1.20129
DR	CD20 on IgD- CD38br	Inverse variance weighted	4	0.0761269	0.116157	0.512222	1.0791	0.859383	1.35499
DR	CD20 on IgD- CD38br	Simple mode	4	0.0931985	0.152772	0.584933	1.09768	0.813642	1.48087
DR	CD20 on IgD- CD38br	Weighted mode	4	0.0756417	0.126314	0.591484	1.07858	0.842034	1.38157
DR	CD20 on IgD- CD38br	Weighted median	4	0.0643772	0.121852	0.597275	1.06649	0.839916	1.3542
DR	CD20 on IgD- CD38br	MR Egger	4	-0.265286	0.459195	0.621828	0.766986	0.311826	1.88652
DR	CD20 on IgD- CD38dim	Inverse variance weighted	20	-0.394469	0.238569	0.0982339	0.674038	0.42229	1.07587
DR	CD20 on IgD- CD38dim	MR Egger	20	-0.347278	0.711934	0.631583	0.706609	0.175053	2.85226
DR	CD20 on IgD- CD38dim	Weighted mode	20	-0.0228162	0.0855738	0.792629	0.977442	0.826512	1.15593
DR	CD20 on IgD- CD38dim	Weighted median	20	-0.0122426	0.0753118	0.870866	0.987832	0.852268	1.14496
DR	CD20 on IgD- CD38dim	Simple mode	20	-0.00366364	0.107987	0.97329	0.996343	0.806284	1.2312
DR	CD20 on IgD+	Inverse variance weighted	14	0.0691881	0.10552	0.512023	1.07164	0.871421	1.31786
DR	CD20 on IgD+	Simple mode	14	-0.0689435	0.118406	0.570349	0.933379	0.740064	1.17719
DR	CD20 on IgD+	Weighted mode	14	-0.0359072	0.105473	0.738963	0.96473	0.784558	1.18628
DR	CD20 on IgD+	MR Egger	14	-0.113089	0.342697	0.747092	0.893071	0.456223	1.74822
DR	CD20 on IgD+	Weighted median	14	-0.0246548	0.0785463	0.753606	0.975647	0.836436	1.13803
DR	CD20 on IgD+ CD24-	Inverse variance weighted	16	0.0867337	0.0964296	0.368412	1.09061	0.902787	1.3175
DR	CD20 on IgD+ CD24-	Weighted mode	16	0.0254645	0.122612	0.83827	1.02579	0.806658	1.30445
DR	CD20 on IgD+ CD24-	Weighted median	16	-0.015231	0.0760792	0.841324	0.984884	0.848448	1.14326
DR	CD20 on IgD+ CD24-	MR Egger	16	0.0394666	0.289974	0.893677	1.04026	0.589263	1.83642
DR	CD20 on IgD+ CD24-	Simple mode	16	-0.00711009	0.134146	0.958429	0.992915	0.763351	1.29152
DR	CD20 on IgD+ CD24+	Simple mode	12	0.129801	0.155652	0.422066	1.1386	0.839225	1.54478
DR	CD20 on IgD+ CD24+	Inverse variance weighted	12	-0.372523	0.479302	0.437029	0.688994	0.269293	1.76281
DR	CD20 on IgD+ CD24+	Weighted mode	12	0.0621411	0.120693	0.616831	1.06411	0.839947	1.3481
DR	CD20 on IgD+ CD24+	Weighted median	12	0.0363677	0.121997	0.765624	1.03704	0.816486	1.31716
DR	CD20 on IgD+ CD24+	MR Egger	12	0.365184	1.83701	0.846409	1.44078	0.0393462	52.7584
DR	CD20 on IgD+ CD38-	Inverse variance weighted	15	-0.10535	0.104621	0.313952	0.900009	0.733148	1.10485
DR	CD20 on IgD+ CD38-	Simple mode	15	-0.118273	0.148148	0.438003	0.888453	0.664551	1.18779
DR	CD20 on IgD+ CD38-	Weighted median	15	-0.0486242	0.0827372	0.556737	0.952539	0.809945	1.12024
DR	CD20 on IgD+ CD38-	Weighted mode	15	-0.0752601	0.131663	0.576648	0.927502	0.716541	1.20057
DR	CD20 on IgD+ CD38-	MR Egger	15	0.131081	0.351596	0.715292	1.14006	0.572326	2.27097
DR	CD20 on IgD+ CD38- naive	Inverse variance weighted	10	-0.0910409	0.0530804	0.0863175	0.91298	0.82277	1.01308
DR	CD20 on IgD+ CD38- naive	Simple mode	10	-0.173525	0.111342	0.153546	0.840696	0.675869	1.04572
DR	CD20 on IgD+ CD38- naive	Weighted median	10	-0.0859455	0.0744627	0.248414	0.917644	0.793032	1.06184
DR	CD20 on IgD+ CD38- naive	Weighted mode	10	-0.0904395	0.0787062	0.280145	0.91353	0.782937	1.06591
DR	CD20 on IgD+ CD38- naive	MR Egger	10	-0.0916227	0.115604	0.450896	0.912449	0.727453	1.14449
DR	CD20 on IgD+ CD38- unsw mem	MR Egger	14	-0.835569	0.25361	0.00640326	0.433627	0.263779	0.712843
DR	CD20 on IgD+ CD38- unsw mem	Inverse variance weighted	14	-0.0831728	0.0656379	0.205103	0.920192	0.809108	1.04653
DR	CD20 on IgD+ CD38- unsw mem	Weighted median	14	-0.0379998	0.0733765	0.604546	0.962713	0.833753	1.11162
DR	CD20 on IgD+ CD38- unsw mem	Simple mode	14	-0.0327893	0.100823	0.750192	0.967742	0.794214	1.17919
DR	CD20 on IgD+ CD38- unsw mem	Weighted mode	14	-0.0137347	0.08647	0.876237	0.986359	0.832588	1.16853
DR	CD20 on IgD+ CD38br	Weighted mode	18	-0.127573	0.124162	0.318598	0.880229	0.690091	1.12275
DR	CD20 on IgD+ CD38br	Inverse variance weighted	18	-0.167972	0.19565	0.390597	0.845378	0.576117	1.24048
DR	CD20 on IgD+ CD38br	Weighted median	18	-0.0396407	0.0844922	0.638953	0.961135	0.814447	1.13424
DR	CD20 on IgD+ CD38br	MR Egger	18	-0.10614	0.67061	0.876222	0.899299	0.241585	3.34764
DR	CD20 on IgD+ CD38br	Simple mode	18	-0.0102544	0.147266	0.945299	0.989798	0.741637	1.321
DR	CD20 on IgD+ CD38dim	Simple mode	20	-0.145598	0.138483	0.306274	0.864505	0.659005	1.13409
DR	CD20 on IgD+ CD38dim	Weighted mode	20	-0.100031	0.143244	0.493435	0.90481	0.683321	1.19809
DR	CD20 on IgD+ CD38dim	Weighted median	20	-0.0539547	0.0859147	0.530002	0.947475	0.800637	1.12124
DR	CD20 on IgD+ CD38dim	MR Egger	20	0.176719	0.3551	0.624749	1.1933	0.59495	2.3934
DR	CD20 on IgD+ CD38dim	Inverse variance weighted	20	0.0476615	0.099399	0.631585	1.04882	0.863155	1.27441
DR	CD20 on memory B cell	Inverse variance weighted	21	-0.031523	0.050725	0.534304	0.968969	0.877267	1.07026
DR	CD20 on memory B cell	MR Egger	21	-0.0753402	0.125526	0.555466	0.927428	0.725155	1.18612
DR	CD20 on memory B cell	Weighted mode	21	-0.0428218	0.0870784	0.628242	0.958082	0.807756	1.13638
DR	CD20 on memory B cell	Simple mode	21	-0.0278458	0.11253	0.80708	0.972538	0.780045	1.21253
DR	CD20 on memory B cell	Weighted median	21	-0.0157039	0.072639	0.828839	0.984419	0.853785	1.13504
DR	CD20 on naive-mature B cell	Inverse variance weighted	13	0.0883526	0.116399	0.447825	1.09237	0.869541	1.37231
DR	CD20 on naive-mature B cell	Weighted mode	13	0.0385245	0.115455	0.744383	1.03928	0.828807	1.30319
DR	CD20 on naive-mature B cell	Weighted median	13	-0.0132949	0.0810464	0.869699	0.986793	0.841856	1.15668
DR	CD20 on naive-mature B cell	MR Egger	13	-0.027782	0.425769	0.949145	0.9726	0.422194	2.24056
DR	CD20 on naive-mature B cell	Simple mode	13	-0.00586886	0.138084	0.966797	0.994148	0.758423	1.30314
DR	CD20 on sw mem	Inverse variance weighted	16	-0.378258	0.293428	0.197363	0.685054	0.385437	1.21757
DR	CD20 on sw mem	MR Egger	16	0.701411	0.891054	0.444305	2.0166	0.351673	11.5638
DR	CD20 on sw mem	Weighted median	16	-0.0336792	0.0793786	0.671358	0.966882	0.82757	1.12964
DR	CD20 on sw mem	Weighted mode	16	-0.0304119	0.0790798	0.705951	0.970046	0.830765	1.13268
DR	CD20 on sw mem	Simple mode	16	-0.0413668	0.120639	0.736434	0.959477	0.757434	1.21541
DR	CD20 on transitional	MR Egger	10	-0.364427	0.234372	0.158577	0.694595	0.438763	1.0996
DR	CD20 on transitional	Inverse variance weighted	10	-0.0732593	0.0715024	0.305566	0.92936	0.80783	1.06917
DR	CD20 on transitional	Weighted mode	10	-0.154826	0.170489	0.387478	0.856564	0.613249	1.19642
DR	CD20 on transitional	Weighted median	10	-0.0701271	0.0906774	0.439304	0.932275	0.780473	1.1136
DR	CD20 on transitional	Simple mode	10	-0.0773509	0.159503	0.639297	0.925565	0.677073	1.26526
DR	CD20 on unsw mem	Weighted mode	15	-0.0422818	0.086102	0.630987	0.9586	0.80974	1.13482
DR	CD20 on unsw mem	Inverse variance weighted	15	0.0347636	0.0882026	0.693482	1.03537	0.871	1.23077
DR	CD20 on unsw mem	Weighted median	15	-0.0237695	0.0826242	0.77359	0.976511	0.830512	1.14818
DR	CD20 on unsw mem	Simple mode	15	-0.0355934	0.128661	0.786095	0.965033	0.749935	1.24182
DR	CD20 on unsw mem	MR Egger	15	-0.0390328	0.233731	0.86994	0.961719	0.608265	1.52056
DR	CD24 on CD24+ CD27+	Simple mode	9	0.139998	0.129504	0.31119	1.15027	0.89241	1.48264
DR	CD24 on CD24+ CD27+	Weighted median	9	-0.061488	0.0806486	0.44581	0.940364	0.802873	1.1014
DR	CD24 on CD24+ CD27+	Weighted mode	9	-0.0675708	0.0908736	0.478404	0.934661	0.78217	1.11688
DR	CD24 on CD24+ CD27+	MR Egger	9	-0.0267075	0.1138	0.821167	0.973646	0.778992	1.21694
DR	CD24 on CD24+ CD27+	Inverse variance weighted	9	0.0100031	0.0632903	0.874416	1.01005	0.892217	1.14345
DR	CD24 on IgD- CD38-	Weighted median	13	-0.0608207	0.0762043	0.424796	0.940992	0.810437	1.09258
DR	CD24 on IgD- CD38-	Weighted mode	13	-0.0434738	0.0711773	0.552737	0.957458	0.832784	1.1008
DR	CD24 on IgD- CD38-	Simple mode	13	-0.0434738	0.104135	0.683704	0.957458	0.780688	1.17425
DR	CD24 on IgD- CD38-	MR Egger	13	-0.0509666	0.170439	0.77049	0.95031	0.680432	1.32723
DR	CD24 on IgD- CD38-	Inverse variance weighted	13	-0.019365	0.080028	0.808797	0.980821	0.838434	1.14739
DR	CD24 on IgD- CD38dim	Simple mode	10	0.102001	0.148375	0.509125	1.10738	0.82794	1.48115
DR	CD24 on IgD- CD38dim	Weighted median	10	0.0168044	0.0906676	0.852962	1.01695	0.851374	1.21472
DR	CD24 on IgD- CD38dim	Inverse variance weighted	10	-0.0141638	0.0821866	0.863172	0.985936	0.839248	1.15826
DR	CD24 on IgD- CD38dim	Weighted mode	10	-0.013495	0.0981995	0.893721	0.986596	0.813861	1.19599
DR	CD24 on IgD- CD38dim	MR Egger	10	0.0105295	0.174217	0.953289	1.01059	0.718252	1.4219
DR	CD24 on IgD+ CD24+	Weighted median	10	-0.0397246	0.0603598	0.510454	0.961054	0.853824	1.08175
DR	CD24 on IgD+ CD24+	Weighted mode	10	-0.0405327	0.0651373	0.549206	0.960278	0.845183	1.09105
DR	CD24 on IgD+ CD24+	Inverse variance weighted	10	-0.026654	0.0575883	0.643481	0.973698	0.86977	1.09004
DR	CD24 on IgD+ CD24+	MR Egger	10	-0.023543	0.0989939	0.817996	0.976732	0.80447	1.18588
DR	CD24 on IgD+ CD24+	Simple mode	10	-0.0257403	0.122633	0.838423	0.974588	0.766362	1.23939
DR	CD24 on IgD+ CD38-	MR Egger	10	-0.170291	0.159037	0.315514	0.84342	0.617545	1.15191
DR	CD24 on IgD+ CD38-	Weighted median	10	-0.0778458	0.0819081	0.341907	0.925107	0.787899	1.08621
DR	CD24 on IgD+ CD38-	Weighted mode	10	-0.0694961	0.100615	0.507168	0.932864	0.765901	1.13622
DR	CD24 on IgD+ CD38-	Simple mode	10	-0.0752424	0.131235	0.580454	0.927519	0.717156	1.19959
DR	CD24 on IgD+ CD38-	Inverse variance weighted	10	-0.00612354	0.0618672	0.921155	0.993895	0.880396	1.12203
DR	CD24 on IgD+ CD38- unsw mem	Weighted median	9	-0.0275003	0.0511113	0.590544	0.972874	0.880136	1.07538
DR	CD24 on IgD+ CD38- unsw mem	Weighted mode	9	-0.00900981	0.0529235	0.869046	0.991031	0.893383	1.09935
DR	CD24 on IgD+ CD38- unsw mem	Inverse variance weighted	9	-0.00725736	0.0515475	0.888036	0.992769	0.897367	1.09831
DR	CD24 on IgD+ CD38- unsw mem	MR Egger	9	0.0111828	0.0962824	0.910799	1.01125	0.837335	1.22128
DR	CD24 on IgD+ CD38- unsw mem	Simple mode	9	0.000349181	0.0801629	0.996631	1.00035	0.854901	1.17054
DR	CD24 on IgD+ CD38br	Inverse variance weighted	15	0.117908	0.0812273	0.146619	1.12514	0.959543	1.31932
DR	CD24 on IgD+ CD38br	Weighted mode	15	0.104124	0.0779352	0.202852	1.10974	0.952534	1.29289
DR	CD24 on IgD+ CD38br	Weighted median	15	0.0986125	0.0822675	0.230652	1.10364	0.939289	1.29674
DR	CD24 on IgD+ CD38br	MR Egger	15	0.0375987	0.160281	0.818188	1.03831	0.758395	1.42155
DR	CD24 on IgD+ CD38br	Simple mode	15	0.0232205	0.135464	0.866351	1.02349	0.78483	1.33473
DR	CD24 on memory B cell	Weighted median	11	-0.053708	0.0828862	0.517003	0.947709	0.805602	1.11488
DR	CD24 on memory B cell	MR Egger	11	-0.0761752	0.122658	0.549979	0.926654	0.728632	1.17849
DR	CD24 on memory B cell	Weighted mode	11	-0.0339545	0.0924282	0.721005	0.966615	0.80645	1.15859
DR	CD24 on memory B cell	Inverse variance weighted	11	-0.0141859	0.0589959	0.809977	0.985914	0.878255	1.10677
DR	CD24 on memory B cell	Simple mode	11	-0.0127873	0.126889	0.92172	0.987294	0.769904	1.26607
DR	CD24 on sw mem	Weighted median	15	-0.063629	0.0777666	0.41324	0.938353	0.805694	1.09285
DR	CD24 on sw mem	Weighted mode	15	-0.0328507	0.0881507	0.714979	0.967683	0.814137	1.15019
DR	CD24 on sw mem	MR Egger	15	-0.0491581	0.142721	0.736027	0.952031	0.719722	1.25932
DR	CD24 on sw mem	Inverse variance weighted	15	-0.0136564	0.0609093	0.822595	0.986436	0.875431	1.11152
DR	CD24 on sw mem	Simple mode	15	0.0214789	0.117804	0.857939	1.02171	0.811057	1.28708
DR	CD24 on transitional	Inverse variance weighted	11	0.110501	0.0695672	0.112196	1.11684	0.97448	1.27999
DR	CD24 on transitional	Weighted median	11	0.141667	0.092538	0.125791	1.15219	0.961071	1.38132
DR	CD24 on transitional	Weighted mode	11	0.153603	0.108505	0.187267	1.16603	0.942643	1.44235
DR	CD24 on transitional	Simple mode	11	0.19019	0.155393	0.249034	1.20948	0.891918	1.6401
DR	CD24 on transitional	MR Egger	11	0.074121	0.153458	0.640625	1.07694	0.797194	1.45484
DR	CD24 on unsw mem	Inverse variance weighted	11	-0.181172	0.277758	0.51423	0.834292	0.484045	1.43797
DR	CD24 on unsw mem	Weighted mode	11	-0.0350682	0.0621793	0.585189	0.96554	0.854756	1.09068
DR	CD24 on unsw mem	Weighted median	11	-0.0340014	0.0648184	0.599886	0.96657	0.851253	1.09751
DR	CD24 on unsw mem	MR Egger	11	0.235122	0.493641	0.64521	1.26506	0.480747	3.32895
DR	CD24 on unsw mem	Simple mode	11	0.0117337	0.121969	0.925261	1.0118	0.796661	1.28505
DR	CD24+ CD27+ %B cell	Inverse variance weighted	14	0.0686486	0.0573443	0.231256	1.07106	0.957197	1.19847
DR	CD24+ CD27+ %B cell	Simple mode	14	0.110876	0.126475	0.396581	1.11726	0.871957	1.43156
DR	CD24+ CD27+ %B cell	Weighted median	14	0.0349028	0.0804251	0.664304	1.03552	0.884502	1.21232
DR	CD24+ CD27+ %B cell	MR Egger	14	-0.038328	0.12581	0.765852	0.962397	0.752077	1.23153
DR	CD24+ CD27+ %B cell	Weighted mode	14	0.0220439	0.0962616	0.822432	1.02229	0.846514	1.23456
DR	CD24+ CD27+ %lymphocyte	MR Egger	13	-0.0411335	0.175109	0.8186	0.959701	0.680895	1.35267
DR	CD24+ CD27+ %lymphocyte	Inverse variance weighted	13	-0.0174744	0.077822	0.822335	0.982677	0.84366	1.1446
DR	CD24+ CD27+ %lymphocyte	Simple mode	13	0.00945241	0.130462	0.943435	1.0095	0.781725	1.30364
DR	CD24+ CD27+ %lymphocyte	Weighted median	13	0.00548674	0.0921225	0.952507	1.0055	0.839395	1.20448
DR	CD24+ CD27+ %lymphocyte	Weighted mode	13	0.00557155	0.108696	0.959963	1.00559	0.812635	1.24435
DR	CD24+ CD27+ AC	Simple mode	11	0.0871236	0.145754	0.563302	1.09103	0.819915	1.4518
DR	CD24+ CD27+ AC	Weighted mode	11	0.0618295	0.108484	0.581295	1.06378	0.860021	1.31582
DR	CD24+ CD27+ AC	MR Egger	11	0.0458705	0.162158	0.783671	1.04694	0.761885	1.43864
DR	CD24+ CD27+ AC	Weighted median	11	0.0125728	0.1004	0.900344	1.01265	0.831761	1.23288
DR	CD24+ CD27+ AC	Inverse variance weighted	11	0.00660945	0.0754036	0.930151	1.00663	0.868332	1.16696
DR	CD25 on CD45RA- CD4 not Treg	MR Egger	12	-0.376708	0.130839	0.0164089	0.686116	0.530915	0.886687
DR	CD25 on CD45RA- CD4 not Treg	Weighted mode	12	-0.329137	0.149292	0.0496801	0.719544	0.537005	0.964133
DR	CD25 on CD45RA- CD4 not Treg	Weighted median	12	-0.196174	0.106211	0.0647426	0.821869	0.667412	1.01207
DR	CD25 on CD45RA- CD4 not Treg	Inverse variance weighted	12	-0.13505	0.0828089	0.10292	0.873672	0.74278	1.02763
DR	CD25 on CD45RA- CD4 not Treg	Simple mode	12	0.063927	0.205657	0.761731	1.06601	0.712368	1.59523
DR	CD25 on activated & secreting Treg	MR Egger	7	0.269937	0.17423	0.181993	1.30988	0.930946	1.84306
DR	CD25 on activated & secreting Treg	Weighted mode	7	0.0820702	0.115091	0.502568	1.08553	0.866314	1.36022
DR	CD25 on activated & secreting Treg	Weighted median	7	0.0630477	0.0946073	0.505146	1.06508	0.88481	1.28207
DR	CD25 on activated & secreting Treg	Simple mode	7	0.0689455	0.128124	0.609863	1.07138	0.833453	1.37722
DR	CD25 on activated & secreting Treg	Inverse variance weighted	7	0.0134748	0.073475	0.85449	1.01357	0.877625	1.17056
DR	CD25 on activated Treg	MR Egger	7	0.792772	0.881867	0.40987	2.20951	0.392317	12.4439
DR	CD25 on activated Treg	Weighted mode	7	-0.105967	0.182359	0.582334	0.899454	0.629147	1.2859
DR	CD25 on activated Treg	Weighted median	7	-0.0816922	0.169174	0.629174	0.921556	0.661482	1.28388
DR	CD25 on activated Treg	Simple mode	7	-0.09069	0.206454	0.675842	0.913301	0.609363	1.36884
DR	CD25 on activated Treg	Inverse variance weighted	7	0.0422233	0.179123	0.813648	1.04313	0.734286	1.48187
DR	CD25 on B cell	Inverse variance weighted	10	-0.0308801	0.0652336	0.635944	0.969592	0.85322	1.10184
DR	CD25 on B cell	MR Egger	10	-0.0648833	0.133826	0.640792	0.937177	0.720952	1.21825
DR	CD25 on B cell	Weighted mode	10	0.0333433	0.109118	0.766882	1.03391	0.834829	1.28046
DR	CD25 on B cell	Simple mode	10	0.0295143	0.122562	0.815098	1.02995	0.810011	1.30962
DR	CD25 on B cell	Weighted median	10	-0.000837378	0.0850809	0.992147	0.999163	0.845695	1.18048
DR	CD25 on CD20- CD38-	MR Egger	10	-0.231078	0.173299	0.219116	0.793677	0.565104	1.1147
DR	CD25 on CD20- CD38-	Inverse variance weighted	10	0.0625831	0.0833685	0.452846	1.06458	0.904096	1.25356
DR	CD25 on CD20- CD38-	Weighted median	10	0.0412071	0.0905234	0.648959	1.04207	0.872652	1.24437
DR	CD25 on CD20- CD38-	Simple mode	10	-0.0535767	0.1628	0.749613	0.947833	0.688896	1.3041
DR	CD25 on CD20- CD38-	Weighted mode	10	-0.0200213	0.114039	0.864522	0.980178	0.78385	1.22568
DR	CD25 on CD24+ CD27+	Weighted median	14	0.170788	0.0738283	0.0207055	1.18624	1.02643	1.37093
DR	CD25 on CD24+ CD27+	Weighted mode	14	0.21018	0.083788	0.026167	1.2339	1.04703	1.45413
DR	CD25 on CD24+ CD27+	Inverse variance weighted	14	0.10192	0.0602514	0.0907277	1.10729	0.983957	1.24609
DR	CD25 on CD24+ CD27+	Simple mode	14	0.167849	0.146037	0.271113	1.18276	0.888356	1.57473
DR	CD25 on CD24+ CD27+	MR Egger	14	0.152965	0.152516	0.335682	1.16528	0.864188	1.57129
DR	CD25 on CD28+ CD4+	Weighted median	9	-0.405932	0.130412	0.00185399	0.666356	0.516056	0.86043
DR	CD25 on CD28+ CD4+	Inverse variance weighted	9	-0.421956	0.192557	0.0284281	0.655763	0.449613	0.956434
DR	CD25 on CD28+ CD4+	Weighted mode	9	-0.541348	0.36391	0.175176	0.581963	0.285187	1.18758
DR	CD25 on CD28+ CD4+	MR Egger	9	-0.835116	0.596046	0.203928	0.433824	0.13488	1.39533
DR	CD25 on CD28+ CD4+	Simple mode	9	0.205881	0.418181	0.635716	1.22861	0.541314	2.78854
DR	CD25 on CD39+ activated Treg	MR Egger	7	-0.371042	0.324175	0.304203	0.690015	0.365523	1.30257
DR	CD25 on CD39+ activated Treg	Inverse variance weighted	7	0.0390082	0.0993984	0.694731	1.03978	0.855719	1.26343
DR	CD25 on CD39+ activated Treg	Weighted median	7	0.026803	0.121924	0.826	1.02717	0.808829	1.30444
DR	CD25 on CD39+ activated Treg	Weighted mode	7	0.0205929	0.16631	0.9055	1.02081	0.736848	1.41419
DR	CD25 on CD39+ activated Treg	Simple mode	7	0.00582639	0.19311	0.976909	1.00584	0.688894	1.46862
DR	CD25 on CD39+ CD4 Treg	Inverse variance weighted	9	-0.0859863	0.0746526	0.249395	0.917607	0.792704	1.06219
DR	CD25 on CD39+ CD4 Treg	MR Egger	9	-0.201252	0.201576	0.351342	0.817706	0.550824	1.2139
DR	CD25 on CD39+ CD4 Treg	Simple mode	9	-0.0906435	0.129936	0.505193	0.913343	0.707995	1.17825
DR	CD25 on CD39+ CD4 Treg	Weighted mode	9	-0.0710929	0.107437	0.526749	0.931375	0.754523	1.14968
DR	CD25 on CD39+ CD4 Treg	Weighted median	9	-0.0607961	0.104042	0.558992	0.941015	0.767421	1.15388
DR	CD25 on CD39+ CD4+	MR Egger	11	0.10377	0.0682327	0.162629	1.10934	0.970478	1.26808
DR	CD25 on CD39+ CD4+	Weighted median	11	0.0455384	0.0396023	0.250187	1.04659	0.968427	1.13106
DR	CD25 on CD39+ CD4+	Weighted mode	11	0.0447178	0.0396716	0.285979	1.04573	0.967501	1.13029
DR	CD25 on CD39+ CD4+	Inverse variance weighted	11	0.0226252	0.0355261	0.524216	1.02288	0.954082	1.09665
DR	CD25 on CD39+ CD4+	Simple mode	11	0.0340152	0.112149	0.767874	1.0346	0.830443	1.28895
DR	CD25 on CD39+ resting Treg	Simple mode	7	-0.225762	0.162789	0.214819	0.797908	0.579941	1.0978
DR	CD25 on CD39+ resting Treg	Inverse variance weighted	7	-0.100435	0.0825137	0.22353	0.904444	0.769386	1.06321
DR	CD25 on CD39+ resting Treg	Weighted median	7	-0.10988	0.105277	0.296612	0.895942	0.728897	1.10127
DR	CD25 on CD39+ resting Treg	Weighted mode	7	-0.0967988	0.121448	0.4558	0.907739	0.715455	1.1517
DR	CD25 on CD39+ resting Treg	MR Egger	7	-0.096895	0.160787	0.573041	0.907651	0.6623	1.24389
DR	CD25 on CD39+ secreting Treg	MR Egger	5	0.43848	0.574647	0.500953	1.55035	0.502666	4.78166
DR	CD25 on CD39+ secreting Treg	Simple mode	5	-0.0975008	0.195704	0.644488	0.907102	0.618115	1.3312
DR	CD25 on CD39+ secreting Treg	Inverse variance weighted	5	0.0332902	0.122089	0.785107	1.03385	0.813829	1.31336
DR	CD25 on CD39+ secreting Treg	Weighted median	5	0.0180108	0.12813	0.888213	1.01817	0.792055	1.30885
DR	CD25 on CD39+ secreting Treg	Weighted mode	5	0.00749683	0.161174	0.96513	1.00752	0.734619	1.38181
DR	CD25 on CD4 Treg	Inverse variance weighted	9	0.0732747	0.079243	0.355131	1.07603	0.921234	1.25683
DR	CD25 on CD4 Treg	Weighted median	9	0.0638136	0.104497	0.541415	1.06589	0.868489	1.30817
DR	CD25 on CD4 Treg	Weighted mode	9	0.0450695	0.123437	0.724484	1.0461	0.8213	1.33243
DR	CD25 on CD4 Treg	Simple mode	9	0.0421778	0.127432	0.749161	1.04308	0.81254	1.33903
DR	CD25 on CD4 Treg	MR Egger	9	0.0332933	0.20148	0.873423	1.03385	0.696555	1.53449
DR	CD25 on CD4+	MR Egger	6	-0.624089	0.376652	0.172873	0.535749	0.256064	1.12092
DR	CD25 on CD4+	Weighted mode	6	0.142149	0.148355	0.381981	1.15275	0.861891	1.54176
DR	CD25 on CD4+	Simple mode	6	0.151747	0.16885	0.409995	1.16387	0.83594	1.62043
DR	CD25 on CD4+	Weighted median	6	0.0600128	0.1295	0.643063	1.06185	0.823817	1.36866
DR	CD25 on CD4+	Inverse variance weighted	6	-0.0349185	0.166351	0.833739	0.965684	0.697003	1.33794
DR	CD25 on CD45RA+ CD4 not Treg	Weighted median	7	0.225428	0.106939	0.035031	1.25286	1.01595	1.54501
DR	CD25 on CD45RA+ CD4 not Treg	Weighted mode	7	0.246492	0.118431	0.0825845	1.27953	1.01447	1.61384
DR	CD25 on CD45RA+ CD4 not Treg	Simple mode	7	0.197994	0.132067	0.184484	1.21895	0.940957	1.57908
DR	CD25 on CD45RA+ CD4 not Treg	Inverse variance weighted	7	0.136389	0.115751	0.238678	1.14613	0.91349	1.43801
DR	CD25 on CD45RA+ CD4 not Treg	MR Egger	7	-0.0225767	0.337477	0.949255	0.977676	0.504578	1.89436
DR	CD25 on IgD- CD24-	Weighted median	16	-0.189049	0.0939666	0.0442336	0.827746	0.688512	0.995138
DR	CD25 on IgD- CD24-	Weighted mode	16	-0.263183	0.145018	0.0895963	0.768601	0.578441	1.02128
DR	CD25 on IgD- CD24-	Simple mode	16	-0.291827	0.175274	0.11666	0.746898	0.529743	1.05307
DR	CD25 on IgD- CD24-	Inverse variance weighted	16	-0.131461	0.0853811	0.123634	0.876813	0.741702	1.03654
DR	CD25 on IgD- CD24-	MR Egger	16	-0.0808	0.244859	0.746297	0.922378	0.570796	1.49052
DR	CD25 on IgD- CD27-	Inverse variance weighted	11	-0.0568997	0.0775656	0.463211	0.944689	0.811453	1.0998
DR	CD25 on IgD- CD27-	Simple mode	11	0.0807581	0.114698	0.497442	1.08411	0.865845	1.35739
DR	CD25 on IgD- CD27-	Weighted mode	11	0.0518737	0.100671	0.617556	1.05324	0.86464	1.28298
DR	CD25 on IgD- CD27-	MR Egger	11	0.109305	0.219872	0.631014	1.1155	0.724957	1.71644
DR	CD25 on IgD- CD27-	Weighted median	11	0.0213699	0.0889434	0.810126	1.0216	0.858165	1.21616
DR	CD25 on IgD- CD38-	Weighted mode	8	0.195872	0.096211	0.0812081	1.21637	1.00732	1.4688
DR	CD25 on IgD- CD38-	MR Egger	8	0.573871	0.298404	0.102818	1.77512	0.989059	3.18593
DR	CD25 on IgD- CD38-	Weighted median	8	0.149909	0.111572	0.179075	1.16173	0.933539	1.44569
DR	CD25 on IgD- CD38-	Inverse variance weighted	8	0.119982	0.123458	0.331131	1.12748	0.885151	1.43614
DR	CD25 on IgD- CD38-	Simple mode	8	0.00586673	0.178258	0.974664	1.00588	0.70927	1.42654
DR	CD25 on IgD- CD38br	Weighted median	10	-0.234695	0.154478	0.128694	0.790812	0.584223	1.07045
DR	CD25 on IgD- CD38br	Weighted mode	10	-0.474116	0.377735	0.241033	0.622435	0.296865	1.30505
DR	CD25 on IgD- CD38br	Inverse variance weighted	10	-0.163347	0.146149	0.263707	0.849297	0.637757	1.131
DR	CD25 on IgD- CD38br	Simple mode	10	-0.400596	0.362488	0.297769	0.66992	0.329206	1.36326
DR	CD25 on IgD- CD38br	MR Egger	10	-0.29627	0.621478	0.646313	0.743587	0.219947	2.51388
DR	CD25 on IgD- CD38dim	Simple mode	11	0.0445458	0.11113	0.696965	1.04555	0.840912	1.3
DR	CD25 on IgD- CD38dim	Weighted median	11	0.0299909	0.0878771	0.732891	1.03045	0.867406	1.22413
DR	CD25 on IgD- CD38dim	Weighted mode	11	0.0293369	0.0924797	0.757597	1.02977	0.859054	1.23441
DR	CD25 on IgD- CD38dim	Inverse variance weighted	11	-0.0206618	0.0866379	0.811505	0.97955	0.826569	1.16085
DR	CD25 on IgD- CD38dim	MR Egger	11	-0.0443247	0.206183	0.834578	0.956643	0.638621	1.43303
DR	CD25 on IgD+	Inverse variance weighted	12	-0.0363082	0.0891101	0.683675	0.964343	0.809803	1.14837
DR	CD25 on IgD+	Weighted mode	12	-0.0365317	0.0986161	0.718086	0.964128	0.794677	1.16971
DR	CD25 on IgD+	MR Egger	12	0.0609189	0.194808	0.760923	1.06281	0.725492	1.55697
DR	CD25 on IgD+	Simple mode	12	-0.0129464	0.117711	0.914402	0.987137	0.783755	1.2433
DR	CD25 on IgD+	Weighted median	12	0.00300543	0.0847839	0.971722	1.00301	0.849446	1.18434
DR	CD25 on IgD+ CD24-	Inverse variance weighted	12	-0.061254	0.0663875	0.356177	0.940584	0.825824	1.07129
DR	CD25 on IgD+ CD24-	Weighted median	12	-0.0639442	0.0791882	0.41938	0.938057	0.803199	1.09556
DR	CD25 on IgD+ CD24-	Weighted mode	12	-0.0536445	0.0858822	0.544953	0.947769	0.800937	1.12152
DR	CD25 on IgD+ CD24-	Simple mode	12	-0.0101858	0.122177	0.935056	0.989866	0.779072	1.2577
DR	CD25 on IgD+ CD24-	MR Egger	12	0.00116476	0.142597	0.993643	1.00117	0.757051	1.324
DR	CD25 on IgD+ CD24+	Weighted median	11	0.225025	0.0868836	0.00959858	1.25235	1.05626	1.48486
DR	CD25 on IgD+ CD24+	Weighted mode	11	0.154471	0.0949489	0.13482	1.16704	0.968866	1.40575
DR	CD25 on IgD+ CD24+	MR Egger	11	0.311367	0.207814	0.168284	1.36529	0.908511	2.05173
DR	CD25 on IgD+ CD24+	Inverse variance weighted	11	0.0678259	0.0824251	0.410577	1.07018	0.910531	1.25782
DR	CD25 on IgD+ CD24+	Simple mode	11	0.0172032	0.165663	0.919346	1.01735	0.735286	1.40762
DR	CD25 on IgD+ CD38-	MR Egger	10	0.219953	0.174613	0.243299	1.24602	0.884892	1.75452
DR	CD25 on IgD+ CD38-	Simple mode	10	0.106568	0.126816	0.422483	1.11245	0.867628	1.42636
DR	CD25 on IgD+ CD38-	Weighted mode	10	0.0895011	0.132319	0.515788	1.09363	0.843797	1.41743
DR	CD25 on IgD+ CD38-	Weighted median	10	0.0580798	0.0974574	0.551208	1.0598	0.875521	1.28287
DR	CD25 on IgD+ CD38-	Inverse variance weighted	10	-0.0172809	0.0711665	0.808142	0.982868	0.854903	1.12999
DR	CD25 on IgD+ CD38- naive	Inverse variance weighted	13	-0.0953609	0.0499392	0.0561924	0.909045	0.824283	1.00252
DR	CD25 on IgD+ CD38- naive	Weighted median	13	-0.047625	0.0669045	0.476567	0.953491	0.836308	1.08709
DR	CD25 on IgD+ CD38- naive	MR Egger	13	-0.0713295	0.133805	0.604578	0.931155	0.716349	1.21037
DR	CD25 on IgD+ CD38- naive	Simple mode	13	0.0033414	0.10927	0.976108	1.00335	0.809913	1.24298
DR	CD25 on IgD+ CD38- naive	Weighted mode	13	0.00124626	0.0937686	0.989614	1.00125	0.833151	1.20326
DR	CD25 on IgD+ CD38- unsw mem	Inverse variance weighted	9	0.060356	0.061097	0.323215	1.06221	0.942335	1.19734
DR	CD25 on IgD+ CD38- unsw mem	MR Egger	9	0.115527	0.139223	0.434035	1.12247	0.854405	1.47463
DR	CD25 on IgD+ CD38- unsw mem	Simple mode	9	-0.035722	0.136436	0.800073	0.964908	0.738498	1.26073
DR	CD25 on IgD+ CD38- unsw mem	Weighted mode	9	-0.0240727	0.100185	0.816154	0.976215	0.80217	1.18802
DR	CD25 on IgD+ CD38- unsw mem	Weighted median	9	0.00292658	0.0706197	0.966944	1.00293	0.87329	1.15182
DR	CD25 on IgD+ CD38br	Simple mode	10	-0.103457	0.137363	0.470592	0.901715	0.68888	1.18031
DR	CD25 on IgD+ CD38br	Weighted median	10	-0.0597169	0.0843632	0.479035	0.942031	0.798461	1.11142
DR	CD25 on IgD+ CD38br	Weighted mode	10	-0.0779266	0.111677	0.502939	0.925032	0.743182	1.15138
DR	CD25 on IgD+ CD38br	Inverse variance weighted	10	-0.0135885	0.0648179	0.833948	0.986503	0.868809	1.12014
DR	CD25 on IgD+ CD38br	MR Egger	10	-0.0311933	0.231271	0.89604	0.969288	0.616015	1.52516
DR	CD25 on IgD+ CD38dim	Inverse variance weighted	11	0.0370903	0.0762698	0.626752	1.03779	0.893688	1.20512
DR	CD25 on IgD+ CD38dim	Weighted mode	11	-0.0387378	0.101776	0.711446	0.962003	0.788031	1.17438
DR	CD25 on IgD+ CD38dim	MR Egger	11	-0.045364	0.174089	0.800281	0.95565	0.679377	1.34427
DR	CD25 on IgD+ CD38dim	Weighted median	11	0.0209797	0.0879006	0.811357	1.0212	0.859585	1.2132
DR	CD25 on IgD+ CD38dim	Simple mode	11	0.00917167	0.12031	0.940737	1.00921	0.79721	1.2776
DR	CD25 on memory B cell	Weighted mode	13	0.219131	0.0871782	0.0272277	1.24499	1.04944	1.47698
DR	CD25 on memory B cell	Inverse variance weighted	13	0.0760232	0.0772846	0.325274	1.07899	0.927322	1.25546
DR	CD25 on memory B cell	Weighted median	13	0.0758035	0.0861797	0.379077	1.07875	0.911094	1.27726
DR	CD25 on memory B cell	Simple mode	13	-0.13352	0.158635	0.416424	0.87501	0.641181	1.19411
DR	CD25 on memory B cell	MR Egger	13	0.156757	0.190114	0.427149	1.16971	0.805843	1.69788
DR	CD25 on naive-mature B cell	Weighted median	13	-0.0973577	0.0789456	0.217492	0.907231	0.777174	1.05905
DR	CD25 on naive-mature B cell	Inverse variance weighted	13	-0.0703888	0.0593057	0.235275	0.932031	0.829752	1.04692
DR	CD25 on naive-mature B cell	MR Egger	13	-0.138574	0.116427	0.259012	0.870599	0.692969	1.09376
DR	CD25 on naive-mature B cell	Weighted mode	13	-0.098129	0.0927244	0.310764	0.906532	0.755883	1.08721
DR	CD25 on naive-mature B cell	Simple mode	13	0.0303572	0.131749	0.821649	1.03082	0.796227	1.33454
DR	CD25 on resting Treg	Inverse variance weighted	10	-0.619513	0.348846	0.0757506	0.538206	0.271647	1.06633
DR	CD25 on resting Treg	Weighted median	10	-0.0960163	0.133674	0.472579	0.908449	0.699061	1.18055
DR	CD25 on resting Treg	Simple mode	10	0.0983149	0.131831	0.474836	1.10331	0.852081	1.42861
DR	CD25 on resting Treg	Weighted mode	10	-0.0453634	0.112703	0.696705	0.95565	0.766239	1.19188
DR	CD25 on resting Treg	MR Egger	10	-0.0228431	1.2764	0.98616	0.977416	0.0800914	11.9281
DR	CD25 on secreting Treg	Weighted mode	7	0.118288	0.162186	0.493273	1.12557	0.819061	1.54678
DR	CD25 on secreting Treg	Weighted median	7	0.0764688	0.112749	0.497631	1.07947	0.865439	1.34643
DR	CD25 on secreting Treg	Simple mode	7	0.107944	0.167838	0.543911	1.11399	0.801702	1.54791
DR	CD25 on secreting Treg	MR Egger	7	0.161196	0.423262	0.718965	1.17491	0.512529	2.69336
DR	CD25 on secreting Treg	Inverse variance weighted	7	-0.00376551	0.0892532	0.966348	0.996242	0.836355	1.18669
DR	CD25 on sw mem	Inverse variance weighted	11	-0.0392826	0.0647294	0.543934	0.961479	0.846917	1.09154
DR	CD25 on sw mem	Simple mode	11	-0.0432761	0.1174	0.720095	0.957647	0.760803	1.20542
DR	CD25 on sw mem	Weighted mode	11	0.0228295	0.0922015	0.80945	1.02309	0.853948	1.22574
DR	CD25 on sw mem	Weighted median	11	0.0177218	0.0853959	0.8356	1.01788	0.861006	1.20334
DR	CD25 on sw mem	MR Egger	11	-0.0263628	0.153254	0.867228	0.973982	0.72127	1.31524
DR	CD25 on transitional	MR Egger	11	-0.227265	0.200492	0.286279	0.79671	0.537821	1.18022
DR	CD25 on transitional	Inverse variance weighted	11	-0.0671433	0.0691662	0.331671	0.935061	0.816516	1.07082
DR	CD25 on transitional	Weighted median	11	-0.0764199	0.0905592	0.398744	0.926427	0.775757	1.10636
DR	CD25 on transitional	Weighted mode	11	-0.0841971	0.106453	0.447334	0.91925	0.746138	1.13253
DR	CD25 on transitional	Simple mode	11	-0.0956627	0.129234	0.476182	0.90877	0.70542	1.17074
DR	CD25 on unsw mem	Weighted median	14	0.158551	0.0674859	0.0188042	1.17181	1.02663	1.33753
DR	CD25 on unsw mem	Weighted mode	14	0.181831	0.0779569	0.0363963	1.19941	1.02946	1.39742
DR	CD25 on unsw mem	Inverse variance weighted	14	0.107273	0.0592728	0.0703239	1.11324	0.991138	1.25038
DR	CD25 on unsw mem	MR Egger	14	0.157138	0.15306	0.32484	1.17016	0.866875	1.57954
DR	CD25 on unsw mem	Simple mode	14	0.071626	0.109922	0.526007	1.07425	0.866042	1.33252
DR	CD25++ CD8br %CD8br	Inverse variance weighted	11	-0.131089	0.0754812	0.0824377	0.877139	0.756515	1.017
DR	CD25++ CD8br %CD8br	Simple mode	11	-0.0990774	0.121882	0.435202	0.905673	0.71322	1.15006
DR	CD25++ CD8br %CD8br	MR Egger	11	0.0398721	0.119385	0.746045	1.04068	0.823557	1.31504
DR	CD25++ CD8br %CD8br	Weighted mode	11	-0.0201733	0.0742518	0.791388	0.980029	0.847295	1.13356
DR	CD25++ CD8br %CD8br	Weighted median	11	-0.00360512	0.0725873	0.960389	0.996401	0.864265	1.14874
DR	CD25++ CD8br %T cell	Inverse variance weighted	10	-0.0430098	0.0948446	0.650205	0.957902	0.795404	1.1536
DR	CD25++ CD8br %T cell	Simple mode	10	-0.0370967	0.112304	0.748715	0.963583	0.773203	1.20084
DR	CD25++ CD8br %T cell	MR Egger	10	0.0206235	0.169767	0.906306	1.02084	0.731894	1.42385
DR	CD25++ CD8br %T cell	Weighted mode	10	-0.00457634	0.077347	0.954113	0.995434	0.855408	1.15838
DR	CD25++ CD8br %T cell	Weighted median	10	0.00220786	0.0750118	0.976519	1.00221	0.865182	1.16094
DR	CD25++ CD8br AC	Inverse variance weighted	19	-0.0758952	0.0538642	0.158832	0.926913	0.834044	1.03012
DR	CD25++ CD8br AC	Weighted median	19	-0.0438441	0.0645405	0.496931	0.957103	0.843375	1.08617
DR	CD25++ CD8br AC	Simple mode	19	-0.0428032	0.0995498	0.672322	0.9581	0.788265	1.16453
DR	CD25++ CD8br AC	MR Egger	19	0.0458202	0.117769	0.702056	1.04689	0.831098	1.3187
DR	CD25++ CD8br AC	Weighted mode	19	-0.0223424	0.0720842	0.76016	0.977905	0.849058	1.12631
DR	CD25hi %CD4+	Inverse variance weighted	13	-0.205656	0.141336	0.145645	0.814113	0.617131	1.07397
DR	CD25hi %CD4+	Weighted mode	13	0.0783568	0.0922309	0.412192	1.08151	0.902654	1.2958
DR	CD25hi %CD4+	Simple mode	13	-0.132244	0.170911	0.454047	0.876127	0.626736	1.22476
DR	CD25hi %CD4+	MR Egger	13	0.115518	0.269429	0.67638	1.12246	0.661951	1.90332
DR	CD25hi %CD4+	Weighted median	13	-0.000907228	0.095455	0.992417	0.999093	0.828615	1.20464
DR	CD25hi %T cell	MR Egger	9	-0.521965	0.24971	0.0749385	0.593353	0.36371	0.96799
DR	CD25hi %T cell	Weighted median	9	-0.182509	0.110734	0.0993173	0.833177	0.670624	1.03513
DR	CD25hi %T cell	Weighted mode	9	-0.299602	0.221197	0.212601	0.741113	0.480394	1.14333
DR	CD25hi %T cell	Simple mode	9	-0.268403	0.233547	0.283651	0.7646	0.483766	1.20846
DR	CD25hi %T cell	Inverse variance weighted	9	-0.10947	0.120217	0.362507	0.896309	0.708153	1.13446
DR	CD25hi AC	MR Egger	9	-0.41987	0.247087	0.133067	0.657132	0.404882	1.06654
DR	CD25hi AC	Inverse variance weighted	9	-0.0964865	0.117375	0.411058	0.908022	0.721414	1.1429
DR	CD25hi AC	Weighted median	9	-0.0465165	0.120719	0.699995	0.954549	0.753424	1.20936
DR	CD25hi AC	Weighted mode	9	0.0571417	0.174576	0.751828	1.05881	0.751994	1.4908
DR	CD25hi AC	Simple mode	9	0.0513323	0.163404	0.761447	1.05267	0.76419	1.45006
DR	CD25hi CD45RA- CD4 not Treg %CD4+	Inverse variance weighted	13	-0.205715	0.138592	0.137724	0.814065	0.620422	1.06815
DR	CD25hi CD45RA- CD4 not Treg %CD4+	Weighted median	13	0.0680657	0.0896234	0.447575	1.07044	0.89799	1.276
DR	CD25hi CD45RA- CD4 not Treg %CD4+	MR Egger	13	0.0850562	0.24636	0.736417	1.08878	0.67179	1.7646
DR	CD25hi CD45RA- CD4 not Treg %CD4+	Weighted mode	13	0.0181928	0.0849641	0.834047	1.01836	0.862141	1.20288
DR	CD25hi CD45RA- CD4 not Treg %CD4+	Simple mode	13	-0.00362026	0.168482	0.98321	0.996386	0.716164	1.38625
DR	CD25hi CD45RA- CD4 not Treg %T cell	MR Egger	11	-0.300956	0.165466	0.102291	0.74011	0.535117	1.02363
DR	CD25hi CD45RA- CD4 not Treg %T cell	Simple mode	11	-0.3206	0.181968	0.108578	0.725714	0.508008	1.03672
DR	CD25hi CD45RA- CD4 not Treg %T cell	Inverse variance weighted	11	-0.0781462	0.0858764	0.36283	0.924829	0.78156	1.09436
DR	CD25hi CD45RA- CD4 not Treg %T cell	Weighted mode	11	0.0984696	0.106411	0.376566	1.10348	0.895747	1.35939
DR	CD25hi CD45RA- CD4 not Treg %T cell	Weighted median	11	0.0590193	0.0879598	0.502233	1.0608	0.89281	1.26039
DR	CD25hi CD45RA- CD4 not Treg AC	Inverse variance weighted	6	-0.233526	0.132307	0.0775586	0.791737	0.610884	1.02613
DR	CD25hi CD45RA- CD4 not Treg AC	MR Egger	6	-0.543622	0.261195	0.105869	0.580641	0.347996	0.968817
DR	CD25hi CD45RA- CD4 not Treg AC	Weighted median	6	-0.188256	0.132285	0.154706	0.828403	0.639202	1.07361
DR	CD25hi CD45RA- CD4 not Treg AC	Weighted mode	6	-0.180868	0.145987	0.270357	0.834545	0.626878	1.11101
DR	CD25hi CD45RA- CD4 not Treg AC	Simple mode	6	-0.109779	0.189533	0.587565	0.896033	0.618002	1.29915
DR	CD25hi CD45RA+ CD4 not Treg %CD4+	MR Egger	11	-0.0592571	0.1127	0.611738	0.942464	0.755671	1.17543
DR	CD25hi CD45RA+ CD4 not Treg %CD4+	Inverse variance weighted	11	-0.0172377	0.0524096	0.742229	0.98291	0.886955	1.08925
DR	CD25hi CD45RA+ CD4 not Treg %CD4+	Simple mode	11	0.00440602	0.112041	0.969405	1.00442	0.806384	1.25108
DR	CD25hi CD45RA+ CD4 not Treg %CD4+	Weighted median	11	-0.00212942	0.0746484	0.977243	0.997873	0.862051	1.15509
DR	CD25hi CD45RA+ CD4 not Treg %CD4+	Weighted mode	11	-0.00165689	0.0777472	0.983417	0.998344	0.857237	1.16268
DR	CD25hi CD45RA+ CD4 not Treg %T cell	MR Egger	13	-0.147625	0.103666	0.182175	0.862754	0.704118	1.05713
DR	CD25hi CD45RA+ CD4 not Treg %T cell	Inverse variance weighted	13	-0.0159295	0.0507519	0.75362	0.984197	0.891007	1.08713
DR	CD25hi CD45RA+ CD4 not Treg %T cell	Simple mode	13	-0.0165335	0.104619	0.877057	0.983602	0.801246	1.20746
DR	CD25hi CD45RA+ CD4 not Treg %T cell	Weighted mode	13	-0.000439138	0.0831378	0.995872	0.999561	0.84926	1.17646
DR	CD25hi CD45RA+ CD4 not Treg %T cell	Weighted median	13	-8.69e-05	0.0726845	0.999046	0.999913	0.867145	1.15301
DR	CD25hi CD45RA+ CD4 not Treg AC	MR Egger	13	-0.105362	0.11219	0.367821	0.899999	0.722344	1.12135
DR	CD25hi CD45RA+ CD4 not Treg AC	Inverse variance weighted	13	-0.0265408	0.0490621	0.588533	0.973808	0.884527	1.0721
DR	CD25hi CD45RA+ CD4 not Treg AC	Simple mode	13	-0.0345611	0.09956	0.734499	0.966029	0.794773	1.17419
DR	CD25hi CD45RA+ CD4 not Treg AC	Weighted median	13	-0.0185465	0.0672474	0.782705	0.981624	0.860405	1.11992
DR	CD25hi CD45RA+ CD4 not Treg AC	Weighted mode	13	-0.0140906	0.0829946	0.868013	0.986008	0.837981	1.16018
DR	CD27 on CD20-	Inverse variance weighted	5	-0.198483	0.114651	0.0834168	0.819974	0.654949	1.02658
DR	CD27 on CD20-	Weighted median	5	-0.247297	0.144175	0.086298	0.780909	0.588676	1.03592
DR	CD27 on CD20-	Weighted mode	5	-0.257294	0.19785	0.263312	0.773141	0.52462	1.13939
DR	CD27 on CD20-	Simple mode	5	-0.257294	0.202264	0.27227	0.773141	0.520101	1.14929
DR	CD27 on CD20-	MR Egger	5	-0.21122	0.247167	0.455606	0.809596	0.498742	1.3142
DR	CD27 on CD20- CD38-	Inverse variance weighted	11	0.114252	0.0814891	0.160901	1.12103	0.955551	1.31518
DR	CD27 on CD20- CD38-	Weighted median	11	0.0442461	0.106581	0.67804	1.04524	0.848187	1.28807
DR	CD27 on CD20- CD38-	MR Egger	11	0.0792765	0.238888	0.747595	1.0825	0.677773	1.72892
DR	CD27 on CD20- CD38-	Simple mode	11	0.0188825	0.168012	0.91274	1.01906	0.733138	1.4165
DR	CD27 on CD20- CD38-	Weighted mode	11	0.00503963	0.154407	0.974605	1.00505	0.742599	1.36026
DR	CD27 on CD24+ CD27+	Inverse variance weighted	19	-0.0624152	0.0380414	0.100856	0.939493	0.871991	1.01222
DR	CD27 on CD24+ CD27+	Simple mode	19	-0.0490614	0.0736518	0.513778	0.952123	0.824137	1.09998
DR	CD27 on CD24+ CD27+	Weighted mode	19	-0.0184921	0.0461516	0.693371	0.981678	0.896776	1.07462
DR	CD27 on CD24+ CD27+	Weighted median	19	-0.0172261	0.0453374	0.703979	0.982921	0.899346	1.07426
DR	CD27 on CD24+ CD27+	MR Egger	19	-0.0225961	0.0802588	0.781695	0.977657	0.835351	1.14421
DR	CD27 on IgD- CD38-	MR Egger	18	-0.085916	0.110072	0.446467	0.917671	0.739591	1.13863
DR	CD27 on IgD- CD38-	Inverse variance weighted	18	-0.0337956	0.0464335	0.46672	0.966769	0.882669	1.05888
DR	CD27 on IgD- CD38-	Simple mode	18	0.0134562	0.0905695	0.883639	1.01355	0.848691	1.21043
DR	CD27 on IgD- CD38-	Weighted median	18	-0.00444488	0.058684	0.939624	0.995565	0.887395	1.11692
DR	CD27 on IgD- CD38-	Weighted mode	18	0.0037538	0.0587849	0.949829	1.00376	0.894523	1.12634
DR	CD27 on IgD- CD38br	Inverse variance weighted	11	0.10371	0.0777754	0.182383	1.10928	0.952438	1.29195
DR	CD27 on IgD- CD38br	Weighted median	11	0.0729612	0.0950077	0.442517	1.07569	0.892924	1.29586
DR	CD27 on IgD- CD38br	Simple mode	11	0.0548452	0.123012	0.665201	1.05638	0.83006	1.3444
DR	CD27 on IgD- CD38br	Weighted mode	11	0.0422308	0.114374	0.71965	1.04314	0.83365	1.30526
DR	CD27 on IgD- CD38br	MR Egger	11	-0.148417	0.402287	0.720709	0.862072	0.391841	1.89661
DR	CD27 on IgD- CD38dim	Inverse variance weighted	21	-0.0528877	0.033793	0.117572	0.948487	0.887699	1.01344
DR	CD27 on IgD- CD38dim	MR Egger	21	-0.0331434	0.069026	0.636597	0.9674	0.844987	1.10755
DR	CD27 on IgD- CD38dim	Weighted mode	21	-0.00945258	0.0464394	0.840765	0.990592	0.904409	1.08499
DR	CD27 on IgD- CD38dim	Simple mode	21	-0.0122306	0.088725	0.891739	0.987844	0.830164	1.17547
DR	CD27 on IgD- CD38dim	Weighted median	21	-0.00518797	0.0462496	0.910686	0.994825	0.908612	1.08922
DR	CD27 on IgD+ CD24+	Inverse variance weighted	21	-0.0467197	0.042887	0.275992	0.954355	0.877412	1.03804
DR	CD27 on IgD+ CD24+	Simple mode	21	-0.0335946	0.085437	0.698325	0.966963	0.817871	1.14323
DR	CD27 on IgD+ CD24+	Weighted median	21	-0.0191929	0.0550438	0.727327	0.98099	0.880664	1.09275
DR	CD27 on IgD+ CD24+	Weighted mode	21	-0.0177236	0.0538793	0.745613	0.982433	0.883975	1.09186
DR	CD27 on IgD+ CD24+	MR Egger	21	-0.000263702	0.0833438	0.997508	0.999736	0.849067	1.17714
DR	CD27 on IgD+ CD38- unsw mem	Weighted median	13	-0.0044446	0.0460006	0.923028	0.995565	0.909732	1.0895
DR	CD27 on IgD+ CD38- unsw mem	Inverse variance weighted	13	0.00254562	0.0360649	0.943729	1.00255	0.934128	1.07598
DR	CD27 on IgD+ CD38- unsw mem	MR Egger	13	-0.00363902	0.0839702	0.966209	0.996368	0.845167	1.17462
DR	CD27 on IgD+ CD38- unsw mem	Simple mode	13	-0.00232446	0.0656338	0.972331	0.997678	0.877247	1.13464
DR	CD27 on IgD+ CD38- unsw mem	Weighted mode	13	-0.000778467	0.0478958	0.987299	0.999222	0.909687	1.09757
DR	CD27 on memory B cell	MR Egger	17	-0.0711165	0.0865194	0.423967	0.931353	0.786082	1.10347
DR	CD27 on memory B cell	Inverse variance weighted	17	-0.026906	0.0417841	0.519621	0.973453	0.896907	1.05653
DR	CD27 on memory B cell	Simple mode	17	-0.0174747	0.0695961	0.804943	0.982677	0.857372	1.1263
DR	CD27 on memory B cell	Weighted mode	17	-0.0109676	0.0569292	0.849654	0.989092	0.884663	1.10585
DR	CD27 on memory B cell	Weighted median	17	-0.0086097	0.0550581	0.875738	0.991427	0.890009	1.1044
DR	CD27 on PB/PC	Inverse variance weighted	10	-0.115169	0.0858822	0.179919	0.891216	0.753145	1.0546
DR	CD27 on PB/PC	Weighted median	10	-0.0706801	0.106226	0.505811	0.93176	0.756628	1.14743
DR	CD27 on PB/PC	Weighted mode	10	-0.047562	0.154111	0.764634	0.953551	0.704956	1.28981
DR	CD27 on PB/PC	Simple mode	10	0.0361986	0.173785	0.839636	1.03686	0.73755	1.45764
DR	CD27 on PB/PC	MR Egger	10	0.0317852	0.353355	0.930536	1.0323	0.516443	2.06341
DR	CD27 on sw mem	Inverse variance weighted	22	-0.0787458	0.0383394	0.0399839	0.924275	0.857365	0.996406
DR	CD27 on sw mem	Simple mode	22	-0.0448314	0.0900814	0.623883	0.956159	0.801403	1.1408
DR	CD27 on sw mem	Weighted mode	22	-0.0203471	0.046943	0.669113	0.979858	0.893727	1.07429
DR	CD27 on sw mem	Weighted median	22	-0.0141066	0.0466906	0.762553	0.985992	0.899766	1.08048
DR	CD27 on sw mem	MR Egger	22	-0.00917985	0.0777472	0.907188	0.990862	0.850812	1.15397
DR	CD27 on T cell	MR Egger	10	-0.186365	0.150588	0.250962	0.829971	0.617845	1.11493
DR	CD27 on T cell	Weighted mode	10	-0.0948155	0.0820921	0.277838	0.909541	0.774362	1.06832
DR	CD27 on T cell	Weighted median	10	-0.0642785	0.0733491	0.380847	0.937744	0.812172	1.08273
DR	CD27 on T cell	Simple mode	10	-0.0745299	0.132774	0.588276	0.92818	0.715505	1.20407
DR	CD27 on T cell	Inverse variance weighted	10	-0.0217794	0.0602828	0.717885	0.978456	0.869416	1.10117
DR	CD27 on unsw mem	Inverse variance weighted	23	-0.0590889	0.0390572	0.13031	0.942623	0.873156	1.01762
DR	CD27 on unsw mem	Simple mode	23	-0.0376139	0.0751259	0.621569	0.963085	0.83122	1.11587
DR	CD27 on unsw mem	MR Egger	23	-0.0424833	0.0889885	0.638007	0.958406	0.80501	1.14103
DR	CD27 on unsw mem	Weighted mode	23	-0.0127547	0.0525756	0.810565	0.987326	0.890651	1.0945
DR	CD27 on unsw mem	Weighted median	23	-0.0116332	0.0521645	0.823527	0.988434	0.892369	1.09484
DR	CD28- CD127- CD25++ CD8br %CD8br	MR Egger	8	-0.243287	0.325995	0.483696	0.784047	0.413856	1.48537
DR	CD28- CD127- CD25++ CD8br %CD8br	Weighted mode	8	0.0754948	0.167331	0.665512	1.07842	0.776876	1.497
DR	CD28- CD127- CD25++ CD8br %CD8br	Inverse variance weighted	8	-0.029261	0.0790537	0.711278	0.971163	0.831764	1.13392
DR	CD28- CD127- CD25++ CD8br %CD8br	Weighted median	8	0.0279218	0.105005	0.790309	1.02832	0.837036	1.26331
DR	CD28- CD127- CD25++ CD8br %CD8br	Simple mode	8	0.0319257	0.165051	0.852116	1.03244	0.747086	1.42679
DR	CD28- CD127- CD25++ CD8br %T cell	MR Egger	8	-0.429557	0.293204	0.193256	0.650797	0.366324	1.15618
DR	CD28- CD127- CD25++ CD8br %T cell	Inverse variance weighted	8	0.105141	0.091889	0.252534	1.11087	0.927779	1.33009
DR	CD28- CD127- CD25++ CD8br %T cell	Weighted median	8	0.0569919	0.122291	0.64119	1.05865	0.833019	1.34539
DR	CD28- CD127- CD25++ CD8br %T cell	Simple mode	8	0.0674454	0.177968	0.71594	1.06977	0.754747	1.51628
DR	CD28- CD127- CD25++ CD8br %T cell	Weighted mode	8	0.0504952	0.168777	0.773488	1.05179	0.755551	1.46418
DR	CD28- CD127- CD25++ CD8br AC	Inverse variance weighted	11	0.3332	0.250632	0.183703	1.39543	0.853817	2.2806
DR	CD28- CD127- CD25++ CD8br AC	MR Egger	11	-0.362293	0.607391	0.565558	0.696078	0.211659	2.28918
DR	CD28- CD127- CD25++ CD8br AC	Weighted median	11	0.0151198	0.0807617	0.851492	1.01523	0.866604	1.18936
DR	CD28- CD127- CD25++ CD8br AC	Weighted mode	11	0.0113522	0.0851828	0.896625	1.01142	0.855896	1.1952
DR	CD28- CD127- CD25++ CD8br AC	Simple mode	11	-0.00174337	0.104195	0.98698	0.998258	0.813861	1.22443
DR	CD28- CD25++ CD8br %CD8br	MR Egger	13	0.273678	0.253911	0.304171	1.31479	0.799325	2.16267
DR	CD28- CD25++ CD8br %CD8br	Weighted median	13	0.0748382	0.0967911	0.439408	1.07771	0.89148	1.30284
DR	CD28- CD25++ CD8br %CD8br	Simple mode	13	0.108602	0.138921	0.449508	1.11472	0.849011	1.46358
DR	CD28- CD25++ CD8br %CD8br	Weighted mode	13	0.036103	0.128515	0.783552	1.03676	0.805908	1.33375
DR	CD28- CD25++ CD8br %CD8br	Inverse variance weighted	13	0.0347325	0.12953	0.78859	1.03534	0.803204	1.33457
DR	CD28- CD25++ CD8br %T cell	Simple mode	17	0.140052	0.159582	0.39314	1.15033	0.841366	1.57276
DR	CD28- CD25++ CD8br %T cell	Weighted median	17	0.0743963	0.0940501	0.428928	1.07723	0.895886	1.29529
DR	CD28- CD25++ CD8br %T cell	Weighted mode	17	0.124011	0.154122	0.432827	1.13203	0.836886	1.53126
DR	CD28- CD25++ CD8br %T cell	Inverse variance weighted	17	-0.0695623	0.148477	0.639422	0.932802	0.697274	1.24789
DR	CD28- CD25++ CD8br %T cell	MR Egger	17	0.161209	0.408188	0.698448	1.17493	0.527905	2.61498
DR	CD28- CD25++ CD8br AC	Inverse variance weighted	9	0.454837	0.521157	0.382802	1.57592	0.567434	4.37674
DR	CD28- CD25++ CD8br AC	Simple mode	9	0.066412	0.154465	0.67858	1.06867	0.789512	1.44652
DR	CD28- CD25++ CD8br AC	Weighted mode	9	0.0184532	0.103696	0.863182	1.01862	0.831278	1.24819
DR	CD28- CD25++ CD8br AC	MR Egger	9	0.131834	1.36127	0.925563	1.14092	0.0791629	16.4433
DR	CD28- CD25++ CD8br AC	Weighted median	9	-0.00334207	0.112137	0.976224	0.996664	0.800011	1.24166
DR	CD28- CD8br %CD8br	MR Egger	13	0.259057	0.282146	0.378225	1.29571	0.745314	2.25255
DR	CD28- CD8br %CD8br	Weighted median	13	0.0503708	0.0905087	0.577848	1.05166	0.880711	1.25579
DR	CD28- CD8br %CD8br	Inverse variance weighted	13	0.00615473	0.132465	0.962941	1.00617	0.776097	1.30446
DR	CD28- CD8br %CD8br	Simple mode	13	0.00543714	0.127082	0.966577	1.00545	0.783766	1.28984
DR	CD28- CD8br %CD8br	Weighted mode	13	-0.00105454	0.104135	0.992087	0.998946	0.814517	1.22513
DR	CD28- CD8br %T cell	Inverse variance weighted	9	0.707158	0.543258	0.19302	2.02822	0.699333	5.88228
DR	CD28- CD8br %T cell	Weighted mode	9	-0.0495031	0.122768	0.697345	0.951702	0.748167	1.21061
DR	CD28- CD8br %T cell	Simple mode	9	-0.0137842	0.144611	0.926406	0.98631	0.742879	1.30951
DR	CD28- CD8br %T cell	Weighted median	9	-0.0103321	0.119722	0.931228	0.989721	0.782715	1.25147
DR	CD28- CD8br %T cell	MR Egger	9	-0.0967889	2.12962	0.965019	0.907748	0.0139701	58.9835
DR	CD28- CD8br AC	Weighted mode	11	-0.106164	0.0976	0.302227	0.899277	0.742702	1.08886
DR	CD28- CD8br AC	Weighted median	11	-0.094078	0.0971579	0.332895	0.910212	0.752385	1.10115
DR	CD28- CD8br AC	Inverse variance weighted	11	0.106393	0.208138	0.609234	1.11226	0.739665	1.67254
DR	CD28- CD8br AC	Simple mode	11	-0.0554854	0.107411	0.616687	0.946026	0.76643	1.16771
DR	CD28- CD8br AC	MR Egger	11	0.0876777	0.825114	0.917706	1.09164	0.216634	5.50084
DR	CD28- CD8dim %CD8dim	Weighted median	8	0.334514	0.130836	0.0105654	1.39726	1.08121	1.80571
DR	CD28- CD8dim %CD8dim	Inverse variance weighted	8	0.230692	0.0937546	0.0138708	1.25947	1.04805	1.51354
DR	CD28- CD8dim %CD8dim	Weighted mode	8	0.347201	0.197409	0.122018	1.4151	0.961058	2.08366
DR	CD28- CD8dim %CD8dim	Simple mode	8	0.323749	0.194578	0.14009	1.3823	0.944004	2.0241
DR	CD28- CD8dim %CD8dim	MR Egger	8	-0.0199061	0.414443	0.96325	0.980291	0.435085	2.20869
DR	CD28- CD8dim %T cell	Simple mode	15	-0.145432	0.153687	0.360049	0.864649	0.639763	1.16859
DR	CD28- CD8dim %T cell	Inverse variance weighted	15	0.0518785	0.0609505	0.394682	1.05325	0.934649	1.1869
DR	CD28- CD8dim %T cell	Weighted mode	15	-0.0907411	0.144335	0.539679	0.913254	0.688226	1.21186
DR	CD28- CD8dim %T cell	MR Egger	15	0.0577461	0.134024	0.673625	1.05945	0.814696	1.37772
DR	CD28- CD8dim %T cell	Weighted median	15	0.0110846	0.0811215	0.891314	1.01115	0.862506	1.1854
DR	CD28- CD8dim AC	Inverse variance weighted	16	0.0923497	0.0578174	0.110207	1.09675	0.979246	1.22835
DR	CD28- CD8dim AC	Weighted median	16	0.110837	0.0705756	0.116307	1.11721	0.972883	1.28295
DR	CD28- CD8dim AC	Simple mode	16	0.210288	0.13274	0.133998	1.23403	0.951342	1.60073
DR	CD28- CD8dim AC	Weighted mode	16	0.174563	0.114448	0.148	1.19073	0.951462	1.49016
DR	CD28- CD8dim AC	MR Egger	16	0.0548021	0.134352	0.689517	1.05633	0.811778	1.37456
DR	CD28- DN (CD4-CD8-) %DN	MR Egger	11	-0.546535	0.432802	0.238402	0.578953	0.247876	1.35223
DR	CD28- DN (CD4-CD8-) %DN	Inverse variance weighted	11	0.057557	0.0985789	0.559309	1.05925	0.873142	1.28502
DR	CD28- DN (CD4-CD8-) %DN	Weighted mode	11	0.0669988	0.136811	0.634898	1.06929	0.817789	1.39815
DR	CD28- DN (CD4-CD8-) %DN	Simple mode	11	0.0832613	0.171021	0.636861	1.08683	0.777291	1.51962
DR	CD28- DN (CD4-CD8-) %DN	Weighted median	11	0.0392899	0.110867	0.723049	1.04007	0.836934	1.29251
DR	CD28- DN (CD4-CD8-) %T cell	MR Egger	13	-0.130251	0.220235	0.566195	0.877875	0.570118	1.35176
DR	CD28- DN (CD4-CD8-) %T cell	Weighted median	13	0.018597	0.0902701	0.836779	1.01877	0.853566	1.21595
DR	CD28- DN (CD4-CD8-) %T cell	Simple mode	13	0.0250767	0.151316	0.871134	1.02539	0.762233	1.37941
DR	CD28- DN (CD4-CD8-) %T cell	Weighted mode	13	0.022537	0.138018	0.873008	1.02279	0.780376	1.34051
DR	CD28- DN (CD4-CD8-) %T cell	Inverse variance weighted	13	0.00447241	0.0651752	0.945291	1.00448	0.884024	1.14135
DR	CD28- DN (CD4-CD8-) AC	Simple mode	16	0.0643479	0.130441	0.628937	1.06646	0.825871	1.37714
DR	CD28- DN (CD4-CD8-) AC	Weighted mode	16	0.0360807	0.120026	0.76784	1.03674	0.819411	1.31171
DR	CD28- DN (CD4-CD8-) AC	Weighted median	16	0.013837	0.092393	0.880952	1.01393	0.845985	1.21522
DR	CD28- DN (CD4-CD8-) AC	MR Egger	16	-0.0353292	0.303124	0.908872	0.965288	0.532884	1.74856
DR	CD28- DN (CD4-CD8-) AC	Inverse variance weighted	16	-0.00745627	0.0762751	0.922127	0.992571	0.854742	1.15263
DR	CD28 on activated & secreting Treg	Weighted mode	9	-0.186946	0.11208	0.133877	0.829488	0.665895	1.03327
DR	CD28 on activated & secreting Treg	MR Egger	9	-0.119388	0.1145	0.331759	0.887464	0.709066	1.11075
DR	CD28 on activated & secreting Treg	Inverse variance weighted	9	-0.0403033	0.0587382	0.492618	0.960498	0.856047	1.07769
DR	CD28 on activated & secreting Treg	Simple mode	9	0.037252	0.148061	0.807694	1.03795	0.776508	1.38743
DR	CD28 on activated & secreting Treg	Weighted median	9	-0.00638568	0.0808211	0.937025	0.993635	0.848067	1.16419
DR	CD28 on activated Treg	Weighted mode	9	-0.185435	0.108895	0.126999	0.830743	0.671078	1.0284
DR	CD28 on activated Treg	MR Egger	9	-0.192948	0.123711	0.162803	0.824524	0.646991	1.05077
DR	CD28 on activated Treg	Inverse variance weighted	9	-0.0417522	0.0588998	0.478406	0.959107	0.854537	1.07647
DR	CD28 on activated Treg	Weighted median	9	-0.0434583	0.0780376	0.577603	0.957472	0.821674	1.11572
DR	CD28 on activated Treg	Simple mode	9	0.0706587	0.155863	0.662348	1.07321	0.790703	1.45667
DR	CD28 on CD28+ CD4+	Weighted mode	13	-0.118908	0.0780043	0.153326	0.887889	0.762009	1.03456
DR	CD28 on CD28+ CD4+	MR Egger	13	-0.302277	0.199625	0.158161	0.739133	0.499803	1.09307
DR	CD28 on CD28+ CD4+	Weighted median	13	-0.0835605	0.0724213	0.248578	0.919835	0.798112	1.06012
DR	CD28 on CD28+ CD4+	Simple mode	13	-0.110343	0.123755	0.390121	0.895527	0.702645	1.14136
DR	CD28 on CD28+ CD4+	Inverse variance weighted	13	0.0166257	0.0866766	0.847888	1.01676	0.857906	1.20504
DR	CD28 on CD28+ CD45RA- CD8br	Inverse variance weighted	10	0.0873221	0.0783087	0.264807	1.09125	0.935978	1.27228
DR	CD28 on CD28+ CD45RA- CD8br	MR Egger	10	0.174693	0.194403	0.395098	1.19088	0.81356	1.7432
DR	CD28 on CD28+ CD45RA- CD8br	Weighted median	10	0.0380935	0.100409	0.704403	1.03883	0.853246	1.26478
DR	CD28 on CD28+ CD45RA- CD8br	Weighted mode	10	0.0409212	0.127167	0.754959	1.04177	0.811942	1.33665
DR	CD28 on CD28+ CD45RA- CD8br	Simple mode	10	0.0409212	0.135756	0.769933	1.04177	0.798388	1.35935
DR	CD28 on CD28+ CD45RA+ CD8br	Weighted median	8	0.231832	0.0690179	0.000782213	1.26091	1.10137	1.44355
DR	CD28 on CD28+ CD45RA+ CD8br	Weighted mode	8	0.240245	0.0680358	0.00958299	1.27156	1.11282	1.45295
DR	CD28 on CD28+ CD45RA+ CD8br	Inverse variance weighted	8	0.158081	0.0824045	0.0550669	1.17126	0.996574	1.37657
DR	CD28 on CD28+ CD45RA+ CD8br	MR Egger	8	0.320214	0.148881	0.0750228	1.37742	1.02881	1.84415
DR	CD28 on CD28+ CD45RA+ CD8br	Simple mode	8	0.197084	0.121009	0.147405	1.21785	0.9607	1.54382
DR	CD28 on CD28+ DN (CD4-CD8-)	Inverse variance weighted	13	-0.106638	0.0574609	0.0634767	0.898851	0.803112	1.006
DR	CD28 on CD28+ DN (CD4-CD8-)	Weighted median	13	-0.0841979	0.076875	0.273404	0.919249	0.790671	1.06874
DR	CD28 on CD28+ DN (CD4-CD8-)	Weighted mode	13	-0.0950837	0.0889825	0.30629	0.909297	0.763769	1.08255
DR	CD28 on CD28+ DN (CD4-CD8-)	MR Egger	13	-0.0800029	0.117663	0.510602	0.923114	0.732991	1.16255
DR	CD28 on CD28+ DN (CD4-CD8-)	Simple mode	13	-0.0375244	0.110361	0.739722	0.963171	0.775823	1.19576
DR	CD28 on CD39+ activated Treg	Weighted median	8	-0.10841	0.0659449	0.100187	0.89726	0.788469	1.02106
DR	CD28 on CD39+ activated Treg	Weighted mode	8	-0.107173	0.0725478	0.183122	0.89837	0.779294	1.03564
DR	CD28 on CD39+ activated Treg	Inverse variance weighted	8	-0.0660331	0.0597763	0.269303	0.9361	0.832606	1.05246
DR	CD28 on CD39+ activated Treg	Simple mode	8	-0.113306	0.0961764	0.277248	0.892877	0.739477	1.0781
DR	CD28 on CD39+ activated Treg	MR Egger	8	-0.150948	0.131533	0.294824	0.859893	0.664479	1.11278
DR	CD28 on CD39+ CD4+	Weighted mode	8	-0.0781345	0.051909	0.175984	0.92484	0.835374	1.02389
DR	CD28 on CD39+ CD4+	Inverse variance weighted	8	-0.0886142	0.0662624	0.181118	0.915199	0.803733	1.04212
DR	CD28 on CD39+ CD4+	Weighted median	8	-0.0648113	0.0492179	0.187898	0.937244	0.851055	1.03216
DR	CD28 on CD39+ CD4+	MR Egger	8	-0.148324	0.135626	0.316072	0.862152	0.660901	1.12469
DR	CD28 on CD39+ CD4+	Simple mode	8	-0.0250692	0.116555	0.835833	0.975242	0.776067	1.22554
DR	CD28 on CD39+ CD8br	Inverse variance weighted	10	-0.212689	0.061989	0.000541186	0.808407	0.71592	0.912844
DR	CD28 on CD39+ CD8br	Weighted median	10	-0.203895	0.0880698	0.0206046	0.815548	0.686251	0.969206
DR	CD28 on CD39+ CD8br	Simple mode	10	-0.373809	0.134383	0.0213424	0.688109	0.528772	0.895459
DR	CD28 on CD39+ CD8br	MR Egger	10	-0.356684	0.125662	0.0218645	0.699994	0.547178	0.895488
DR	CD28 on CD39+ CD8br	Weighted mode	10	-0.191769	0.107513	0.108146	0.825497	0.66865	1.01914
DR	CD28 on CD39+ resting Treg	Simple mode	11	0.210166	0.13529	0.151366	1.23388	0.946483	1.60855
DR	CD28 on CD39+ resting Treg	Weighted median	11	0.130432	0.0963095	0.175639	1.13932	0.943335	1.37603
DR	CD28 on CD39+ resting Treg	Weighted mode	11	0.164142	0.114923	0.183693	1.17838	0.940722	1.47608
DR	CD28 on CD39+ resting Treg	Inverse variance weighted	11	0.0665333	0.106272	0.531272	1.0688	0.867829	1.3163
DR	CD28 on CD39+ resting Treg	MR Egger	11	-0.0451132	0.291659	0.880488	0.955889	0.539688	1.69306
DR	CD28 on CD39+ secreting Treg	Weighted median	11	-0.0786869	0.0651449	0.227096	0.924329	0.813531	1.05022
DR	CD28 on CD39+ secreting Treg	Inverse variance weighted	11	-0.0603875	0.055445	0.27609	0.9414	0.844459	1.04947
DR	CD28 on CD39+ secreting Treg	Weighted mode	11	-0.0705834	0.0665854	0.314057	0.93185	0.817838	1.06176
DR	CD28 on CD39+ secreting Treg	MR Egger	11	-0.0680551	0.123203	0.594136	0.934209	0.73379	1.18937
DR	CD28 on CD39+ secreting Treg	Simple mode	11	-0.00867881	0.130793	0.948403	0.991359	0.76718	1.28105
DR	CD28 on CD4 Treg	Weighted mode	11	-0.132222	0.106492	0.242714	0.876146	0.711096	1.07951
DR	CD28 on CD4 Treg	MR Egger	11	-0.186615	0.190197	0.352147	0.829763	0.571551	1.20463
DR	CD28 on CD4 Treg	Simple mode	11	-0.0977404	0.150151	0.529752	0.906884	0.67568	1.2172
DR	CD28 on CD4 Treg	Weighted median	11	-0.0466635	0.0939673	0.619476	0.954409	0.793867	1.14742
DR	CD28 on CD4 Treg	Inverse variance weighted	11	-0.0291471	0.0757581	0.700431	0.971274	0.83725	1.12675
DR	CD28 on CD4+	Weighted mode	14	-0.109517	0.0787236	0.187527	0.896267	0.768115	1.0458
DR	CD28 on CD4+	Weighted median	14	-0.0866359	0.0776891	0.264781	0.917011	0.787489	1.06784
DR	CD28 on CD4+	Simple mode	14	-0.114456	0.12212	0.365719	0.891851	0.702008	1.13303
DR	CD28 on CD4+	MR Egger	14	-0.0574785	0.218101	0.796605	0.944142	0.615723	1.44774
DR	CD28 on CD4+	Inverse variance weighted	14	0.0163738	0.0894208	0.854712	1.01651	0.853089	1.21123
DR	CD28 on CD45RA- CD4 not Treg	MR Egger	10	-0.077159	0.0994647	0.460216	0.925743	0.761771	1.12501
DR	CD28 on CD45RA- CD4 not Treg	Inverse variance weighted	10	-0.0204921	0.0484352	0.672235	0.979716	0.890987	1.07728
DR	CD28 on CD45RA- CD4 not Treg	Simple mode	10	0.0222947	0.0815379	0.790695	1.02255	0.871517	1.19974
DR	CD28 on CD45RA- CD4 not Treg	Weighted median	10	-0.00564771	0.0627511	0.928286	0.994368	0.879291	1.12451
DR	CD28 on CD45RA- CD4 not Treg	Weighted mode	10	-0.000397188	0.0697991	0.995584	0.999603	0.871793	1.14615
DR	CD28 on CD45RA+ CD4+	Weighted mode	11	-0.116118	0.122917	0.367086	0.89037	0.699747	1.13292
DR	CD28 on CD45RA+ CD4+	Simple mode	11	-0.0724298	0.138716	0.612938	0.930131	0.708707	1.22073
DR	CD28 on CD45RA+ CD4+	MR Egger	11	0.167463	0.348138	0.641978	1.1823	0.597568	2.33921
DR	CD28 on CD45RA+ CD4+	Weighted median	11	-0.0310705	0.0904558	0.731231	0.969407	0.811912	1.15745
DR	CD28 on CD45RA+ CD4+	Inverse variance weighted	11	-0.0273556	0.140709	0.845852	0.973015	0.738493	1.28201
DR	CD28 on resting Treg	Inverse variance weighted	15	0.0601158	0.0518407	0.246202	1.06196	0.959357	1.17554
DR	CD28 on resting Treg	Weighted mode	15	-0.10865	0.153798	0.491502	0.897044	0.663587	1.21263
DR	CD28 on resting Treg	MR Egger	15	0.0597103	0.096295	0.545924	1.06153	0.878949	1.28203
DR	CD28 on resting Treg	Weighted median	15	0.0305212	0.0739368	0.679752	1.03099	0.891906	1.19177
DR	CD28 on resting Treg	Simple mode	15	0.0476979	0.135163	0.729427	1.04885	0.804751	1.367
DR	CD28 on secreting Treg	MR Egger	7	-0.237262	0.159033	0.195929	0.788785	0.577547	1.07728
DR	CD28 on secreting Treg	Weighted mode	7	-0.125048	0.101471	0.263915	0.882455	0.723301	1.07663
DR	CD28 on secreting Treg	Weighted median	7	-0.0318221	0.0864913	0.712931	0.968679	0.81763	1.14763
DR	CD28 on secreting Treg	Simple mode	7	0.0495567	0.161312	0.769067	1.05081	0.765968	1.44156
DR	CD28 on secreting Treg	Inverse variance weighted	7	-0.0105073	0.0809741	0.896756	0.989548	0.844326	1.15975
DR	CD28+ CD45RA- CD8br %CD8br	Inverse variance weighted	9	-0.298996	0.314579	0.341876	0.741562	0.400288	1.3738
DR	CD28+ CD45RA- CD8br %CD8br	Weighted mode	9	0.0484129	0.0666098	0.48806	1.0496	0.921141	1.19598
DR	CD28+ CD45RA- CD8br %CD8br	Weighted median	9	0.0299523	0.0739845	0.685591	1.03041	0.891315	1.1912
DR	CD28+ CD45RA- CD8br %CD8br	Simple mode	9	0.0323324	0.112919	0.781898	1.03286	0.827796	1.28872
DR	CD28+ CD45RA- CD8br %CD8br	MR Egger	9	0.0562645	0.503566	0.914172	1.05788	0.394268	2.83844
DR	CD28+ CD45RA- CD8br %T cell	Inverse variance weighted	14	0.0915701	0.04575	0.0453349	1.09589	1.0019	1.1987
DR	CD28+ CD45RA- CD8br %T cell	Simple mode	14	0.142248	0.0904392	0.139765	1.15286	0.965593	1.37645
DR	CD28+ CD45RA- CD8br %T cell	Weighted median	14	0.0709652	0.0632971	0.262227	1.07354	0.948288	1.21534
DR	CD28+ CD45RA- CD8br %T cell	Weighted mode	14	0.0598983	0.0646326	0.370943	1.06173	0.935399	1.20512
DR	CD28+ CD45RA- CD8br %T cell	MR Egger	14	0.0569076	0.073063	0.451135	1.05856	0.917323	1.22154
DR	CD28+ CD45RA- CD8br AC	Inverse variance weighted	12	0.0420172	0.0501139	0.401787	1.04291	0.945344	1.15055
DR	CD28+ CD45RA- CD8br AC	Simple mode	12	0.0992532	0.114872	0.406018	1.10435	0.881706	1.3832
DR	CD28+ CD45RA- CD8br AC	Weighted median	12	0.0323647	0.0679616	0.633918	1.03289	0.904078	1.18006
DR	CD28+ CD45RA- CD8br AC	MR Egger	12	-0.0323541	0.0867318	0.716907	0.968164	0.81681	1.14756
DR	CD28+ CD45RA- CD8br AC	Weighted mode	12	0.0152971	0.0705785	0.832379	1.01541	0.884231	1.16606
DR	CD28+ CD45RA- CD8dim %CD8dim	Inverse variance weighted	10	-0.125972	0.0678238	0.0632626	0.88164	0.771895	1.00699
DR	CD28+ CD45RA- CD8dim %CD8dim	Simple mode	10	-0.0948938	0.123235	0.461018	0.90947	0.714313	1.15794
DR	CD28+ CD45RA- CD8dim %CD8dim	Weighted median	10	-0.0588635	0.0933463	0.528307	0.942835	0.785196	1.13212
DR	CD28+ CD45RA- CD8dim %CD8dim	Weighted mode	10	-0.0500627	0.1061	0.648267	0.95117	0.772581	1.17104
DR	CD28+ CD45RA- CD8dim %CD8dim	MR Egger	10	-0.0145288	0.168345	0.933346	0.985576	0.708585	1.37084
DR	CD28+ CD45RA- CD8dim %T cell	Weighted median	11	0.109912	0.0755948	0.145957	1.11618	0.962469	1.29444
DR	CD28+ CD45RA- CD8dim %T cell	Simple mode	11	0.104169	0.107408	0.354999	1.10979	0.899108	1.36983
DR	CD28+ CD45RA- CD8dim %T cell	Weighted mode	11	0.0669821	0.0812013	0.428672	1.06928	0.911948	1.25375
DR	CD28+ CD45RA- CD8dim %T cell	MR Egger	11	0.0694397	0.227162	0.766798	1.07191	0.686741	1.6731
DR	CD28+ CD45RA- CD8dim %T cell	Inverse variance weighted	11	0.0349702	0.123987	0.777907	1.03559	0.812171	1.32047
DR	CD28+ CD45RA- CD8dim AC	Weighted median	8	-0.14736	0.111474	0.186196	0.862984	0.693608	1.07372
DR	CD28+ CD45RA- CD8dim AC	Inverse variance weighted	8	-0.113802	0.0908953	0.210564	0.892434	0.746801	1.06647
DR	CD28+ CD45RA- CD8dim AC	Weighted mode	8	-0.191394	0.149877	0.242323	0.825807	0.615603	1.10779
DR	CD28+ CD45RA- CD8dim AC	Simple mode	8	-0.180862	0.1697	0.321899	0.83455	0.598413	1.16387
DR	CD28+ CD45RA- CD8dim AC	MR Egger	8	0.00891121	0.276813	0.975363	1.00895	0.586465	1.73579
DR	CD28+ CD45RA+ CD8br %CD8br	MR Egger	9	0.258918	0.392701	0.530771	1.29553	0.60003	2.79718
DR	CD28+ CD45RA+ CD8br %CD8br	Weighted mode	9	-0.0377209	0.18185	0.840858	0.962982	0.674255	1.37535
DR	CD28+ CD45RA+ CD8br %CD8br	Weighted median	9	-0.0211472	0.124463	0.865083	0.979075	0.767133	1.24957
DR	CD28+ CD45RA+ CD8br %CD8br	Simple mode	9	-0.0186624	0.182473	0.921056	0.981511	0.68639	1.40352
DR	CD28+ CD45RA+ CD8br %CD8br	Inverse variance weighted	9	-0.00794127	0.0988441	0.935966	0.99209	0.81736	1.20417
DR	CD28+ CD45RA+ CD8br %T cell	Weighted median	15	-0.214707	0.12403	0.0834357	0.806778	0.63267	1.0288
DR	CD28+ CD45RA+ CD8br %T cell	MR Egger	15	0.534058	0.389445	0.19348	1.70584	0.795126	3.65966
DR	CD28+ CD45RA+ CD8br %T cell	Simple mode	15	-0.200863	0.172374	0.263379	0.818025	0.583497	1.14682
DR	CD28+ CD45RA+ CD8br %T cell	Weighted mode	15	-0.244519	0.213177	0.270596	0.783081	0.51564	1.18923
DR	CD28+ CD45RA+ CD8br %T cell	Inverse variance weighted	15	-0.064482	0.183138	0.724766	0.937553	0.654796	1.34241
DR	CD28+ CD45RA+ CD8br AC	MR Egger	17	-0.910126	0.706513	0.217196	0.402473	0.100772	1.60743
DR	CD28+ CD45RA+ CD8br AC	Inverse variance weighted	17	-0.157518	0.204294	0.440688	0.854262	0.57239	1.27494
DR	CD28+ CD45RA+ CD8br AC	Simple mode	17	0.0574688	0.173005	0.744065	1.05915	0.75456	1.4867
DR	CD28+ CD45RA+ CD8br AC	Weighted median	17	0.0312128	0.115057	0.786174	1.03171	0.823413	1.29269
DR	CD28+ CD45RA+ CD8br AC	Weighted mode	17	0.0227681	0.167701	0.8937	1.02303	0.736441	1.42114
DR	CD28+ CD45RA+ CD8dim %CD8dim	Inverse variance weighted	14	-0.284013	0.265611	0.284944	0.752757	0.447262	1.26692
DR	CD28+ CD45RA+ CD8dim %CD8dim	Weighted mode	14	-0.076183	0.0763419	0.336532	0.926647	0.797867	1.07621
DR	CD28+ CD45RA+ CD8dim %CD8dim	Weighted median	14	-0.0557043	0.0744657	0.454428	0.945819	0.817375	1.09445
DR	CD28+ CD45RA+ CD8dim %CD8dim	Simple mode	14	-0.0640644	0.100518	0.534966	0.937945	0.770219	1.14219
DR	CD28+ CD45RA+ CD8dim %CD8dim	MR Egger	14	-0.0367744	0.643835	0.955391	0.963894	0.272889	3.40465
DR	CD28+ CD45RA+ CD8dim %T cell	Weighted mode	19	-0.0362437	0.0667766	0.593952	0.964405	0.846093	1.09926
DR	CD28+ CD45RA+ CD8dim %T cell	Weighted median	19	-0.0327002	0.0648834	0.614273	0.967829	0.852253	1.09908
DR	CD28+ CD45RA+ CD8dim %T cell	MR Egger	19	-0.086627	0.269135	0.751474	0.917019	0.54111	1.55407
DR	CD28+ CD45RA+ CD8dim %T cell	Simple mode	19	0.0141993	0.0874337	0.872799	1.0143	0.854558	1.2039
DR	CD28+ CD45RA+ CD8dim %T cell	Inverse variance weighted	19	-0.012589	0.135295	0.925865	0.98749	0.757473	1.28735
DR	CD28+ CD45RA+ CD8dim AC	Simple mode	16	0.0604628	0.124267	0.633605	1.06233	0.832685	1.3553
DR	CD28+ CD45RA+ CD8dim AC	Weighted median	16	0.0289187	0.0766086	0.705812	1.02934	0.885826	1.19611
DR	CD28+ CD45RA+ CD8dim AC	MR Egger	16	-0.0170656	0.118347	0.887398	0.983079	0.77956	1.23973
DR	CD28+ CD45RA+ CD8dim AC	Inverse variance weighted	16	0.00295803	0.0578695	0.959233	1.00296	0.895417	1.12343
DR	CD28+ CD45RA+ CD8dim AC	Weighted mode	16	-4.65e-05	0.0938385	0.999611	0.999954	0.831961	1.20187
DR	CD28+ DN (CD4-CD8-) %DN	MR Egger	11	0.546535	0.432802	0.238402	1.72726	0.739518	4.03427
DR	CD28+ DN (CD4-CD8-) %DN	Inverse variance weighted	11	-0.057557	0.0985789	0.559309	0.944068	0.7782	1.14529
DR	CD28+ DN (CD4-CD8-) %DN	Simple mode	11	-0.0832613	0.170529	0.6359	0.920111	0.658692	1.28528
DR	CD28+ DN (CD4-CD8-) %DN	Weighted mode	11	-0.0669988	0.14022	0.643056	0.935196	0.710469	1.23101
DR	CD28+ DN (CD4-CD8-) %DN	Weighted median	11	-0.0392899	0.109042	0.718608	0.961472	0.776458	1.19057
DR	CD28+ DN (CD4-CD8-) %T cell	Simple mode	13	0.126564	0.118724	0.307385	1.13492	0.899304	1.43227
DR	CD28+ DN (CD4-CD8-) %T cell	Weighted mode	13	0.0976277	0.126446	0.454998	1.10255	0.86053	1.41264
DR	CD28+ DN (CD4-CD8-) %T cell	Weighted median	13	0.0609038	0.0976418	0.532794	1.0628	0.877679	1.28696
DR	CD28+ DN (CD4-CD8-) %T cell	Inverse variance weighted	13	-0.0554401	0.107935	0.607502	0.946069	0.765678	1.16896
DR	CD28+ DN (CD4-CD8-) %T cell	MR Egger	13	0.0696043	0.323889	0.833776	1.07208	0.568236	2.02269
DR	CD28+ DN (CD4-CD8-) AC	Inverse variance weighted	5	-0.123278	0.115329	0.285102	0.884018	0.705165	1.10823
DR	CD28+ DN (CD4-CD8-) AC	MR Egger	5	0.22348	0.366604	0.585197	1.25042	0.609532	2.56517
DR	CD28+ DN (CD4-CD8-) AC	Weighted median	5	-0.0676879	0.148256	0.647986	0.934552	0.698885	1.24969
DR	CD28+ DN (CD4-CD8-) AC	Simple mode	5	-0.0489639	0.20053	0.81911	0.952215	0.642748	1.41068
DR	CD28+ DN (CD4-CD8-) AC	Weighted mode	5	-0.0355447	0.185907	0.857685	0.96508	0.670372	1.38935
DR	CD3- lymphocyte %leukocyte	Inverse variance weighted	8	-0.0853606	0.0791296	0.280702	0.918181	0.78627	1.07222
DR	CD3- lymphocyte %leukocyte	Weighted median	8	-0.0994326	0.0994239	0.317268	0.905351	0.74505	1.10014
DR	CD3- lymphocyte %leukocyte	Weighted mode	8	-0.103593	0.134051	0.464933	0.901592	0.693272	1.17251
DR	CD3- lymphocyte %leukocyte	MR Egger	8	-0.166498	0.236654	0.508083	0.846625	0.53241	1.34628
DR	CD3- lymphocyte %leukocyte	Simple mode	8	-0.0750395	0.142833	0.615553	0.927707	0.701179	1.22742
DR	CD3- lymphocyte %lymphocyte	MR Egger	10	-0.848648	0.715752	0.269771	0.427993	0.105239	1.74059
DR	CD3- lymphocyte %lymphocyte	Inverse variance weighted	10	0.0723531	0.214471	0.735849	1.07503	0.706091	1.63676
DR	CD3- lymphocyte %lymphocyte	Weighted mode	10	-0.0211796	0.0938531	0.826501	0.979043	0.81454	1.17677
DR	CD3- lymphocyte %lymphocyte	Weighted median	10	-0.00682586	0.0893831	0.939128	0.993197	0.833587	1.18337
DR	CD3- lymphocyte %lymphocyte	Simple mode	10	-0.00864606	0.111025	0.939631	0.991391	0.797514	1.2324
DR	CD3- lymphocyte AC	Weighted median	11	0.0727814	0.0936925	0.43727	1.0755	0.895068	1.29229
DR	CD3- lymphocyte AC	Weighted mode	11	0.102834	0.127559	0.438895	1.10831	0.863137	1.42312
DR	CD3- lymphocyte AC	MR Egger	11	0.108813	0.190167	0.581198	1.11495	0.76804	1.61856
DR	CD3- lymphocyte AC	Simple mode	11	0.0294174	0.151951	0.850367	1.02985	0.764597	1.38714
DR	CD3- lymphocyte AC	Inverse variance weighted	11	-0.00239643	0.0698249	0.972622	0.997606	0.870008	1.14392
DR	CD3 on activated & secreting Treg	Simple mode	12	0.109414	0.079498	0.196095	1.11562	0.954658	1.30373
DR	CD3 on activated & secreting Treg	Inverse variance weighted	12	0.0174186	0.0372271	0.639856	1.01757	0.945968	1.09459
DR	CD3 on activated & secreting Treg	Weighted median	12	0.0162713	0.0473507	0.731122	1.0164	0.926319	1.11525
DR	CD3 on activated & secreting Treg	Weighted mode	12	-0.0127149	0.0533876	0.816134	0.987366	0.88927	1.09628
DR	CD3 on activated & secreting Treg	MR Egger	12	-0.0017665	0.0677195	0.979702	0.998235	0.874156	1.13993
DR	CD3 on activated Treg	Simple mode	10	0.0538206	0.0764049	0.498996	1.0553	0.908525	1.22578
DR	CD3 on activated Treg	MR Egger	10	0.0163092	0.0802289	0.843989	1.01644	0.868542	1.18953
DR	CD3 on activated Treg	Inverse variance weighted	10	0.00639072	0.0378569	0.865944	1.00641	0.934439	1.08393
DR	CD3 on activated Treg	Weighted mode	10	-0.00408451	0.0517109	0.938771	0.995924	0.89993	1.10216
DR	CD3 on activated Treg	Weighted median	10	0.00341674	0.0464326	0.941341	1.00342	0.916135	1.09903
DR	CD3 on CD28- CD8br	MR Egger	11	-0.100051	0.144122	0.505071	0.904791	0.682133	1.20013
DR	CD3 on CD28- CD8br	Inverse variance weighted	11	0.0327921	0.0528168	0.534689	1.03334	0.931714	1.14604
DR	CD3 on CD28- CD8br	Simple mode	11	0.0537794	0.115235	0.650721	1.05525	0.841911	1.32265
DR	CD3 on CD28- CD8br	Weighted median	11	0.0172629	0.0729497	0.812935	1.01741	0.881863	1.1738
DR	CD3 on CD28- CD8br	Weighted mode	11	0.0244763	0.101942	0.815102	1.02478	0.839181	1.25142
DR	CD3 on CD28+ CD4+	Inverse variance weighted	15	-0.049684	0.0417176	0.23367	0.95153	0.876823	1.0326
DR	CD3 on CD28+ CD4+	Weighted median	15	-0.0421055	0.0520093	0.418184	0.958769	0.86585	1.06166
DR	CD3 on CD28+ CD4+	Weighted mode	15	-0.0367053	0.0511521	0.484824	0.96396	0.872002	1.06562
DR	CD3 on CD28+ CD4+	MR Egger	15	-0.0531661	0.0860786	0.547476	0.948222	0.801011	1.12249
DR	CD3 on CD28+ CD4+	Simple mode	15	-0.040561	0.074356	0.593997	0.960251	0.830026	1.11091
DR	CD3 on CD28+ CD45RA- CD8br	Weighted mode	12	-0.0985754	0.0666206	0.167026	0.906127	0.795208	1.03252
DR	CD3 on CD28+ CD45RA- CD8br	Weighted median	12	-0.0865923	0.063322	0.171471	0.917051	0.810014	1.03823
DR	CD3 on CD28+ CD45RA- CD8br	MR Egger	12	-0.139018	0.131815	0.316401	0.870212	0.672082	1.12675
DR	CD3 on CD28+ CD45RA- CD8br	Simple mode	12	0.105996	0.101589	0.319158	1.11182	0.911086	1.35677
DR	CD3 on CD28+ CD45RA- CD8br	Inverse variance weighted	12	-0.0308903	0.0505308	0.540991	0.969582	0.878156	1.07053
DR	CD3 on CD28+ CD45RA+ CD8br	Inverse variance weighted	18	0.0583326	0.0312868	0.0622592	1.06007	0.997015	1.12711
DR	CD3 on CD28+ CD45RA+ CD8br	Simple mode	18	0.131445	0.0891925	0.158831	1.14048	0.957555	1.35834
DR	CD3 on CD28+ CD45RA+ CD8br	Weighted mode	18	-0.030375	0.0490808	0.544202	0.970082	0.881109	1.06804
DR	CD3 on CD28+ CD45RA+ CD8br	Weighted median	18	-0.013109	0.0423762	0.757057	0.986977	0.908313	1.07245
DR	CD3 on CD28+ CD45RA+ CD8br	MR Egger	18	-0.00312969	0.0660505	0.962794	0.996875	0.875825	1.13466
DR	CD3 on CD28+ DN (CD4-CD8-)	Inverse variance weighted	4	0.318447	0.225013	0.156998	1.37499	0.884637	2.13715
DR	CD3 on CD28+ DN (CD4-CD8-)	Weighted median	4	0.107014	0.18957	0.572405	1.11295	0.767557	1.61377
DR	CD3 on CD28+ DN (CD4-CD8-)	MR Egger	4	-0.86012	1.34116	0.586997	0.423111	0.0305377	5.86237
DR	CD3 on CD28+ DN (CD4-CD8-)	Weighted mode	4	0.0969351	0.196378	0.655455	1.10179	0.749787	1.61904
DR	CD3 on CD28+ DN (CD4-CD8-)	Simple mode	4	0.0233687	0.250061	0.931436	1.02364	0.627037	1.67111
DR	CD3 on CD39+ activated Treg	Simple mode	12	0.0754749	0.0739354	0.329266	1.0784	0.932917	1.24656
DR	CD3 on CD39+ activated Treg	Weighted median	12	0.0197654	0.0480094	0.680561	1.01996	0.928362	1.1206
DR	CD3 on CD39+ activated Treg	Weighted mode	12	0.0182513	0.047041	0.705428	1.01842	0.928719	1.11678
DR	CD3 on CD39+ activated Treg	Inverse variance weighted	12	0.0120566	0.0548462	0.826007	1.01213	0.908971	1.127
DR	CD3 on CD39+ activated Treg	MR Egger	12	0.012211	0.129566	0.926776	1.01229	0.785261	1.30494
DR	CD3 on CD39+ CD4+	MR Egger	11	0.0606948	0.106594	0.583014	1.06257	0.862233	1.30947
DR	CD3 on CD39+ CD4+	Inverse variance weighted	11	-0.0247403	0.0566746	0.66245	0.975563	0.872997	1.09018
DR	CD3 on CD39+ CD4+	Weighted median	11	-0.0175285	0.0470918	0.709729	0.982624	0.895988	1.07764
DR	CD3 on CD39+ CD4+	Weighted mode	11	-0.00996626	0.0494326	0.844261	0.990083	0.898657	1.09081
DR	CD3 on CD39+ CD4+	Simple mode	11	-0.0141872	0.0810006	0.864458	0.985913	0.841181	1.15555
DR	CD3 on CD39+ CD8br	Inverse variance weighted	10	0.0763282	0.0511472	0.135614	1.07932	0.976364	1.19313
DR	CD3 on CD39+ CD8br	Weighted median	10	0.0923654	0.0707735	0.191864	1.09677	0.954707	1.25996
DR	CD3 on CD39+ CD8br	Weighted mode	10	0.08449	0.0868128	0.355862	1.08816	0.917904	1.29
DR	CD3 on CD39+ CD8br	Simple mode	10	0.0769968	0.11316	0.513356	1.08004	0.865199	1.34823
DR	CD3 on CD39+ CD8br	MR Egger	10	0.028655	0.13046	0.831648	1.02907	0.796884	1.32891
DR	CD3 on CD39+ resting Treg	Inverse variance weighted	7	-0.1064	0.0654627	0.104089	0.899065	0.790803	1.02215
DR	CD3 on CD39+ resting Treg	Weighted median	7	-0.107183	0.0787407	0.173444	0.898361	0.769884	1.04828
DR	CD3 on CD39+ resting Treg	Weighted mode	7	-0.124156	0.0921007	0.226308	0.883242	0.737364	1.05798
DR	CD3 on CD39+ resting Treg	Simple mode	7	-0.159387	0.11932	0.23005	0.852667	0.674858	1.07732
DR	CD3 on CD39+ resting Treg	MR Egger	7	-0.124011	0.209497	0.579636	0.88337	0.585889	1.33189
DR	CD3 on CD39+ secreting Treg	Inverse variance weighted	14	-0.0311385	0.0418453	0.456796	0.969341	0.893012	1.05219
DR	CD3 on CD39+ secreting Treg	MR Egger	14	0.059485	0.0780412	0.460645	1.06129	0.91076	1.2367
DR	CD3 on CD39+ secreting Treg	Simple mode	14	-0.058118	0.0949082	0.550861	0.943539	0.783379	1.13644
DR	CD3 on CD39+ secreting Treg	Weighted mode	14	-0.0328311	0.0582169	0.582391	0.967702	0.863349	1.08467
DR	CD3 on CD39+ secreting Treg	Weighted median	14	-0.0279973	0.0535179	0.600878	0.972391	0.875559	1.07993
DR	CD3 on CD4 Treg	Simple mode	12	0.0828628	0.071617	0.27177	1.08639	0.944116	1.25011
DR	CD3 on CD4 Treg	Weighted mode	12	-0.0145588	0.0480479	0.767539	0.985547	0.89697	1.08287
DR	CD3 on CD4 Treg	MR Egger	12	-0.0153526	0.0706766	0.832403	0.984765	0.857376	1.13108
DR	CD3 on CD4 Treg	Inverse variance weighted	12	0.0014563	0.0371981	0.968771	1.00146	0.931041	1.0772
DR	CD3 on CD4 Treg	Weighted median	12	0.000741434	0.0436957	0.986462	1.00074	0.918602	1.09023
DR	CD3 on CD4+	Inverse variance weighted	12	-0.0478845	0.0579358	0.408515	0.953244	0.850919	1.06787
DR	CD3 on CD4+	MR Egger	12	-0.0925879	0.12613	0.479766	0.911569	0.711911	1.16722
DR	CD3 on CD4+	Weighted median	12	-0.0255452	0.0751699	0.733982	0.974778	0.84124	1.12951
DR	CD3 on CD4+	Weighted mode	12	-0.0149705	0.0746084	0.84463	0.985141	0.851119	1.14027
DR	CD3 on CD4+	Simple mode	12	-0.0181921	0.104168	0.864534	0.981972	0.800626	1.20439
DR	CD3 on CD45RA- CD4+	Inverse variance weighted	17	-0.027405	0.0396385	0.489332	0.972967	0.900238	1.05157
DR	CD3 on CD45RA- CD4+	Weighted median	17	-0.0288947	0.0558026	0.604597	0.971519	0.870865	1.08381
DR	CD3 on CD45RA- CD4+	Weighted mode	17	-0.0195973	0.0531598	0.717222	0.980594	0.883565	1.08828
DR	CD3 on CD45RA- CD4+	MR Egger	17	-0.0096507	0.0794779	0.904965	0.990396	0.847531	1.15734
DR	CD3 on CD45RA- CD4+	Simple mode	17	0.000997747	0.0894497	0.991238	1.001	0.840025	1.19282
DR	CD3 on CD45RA+ CD4+	Simple mode	14	-0.062729	0.0712494	0.39462	0.939198	0.816786	1.07996
DR	CD3 on CD45RA+ CD4+	Weighted mode	14	-0.0239533	0.0434022	0.590385	0.976331	0.896711	1.06302
DR	CD3 on CD45RA+ CD4+	Weighted median	14	-0.0218299	0.0461302	0.636054	0.978407	0.893825	1.07099
DR	CD3 on CD45RA+ CD4+	Inverse variance weighted	14	-0.0118727	0.0365475	0.745289	0.988197	0.919886	1.06158
DR	CD3 on CD45RA+ CD4+	MR Egger	14	-0.0197674	0.0626769	0.757886	0.980427	0.867089	1.10858
DR	CD3 on CD8br	MR Egger	8	-0.21076	0.12216	0.135234	0.809968	0.637504	1.02909
DR	CD3 on CD8br	Inverse variance weighted	8	-0.0731378	0.0542313	0.177457	0.929473	0.835746	1.03371
DR	CD3 on CD8br	Weighted median	8	-0.076275	0.0683687	0.264575	0.926561	0.810359	1.05943
DR	CD3 on CD8br	Weighted mode	8	-0.0802862	0.0775775	0.335132	0.922852	0.792678	1.0744
DR	CD3 on CD8br	Simple mode	8	0.0963424	0.123063	0.459363	1.10114	0.865143	1.4015
DR	CD3 on CM CD4+	Weighted median	12	-0.0240848	0.048545	0.6198	0.976203	0.887601	1.07365
DR	CD3 on CM CD4+	Weighted mode	12	-0.0227974	0.0479561	0.643816	0.97746	0.889771	1.07379
DR	CD3 on CM CD4+	MR Egger	12	-0.0317222	0.0920838	0.737611	0.968776	0.808798	1.1604
DR	CD3 on CM CD4+	Inverse variance weighted	12	-0.0130238	0.0489367	0.790135	0.987061	0.896784	1.08642
DR	CD3 on CM CD4+	Simple mode	12	-0.0227974	0.086719	0.797495	0.97746	0.824674	1.15855
DR	CD3 on CM CD8br	MR Egger	9	-0.123325	0.110182	0.299949	0.883976	0.712282	1.09706
DR	CD3 on CM CD8br	Weighted median	9	-0.0591443	0.0694742	0.394596	0.942571	0.822577	1.08007
DR	CD3 on CM CD8br	Inverse variance weighted	9	-0.0460351	0.0555819	0.407535	0.955008	0.856436	1.06493
DR	CD3 on CM CD8br	Weighted mode	9	-0.062495	0.0766694	0.438593	0.939418	0.808345	1.09174
DR	CD3 on CM CD8br	Simple mode	9	-0.0170952	0.122406	0.892381	0.98305	0.773359	1.2496
DR	CD3 on EM CD4+	MR Egger	13	-0.0856585	0.102001	0.418908	0.917908	0.751578	1.12105
DR	CD3 on EM CD4+	Weighted mode	13	-0.0311965	0.0592081	0.607869	0.969285	0.863083	1.08856
DR	CD3 on EM CD4+	Weighted median	13	-0.0257076	0.0568458	0.6511	0.97462	0.871861	1.08949
DR	CD3 on EM CD4+	Inverse variance weighted	13	0.0151119	0.0435518	0.728602	1.01523	0.932161	1.10569
DR	CD3 on EM CD4+	Simple mode	13	-0.00911033	0.0868207	0.918163	0.990931	0.835873	1.17475
DR	CD3 on EM CD8br	Weighted mode	9	-0.0829962	0.0842731	0.353543	0.920355	0.780226	1.08565
DR	CD3 on EM CD8br	MR Egger	9	-0.103505	0.12938	0.449998	0.901671	0.699709	1.16193
DR	CD3 on EM CD8br	Weighted median	9	-0.0360687	0.0794773	0.649955	0.964574	0.825435	1.12717
DR	CD3 on EM CD8br	Simple mode	9	0.0594391	0.135611	0.67276	1.06124	0.813541	1.38436
DR	CD3 on EM CD8br	Inverse variance weighted	9	-0.00830653	0.0604813	0.890762	0.991728	0.880866	1.11654
DR	CD3 on HLA DR+ CD4+	Inverse variance weighted	17	-0.0530671	0.0486005	0.274875	0.948316	0.862152	1.04309
DR	CD3 on HLA DR+ CD4+	Simple mode	17	0.0754739	0.109369	0.500028	1.0784	0.870325	1.33621
DR	CD3 on HLA DR+ CD4+	Weighted median	17	-0.0264224	0.0599498	0.659399	0.973924	0.865953	1.09536
DR	CD3 on HLA DR+ CD4+	MR Egger	17	-0.0214674	0.118216	0.858332	0.978761	0.776335	1.23397
DR	CD3 on HLA DR+ CD4+	Weighted mode	17	-0.00887017	0.0757198	0.908203	0.991169	0.854464	1.14975
DR	CD3 on HLA DR+ CD8br	Weighted median	12	-0.103701	0.0719778	0.14966	0.901495	0.782879	1.03808
DR	CD3 on HLA DR+ CD8br	Weighted mode	12	-0.101337	0.0825871	0.245425	0.903629	0.768582	1.0624
DR	CD3 on HLA DR+ CD8br	Inverse variance weighted	12	-0.0591865	0.0552321	0.283901	0.942531	0.845826	1.05029
DR	CD3 on HLA DR+ CD8br	Simple mode	12	-0.0980014	0.0947154	0.323024	0.906648	0.753035	1.0916
DR	CD3 on HLA DR+ CD8br	MR Egger	12	-0.0267435	0.125995	0.836169	0.973611	0.760566	1.24633
DR	CD3 on HLA DR+ T cell	Inverse variance weighted	13	-0.0884414	0.0522453	0.0904912	0.915357	0.826263	1.01406
DR	CD3 on HLA DR+ T cell	Simple mode	13	-0.137427	0.104973	0.214992	0.871598	0.709514	1.07071
DR	CD3 on HLA DR+ T cell	Weighted median	13	-0.0872021	0.0752421	0.246475	0.916492	0.790827	1.06213
DR	CD3 on HLA DR+ T cell	Weighted mode	13	-0.087131	0.0755401	0.271186	0.916557	0.790421	1.06282
DR	CD3 on HLA DR+ T cell	MR Egger	13	-0.018551	0.13911	0.896321	0.98162	0.747361	1.28931
DR	CD3 on Naive CD4+	Inverse variance weighted	17	-0.0325264	0.0333903	0.329994	0.967997	0.906675	1.03347
DR	CD3 on Naive CD4+	Simple mode	17	-0.0522079	0.0837032	0.541599	0.949132	0.805521	1.11835
DR	CD3 on Naive CD4+	Weighted mode	17	-0.0234001	0.0415029	0.580695	0.976872	0.900553	1.05966
DR	CD3 on Naive CD4+	Weighted median	17	-0.0213476	0.0421748	0.612737	0.978879	0.901216	1.06323
DR	CD3 on Naive CD4+	MR Egger	17	0.0115577	0.054661	0.835388	1.01162	0.908848	1.12602
DR	CD3 on naive CD8br	Weighted median	18	-0.0272655	0.0456748	0.550541	0.973103	0.889774	1.06424
DR	CD3 on naive CD8br	Weighted mode	18	-0.0173393	0.0463318	0.712851	0.98281	0.897493	1.07624
DR	CD3 on naive CD8br	MR Egger	18	-0.0167647	0.0632436	0.794332	0.983375	0.868731	1.11315
DR	CD3 on naive CD8br	Simple mode	18	0.0129416	0.0807388	0.874542	1.01303	0.864757	1.18672
DR	CD3 on naive CD8br	Inverse variance weighted	18	0.00452082	0.0330203	0.891101	1.00453	0.941577	1.07169
DR	CD3 on NKT	Weighted median	9	0.0711609	0.09965	0.47516	1.07375	0.883245	1.30535
DR	CD3 on NKT	Simple mode	9	0.0906485	0.150621	0.56395	1.09488	0.814998	1.47089
DR	CD3 on NKT	Weighted mode	9	0.0808526	0.142203	0.58525	1.08421	0.82048	1.43271
DR	CD3 on NKT	MR Egger	9	0.086336	0.202761	0.683038	1.09017	0.732659	1.62214
DR	CD3 on NKT	Inverse variance weighted	9	0.0166378	0.0809282	0.837113	1.01678	0.867637	1.19155
DR	CD3 on resting Treg	MR Egger	24	-0.135648	0.116057	0.254991	0.87315	0.695503	1.09617
DR	CD3 on resting Treg	Simple mode	24	-0.0627803	0.110528	0.575537	0.93915	0.756225	1.16632
DR	CD3 on resting Treg	Inverse variance weighted	24	0.0177263	0.0506315	0.72626	1.01788	0.921722	1.12408
DR	CD3 on resting Treg	Weighted median	24	-0.0164884	0.0637025	0.795763	0.983647	0.868189	1.11446
DR	CD3 on resting Treg	Weighted mode	24	-0.0172951	0.0756561	0.821199	0.982854	0.847401	1.13996
DR	CD3 on secreting Treg	Weighted mode	12	-0.0297825	0.0496262	0.560576	0.970657	0.88069	1.06981
DR	CD3 on secreting Treg	Simple mode	12	-0.0354166	0.0718727	0.631864	0.965203	0.838377	1.11121
DR	CD3 on secreting Treg	Weighted median	12	-0.0231172	0.0487018	0.635023	0.977148	0.888187	1.07502
DR	CD3 on secreting Treg	MR Egger	12	-0.0272616	0.0692521	0.702097	0.973107	0.849595	1.11457
DR	CD3 on secreting Treg	Inverse variance weighted	12	-0.00729002	0.0374095	0.845494	0.992736	0.922551	1.06826
DR	CD3 on T cell	Simple mode	18	-0.166046	0.0810594	0.0562824	0.847007	0.722584	0.992856
DR	CD3 on T cell	Inverse variance weighted	18	-0.0508207	0.0384127	0.18583	0.950449	0.881518	1.02477
DR	CD3 on T cell	MR Egger	18	-0.0662987	0.0757684	0.39451	0.935851	0.806699	1.08568
DR	CD3 on T cell	Weighted median	18	-0.0408664	0.0530696	0.441268	0.959957	0.865124	1.06519
DR	CD3 on T cell	Weighted mode	18	-0.0429377	0.0618424	0.496869	0.957971	0.848616	1.08142
DR	CD3 on TD CD4+	Weighted median	8	-0.112561	0.0887601	0.204744	0.893543	0.750864	1.06333
DR	CD3 on TD CD4+	Inverse variance weighted	8	-0.0717567	0.069859	0.304342	0.930757	0.811655	1.06734
DR	CD3 on TD CD4+	Weighted mode	8	-0.0977972	0.109344	0.400815	0.906833	0.7319	1.12358
DR	CD3 on TD CD4+	Simple mode	8	-0.0803754	0.141579	0.587971	0.92277	0.699164	1.21789
DR	CD3 on TD CD4+	MR Egger	8	0.0176004	0.211256	0.936312	1.01776	0.672696	1.53981
DR	CD3 on TD CD8br	MR Egger	11	0.131209	0.19709	0.522277	1.14021	0.774849	1.67784
DR	CD3 on TD CD8br	Weighted mode	11	0.0422621	0.0701775	0.560436	1.04317	0.909113	1.19699
DR	CD3 on TD CD8br	Weighted median	11	0.0395041	0.0752672	0.599687	1.04029	0.89761	1.20566
DR	CD3 on TD CD8br	Inverse variance weighted	11	0.013943	0.0728791	0.848278	1.01404	0.879062	1.16975
DR	CD3 on TD CD8br	Simple mode	11	0.0046443	0.085197	0.957601	1.00466	0.850151	1.18724
DR	CD33- HLA DR- AC	MR Egger	10	0.163988	0.107154	0.16445	1.1782	0.95501	1.45355
DR	CD33- HLA DR- AC	Inverse variance weighted	10	0.0537958	0.0492555	0.274755	1.05527	0.958156	1.16223
DR	CD33- HLA DR- AC	Weighted median	10	0.0473849	0.063573	0.456053	1.04853	0.925688	1.18766
DR	CD33- HLA DR- AC	Simple mode	10	-0.062314	0.09571	0.531271	0.939588	0.778874	1.13346
DR	CD33- HLA DR- AC	Weighted mode	10	-0.00179003	0.0792344	0.982469	0.998212	0.854628	1.16592
DR	CD33- HLA DR+ AC	Weighted mode	14	0.0820746	0.0818733	0.334417	1.08554	0.924597	1.27449
DR	CD33- HLA DR+ AC	Weighted median	14	0.0625017	0.0651995	0.337749	1.0645	0.936796	1.2096
DR	CD33- HLA DR+ AC	Simple mode	14	0.0849022	0.0993259	0.408148	1.08861	0.896034	1.32258
DR	CD33- HLA DR+ AC	Inverse variance weighted	14	0.0307895	0.046756	0.510208	1.03127	0.940962	1.13024
DR	CD33- HLA DR+ AC	MR Egger	14	0.00561161	0.109653	0.960027	1.00563	0.811145	1.24674
DR	CD33 on basophil	Simple mode	13	-0.0399683	0.083757	0.641797	0.96082	0.815355	1.13224
DR	CD33 on basophil	Weighted mode	13	-0.00815953	0.0262327	0.761104	0.991874	0.942164	1.04421
DR	CD33 on basophil	Weighted median	13	-0.0061626	0.0252119	0.806896	0.993856	0.945938	1.0442
DR	CD33 on basophil	Inverse variance weighted	13	-0.00457609	0.0246455	0.852699	0.995434	0.948493	1.0447
DR	CD33 on basophil	MR Egger	13	-0.000623311	0.0422589	0.988496	0.999377	0.919936	1.08568
DR	CD33 on CD14+ monocyte	Inverse variance weighted	12	0.00609493	0.025349	0.809989	1.00611	0.957347	1.05736
DR	CD33 on CD14+ monocyte	Weighted median	12	-0.00415847	0.024501	0.865225	0.99585	0.949158	1.04484
DR	CD33 on CD14+ monocyte	Simple mode	12	-0.0105365	0.0623931	0.868962	0.989519	0.875617	1.11824
DR	CD33 on CD14+ monocyte	MR Egger	12	-0.00666085	0.0414626	0.87557	0.993361	0.915827	1.07746
DR	CD33 on CD14+ monocyte	Weighted mode	12	-0.00300421	0.0248164	0.905828	0.997	0.949667	1.04669
DR	CD33 on CD33br HLA DR+	Simple mode	15	0.0865139	0.0788147	0.290862	1.09037	0.934295	1.27251
DR	CD33 on CD33br HLA DR+	Inverse variance weighted	15	0.0258163	0.0280601	0.357553	1.02615	0.97124	1.08417
DR	CD33 on CD33br HLA DR+	MR Egger	15	-0.03462	0.0409587	0.413262	0.965972	0.891456	1.04672
DR	CD33 on CD33br HLA DR+	Weighted median	15	0.00504843	0.0234499	0.829544	1.00506	0.959912	1.05233
DR	CD33 on CD33br HLA DR+	Weighted mode	15	0.00263159	0.0236052	0.912816	1.00264	0.957304	1.05011
DR	CD33 on CD33br HLA DR+ CD14-	MR Egger	15	-0.0352416	0.0388612	0.380985	0.965372	0.894572	1.04178
DR	CD33 on CD33br HLA DR+ CD14-	Simple mode	15	0.052676	0.0710434	0.470669	1.05409	0.917072	1.21157
DR	CD33 on CD33br HLA DR+ CD14-	Inverse variance weighted	15	0.018463	0.0262986	0.482646	1.01863	0.967459	1.07252
DR	CD33 on CD33br HLA DR+ CD14-	Weighted median	15	-0.00232351	0.023511	0.921276	0.997679	0.952748	1.04473
DR	CD33 on CD33br HLA DR+ CD14-	Weighted mode	15	0.00123293	0.0228154	0.957668	1.00123	0.957447	1.04702
DR	CD33 on CD33br HLA DR+ CD14dim	Inverse variance weighted	14	0.0229852	0.0229025	0.315566	1.02325	0.978334	1.07023
DR	CD33 on CD33br HLA DR+ CD14dim	MR Egger	14	-0.0330644	0.0320608	0.322737	0.967476	0.908552	1.03022
DR	CD33 on CD33br HLA DR+ CD14dim	Simple mode	14	0.0728441	0.0730525	0.336892	1.07556	0.932078	1.24114
DR	CD33 on CD33br HLA DR+ CD14dim	Weighted mode	14	-0.00351253	0.0245461	0.888406	0.996494	0.949687	1.04561
DR	CD33 on CD33br HLA DR+ CD14dim	Weighted median	14	-0.00262409	0.0242348	0.913775	0.997379	0.951111	1.0459
DR	CD33 on CD33dim HLA DR-	Inverse variance weighted	11	-0.019189	0.0229742	0.403582	0.980994	0.9378	1.02618
DR	CD33 on CD33dim HLA DR-	Weighted median	11	-0.0117078	0.0245594	0.633567	0.98836	0.941911	1.0371
DR	CD33 on CD33dim HLA DR-	Weighted mode	11	-0.00812644	0.0252979	0.75465	0.991906	0.943923	1.04233
DR	CD33 on CD33dim HLA DR-	Simple mode	11	-0.00812644	0.0633467	0.900467	0.991906	0.87609	1.12303
DR	CD33 on CD33dim HLA DR-	MR Egger	11	-0.000461328	0.0376971	0.990503	0.999539	0.928349	1.07619
DR	CD33 on CD33dim HLA DR+ CD11b-	Simple mode	16	0.0483279	0.0594329	0.42885	1.04951	0.93411	1.17918
DR	CD33 on CD33dim HLA DR+ CD11b-	MR Egger	16	-0.0159287	0.0369867	0.673273	0.984198	0.915374	1.0582
DR	CD33 on CD33dim HLA DR+ CD11b-	Inverse variance weighted	16	0.0050076	0.0222094	0.821612	1.00502	0.96221	1.04974
DR	CD33 on CD33dim HLA DR+ CD11b-	Weighted median	16	-0.00553675	0.025265	0.826536	0.994479	0.946432	1.04496
DR	CD33 on CD33dim HLA DR+ CD11b-	Weighted mode	16	-0.00467251	0.0251162	0.854909	0.995338	0.947527	1.04556
DR	CD33 on CD33dim HLA DR+ CD11b+	Simple mode	16	-0.0302764	0.0572543	0.604677	0.970177	0.867192	1.08539
DR	CD33 on CD33dim HLA DR+ CD11b+	Weighted mode	16	-0.00999013	0.0266353	0.712858	0.99006	0.939699	1.04312
DR	CD33 on CD33dim HLA DR+ CD11b+	Weighted median	16	-0.00698642	0.0253623	0.782959	0.993038	0.944881	1.04365
DR	CD33 on CD33dim HLA DR+ CD11b+	Inverse variance weighted	16	0.00554047	0.0235104	0.813696	1.00556	0.960271	1.05298
DR	CD33 on CD33dim HLA DR+ CD11b+	MR Egger	16	-0.00733922	0.0387742	0.852589	0.992688	0.920041	1.07107
DR	CD33 on CD66b++ myeloid cell	Simple mode	13	-0.0332267	0.0742959	0.662681	0.967319	0.836234	1.11895
DR	CD33 on CD66b++ myeloid cell	MR Egger	13	-0.0160959	0.0475308	0.741255	0.984033	0.896501	1.08011
DR	CD33 on CD66b++ myeloid cell	Inverse variance weighted	13	0.00649215	0.0258858	0.801969	1.00651	0.95672	1.0589
DR	CD33 on CD66b++ myeloid cell	Weighted mode	13	-0.0036844	0.0291964	0.901668	0.996322	0.940909	1.055
DR	CD33 on CD66b++ myeloid cell	Weighted median	13	-0.00300059	0.0300713	0.920517	0.997004	0.939939	1.05753
DR	CD33 on Gr MDSC	Inverse variance weighted	9	-0.0114435	0.0316775	0.717912	0.988622	0.929107	1.05195
DR	CD33 on Gr MDSC	Simple mode	9	0.0229627	0.0769618	0.773027	1.02323	0.879957	1.18983
DR	CD33 on Gr MDSC	Weighted median	9	-0.00454124	0.0345886	0.895544	0.995469	0.930219	1.0653
DR	CD33 on Gr MDSC	Weighted mode	9	-0.0019116	0.0375838	0.960682	0.99809	0.927209	1.07439
DR	CD33 on Gr MDSC	MR Egger	9	-0.00294977	0.0610112	0.962789	0.997055	0.884678	1.12371
DR	CD33 on Im MDSC	MR Egger	14	-0.0243677	0.0389969	0.54376	0.975927	0.904112	1.05345
DR	CD33 on Im MDSC	Weighted mode	14	-0.00402703	0.026255	0.880453	0.995981	0.946025	1.04858
DR	CD33 on Im MDSC	Weighted median	14	-0.00349411	0.0256566	0.891673	0.996512	0.94764	1.0479
DR	CD33 on Im MDSC	Inverse variance weighted	14	0.00142128	0.0233598	0.951484	1.00142	0.956606	1.04834
DR	CD33 on Im MDSC	Simple mode	14	-0.00402703	0.0765399	0.95884	0.995981	0.857233	1.15719
DR	CD33 on Mo MDSC	Simple mode	11	0.0614854	0.0749406	0.43108	1.06341	0.918147	1.23167
DR	CD33 on Mo MDSC	Weighted median	11	-0.00549432	0.0251087	0.826789	0.994521	0.946762	1.04469
DR	CD33 on Mo MDSC	Weighted mode	11	-0.00345903	0.0262466	0.897765	0.996547	0.946578	1.04915
DR	CD33 on Mo MDSC	MR Egger	11	-0.00305307	0.0412266	0.942586	0.996952	0.919563	1.08085
DR	CD33 on Mo MDSC	Inverse variance weighted	11	-0.000125568	0.0257247	0.996105	0.999874	0.95071	1.05158
DR	CD33br HLA DR+ AC	Inverse variance weighted	15	-0.0349144	0.044035	0.427849	0.965688	0.885836	1.05274
DR	CD33br HLA DR+ AC	MR Egger	15	0.0621406	0.132351	0.646481	1.06411	0.820971	1.37926
DR	CD33br HLA DR+ AC	Weighted median	15	-0.0120945	0.0613886	0.843816	0.987978	0.875976	1.1143
DR	CD33br HLA DR+ AC	Simple mode	15	0.0152396	0.0905334	0.86873	1.01536	0.850266	1.2125
DR	CD33br HLA DR+ AC	Weighted mode	15	-0.00257529	0.0714869	0.971771	0.997428	0.867023	1.14745
DR	CD33br HLA DR+ CD14- %CD33br HLA DR+	Simple mode	8	-0.170691	0.094245	0.113025	0.843082	0.700885	1.01413
DR	CD33br HLA DR+ CD14- %CD33br HLA DR+	Inverse variance weighted	8	-0.0714147	0.0536978	0.183539	0.931076	0.838063	1.03441
DR	CD33br HLA DR+ CD14- %CD33br HLA DR+	Weighted mode	8	-0.108959	0.0808396	0.219698	0.896767	0.765364	1.05073
DR	CD33br HLA DR+ CD14- %CD33br HLA DR+	Weighted median	8	-0.0803387	0.0660114	0.223588	0.922804	0.81081	1.05027
DR	CD33br HLA DR+ CD14- %CD33br HLA DR+	MR Egger	8	-0.0804409	0.196143	0.695964	0.922709	0.62821	1.35527
DR	CD33br HLA DR+ CD14- AC	MR Egger	13	0.126815	0.125732	0.334834	1.13521	0.887257	1.45245
DR	CD33br HLA DR+ CD14- AC	Inverse variance weighted	13	-0.0415021	0.0480362	0.387602	0.959347	0.873146	1.05406
DR	CD33br HLA DR+ CD14- AC	Simple mode	13	0.0346289	0.088605	0.702778	1.03524	0.870196	1.23158
DR	CD33br HLA DR+ CD14- AC	Weighted median	13	-0.00797803	0.0624947	0.898418	0.992054	0.877685	1.12133
DR	CD33br HLA DR+ CD14- AC	Weighted mode	13	0.00146099	0.0715438	0.984043	1.00146	0.870433	1.15222
DR	CD33br HLA DR+ CD14dim %CD33br HLA DR+	MR Egger	10	-0.296782	0.16415	0.108224	0.743206	0.538743	1.02527
DR	CD33br HLA DR+ CD14dim %CD33br HLA DR+	Simple mode	10	0.125441	0.127498	0.350891	1.13365	0.882978	1.45548
DR	CD33br HLA DR+ CD14dim %CD33br HLA DR+	Inverse variance weighted	10	-0.0148747	0.0703269	0.832491	0.985235	0.858374	1.13085
DR	CD33br HLA DR+ CD14dim %CD33br HLA DR+	Weighted mode	10	-0.0108626	0.104362	0.919384	0.989196	0.806209	1.21372
DR	CD33br HLA DR+ CD14dim %CD33br HLA DR+	Weighted median	10	-0.00703505	0.0849737	0.934018	0.99299	0.840647	1.17294
DR	CD33br HLA DR+ CD14dim AC	Inverse variance weighted	10	-0.0546619	0.0430044	0.203701	0.946805	0.870271	1.03007
DR	CD33br HLA DR+ CD14dim AC	MR Egger	10	0.0871038	0.0857988	0.339722	1.09101	0.922137	1.29081
DR	CD33br HLA DR+ CD14dim AC	Weighted median	10	-0.0216423	0.0550671	0.694307	0.97859	0.87847	1.09012
DR	CD33br HLA DR+ CD14dim AC	Simple mode	10	-0.03172	0.0850059	0.717674	0.968778	0.820098	1.14441
DR	CD33br HLA DR+ CD14dim AC	Weighted mode	10	-0.00716288	0.057303	0.903271	0.992863	0.887385	1.11088
DR	CD33dim HLA DR- AC	Simple mode	13	0.0760363	0.0727472	0.316523	1.079	0.935618	1.24436
DR	CD33dim HLA DR- AC	Inverse variance weighted	13	-0.0313226	0.0342558	0.360521	0.969163	0.906228	1.03647
DR	CD33dim HLA DR- AC	Weighted median	13	-0.0375683	0.0433394	0.38603	0.963129	0.884694	1.04852
DR	CD33dim HLA DR- AC	Weighted mode	13	-0.0356094	0.0470032	0.463312	0.965017	0.880086	1.05814
DR	CD33dim HLA DR- AC	MR Egger	13	-0.0461022	0.0673338	0.507715	0.954944	0.836878	1.08967
DR	CD33dim HLA DR+ CD11b- %CD33dim HLA DR+	MR Egger	10	-0.14301	0.0791653	0.108474	0.866745	0.742172	1.01223
DR	CD33dim HLA DR+ CD11b- %CD33dim HLA DR+	Weighted median	10	-0.026105	0.0442648	0.55536	0.974233	0.893272	1.06253
DR	CD33dim HLA DR+ CD11b- %CD33dim HLA DR+	Weighted mode	10	-0.0234873	0.0466941	0.62704	0.976786	0.891359	1.0704
DR	CD33dim HLA DR+ CD11b- %CD33dim HLA DR+	Inverse variance weighted	10	-0.014252	0.0353783	0.687062	0.985849	0.919805	1.05664
DR	CD33dim HLA DR+ CD11b- %CD33dim HLA DR+	Simple mode	10	-0.0163722	0.0741346	0.830143	0.983761	0.850717	1.13761
DR	CD33dim HLA DR+ CD11b- AC	MR Egger	13	-0.167905	0.0982983	0.115645	0.845435	0.697279	1.02507
DR	CD33dim HLA DR+ CD11b- AC	Weighted mode	13	-0.0668774	0.0728116	0.37645	0.93531	0.810918	1.07878
DR	CD33dim HLA DR+ CD11b- AC	Simple mode	13	-0.0649138	0.0842536	0.45593	0.937148	0.794493	1.10542
DR	CD33dim HLA DR+ CD11b- AC	Weighted median	13	-0.0421014	0.0595645	0.479678	0.958773	0.853126	1.0775
DR	CD33dim HLA DR+ CD11b- AC	Inverse variance weighted	13	-0.00174595	0.0452123	0.969196	0.998256	0.9136	1.09076
DR	CD33dim HLA DR+ CD11b+ %CD33dim HLA DR+	MR Egger	12	0.110128	0.0890211	0.244311	1.11642	0.937674	1.32924
DR	CD33dim HLA DR+ CD11b+ %CD33dim HLA DR+	Weighted median	12	0.0243166	0.0439178	0.579795	1.02461	0.940106	1.11672
DR	CD33dim HLA DR+ CD11b+ %CD33dim HLA DR+	Weighted mode	12	0.0173316	0.0437444	0.699534	1.01748	0.93388	1.10857
DR	CD33dim HLA DR+ CD11b+ %CD33dim HLA DR+	Simple mode	12	0.00757981	0.0769642	0.923319	1.00761	0.86652	1.17167
DR	CD33dim HLA DR+ CD11b+ %CD33dim HLA DR+	Inverse variance weighted	12	0.00369204	0.0424846	0.930749	1.0037	0.923506	1.09086
DR	CD33dim HLA DR+ CD11b+ AC	MR Egger	18	0.135513	0.094776	0.172005	1.14512	0.950993	1.37888
DR	CD33dim HLA DR+ CD11b+ AC	Weighted median	18	0.0559615	0.0523563	0.285134	1.05756	0.954415	1.17185
DR	CD33dim HLA DR+ CD11b+ AC	Weighted mode	18	0.0703438	0.0661699	0.302615	1.07288	0.942378	1.22145
DR	CD33dim HLA DR+ CD11b+ AC	Simple mode	18	0.0596212	0.0826036	0.480244	1.06143	0.902775	1.24798
DR	CD33dim HLA DR+ CD11b+ AC	Inverse variance weighted	18	0.0264536	0.0385176	0.492214	1.02681	0.952142	1.10733
DR	CD34 on HSC	Weighted median	9	-0.117863	0.0610649	0.0535903	0.888817	0.788557	1.00183
DR	CD34 on HSC	Inverse variance weighted	9	-0.0775256	0.0447148	0.0829575	0.925403	0.847752	1.01017
DR	CD34 on HSC	Weighted mode	9	-0.158231	0.0830799	0.0933105	0.853653	0.725375	1.00462
DR	CD34 on HSC	Simple mode	9	-0.135642	0.0939256	0.186695	0.873155	0.72634	1.04964
DR	CD34 on HSC	MR Egger	9	-0.106779	0.10232	0.331373	0.898724	0.735411	1.0983
DR	CD38 on CD20-	Inverse variance weighted	7	-0.0345549	0.0917169	0.706355	0.966035	0.80709	1.15628
DR	CD38 on CD20-	Weighted mode	7	-0.0522967	0.170342	0.769212	0.949047	0.679657	1.32521
DR	CD38 on CD20-	Simple mode	7	-0.0495771	0.170868	0.781469	0.951632	0.680806	1.33019
DR	CD38 on CD20-	MR Egger	7	0.0377753	0.213521	0.866518	1.0385	0.683365	1.57819
DR	CD38 on CD20-	Weighted median	7	-0.00563783	0.115141	0.960948	0.994378	0.79349	1.24613
DR	CD38 on CD3- CD19-	Inverse variance weighted	9	0.0233039	0.0476767	0.62499	1.02358	0.932261	1.12384
DR	CD38 on CD3- CD19-	MR Egger	9	-0.0309227	0.0950244	0.754375	0.969551	0.804793	1.16804
DR	CD38 on CD3- CD19-	Weighted mode	9	-0.00698178	0.0680852	0.920848	0.993043	0.868986	1.13481
DR	CD38 on CD3- CD19-	Weighted median	9	0.000334845	0.0626423	0.995735	1.00033	0.884755	1.13101
DR	CD38 on CD3- CD19-	Simple mode	9	0.000204871	0.0796085	0.99801	1.0002	0.855707	1.1691
DR	CD38 on IgD- CD38br	Inverse variance weighted	2	0.0373389	0.201128	0.852721	1.03804	0.699863	1.53964
DR	CD38 on IgD- CD38dim	Weighted mode	8	-0.0279661	0.0825221	0.744629	0.972421	0.827199	1.14314
DR	CD38 on IgD- CD38dim	Simple mode	8	-0.0317036	0.113109	0.787356	0.968794	0.776159	1.20924
DR	CD38 on IgD- CD38dim	Inverse variance weighted	8	-0.0149891	0.0619874	0.808929	0.985123	0.87242	1.11238
DR	CD38 on IgD- CD38dim	Weighted median	8	-0.0176199	0.0791186	0.823767	0.982534	0.841397	1.14735
DR	CD38 on IgD- CD38dim	MR Egger	8	-0.015991	0.0940698	0.870604	0.984136	0.81843	1.18339
DR	CD38 on IgD+	Inverse variance weighted	8	0.0872639	0.129272	0.499651	1.09118	0.846953	1.40584
DR	CD38 on IgD+	MR Egger	8	-0.109789	0.28988	0.71792	0.896023	0.507654	1.5815
DR	CD38 on IgD+	Weighted mode	8	-0.0482523	0.150616	0.758041	0.952893	0.709313	1.28012
DR	CD38 on IgD+	Simple mode	8	0.0294188	0.202721	0.888706	1.02986	0.692177	1.53227
DR	CD38 on IgD+	Weighted median	8	-0.016778	0.14982	0.910833	0.983362	0.733134	1.319
DR	CD38 on IgD+ CD24-	MR Egger	11	-0.101382	0.111737	0.387883	0.903588	0.725867	1.12482
DR	CD38 on IgD+ CD24-	Inverse variance weighted	11	0.0361982	0.0624702	0.562288	1.03686	0.917371	1.17192
DR	CD38 on IgD+ CD24-	Weighted median	11	0.0407647	0.0877107	0.642101	1.04161	0.877088	1.23699
DR	CD38 on IgD+ CD24-	Simple mode	11	0.0497972	0.124809	0.69829	1.05106	0.822975	1.34235
DR	CD38 on IgD+ CD24-	Weighted mode	11	0.0261983	0.1109	0.81802	1.02654	0.825996	1.27579
DR	CD38 on IgD+ CD38br	Weighted median	8	-0.155045	0.0861951	0.0720563	0.856377	0.72326	1.01399
DR	CD38 on IgD+ CD38br	Inverse variance weighted	8	-0.106035	0.0657046	0.106569	0.899394	0.790717	1.02301
DR	CD38 on IgD+ CD38br	Weighted mode	8	-0.16123	0.10614	0.172551	0.851096	0.691242	1.04792
DR	CD38 on IgD+ CD38br	Simple mode	8	-0.18479	0.132477	0.205713	0.831278	0.641179	1.07774
DR	CD38 on IgD+ CD38br	MR Egger	8	-0.116381	0.165265	0.5077	0.890136	0.643842	1.23065
DR	CD38 on IgD+ CD38dim	MR Egger	14	-0.0789927	0.0889993	0.392217	0.924047	0.776133	1.10015
DR	CD38 on IgD+ CD38dim	Inverse variance weighted	14	-0.0406409	0.0545506	0.456264	0.960174	0.86281	1.06852
DR	CD38 on IgD+ CD38dim	Weighted mode	14	-0.0393414	0.0635702	0.546697	0.961422	0.848794	1.089
DR	CD38 on IgD+ CD38dim	Weighted median	14	-0.0379995	0.0660786	0.565247	0.962713	0.845765	1.09583
DR	CD38 on IgD+ CD38dim	Simple mode	14	-0.0256922	0.0974305	0.796147	0.974635	0.805207	1.17971
DR	CD38 on naive-mature B cell	MR Egger	13	-0.0962714	0.0964609	0.339711	0.908218	0.751763	1.09723
DR	CD38 on naive-mature B cell	Inverse variance weighted	13	0.0478111	0.0559036	0.392417	1.04897	0.940109	1.17044
DR	CD38 on naive-mature B cell	Simple mode	13	-0.051165	0.126901	0.6939	0.950122	0.740899	1.21843
DR	CD38 on naive-mature B cell	Weighted mode	13	-0.0350913	0.0927241	0.711708	0.965517	0.805066	1.15795
DR	CD38 on naive-mature B cell	Weighted median	13	0.0117302	0.0811098	0.88501	1.0118	0.863082	1.18614
DR	CD38 on PB/PC	Inverse variance weighted	7	-0.148075	0.0812045	0.0682294	0.862366	0.735477	1.01115
DR	CD38 on PB/PC	Weighted median	7	-0.0990638	0.112104	0.37687	0.905685	0.72703	1.12824
DR	CD38 on PB/PC	Weighted mode	7	-0.102154	0.116993	0.416146	0.902891	0.717875	1.13559
DR	CD38 on PB/PC	Simple mode	7	-0.130796	0.162118	0.450574	0.877397	0.638555	1.20557
DR	CD38 on PB/PC	MR Egger	7	-0.131864	0.181429	0.499933	0.87646	0.614181	1.25074
DR	CD38 on transitional	MR Egger	14	-0.0715681	0.0748959	0.358145	0.930933	0.803833	1.07813
DR	CD38 on transitional	Weighted mode	14	-0.0245094	0.0768174	0.75475	0.975789	0.839397	1.13434
DR	CD38 on transitional	Weighted median	14	-0.01622	0.06313	0.797233	0.983911	0.869397	1.11351
DR	CD38 on transitional	Inverse variance weighted	14	0.0110867	0.0461632	0.810204	1.01115	0.923677	1.1069
DR	CD38 on transitional	Simple mode	14	0.00771124	0.0887279	0.932068	1.00774	0.846881	1.19916
DR	CD39 on CD39+ activated Treg	Inverse variance weighted	14	-0.0579405	0.0367029	0.114419	0.943706	0.878202	1.0141
DR	CD39 on CD39+ activated Treg	Weighted median	14	-0.0462499	0.0459832	0.314513	0.954803	0.872514	1.04485
DR	CD39 on CD39+ activated Treg	MR Egger	14	-0.08502	0.103716	0.428346	0.918494	0.749534	1.12554
DR	CD39 on CD39+ activated Treg	Weighted mode	14	-0.0414784	0.0525002	0.443665	0.95937	0.86556	1.06335
DR	CD39 on CD39+ activated Treg	Simple mode	14	-0.0478856	0.0660453	0.481275	0.953243	0.8375	1.08498
DR	CD39 on CD39+ CD4+	MR Egger	13	-0.0598073	0.0381672	0.145417	0.941946	0.874052	1.01511
DR	CD39 on CD39+ CD4+	Weighted mode	13	-0.036895	0.0272857	0.201254	0.963777	0.913588	1.01672
DR	CD39 on CD39+ CD4+	Weighted median	13	-0.0336296	0.0276255	0.223475	0.96693	0.915966	1.02073
DR	CD39 on CD39+ CD4+	Inverse variance weighted	13	-0.0286581	0.0240882	0.234157	0.971749	0.926936	1.01873
DR	CD39 on CD39+ CD4+	Simple mode	13	-0.0566562	0.0557706	0.329732	0.944919	0.847075	1.05407
DR	CD39 on CD39+ CD8br	Inverse variance weighted	9	-0.127044	0.0689215	0.0652833	0.880695	0.769411	1.00807
DR	CD39 on CD39+ CD8br	MR Egger	9	-0.483306	0.269762	0.116305	0.616741	0.363477	1.04648
DR	CD39 on CD39+ CD8br	Weighted median	9	-0.0932583	0.0886966	0.293061	0.910958	0.765594	1.08392
DR	CD39 on CD39+ CD8br	Simple mode	9	-0.124548	0.112488	0.300383	0.882896	0.708203	1.10068
DR	CD39 on CD39+ CD8br	Weighted mode	9	-0.103524	0.103003	0.344299	0.901655	0.736821	1.10336
DR	CD39 on CD39+ secreting Treg	Weighted mode	13	-0.0415839	0.0254842	0.128679	0.959269	0.912531	1.0084
DR	CD39 on CD39+ secreting Treg	Simple mode	13	-0.0766239	0.0487267	0.141811	0.926238	0.841871	1.01906
DR	CD39 on CD39+ secreting Treg	Weighted median	13	-0.0346237	0.0258107	0.179776	0.965969	0.918317	1.01609
DR	CD39 on CD39+ secreting Treg	Inverse variance weighted	13	-0.0312203	0.0370652	0.399615	0.969262	0.901344	1.0423
DR	CD39 on CD39+ secreting Treg	MR Egger	13	-0.0401681	0.0613858	0.526328	0.960628	0.851731	1.08345
DR	CD39 on granulocyte	MR Egger	13	0.116703	0.162234	0.486928	1.12379	0.817686	1.54447
DR	CD39 on granulocyte	Inverse variance weighted	13	-0.0376662	0.0582304	0.517731	0.963034	0.859162	1.07946
DR	CD39 on granulocyte	Weighted median	13	-0.0427843	0.0842665	0.611645	0.958118	0.81225	1.13018
DR	CD39 on granulocyte	Simple mode	13	-0.0685063	0.147162	0.649897	0.933788	0.699812	1.24599
DR	CD39 on granulocyte	Weighted mode	13	-0.0412038	0.130807	0.758175	0.959634	0.742609	1.24008
DR	CD39 on monocyte	Inverse variance weighted	12	-0.069	0.0573852	0.229209	0.933327	0.834039	1.04443
DR	CD39 on monocyte	Weighted median	12	-0.0513371	0.0760603	0.499706	0.949958	0.818391	1.10268
DR	CD39 on monocyte	Weighted mode	12	-0.0620108	0.0924552	0.51624	0.939873	0.784097	1.1266
DR	CD39 on monocyte	Simple mode	12	-0.069987	0.122426	0.579042	0.932406	0.733489	1.18527
DR	CD39 on monocyte	MR Egger	12	0.0556824	0.13321	0.684779	1.05726	0.814313	1.37269
DR	CD39+ activated Treg %activated Treg	Simple mode	11	-0.0596529	0.0705721	0.417723	0.942091	0.820391	1.08185
DR	CD39+ activated Treg %activated Treg	Weighted mode	11	-0.0417355	0.050859	0.430994	0.959123	0.868125	1.05966
DR	CD39+ activated Treg %activated Treg	Weighted median	11	-0.034508	0.0582927	0.553865	0.966081	0.861774	1.08301
DR	CD39+ activated Treg %activated Treg	MR Egger	11	0.0578015	0.171371	0.743633	1.0595	0.757232	1.48244
DR	CD39+ activated Treg %activated Treg	Inverse variance weighted	11	-0.0150787	0.0608647	0.804334	0.985034	0.874263	1.10984
DR	CD39+ activated Treg %CD4 Treg	Inverse variance weighted	11	-0.0382735	0.0293218	0.191793	0.96245	0.908696	1.01938
DR	CD39+ activated Treg %CD4 Treg	Weighted median	11	-0.0362672	0.0282932	0.1999	0.964383	0.912359	1.01937
DR	CD39+ activated Treg %CD4 Treg	Weighted mode	11	-0.0363739	0.0294012	0.244292	0.96428	0.910283	1.02148
DR	CD39+ activated Treg %CD4 Treg	MR Egger	11	-0.0435413	0.0534774	0.436542	0.957393	0.862123	1.06319
DR	CD39+ activated Treg %CD4 Treg	Simple mode	11	-0.00556047	0.0534719	0.919234	0.994455	0.895507	1.10434
DR	CD39+ activated Treg AC	Inverse variance weighted	23	-0.0371822	0.0245967	0.130616	0.963501	0.918153	1.01109
DR	CD39+ activated Treg AC	Weighted median	23	-0.0373931	0.0302281	0.216076	0.963297	0.907883	1.02209
DR	CD39+ activated Treg AC	Weighted mode	23	-0.0361669	0.0288883	0.223733	0.964479	0.911387	1.02066
DR	CD39+ activated Treg AC	Simple mode	23	-0.0687174	0.0606882	0.269698	0.93359	0.828891	1.05151
DR	CD39+ activated Treg AC	MR Egger	23	-0.0120888	0.0399877	0.765387	0.987984	0.913507	1.06853
DR	CD39+ CD4+ %CD4+	Weighted mode	17	-0.0536633	0.0503831	0.302638	0.947751	0.858633	1.04612
DR	CD39+ CD4+ %CD4+	Inverse variance weighted	17	-0.0559896	0.0553071	0.311375	0.945549	0.84841	1.05381
DR	CD39+ CD4+ %CD4+	Simple mode	17	-0.0666925	0.0701971	0.356206	0.935483	0.815235	1.07347
DR	CD39+ CD4+ %CD4+	Weighted median	17	-0.0480053	0.0540884	0.374791	0.953129	0.857256	1.05972
DR	CD39+ CD4+ %CD4+	MR Egger	17	-0.0200117	0.114944	0.864116	0.980187	0.782467	1.22787
DR	CD39+ CD4+ %T cell	Inverse variance weighted	18	-0.0660676	0.0398208	0.0970915	0.936068	0.865787	1.01205
DR	CD39+ CD4+ %T cell	Weighted median	18	-0.0456798	0.0501323	0.362199	0.955348	0.86594	1.05399
DR	CD39+ CD4+ %T cell	Weighted mode	18	-0.0417149	0.0513415	0.427737	0.959143	0.867323	1.06068
DR	CD39+ CD4+ %T cell	Simple mode	18	-0.038271	0.0678509	0.580089	0.962452	0.842603	1.09935
DR	CD39+ CD4+ %T cell	MR Egger	18	-0.0228769	0.0857139	0.792957	0.977383	0.826235	1.15618
DR	CD39+ CD4+ AC	Simple mode	16	-0.0737617	0.071412	0.318017	0.928893	0.807567	1.06845
DR	CD39+ CD4+ AC	Inverse variance weighted	16	-0.0393749	0.0409018	0.335713	0.96139	0.887326	1.04164
DR	CD39+ CD4+ AC	Weighted mode	16	-0.0470228	0.0557792	0.41246	0.954066	0.85526	1.06429
DR	CD39+ CD4+ AC	Weighted median	16	-0.0437548	0.0541497	0.419071	0.957189	0.860804	1.06437
DR	CD39+ CD4+ AC	MR Egger	16	0.0244928	0.0984171	0.807077	1.0248	0.845012	1.24283
DR	CD39+ CD8br %CD8br	MR Egger	10	0.17618	0.105846	0.134581	1.19265	0.969206	1.46762
DR	CD39+ CD8br %CD8br	Weighted median	10	0.0531671	0.0701784	0.448691	1.05461	0.91908	1.21012
DR	CD39+ CD8br %CD8br	Weighted mode	10	0.0337222	0.0743923	0.661063	1.0343	0.893967	1.19666
DR	CD39+ CD8br %CD8br	Simple mode	10	0.0273168	0.0970152	0.784638	1.02769	0.849733	1.24292
DR	CD39+ CD8br %CD8br	Inverse variance weighted	10	0.00672455	0.0550129	0.902712	1.00675	0.903842	1.12137
DR	CD39+ CD8br %T cell	Weighted median	12	0.0557606	0.0700126	0.425778	1.05734	0.921766	1.21286
DR	CD39+ CD8br %T cell	Inverse variance weighted	12	0.0357013	0.0679862	0.599496	1.03635	0.907055	1.18407
DR	CD39+ CD8br %T cell	MR Egger	12	0.0679147	0.134264	0.62394	1.07027	0.822635	1.39246
DR	CD39+ CD8br %T cell	Weighted mode	12	0.0349862	0.0698329	0.626245	1.03561	0.903132	1.18751
DR	CD39+ CD8br %T cell	Simple mode	12	0.0231037	0.104083	0.828401	1.02337	0.83452	1.25496
DR	CD39+ CD8br AC	MR Egger	14	0.132076	0.0906227	0.170666	1.14119	0.955477	1.36301
DR	CD39+ CD8br AC	Weighted median	14	0.0476744	0.0674813	0.479888	1.04883	0.91889	1.19714
DR	CD39+ CD8br AC	Inverse variance weighted	14	-0.0186956	0.049061	0.703152	0.981478	0.891495	1.08054
DR	CD39+ CD8br AC	Weighted mode	14	0.0222419	0.0674192	0.746728	1.02249	0.895924	1.16694
DR	CD39+ CD8br AC	Simple mode	14	-0.0213306	0.114704	0.855344	0.978895	0.781805	1.22567
DR	CD39+ resting Treg % CD4 Treg	Weighted mode	18	-0.0388355	0.0292101	0.201241	0.961909	0.908385	1.01859
DR	CD39+ resting Treg % CD4 Treg	Weighted median	18	-0.0380578	0.031186	0.222333	0.962657	0.905577	1.02333
DR	CD39+ resting Treg % CD4 Treg	Inverse variance weighted	18	-0.0340305	0.0305303	0.265002	0.966542	0.910401	1.02614
DR	CD39+ resting Treg % CD4 Treg	MR Egger	18	-0.0368015	0.0500327	0.47265	0.963867	0.873833	1.06318
DR	CD39+ resting Treg % CD4 Treg	Simple mode	18	-0.0388355	0.0581779	0.513394	0.961909	0.858246	1.07809
DR	CD39+ resting Treg %resting Treg	Weighted median	16	-0.0323898	0.0295767	0.273468	0.968129	0.913602	1.02591
DR	CD39+ resting Treg %resting Treg	Inverse variance weighted	16	-0.0331283	0.0316086	0.294603	0.967414	0.909299	1.02924
DR	CD39+ resting Treg %resting Treg	Weighted mode	16	-0.0304681	0.0303743	0.331725	0.969991	0.91393	1.02949
DR	CD39+ resting Treg %resting Treg	Simple mode	16	-0.0304681	0.0624843	0.632874	0.969991	0.858184	1.09637
DR	CD39+ resting Treg %resting Treg	MR Egger	16	-0.0145068	0.0513271	0.781593	0.985598	0.89127	1.08991
DR	CD39+ resting Treg AC	Inverse variance weighted	16	-0.0701467	0.0539725	0.193712	0.932257	0.838674	1.03628
DR	CD39+ resting Treg AC	Weighted mode	16	-0.0287566	0.0764491	0.712069	0.971653	0.836443	1.12872
DR	CD39+ resting Treg AC	Weighted median	16	-0.019319	0.0635017	0.760954	0.980866	0.866076	1.11087
DR	CD39+ resting Treg AC	MR Egger	16	0.0070325	0.0941842	0.941536	1.00706	0.837304	1.21123
DR	CD39+ resting Treg AC	Simple mode	16	-0.00581955	0.0946086	0.951764	0.994197	0.825924	1.19675
DR	CD39+ secreting Treg AC	Simple mode	14	-0.12444	0.0616535	0.0646742	0.882991	0.782485	0.996408
DR	CD39+ secreting Treg AC	Inverse variance weighted	14	-0.0433289	0.0245684	0.0777985	0.957596	0.912577	1.00484
DR	CD39+ secreting Treg AC	Weighted median	14	-0.0344174	0.0279608	0.218353	0.966168	0.914644	1.02059
DR	CD39+ secreting Treg AC	Weighted mode	14	-0.03694	0.0296813	0.235267	0.963734	0.909268	1.02146
DR	CD39+ secreting Treg AC	MR Egger	14	-0.0442872	0.0418866	0.31119	0.956679	0.881276	1.03853
DR	CD39+ secreting Treg %CD4 Treg	Inverse variance weighted	11	-0.0499948	0.057047	0.380824	0.951234	0.850605	1.06377
DR	CD39+ secreting Treg %CD4 Treg	Weighted median	11	-0.0472464	0.063089	0.453927	0.953852	0.842905	1.0794
DR	CD39+ secreting Treg %CD4 Treg	Weighted mode	11	-0.0453683	0.0612726	0.476062	0.955645	0.847502	1.07759
DR	CD39+ secreting Treg %CD4 Treg	Simple mode	11	-0.0417075	0.0968138	0.675751	0.95915	0.793372	1.15957
DR	CD39+ secreting Treg %CD4 Treg	MR Egger	11	-0.00510967	0.133133	0.970222	0.994903	0.7664	1.29153
DR	CD39+ secreting Treg %secreting Treg	Simple mode	13	-0.0683548	0.0750849	0.380552	0.933929	0.806121	1.082
DR	CD39+ secreting Treg %secreting Treg	Weighted mode	13	-0.0463932	0.0543058	0.409672	0.954666	0.858273	1.06189
DR	CD39+ secreting Treg %secreting Treg	Weighted median	13	-0.0349415	0.0576791	0.544653	0.965662	0.862438	1.08124
DR	CD39+ secreting Treg %secreting Treg	Inverse variance weighted	13	-0.0268943	0.0618909	0.663893	0.973464	0.862258	1.09901
DR	CD39+ secreting Treg %secreting Treg	MR Egger	13	-0.0235833	0.127336	0.856438	0.976693	0.76097	1.25357
DR	CD4 on activated & secreting Treg	Simple mode	11	-0.180084	0.203857	0.39777	0.8352	0.560098	1.24542
DR	CD4 on activated & secreting Treg	Weighted mode	11	-0.189478	0.222167	0.413697	0.827391	0.535301	1.27886
DR	CD4 on activated & secreting Treg	Weighted median	11	-0.0900595	0.119814	0.452256	0.913877	0.722603	1.15578
DR	CD4 on activated & secreting Treg	Inverse variance weighted	11	0.0517735	0.0856775	0.545655	1.05314	0.890338	1.2457
DR	CD4 on activated & secreting Treg	MR Egger	11	0.129262	0.252623	0.621192	1.13799	0.693587	1.86713
DR	CD4 on activated Treg	Weighted median	5	0.273006	0.121962	0.0251912	1.31391	1.03454	1.66871
DR	CD4 on activated Treg	Inverse variance weighted	5	0.194328	0.102699	0.058464	1.21449	0.993061	1.4853
DR	CD4 on activated Treg	Weighted mode	5	0.298619	0.123146	0.0723769	1.348	1.05892	1.71598
DR	CD4 on activated Treg	Simple mode	5	0.31183	0.176895	0.152717	1.36592	0.965718	1.93198
DR	CD4 on activated Treg	MR Egger	5	0.44973	0.306369	0.238423	1.56789	0.86006	2.85826
DR	CD4 on CD28+ CD4+	Inverse variance weighted	10	0.205323	0.0978491	0.035873	1.22792	1.01363	1.48752
DR	CD4 on CD28+ CD4+	Weighted median	10	0.148615	0.0936422	0.112502	1.16023	0.965679	1.39397
DR	CD4 on CD28+ CD4+	Weighted mode	10	0.144227	0.149318	0.359328	1.15515	0.862055	1.54788
DR	CD4 on CD28+ CD4+	MR Egger	10	-0.200685	0.252901	0.45036	0.81817	0.498391	1.34313
DR	CD4 on CD28+ CD4+	Simple mode	10	0.126572	0.17024	0.476144	1.13493	0.812939	1.58446
DR	CD4 on CD39+ activated Treg	Weighted mode	8	-0.18977	0.195467	0.363965	0.82715	0.563896	1.2133
DR	CD4 on CD39+ activated Treg	Weighted median	8	-0.0750168	0.111805	0.502247	0.927728	0.745161	1.15502
DR	CD4 on CD39+ activated Treg	Simple mode	8	-0.137693	0.201401	0.516166	0.871366	0.587171	1.29311
DR	CD4 on CD39+ activated Treg	MR Egger	8	-0.255088	0.692722	0.725337	0.774848	0.199324	3.01213
DR	CD4 on CD39+ activated Treg	Inverse variance weighted	8	-0.0252265	0.180966	0.889135	0.975089	0.683916	1.39023
DR	CD4 on CD39+ CD4+	MR Egger	16	-0.157466	0.0905806	0.104073	0.854306	0.715335	1.02028
DR	CD4 on CD39+ CD4+	Weighted mode	16	-0.0765952	0.0542728	0.178561	0.926265	0.832793	1.03023
DR	CD4 on CD39+ CD4+	Weighted median	16	-0.0667627	0.053886	0.21536	0.935417	0.84166	1.03962
DR	CD4 on CD39+ CD4+	Simple mode	16	-0.110435	0.124118	0.387647	0.895445	0.702081	1.14206
DR	CD4 on CD39+ CD4+	Inverse variance weighted	16	-0.0262887	0.0496633	0.59657	0.974054	0.883708	1.07364
DR	CD4 on CD39+ resting Treg	MR Egger	4	0.448585	0.223834	0.182947	1.56609	1.00992	2.42856
DR	CD4 on CD39+ resting Treg	Weighted median	4	0.110322	0.123464	0.371562	1.11664	0.876632	1.42235
DR	CD4 on CD39+ resting Treg	Weighted mode	4	0.163533	0.159982	0.381924	1.17766	0.860682	1.61139
DR	CD4 on CD39+ resting Treg	Simple mode	4	0.180696	0.190825	0.413537	1.19805	0.824218	1.74144
DR	CD4 on CD39+ resting Treg	Inverse variance weighted	4	0.0622711	0.127845	0.626198	1.06425	0.828363	1.36731
DR	CD4 on CD39+ secreting Treg	Inverse variance weighted	15	-0.345462	0.180397	0.0554914	0.707893	0.497062	1.00815
DR	CD4 on CD39+ secreting Treg	Weighted mode	15	-0.126646	0.0802203	0.136721	0.881046	0.752859	1.03106
DR	CD4 on CD39+ secreting Treg	Simple mode	15	-0.188521	0.122478	0.146042	0.828183	0.651435	1.05289
DR	CD4 on CD39+ secreting Treg	Weighted median	15	-0.112511	0.079853	0.158844	0.893588	0.764126	1.04498
DR	CD4 on CD39+ secreting Treg	MR Egger	15	-0.0120715	0.515793	0.981684	0.988001	0.359506	2.71524
DR	CD4 on CD4 Treg	Inverse variance weighted	14	0.0908148	0.0809579	0.261968	1.09507	0.934389	1.28337
DR	CD4 on CD4 Treg	Simple mode	14	-0.140937	0.161566	0.39886	0.868544	0.632796	1.19212
DR	CD4 on CD4 Treg	Weighted mode	14	-0.0959465	0.147241	0.525993	0.908513	0.680765	1.21245
DR	CD4 on CD4 Treg	Weighted median	14	-0.0406321	0.0875533	0.642588	0.960182	0.808773	1.13994
DR	CD4 on CD4 Treg	MR Egger	14	0.0476521	0.234992	0.842703	1.04881	0.661708	1.66236
DR	CD4 on CD4+	Weighted median	9	0.155642	0.0818738	0.0573027	1.16841	0.995181	1.37179
DR	CD4 on CD4+	Inverse variance weighted	9	0.329861	0.185969	0.0761064	1.39077	0.965954	2.00243
DR	CD4 on CD4+	Weighted mode	9	0.153605	0.085035	0.10849	1.16603	0.987022	1.37751
DR	CD4 on CD4+	Simple mode	9	0.114829	0.114173	0.343985	1.12168	0.896775	1.403
DR	CD4 on CD4+	MR Egger	9	0.0392427	0.597873	0.949502	1.04002	0.322198	3.35709
DR	CD4 on CD45RA+ CD4+	Weighted mode	9	0.180705	0.0796826	0.0530714	1.19806	1.02483	1.40058
DR	CD4 on CD45RA+ CD4+	Weighted median	9	0.160251	0.0832857	0.054341	1.17381	0.997015	1.38194
DR	CD4 on CD45RA+ CD4+	Inverse variance weighted	9	0.335331	0.184236	0.0687413	1.3984	0.974558	2.00658
DR	CD4 on CD45RA+ CD4+	MR Egger	9	0.400977	0.556024	0.494192	1.49328	0.502163	4.44057
DR	CD4 on CD45RA+ CD4+	Simple mode	9	0.0766853	0.123029	0.550435	1.0797	0.848358	1.37413
DR	CD4 on CM CD4 +	Weighted mode	8	0.194196	0.11933	0.147681	1.21433	0.961086	1.53431
DR	CD4 on CM CD4 +	Inverse variance weighted	8	0.292236	0.23246	0.208701	1.33942	0.849264	2.11247
DR	CD4 on CM CD4 +	Simple mode	8	-0.154452	0.162365	0.373152	0.856884	0.623324	1.17796
DR	CD4 on CM CD4 +	MR Egger	8	0.631804	0.943513	0.528007	1.881	0.295975	11.9543
DR	CD4 on CM CD4 +	Weighted median	8	-0.0453916	0.104281	0.663359	0.955623	0.77897	1.17234
DR	CD4 on EM CD4+	Weighted median	8	0.215689	0.0939895	0.0217433	1.24072	1.03197	1.49169
DR	CD4 on EM CD4+	Weighted mode	8	0.227715	0.0999634	0.0568049	1.25573	1.0323	1.52752
DR	CD4 on EM CD4+	Simple mode	8	0.208193	0.20615	0.346167	1.23145	0.822126	1.84457
DR	CD4 on EM CD4+	Inverse variance weighted	8	0.119841	0.335303	0.720783	1.12732	0.584293	2.17501
DR	CD4 on EM CD4+	MR Egger	8	0.202388	1.10707	0.860965	1.22432	0.13981	10.7215
DR	CD4 on HLA DR+ CD4+	Weighted median	9	-0.173225	0.108286	0.109665	0.840948	0.680134	1.03979
DR	CD4 on HLA DR+ CD4+	Weighted mode	9	-0.2347	0.147533	0.150313	0.790808	0.592227	1.05598
DR	CD4 on HLA DR+ CD4+	Simple mode	9	-0.216797	0.211722	0.335813	0.805094	0.531649	1.21918
DR	CD4 on HLA DR+ CD4+	MR Egger	9	-0.344443	0.396065	0.413308	0.708615	0.326042	1.54009
DR	CD4 on HLA DR+ CD4+	Inverse variance weighted	9	-0.114679	0.179997	0.524047	0.891652	0.626584	1.26885
DR	CD4 on monocyte	Inverse variance weighted	8	-0.050343	0.075236	0.50341	0.950903	0.820529	1.10199
DR	CD4 on monocyte	Simple mode	8	0.0977109	0.142585	0.515212	1.10264	0.833804	1.45816
DR	CD4 on monocyte	Weighted median	8	-0.0420528	0.0963388	0.662467	0.958819	0.793837	1.15809
DR	CD4 on monocyte	Weighted mode	8	-0.0425234	0.118089	0.729395	0.958368	0.760349	1.20796
DR	CD4 on monocyte	MR Egger	8	-0.0754411	0.248182	0.771413	0.927334	0.570138	1.50832
DR	CD4 on naive CD4+	Inverse variance weighted	14	0.0704689	0.0737552	0.339353	1.07301	0.928587	1.2399
DR	CD4 on naive CD4+	MR Egger	14	-0.11107	0.214835	0.614553	0.894876	0.587343	1.36344
DR	CD4 on naive CD4+	Simple mode	14	0.0403674	0.109012	0.71712	1.04119	0.840889	1.28921
DR	CD4 on naive CD4+	Weighted median	14	0.0258439	0.0756113	0.732502	1.02618	0.884835	1.19011
DR	CD4 on naive CD4+	Weighted mode	14	0.0373771	0.123393	0.766751	1.03808	0.815077	1.32211
DR	CD4 on resting Treg	Inverse variance weighted	6	0.185733	0.13919	0.182078	1.2041	0.916604	1.58177
DR	CD4 on resting Treg	Weighted median	6	0.141201	0.134116	0.292418	1.15166	0.885445	1.49791
DR	CD4 on resting Treg	Weighted mode	6	0.14638	0.215459	0.527064	1.15764	0.758874	1.76594
DR	CD4 on resting Treg	Simple mode	6	0.12705	0.230468	0.605177	1.13547	0.722768	1.78384
DR	CD4 on resting Treg	MR Egger	6	0.158303	0.453746	0.74477	1.17152	0.481408	2.85093
DR	CD4 on secreting Treg	MR Egger	13	-0.305618	0.161563	0.0851478	0.736668	0.536718	1.01111
DR	CD4 on secreting Treg	Weighted mode	13	-0.0594531	0.0988041	0.558553	0.94228	0.776383	1.14362
DR	CD4 on secreting Treg	Inverse variance weighted	13	-0.0316946	0.0778139	0.683779	0.968802	0.831761	1.12842
DR	CD4 on secreting Treg	Simple mode	13	0.0424569	0.124203	0.738386	1.04337	0.817929	1.33095
DR	CD4 on secreting Treg	Weighted median	13	-0.0240069	0.074179	0.746215	0.976279	0.844173	1.12906
DR	CD4 on TD CD4+	MR Egger	10	-0.130584	0.128135	0.337974	0.877583	0.682681	1.12813
DR	CD4 on TD CD4+	Inverse variance weighted	10	-0.0551983	0.0624268	0.376584	0.946298	0.837315	1.06946
DR	CD4 on TD CD4+	Weighted mode	10	-0.0573734	0.0827332	0.505513	0.944241	0.802896	1.11047
DR	CD4 on TD CD4+	Weighted median	10	-0.0495976	0.0840594	0.55517	0.951612	0.807063	1.12205
DR	CD4 on TD CD4+	Simple mode	10	-0.0397586	0.111453	0.729515	0.961021	0.772435	1.19565
DR	CD4 Treg %CD4	Simple mode	10	0.16893	0.162454	0.325531	1.18404	0.861156	1.62798
DR	CD4 Treg %CD4	Weighted mode	10	0.087031	0.137213	0.541686	1.09093	0.833678	1.42756
DR	CD4 Treg %CD4	Weighted median	10	0.0548006	0.109251	0.615946	1.05633	0.852714	1.30857
DR	CD4 Treg %CD4	MR Egger	10	0.0784539	0.248554	0.760352	1.08161	0.664506	1.76054
DR	CD4 Treg %CD4	Inverse variance weighted	10	-0.000491457	0.0788042	0.995024	0.999509	0.85646	1.16645
DR	CD4 Treg %T cell	Weighted median	8	0.0437671	0.10174	0.667059	1.04474	0.855865	1.27529
DR	CD4 Treg %T cell	Weighted mode	8	0.0452421	0.117035	0.710557	1.04628	0.831815	1.31604
DR	CD4 Treg %T cell	Simple mode	8	-0.0596043	0.1587	0.718353	0.942137	0.690281	1.28589
DR	CD4 Treg %T cell	Inverse variance weighted	8	0.0246258	0.0769079	0.748818	1.02493	0.881515	1.19168
DR	CD4 Treg %T cell	MR Egger	8	0.00338438	0.20281	0.987227	1.00339	0.674271	1.49316
DR	CD4 Treg AC	Inverse variance weighted	11	-0.111107	0.10538	0.291727	0.894843	0.727855	1.10014
DR	CD4 Treg AC	Weighted median	11	-0.102541	0.112079	0.360244	0.902541	0.724541	1.12427
DR	CD4 Treg AC	MR Egger	11	-0.147919	0.324247	0.659061	0.862501	0.45683	1.62841
DR	CD4 Treg AC	Weighted mode	11	-0.0609475	0.149096	0.691318	0.940873	0.702454	1.26021
DR	CD4 Treg AC	Simple mode	11	-0.0123081	0.178695	0.946445	0.987767	0.695899	1.40205
DR	CD4/CD8br	Inverse variance weighted	5	0.307572	0.152118	0.0431835	1.36012	1.00947	1.83258
DR	CD4/CD8br	Weighted median	5	0.186882	0.124937	0.134702	1.20549	0.943656	1.53996
DR	CD4/CD8br	Weighted mode	5	0.171766	0.132176	0.263599	1.1874	0.916403	1.53854
DR	CD4/CD8br	Simple mode	5	0.159988	0.138737	0.313057	1.1735	0.894102	1.5402
DR	CD4/CD8br	MR Egger	5	0.133912	0.457813	0.788965	1.14329	0.466078	2.8045
DR	CD4+ %leukocyte	Inverse variance weighted	5	0.0570166	0.122127	0.640599	1.05867	0.833307	1.34499
DR	CD4+ %leukocyte	Weighted mode	5	0.0592842	0.210704	0.792388	1.06108	0.702089	1.60362
DR	CD4+ %leukocyte	Simple mode	5	0.0525521	0.219299	0.822391	1.05396	0.685728	1.61992
DR	CD4+ %leukocyte	Weighted median	5	0.0344829	0.15364	0.822415	1.03508	0.76594	1.3988
DR	CD4+ %leukocyte	MR Egger	5	-0.0395168	0.353383	0.918025	0.961254	0.480875	1.92151
DR	CD4+ %T cell	Weighted median	9	0.116425	0.117374	0.321237	1.12347	0.89259	1.41408
DR	CD4+ %T cell	Inverse variance weighted	9	0.0796566	0.0944404	0.398972	1.08292	0.899923	1.30312
DR	CD4+ %T cell	Weighted mode	9	0.118276	0.142673	0.431141	1.12556	0.850983	1.48872
DR	CD4+ %T cell	Simple mode	9	0.102114	0.152517	0.52201	1.10751	0.821339	1.49339
DR	CD4+ %T cell	MR Egger	9	-0.0608502	0.266786	0.826098	0.940964	0.557803	1.58732
DR	CD4+ AC	Weighted median	12	0.179542	0.12523	0.15166	1.19667	0.936216	1.52958
DR	CD4+ AC	Weighted mode	12	0.19688	0.171749	0.275987	1.2176	0.869577	1.7049
DR	CD4+ AC	Inverse variance weighted	12	0.388221	0.37705	0.303186	1.47435	0.704126	3.08712
DR	CD4+ AC	Simple mode	12	0.135198	0.182558	0.474463	1.14476	0.800422	1.63724
DR	CD4+ AC	MR Egger	12	1.11742	1.62413	0.507092	3.05695	0.126707	73.7525
DR	CD4+ CD8dim %leukocyte	Weighted median	11	0.10727	0.0906381	0.236611	1.11323	0.932039	1.32966
DR	CD4+ CD8dim %leukocyte	Simple mode	11	-0.269747	0.25513	0.315251	0.763573	0.463105	1.25899
DR	CD4+ CD8dim %leukocyte	Weighted mode	11	0.0799789	0.0886325	0.388081	1.08326	0.910519	1.28878
DR	CD4+ CD8dim %leukocyte	Inverse variance weighted	11	-0.0927878	0.117585	0.430047	0.911387	0.723789	1.14761
DR	CD4+ CD8dim %leukocyte	MR Egger	11	0.127331	0.274185	0.653392	1.13579	0.663603	1.94397
DR	CD4+ CD8dim %lymphocyte	Inverse variance weighted	10	-0.125838	0.117486	0.284129	0.881758	0.700395	1.11008
DR	CD4+ CD8dim %lymphocyte	Weighted mode	10	0.103074	0.0921054	0.292079	1.10857	0.925471	1.3279
DR	CD4+ CD8dim %lymphocyte	Simple mode	10	-0.30407	0.282322	0.309486	0.737809	0.424255	1.2831
DR	CD4+ CD8dim %lymphocyte	MR Egger	10	0.258874	0.244087	0.319847	1.29547	0.802891	2.09025
DR	CD4+ CD8dim %lymphocyte	Weighted median	10	0.0311489	0.0956757	0.744752	1.03164	0.855238	1.24442
DR	CD4+ CD8dim AC	Simple mode	8	-0.55859	0.343609	0.14805	0.572015	0.29169	1.12174
DR	CD4+ CD8dim AC	MR Egger	8	0.409535	0.302036	0.223934	1.50612	0.833222	2.72243
DR	CD4+ CD8dim AC	Weighted median	8	0.116045	0.0986741	0.239577	1.12305	0.92556	1.36267
DR	CD4+ CD8dim AC	Weighted mode	8	0.112218	0.094596	0.274207	1.11876	0.929424	1.34666
DR	CD4+ CD8dim AC	Inverse variance weighted	8	-0.134624	0.142101	0.343443	0.874044	0.661568	1.15476
DR	CD40 on CD14- CD16+ monocyte	Inverse variance weighted	14	0.08217	0.0484874	0.0901385	1.08564	0.987217	1.19388
DR	CD40 on CD14- CD16+ monocyte	Weighted median	14	0.0682101	0.0485686	0.160198	1.07059	0.973376	1.17751
DR	CD40 on CD14- CD16+ monocyte	Weighted mode	14	0.0602981	0.0476482	0.227909	1.06215	0.967449	1.16613
DR	CD40 on CD14- CD16+ monocyte	MR Egger	14	-0.0959638	0.0991503	0.352216	0.908497	0.74804	1.10337
DR	CD40 on CD14- CD16+ monocyte	Simple mode	14	-0.00331028	0.104686	0.975255	0.996695	0.811805	1.22369
DR	CD40 on CD14+ CD16- monocyte	Weighted median	13	0.0411721	0.0605991	0.496873	1.04203	0.925333	1.17345
DR	CD40 on CD14+ CD16- monocyte	Weighted mode	13	0.021904	0.0644772	0.739942	1.02215	0.900801	1.15984
DR	CD40 on CD14+ CD16- monocyte	MR Egger	13	0.0254209	0.142203	0.861372	1.02575	0.776237	1.35546
DR	CD40 on CD14+ CD16- monocyte	Simple mode	13	0.021904	0.126657	0.865582	1.02215	0.797445	1.31016
DR	CD40 on CD14+ CD16- monocyte	Inverse variance weighted	13	-0.00968273	0.0658523	0.883103	0.990364	0.870443	1.12681
DR	CD40 on CD14+ CD16+ monocyte	Inverse variance weighted	11	0.0937025	0.0573651	0.102377	1.09823	0.981441	1.22892
DR	CD40 on CD14+ CD16+ monocyte	Simple mode	11	0.127395	0.11797	0.305548	1.13587	0.901381	1.43135
DR	CD40 on CD14+ CD16+ monocyte	Weighted mode	11	0.0448205	0.0561118	0.44298	1.04584	0.936919	1.16742
DR	CD40 on CD14+ CD16+ monocyte	Weighted median	11	0.0406103	0.0554715	0.464112	1.04145	0.934154	1.16106
DR	CD40 on CD14+ CD16+ monocyte	MR Egger	11	-0.052578	0.149468	0.733108	0.94878	0.707842	1.27173
DR	CD40 on monocytes	Simple mode	16	-0.10046	0.127266	0.442194	0.904421	0.704757	1.16065
DR	CD40 on monocytes	Weighted median	16	0.033781	0.053471	0.527542	1.03436	0.931441	1.14865
DR	CD40 on monocytes	MR Egger	16	-0.0266987	0.127912	0.837668	0.973655	0.757746	1.25108
DR	CD40 on monocytes	Weighted mode	16	-0.0101714	0.0542412	0.853765	0.98988	0.890044	1.10091
DR	CD40 on monocytes	Inverse variance weighted	16	-0.00828947	0.057036	0.884445	0.991745	0.886849	1.10905
DR	CD45 on B cell	Inverse variance weighted	8	-0.447044	0.306038	0.144085	0.639516	0.351032	1.16508
DR	CD45 on B cell	Weighted median	8	-0.026528	0.123555	0.829997	0.973821	0.764375	1.24066
DR	CD45 on B cell	MR Egger	8	0.172078	1.20644	0.89125	1.18777	0.111632	12.6379
DR	CD45 on B cell	Simple mode	8	-0.0189898	0.159482	0.908564	0.981189	0.717793	1.34124
DR	CD45 on B cell	Weighted mode	8	0.00131603	0.153605	0.993403	1.00132	0.741004	1.35308
DR	CD45 on basophil	MR Egger	8	0.16611	0.203515	0.445571	1.1807	0.792328	1.75945
DR	CD45 on basophil	Inverse variance weighted	8	-0.0182154	0.0623085	0.770026	0.98195	0.869063	1.1095
DR	CD45 on basophil	Weighted median	8	-0.0177974	0.0656485	0.786313	0.98236	0.863753	1.11725
DR	CD45 on basophil	Weighted mode	8	-0.00372408	0.0671084	0.957296	0.996283	0.873492	1.13634
DR	CD45 on basophil	Simple mode	8	-0.00372408	0.0884107	0.967577	0.996283	0.837772	1.18478
DR	CD45 on CD14+ monocyte	Inverse variance weighted	8	-0.0280433	0.080599	0.727888	0.972346	0.830259	1.13875
DR	CD45 on CD14+ monocyte	Weighted median	8	-0.0352542	0.101572	0.728526	0.96536	0.791097	1.17801
DR	CD45 on CD14+ monocyte	Weighted mode	8	-0.0100088	0.108841	0.929308	0.990041	0.799845	1.22546
DR	CD45 on CD14+ monocyte	Simple mode	8	-0.0100088	0.131826	0.941604	0.990041	0.764612	1.28193
DR	CD45 on CD14+ monocyte	MR Egger	8	-0.0108387	0.175693	0.952812	0.98922	0.701035	1.39587
DR	CD45 on CD33- HLA DR-	Weighted mode	8	0.0563287	0.0733445	0.467598	1.05795	0.916286	1.22151
DR	CD45 on CD33- HLA DR-	Weighted median	8	0.041436	0.0676014	0.539912	1.04231	0.91296	1.18998
DR	CD45 on CD33- HLA DR-	MR Egger	8	0.038405	0.11009	0.739117	1.03915	0.837469	1.28941
DR	CD45 on CD33- HLA DR-	Simple mode	8	-0.0113361	0.106023	0.917851	0.988728	0.803208	1.2171
DR	CD45 on CD33- HLA DR-	Inverse variance weighted	8	-0.00489949	0.0516241	0.924389	0.995112	0.89935	1.10107
DR	CD45 on CD33- HLA DR+	Inverse variance weighted	11	-0.0456527	0.0521703	0.381536	0.955374	0.862512	1.05823
DR	CD45 on CD33- HLA DR+	MR Egger	11	0.130419	0.146928	0.397836	1.13931	0.854226	1.51952
DR	CD45 on CD33- HLA DR+	Weighted median	11	-0.0251866	0.06104	0.679882	0.975128	0.865174	1.09906
DR	CD45 on CD33- HLA DR+	Weighted mode	11	-0.00937462	0.0739231	0.9016	0.990669	0.857046	1.14513
DR	CD45 on CD33- HLA DR+	Simple mode	11	-0.0066413	0.105942	0.95125	0.993381	0.807116	1.22263
DR	CD45 on CD33br HLA DR+	Inverse variance weighted	9	-0.120198	0.0620536	0.0527451	0.886745	0.785195	1.00143
DR	CD45 on CD33br HLA DR+	Weighted median	9	-0.119709	0.0812626	0.140721	0.887179	0.756552	1.04036
DR	CD45 on CD33br HLA DR+	Weighted mode	9	-0.129492	0.0835172	0.159624	0.878542	0.745884	1.03479
DR	CD45 on CD33br HLA DR+	Simple mode	9	-0.123583	0.0983362	0.244298	0.883748	0.728825	1.0716
DR	CD45 on CD33br HLA DR+	MR Egger	9	-0.193531	0.207831	0.382747	0.824045	0.548329	1.2384
DR	CD45 on CD33br HLA DR+ CD14-	Inverse variance weighted	11	-0.194025	0.0524962	0.00021904	0.823638	0.743106	0.912897
[truncated: 1,645 more rows]
