# Supplementary material for: Causal effect of immune cells, metabolites, cathepsins, and vitamin therapy in diabetic retinopathy: a Mendelian randomization and cross-sectional study
Source: Front Immunol. 2024 Oct 1;15:1443236. doi: 10.3389/fimmu.2024.1443236 (PMC11487118; doi:10.3389/fimmu.2024.1443236)
Supplement: Supplementary file 3 [file DataSheet1.zip › Supplementary Table 12.XLS]

## Sheet: Sheet1
Supplementary Table 12. The result of MR analysis between Metabolites and PDR
outcome	exposure	method	nsnp	b	se	pval
DR	Adenosine 5'-diphosphate (ADP) to N-palmitoyl-sphingosine (d18:1 to 16:0) ratio	MR Egger	19	-0.277196	0.199713	0.183069
DR	Adenosine 5'-diphosphate (ADP) to N-palmitoyl-sphingosine (d18:1 to 16:0) ratio	Weighted median	19	-0.125492	0.101578	0.216673
DR	Nervonoylcarnitine (C24:1)	Inverse variance weighted	25	-0.249747	0.0618488	5.39e-05
DR	Adenosine 5'-diphosphate (ADP) to N-palmitoyl-sphingosine (d18:1 to 16:0) ratio	Simple mode	19	-0.140408	0.202102	0.496091
DR	Adenosine 5'-diphosphate (ADP) to N-palmitoyl-sphingosine (d18:1 to 16:0) ratio	Weighted mode	19	-0.310353	0.165965	0.0778391
DR	1-palmitoyl-2-stearoyl-gpc (16:0/18:0)	MR Egger	27	0.0830887	0.153178	0.592324
DR	1-palmitoyl-2-stearoyl-gpc (16:0/18:0)	Weighted median	27	0.10758	0.100739	0.285561
DR	Cis-4-decenoylcarnitine (C10:1)	Inverse variance weighted	21	0.244732	0.0620757	8.06e-05
DR	1-palmitoyl-2-stearoyl-gpc (16:0/18:0)	Simple mode	27	0.0478991	0.190703	0.803656
DR	1-palmitoyl-2-stearoyl-gpc (16:0/18:0)	Weighted mode	27	0.0962724	0.116105	0.414548
DR	Mannitol/sorbitol	MR Egger	22	0.0983486	0.266205	0.715678
DR	Mannitol/sorbitol	Weighted median	22	0.129345	0.134715	0.336987
DR	Metabolonic lactone sulfate	Inverse variance weighted	37	-0.129329	0.0363999	0.000380841
DR	Mannitol/sorbitol	Simple mode	22	0.160828	0.230848	0.493642
DR	Mannitol/sorbitol	Weighted mode	22	0.154122	0.200223	0.45002
DR	Maltose to sucrose ratio	MR Egger	17	-0.135181	0.181438	0.467754
DR	Maltose to sucrose ratio	Weighted median	17	-0.0254011	0.102856	0.80494
DR	N-palmitoyl-sphingosine (d18:1 to 16:0) to N-palmitoyl-sphinganine (d18:0 to 16:0) ratio	Inverse variance weighted	19	-0.256075	0.0751093	0.000651164
DR	Maltose to sucrose ratio	Simple mode	17	-0.0541828	0.168825	0.752409
DR	Maltose to sucrose ratio	Weighted mode	17	-0.0489622	0.160568	0.764349
DR	Octadecanedioylcarnitine (C18-DC)	MR Egger	25	-0.140387	0.0896629	0.131072
DR	Octadecanedioylcarnitine (C18-DC)	Weighted median	25	-0.00898638	0.0653112	0.890562
DR	Pimeloylcarnitine/3-methyladipoylcarnitine (C7-DC)	Inverse variance weighted	30	-0.220351	0.0683327	0.00126113
DR	Octadecanedioylcarnitine (C18-DC)	Simple mode	25	0.156441	0.149127	0.304607
DR	Octadecanedioylcarnitine (C18-DC)	Weighted mode	25	-0.0478066	0.0648182	0.467938
DR	Cysteine to alanine ratio	MR Egger	27	0.297426	0.172776	0.097522
DR	Cysteine to alanine ratio	Weighted median	27	-0.00512933	0.108199	0.962189
DR	1,2-dipalmitoyl-gpc (16:0/16:0)	Inverse variance weighted	31	0.906152	0.28412	0.00142606
DR	Cysteine to alanine ratio	Simple mode	27	-0.0444851	0.204567	0.829548
DR	Cysteine to alanine ratio	Weighted mode	27	-0.035537	0.198192	0.859088
DR	Cysteinylglycine to glutamate ratio	MR Egger	25	0.123359	0.171653	0.479592
DR	Cysteinylglycine to glutamate ratio	Weighted median	25	0.0473626	0.110581	0.668428
DR	Adenosine 5'-diphosphate (ADP) to creatine ratio	Inverse variance weighted	21	-0.220419	0.0711438	0.00194688
DR	Cysteinylglycine to glutamate ratio	Simple mode	25	-0.173358	0.192626	0.377076
DR	Cysteinylglycine to glutamate ratio	Weighted mode	25	0.174327	0.162984	0.295441
DR	Benzoate to linoleoyl-arachidonoyl-glycerol (18:2 to 20:4) [1] ratio	MR Egger	15	-0.175719	0.303436	0.572421
DR	Benzoate to linoleoyl-arachidonoyl-glycerol (18:2 to 20:4) [1] ratio	Weighted median	15	-0.0911449	0.0963522	0.344171
DR	N-oleoyltaurine	Inverse variance weighted	24	-0.192264	0.0632858	0.00238132
DR	Benzoate to linoleoyl-arachidonoyl-glycerol (18:2 to 20:4) [1] ratio	Simple mode	15	-0.280768	0.193303	0.168412
DR	Benzoate to linoleoyl-arachidonoyl-glycerol (18:2 to 20:4) [1] ratio	Weighted mode	15	-0.107383	0.102139	0.31091
DR	Tryptophan betaine	MR Egger	34	0.158912	0.138816	0.260795
DR	Tryptophan betaine	Weighted median	34	0.148823	0.101806	0.143787
DR	Phenylacetylglutamate	Inverse variance weighted	25	-0.253056	0.0839608	0.00257848
DR	Tryptophan betaine	Simple mode	34	0.0282363	0.202778	0.890101
DR	Tryptophan betaine	Weighted mode	34	0.172314	0.123946	0.173762
DR	Pimeloylcarnitine/3-methyladipoylcarnitine (C7-DC)	MR Egger	30	0.136468	0.142329	0.345856
DR	Pimeloylcarnitine/3-methyladipoylcarnitine (C7-DC)	Weighted median	30	-0.119701	0.0977636	0.220806
DR	5,6-dihydrothymine	Inverse variance weighted	17	0.294667	0.101361	0.00364789
DR	Pimeloylcarnitine/3-methyladipoylcarnitine (C7-DC)	Simple mode	30	-0.252631	0.181366	0.174226
DR	Pimeloylcarnitine/3-methyladipoylcarnitine (C7-DC)	Weighted mode	30	-0.110543	0.13435	0.41734
DR	Argininate	MR Egger	26	0.0291009	0.161051	0.858125
DR	Argininate	Weighted median	26	-0.010741	0.0940425	0.909068
DR	Octanoylcarnitine (c8)	Inverse variance weighted	25	0.180927	0.062724	0.00392035
DR	Argininate	Simple mode	26	-0.0326216	0.165925	0.845727
DR	Argininate	Weighted mode	26	-0.0467498	0.127293	0.716515
DR	Ximenoylcarnitine (C26:1)	MR Egger	32	0.0597826	0.124981	0.635882
DR	Ximenoylcarnitine (C26:1)	Weighted median	32	-0.0487589	0.0782815	0.533372
DR	Hexanoylcarnitine (Biocrates platform)	Inverse variance weighted	22	0.189484	0.0689271	0.00597684
DR	Ximenoylcarnitine (C26:1)	Simple mode	32	0.0476071	0.138107	0.732638
DR	Ximenoylcarnitine (C26:1)	Weighted mode	32	-0.0437494	0.0890599	0.62672
DR	5alpha-pregnan-diol disulfate	MR Egger	20	-0.00116745	0.178077	0.994841
DR	5alpha-pregnan-diol disulfate	Weighted median	20	0.00180605	0.09531	0.984882
DR	3,4-dihydroxybutyrate	Inverse variance weighted	28	0.842076	0.307078	0.00610252
DR	5alpha-pregnan-diol disulfate	Simple mode	20	0.0510771	0.195696	0.796899
DR	5alpha-pregnan-diol disulfate	Weighted mode	20	0.192733	0.147928	0.208184
DR	Spermidine to histidine ratio	MR Egger	16	-0.0208633	0.23707	0.931119
DR	Spermidine to histidine ratio	Weighted median	16	-0.0132193	0.137413	0.923361
DR	1-palmitoleoyl-GPC (16:1)	Inverse variance weighted	36	-0.17811	0.0661983	0.00713345
DR	Spermidine to histidine ratio	Simple mode	16	0.00966012	0.267879	0.971709
DR	Spermidine to histidine ratio	Weighted mode	16	0.0602384	0.249714	0.812644
DR	Aspartate to mannose ratio	MR Egger	22	0.152212	0.259969	0.564759
DR	Aspartate to mannose ratio	Weighted median	22	-0.300045	0.114607	0.00884361
DR	Hexanoylglutamine	Inverse variance weighted	25	0.474233	0.176829	0.00732131
DR	Aspartate to mannose ratio	Simple mode	22	-0.28533	0.192986	0.154117
DR	Aspartate to mannose ratio	Weighted mode	22	-0.367508	0.118442	0.00538759
DR	Paraxanthine to 5-acetylamino-6-formylamino-3-methyluracil ratio	MR Egger	24	0.0102215	0.0594417	0.865042
DR	Paraxanthine to 5-acetylamino-6-formylamino-3-methyluracil ratio	Weighted median	24	-0.0338071	0.0468758	0.470783
DR	Pipecolate	Inverse variance weighted	25	0.196262	0.0748057	0.00870011
DR	Paraxanthine to 5-acetylamino-6-formylamino-3-methyluracil ratio	Simple mode	24	-0.122079	0.130671	0.359881
DR	Paraxanthine to 5-acetylamino-6-formylamino-3-methyluracil ratio	Weighted mode	24	-0.037457	0.0439162	0.402498
DR	N6-acetyllysine	MR Egger	17	0.0778867	0.129329	0.556011
DR	N6-acetyllysine	Weighted median	17	0.022557	0.0938428	0.810044
DR	Mannose to trans-4-hydroxyproline ratio	Inverse variance weighted	22	0.236979	0.0904182	0.00876918
DR	N6-acetyllysine	Simple mode	17	-0.118569	0.183385	0.527084
DR	N6-acetyllysine	Weighted mode	17	0.0269689	0.0921981	0.773656
DR	Creatinine	MR Egger	21	-0.191525	0.242983	0.440291
DR	Creatinine	Weighted median	21	-0.135366	0.132059	0.305344
DR	Urea	Inverse variance weighted	23	-0.247494	0.0946063	0.00889556
DR	Creatinine	Simple mode	21	-0.0509811	0.241336	0.834833
DR	Creatinine	Weighted mode	21	-0.129991	0.196774	0.5164
DR	2-methoxyresorcinol sulfate	MR Egger	24	0.102356	0.163399	0.537488
DR	2-methoxyresorcinol sulfate	Weighted median	24	-0.00774012	0.0921461	0.933058
DR	P-cresol sulfate	Inverse variance weighted	21	0.273013	0.104635	0.00907542
DR	2-methoxyresorcinol sulfate	Simple mode	24	-0.0152145	0.1672	0.928284
DR	2-methoxyresorcinol sulfate	Weighted mode	24	-0.00616768	0.140637	0.965398
DR	Cys-gly,oxidized	MR Egger	28	0.00602642	0.0811935	0.941401
DR	Cys-gly,oxidized	Weighted median	28	-0.035933	0.0653407	0.582366
DR	Glycine conjugate of C10H12O2	Inverse variance weighted	26	0.195032	0.0750296	0.00933859
DR	Cys-gly,oxidized	Simple mode	28	-0.00320047	0.140856	0.982039
DR	Cys-gly,oxidized	Weighted mode	28	-0.0164195	0.0641135	0.799815
DR	Taurolithocholate 3-sulfate	MR Egger	20	-0.0494964	0.159185	0.759421
DR	Taurolithocholate 3-sulfate	Weighted median	20	-0.166291	0.118985	0.162239
DR	Retinol (Vitamin A) to linoleoyl-arachidonoyl-glycerol (18:2 to 20:4) [2] ratio	Inverse variance weighted	26	0.152786	0.0594395	0.0101569
DR	Taurolithocholate 3-sulfate	Simple mode	20	0.218946	0.225445	0.343666
DR	Taurolithocholate 3-sulfate	Weighted mode	20	-0.171143	0.142208	0.243576
DR	S-adenosylhomocysteine (SAH)	MR Egger	23	0.121591	0.156208	0.445021
DR	S-adenosylhomocysteine (SAH)	Weighted median	23	-0.108352	0.0976317	0.267083
DR	Perfluorooctanesulfonate (PFOS)	Inverse variance weighted	22	0.231091	0.0901857	0.0103956
DR	S-adenosylhomocysteine (SAH)	Simple mode	23	-0.154354	0.158259	0.340004
DR	S-adenosylhomocysteine (SAH)	Weighted mode	23	-0.134522	0.133365	0.324094
DR	Gamma-glutamyl-alpha-lysine	MR Egger	30	0.15506	0.175329	0.384013
DR	Gamma-glutamyl-alpha-lysine	Weighted median	30	0.066799	0.10392	0.520357
DR	3,7-dimethylurate	Inverse variance weighted	31	-0.177487	0.0696984	0.010881
DR	Gamma-glutamyl-alpha-lysine	Simple mode	30	0.0228686	0.16633	0.891594
DR	Gamma-glutamyl-alpha-lysine	Weighted mode	30	0.0228686	0.164315	0.890274
DR	Serine	MR Egger	39	-0.262928	0.127182	0.0457496
DR	Serine	Weighted median	39	-0.0115246	0.0831857	0.889813
DR	N-acetylneuraminate	Inverse variance weighted	32	-0.19205	0.075505	0.0109736
DR	Serine	Simple mode	39	-0.0164839	0.147945	0.91187
DR	Serine	Weighted mode	39	-0.0164839	0.0960563	0.864657
DR	Pipecolate	MR Egger	25	0.187156	0.183976	0.3196
DR	Pipecolate	Weighted median	25	0.156047	0.110692	0.158615
DR	Nonanoylcarnitine (C9)	Inverse variance weighted	21	0.175037	0.0690793	0.0112814
DR	Pipecolate	Simple mode	25	0.440645	0.229285	0.0665796
DR	Pipecolate	Weighted mode	25	-0.0861168	0.182328	0.640967
DR	Adenosine 5'-diphosphate (ADP) to phosphate ratio	MR Egger	16	-0.199563	0.244082	0.427278
DR	Adenosine 5'-diphosphate (ADP) to phosphate ratio	Weighted median	16	0.0683682	0.112067	0.541817
DR	Adenosine 5'-monophosphate (AMP) to cysteine ratio	Inverse variance weighted	26	-0.194493	0.077854	0.0124836
DR	Adenosine 5'-diphosphate (ADP) to phosphate ratio	Simple mode	16	0.136379	0.209633	0.525173
DR	Adenosine 5'-diphosphate (ADP) to phosphate ratio	Weighted mode	16	0.146524	0.192486	0.458329
DR	Isoursodeoxycholate	MR Egger	16	-0.152337	0.434132	0.730888
DR	Isoursodeoxycholate	Weighted median	16	-0.146657	0.16369	0.370282
DR	Oleoyl-linoleoyl-glycerol (18:1/18:2) [2]	Inverse variance weighted	31	-0.182637	0.0733724	0.0128041
DR	Isoursodeoxycholate	Simple mode	16	-0.288558	0.364528	0.440937
DR	Isoursodeoxycholate	Weighted mode	16	-0.28113	0.385635	0.477227
DR	Etiocholanolone glucuronide	MR Egger	25	0.0627941	0.0881088	0.483207
DR	Etiocholanolone glucuronide	Weighted median	25	0.0145907	0.0841525	0.862349
DR	Mannose to S-methylcysteine ratio	Inverse variance weighted	18	0.207888	0.0836337	0.0129298
DR	Etiocholanolone glucuronide	Simple mode	25	-0.0824535	0.138759	0.557926
DR	Etiocholanolone glucuronide	Weighted mode	25	0.0174068	0.0838023	0.837205
DR	Lactosyl-N-palmitoyl-sphingosine (d18:1/16:0)	MR Egger	22	-0.0711715	0.169602	0.679223
DR	Lactosyl-N-palmitoyl-sphingosine (d18:1/16:0)	Weighted median	22	0.0186275	0.112612	0.868618
DR	N-lactoyl phenylalanine	Inverse variance weighted	17	0.277725	0.111942	0.0131021
DR	Lactosyl-N-palmitoyl-sphingosine (d18:1/16:0)	Simple mode	22	-0.167746	0.221853	0.457979
DR	Lactosyl-N-palmitoyl-sphingosine (d18:1/16:0)	Weighted mode	22	-0.0595729	0.157296	0.70869
DR	1-palmitoyl-2-linoleoyl-GPI (16:0/18:2)	MR Egger	20	-0.205009	0.205154	0.330897
DR	1-palmitoyl-2-linoleoyl-GPI (16:0/18:2)	Weighted median	20	0.042167	0.100646	0.675243
DR	1,2-dilinoleoyl-GPE (18:2/18:2)	Inverse variance weighted	27	-0.160834	0.0651548	0.0135684
DR	1-palmitoyl-2-linoleoyl-GPI (16:0/18:2)	Simple mode	20	-0.00961972	0.20109	0.962345
DR	1-palmitoyl-2-linoleoyl-GPI (16:0/18:2)	Weighted mode	20	0.0454996	0.110379	0.684798
DR	5alpha-pregnan-3beta,20alpha-diol disulfate	MR Egger	30	0.0398548	0.13194	0.764834
DR	5alpha-pregnan-3beta,20alpha-diol disulfate	Weighted median	30	0.00572585	0.0906361	0.949628
DR	N-succinyl-phenylalanine	Inverse variance weighted	33	-0.287799	0.117568	0.0143675
DR	5alpha-pregnan-3beta,20alpha-diol disulfate	Simple mode	30	0.0257562	0.163777	0.876127
DR	5alpha-pregnan-3beta,20alpha-diol disulfate	Weighted mode	30	-0.00883775	0.138419	0.949529
DR	Oleate/vaccenate (18:1)	MR Egger	20	0.157408	0.247127	0.532173
DR	Oleate/vaccenate (18:1)	Weighted median	20	-0.0724839	0.121442	0.5506
DR	Andro steroid monosulfate C19H28O6S (1)	Inverse variance weighted	46	0.267703	0.110582	0.0154838
DR	Oleate/vaccenate (18:1)	Simple mode	20	-0.209703	0.212592	0.336328
DR	Oleate/vaccenate (18:1)	Weighted mode	20	-0.149512	0.198144	0.459764
DR	10-nonadecenoate (19:1n9)	MR Egger	15	-0.0264741	0.254039	0.918591
DR	10-nonadecenoate (19:1n9)	Weighted median	15	-0.0457456	0.136731	0.737952
DR	Glucose-to-mannose ratio	Inverse variance weighted	26	-0.180392	0.0751056	0.0163125
DR	10-nonadecenoate (19:1n9)	Simple mode	15	-0.078907	0.225903	0.732065
DR	10-nonadecenoate (19:1n9)	Weighted mode	15	-0.0594275	0.210897	0.782231
DR	3beta-hydroxy-5-cholestenoate	MR Egger	29	0.0669013	0.125647	0.598767
DR	3beta-hydroxy-5-cholestenoate	Weighted median	29	-0.0135383	0.0942522	0.885785
DR	S-1-pyrroline-5-carboxylate	Inverse variance weighted	18	0.221592	0.0926348	0.0167519
DR	3beta-hydroxy-5-cholestenoate	Simple mode	29	0.0962876	0.186413	0.609542
DR	3beta-hydroxy-5-cholestenoate	Weighted mode	29	-0.0291028	0.0934008	0.75766
DR	Docosapentaenoate (n6 DPA; 22:5n6)	MR Egger	14	-0.301432	0.335728	0.386927
DR	Docosapentaenoate (n6 DPA; 22:5n6)	Weighted median	14	-0.101329	0.136339	0.457352
DR	5-hydroxyindole sulfate	Inverse variance weighted	18	-0.198632	0.0830804	0.0168099
DR	Docosapentaenoate (n6 DPA; 22:5n6)	Simple mode	14	-0.203086	0.237339	0.407671
DR	Docosapentaenoate (n6 DPA; 22:5n6)	Weighted mode	14	-0.186233	0.197622	0.363187
DR	Gamma-glutamylisoleucine	MR Egger	16	0.559411	0.276574	0.0626431
DR	Gamma-glutamylisoleucine	Weighted median	16	0.321	0.152458	0.0352485
DR	4-ethylphenylsulfate	Inverse variance weighted	18	-0.258934	0.109895	0.018463
DR	Gamma-glutamylisoleucine	Simple mode	16	0.358067	0.279587	0.219747
DR	Gamma-glutamylisoleucine	Weighted mode	16	0.35098	0.228315	0.145052
DR	N-acetyl-isoputreanine	MR Egger	31	0.0206346	0.114419	0.858138
DR	N-acetyl-isoputreanine	Weighted median	31	0.0317877	0.084744	0.707584
DR	Myristoyl dihydrosphingomyelin (d18:0/14:0)	Inverse variance weighted	30	0.178447	0.0763231	0.0193845
DR	N-acetyl-isoputreanine	Simple mode	31	-0.00274999	0.156449	0.986092
DR	N-acetyl-isoputreanine	Weighted mode	31	0.0364001	0.0870096	0.678674
DR	(2,4 or 2,5)-dimethylphenol sulfate	MR Egger	20	-0.0555588	0.206914	0.791358
DR	(2,4 or 2,5)-dimethylphenol sulfate	Weighted median	20	0.00813308	0.0975062	0.933525
DR	Ethylparaben sulfate	Inverse variance weighted	16	0.2361	0.101152	0.0195893
DR	(2,4 or 2,5)-dimethylphenol sulfate	Simple mode	20	0.00212321	0.160842	0.989605
DR	(2,4 or 2,5)-dimethylphenol sulfate	Weighted mode	20	-0.020055	0.145375	0.891728
DR	N-acetylneuraminate	MR Egger	32	-0.0368706	0.175134	0.834679
DR	N-acetylneuraminate	Weighted median	32	-0.19139	0.111101	0.0849472
DR	Sphingosine 1-phosphate	Inverse variance weighted	16	0.248025	0.106456	0.019815
DR	N-acetylneuraminate	Simple mode	32	-0.00974345	0.216115	0.964329
DR	N-acetylneuraminate	Weighted mode	32	-0.28529	0.178698	0.120524
DR	Adenosine 5'-monophosphate (AMP) to isoleucine ratio	MR Egger	21	0.216696	0.258924	0.413047
DR	Adenosine 5'-monophosphate (AMP) to isoleucine ratio	Weighted median	21	-0.179949	0.139452	0.196912
DR	Docosadioate (C22-DC)	Inverse variance weighted	24	-0.176042	0.0759478	0.0204532
DR	Adenosine 5'-monophosphate (AMP) to isoleucine ratio	Simple mode	21	-0.377658	0.324593	0.258328
DR	Adenosine 5'-monophosphate (AMP) to isoleucine ratio	Weighted mode	21	-0.325933	0.31239	0.309233
DR	1-linolenoyl-GPC (18:3)	MR Egger	28	0.102121	0.254423	0.69142
DR	1-linolenoyl-GPC (18:3)	Weighted median	28	-0.108326	0.114583	0.344458
DR	Isoleucine	Inverse variance weighted	20	-0.221806	0.0966898	0.0217905
DR	1-linolenoyl-GPC (18:3)	Simple mode	28	-0.236652	0.224689	0.301564
DR	1-linolenoyl-GPC (18:3)	Weighted mode	28	-0.223743	0.215505	0.308372
DR	Glutamate to cysteine ratio	MR Egger	26	0.0865177	0.214575	0.690367
DR	Glutamate to cysteine ratio	Weighted median	26	0.0490329	0.110298	0.656645
DR	Citrulline	Inverse variance weighted	24	-0.190962	0.0840993	0.0231669
DR	Glutamate to cysteine ratio	Simple mode	26	0.0857865	0.217326	0.696385
DR	Glutamate to cysteine ratio	Weighted mode	26	0.0129433	0.199136	0.948693
DR	Glucose to fructose ratio	MR Egger	13	0.173385	0.324301	0.603536
DR	Glucose to fructose ratio	Weighted median	13	-0.00403566	0.167906	0.980824
DR	Adenosine 5'-diphosphate (ADP) to oxalate (ethanedioate) ratio	Inverse variance weighted	18	-0.142253	0.0627446	0.0233797
DR	Glucose to fructose ratio	Simple mode	13	-0.0750591	0.327879	0.822783
DR	Glucose to fructose ratio	Weighted mode	13	-0.0699996	0.306881	0.823409
DR	Isobutyrylcarnitine (c4)	MR Egger	29	-0.0185559	0.0965391	0.849015
DR	Isobutyrylcarnitine (c4)	Weighted median	29	0.00721035	0.0708767	0.91897
DR	Carboxyethyl-gaba	Inverse variance weighted	18	-0.201739	0.0896264	0.0243925
DR	Isobutyrylcarnitine (c4)	Simple mode	29	0.054685	0.116627	0.642781
DR	Isobutyrylcarnitine (c4)	Weighted mode	29	-0.00322603	0.0694925	0.963303
DR	Hydroxyasparagine	MR Egger	21	0.0663266	0.290769	0.822
DR	Hydroxyasparagine	Weighted median	21	-0.249805	0.151725	0.099675
DR	Androstenediol (3beta,17beta) monosulfate (1)	Inverse variance weighted	28	-0.157714	0.0719177	0.0283086
DR	Hydroxyasparagine	Simple mode	21	-0.392084	0.275912	0.170707
DR	Hydroxyasparagine	Weighted mode	21	-0.381026	0.274646	0.180605
DR	2-aminophenol sulfate	MR Egger	28	-0.00979358	0.16504	0.953134
DR	2-aminophenol sulfate	Weighted median	28	0.0769061	0.101069	0.446702
DR	Uridine to pseudouridine ratio	Inverse variance weighted	24	0.191952	0.0876531	0.0285309
DR	2-aminophenol sulfate	Simple mode	28	0.192926	0.200887	0.345392
DR	2-aminophenol sulfate	Weighted mode	28	0.164823	0.176763	0.359366
DR	Phosphate to N-palmitoyl-sphingosine (d18:1 to 16:0) ratio	MR Egger	24	-0.160921	0.242183	0.513302
DR	Phosphate to N-palmitoyl-sphingosine (d18:1 to 16:0) ratio	Weighted median	24	0.101856	0.118862	0.391487
DR	Carotenoid (cryptoxanthin)	Inverse variance weighted	24	0.212442	0.0970616	0.0286161
DR	Phosphate to N-palmitoyl-sphingosine (d18:1 to 16:0) ratio	Simple mode	24	0.0891245	0.198988	0.658424
DR	Phosphate to N-palmitoyl-sphingosine (d18:1 to 16:0) ratio	Weighted mode	24	0.106661	0.186831	0.573605
DR	Glycosyl-N-(2-hydroxynervonoyl)-sphingosine (d18:1/24:1(2OH))	MR Egger	25	0.121946	0.135585	0.377759
DR	Glycosyl-N-(2-hydroxynervonoyl)-sphingosine (d18:1/24:1(2OH))	Weighted median	25	0.126831	0.0977164	0.194303
DR	Glutamate to glutamine ratio	Inverse variance weighted	24	0.185333	0.0852402	0.0296865
DR	Glycosyl-N-(2-hydroxynervonoyl)-sphingosine (d18:1/24:1(2OH))	Simple mode	25	0.0828993	0.162288	0.614147
DR	Glycosyl-N-(2-hydroxynervonoyl)-sphingosine (d18:1/24:1(2OH))	Weighted mode	25	0.111497	0.103821	0.293532
DR	3-hydroxyhexanoate	MR Egger	16	0.430343	0.270978	0.134583
DR	3-hydroxyhexanoate	Weighted median	16	0.0705137	0.153266	0.645463
DR	Adenosine 5'-diphosphate (ADP) to cytidine ratio	Inverse variance weighted	17	-0.16763	0.0771299	0.0297537
DR	3-hydroxyhexanoate	Simple mode	16	-0.188437	0.310706	0.553265
DR	3-hydroxyhexanoate	Weighted mode	16	0.445753	0.296106	0.152991
DR	Succinimide	MR Egger	14	-0.140607	0.224536	0.542904
DR	Succinimide	Weighted median	14	0.0671482	0.103157	0.515091
DR	1-linoleoyl-gpc (18:2)	Inverse variance weighted	25	-0.14916	0.06929	0.0313434
DR	Succinimide	Simple mode	14	0.0255193	0.169181	0.882417
DR	Succinimide	Weighted mode	14	0.0351257	0.151234	0.819952
DR	6-hydroxyindole sulfate	MR Egger	16	0.107801	0.209238	0.614446
DR	6-hydroxyindole sulfate	Weighted median	16	-0.0586525	0.137084	0.668754
DR	2-aminoheptanoate	Inverse variance weighted	24	-0.197673	0.0932704	0.0340605
DR	6-hydroxyindole sulfate	Simple mode	16	0.0929429	0.228963	0.690525
DR	6-hydroxyindole sulfate	Weighted mode	16	0.0590925	0.200713	0.772477
DR	1-stearoyl-2-docosahexaenoyl-gpc (18:0/22:6)	MR Egger	33	-0.0470577	0.11981	0.697177
DR	1-stearoyl-2-docosahexaenoyl-gpc (18:0/22:6)	Weighted median	33	-0.000629319	0.0869796	0.994227
DR	3-hydroxy-2-methylpyridine sulfate	Inverse variance weighted	20	-0.198294	0.0937774	0.0344712
DR	1-stearoyl-2-docosahexaenoyl-gpc (18:0/22:6)	Simple mode	33	-0.0392472	0.133435	0.770558
DR	1-stearoyl-2-docosahexaenoyl-gpc (18:0/22:6)	Weighted mode	33	-0.00175899	0.0907679	0.984659
DR	Glycocholate	MR Egger	35	0.257987	0.137541	0.0695645
DR	Glycocholate	Weighted median	35	0.0120049	0.0886464	0.892276
DR	Ferulic acid 4-sulfate	Inverse variance weighted	31	0.152719	0.0724909	0.0351405
DR	Glycocholate	Simple mode	35	-0.0924838	0.193094	0.635035
DR	Glycocholate	Weighted mode	35	-0.0628611	0.160073	0.69699
DR	21-hydroxypregnenolone disulfate	MR Egger	36	-0.344975	0.168972	0.0490113
DR	21-hydroxypregnenolone disulfate	Weighted median	36	-0.119469	0.0937883	0.202728
DR	N-palmitoylglycine	Inverse variance weighted	20	-0.122633	0.0583966	0.0357294
DR	21-hydroxypregnenolone disulfate	Simple mode	36	-0.114809	0.149897	0.448858
DR	21-hydroxypregnenolone disulfate	Weighted mode	36	-0.106983	0.107446	0.326237
DR	Glycoursodeoxycholic acid sulfate (1)	MR Egger	26	-0.0686363	0.165601	0.682212
DR	Glycoursodeoxycholic acid sulfate (1)	Weighted median	26	-0.129597	0.0902133	0.150841
DR	C-glycosyltryptophan	Inverse variance weighted	31	-0.162065	0.0773299	0.0361032
DR	Glycoursodeoxycholic acid sulfate (1)	Simple mode	26	-0.0830053	0.165994	0.621414
DR	Glycoursodeoxycholic acid sulfate (1)	Weighted mode	26	-0.176419	0.115617	0.13959
DR	Adenosine 5'-diphosphate (ADP) to EDTA ratio	MR Egger	25	-0.16224	0.155822	0.30861
DR	Adenosine 5'-diphosphate (ADP) to EDTA ratio	Weighted median	25	-0.0695831	0.0849406	0.412674
DR	Tartronate (hydroxymalonate)	Inverse variance weighted	18	-0.182576	0.0892405	0.040768
DR	Adenosine 5'-diphosphate (ADP) to EDTA ratio	Simple mode	25	-0.0485912	0.15988	0.763806
DR	Adenosine 5'-diphosphate (ADP) to EDTA ratio	Weighted mode	25	-0.0805033	0.14482	0.583435
DR	Cholate	MR Egger	20	0.306839	0.348059	0.389629
DR	Cholate	Weighted median	20	-0.102563	0.125918	0.415344
DR	Phenol sulfate	Inverse variance weighted	20	0.333059	0.162968	0.040983
DR	Cholate	Simple mode	20	-0.189429	0.252829	0.46289
DR	Cholate	Weighted mode	20	-0.201651	0.226628	0.384706
DR	Arginine to citrulline ratio	MR Egger	33	-0.105131	0.200289	0.60339
DR	Arginine to citrulline ratio	Weighted median	33	-0.0987227	0.100804	0.327407
DR	tryptophan to tyrosine ratio	Inverse variance weighted	22	-0.187549	0.0920453	0.0415929
DR	Arginine to citrulline ratio	Simple mode	33	-0.127945	0.181909	0.486927
DR	Arginine to citrulline ratio	Weighted mode	33	-0.145813	0.151562	0.343226
DR	4-ethylphenylsulfate	MR Egger	18	-0.462475	0.280408	0.118579
DR	4-ethylphenylsulfate	Weighted median	18	-0.274557	0.140982	0.0514804
DR	Taurocholic acid	Inverse variance weighted	25	0.164236	0.0808965	0.0423363
DR	4-ethylphenylsulfate	Simple mode	18	-0.424388	0.241011	0.0962365
DR	4-ethylphenylsulfate	Weighted mode	18	-0.336336	0.232485	0.166169
DR	Hypotaurine to taurine ratio	MR Egger	23	-0.274295	0.361619	0.456569
DR	Hypotaurine to taurine ratio	Weighted median	23	0.0560266	0.114264	0.623903
DR	Pregnenediol sulfate (C21H34O5S)	Inverse variance weighted	30	0.151811	0.0752572	0.0436711
DR	Hypotaurine to taurine ratio	Simple mode	23	0.112176	0.179209	0.537788
DR	Hypotaurine to taurine ratio	Weighted mode	23	0.0906429	0.159861	0.576448
DR	Mannose to trans-4-hydroxyproline ratio	MR Egger	22	0.065654	0.215341	0.763604
DR	Mannose to trans-4-hydroxyproline ratio	Weighted median	22	0.196388	0.125951	0.118937
DR	Adenosine 5'-diphosphate (ADP) to uridine ratio	Inverse variance weighted	12	-0.2013	0.100085	0.0442945
DR	Mannose to trans-4-hydroxyproline ratio	Simple mode	22	0.138294	0.229134	0.552605
DR	Mannose to trans-4-hydroxyproline ratio	Weighted mode	22	0.0942479	0.268479	0.729053
DR	Aspartate to glutamate ratio	MR Egger	24	-0.330051	0.236329	0.176475
DR	Aspartate to glutamate ratio	Weighted median	24	0.0713633	0.118	0.545329
DR	Docosatrienoate (22:3n6)	Inverse variance weighted	15	0.141901	0.0711063	0.0459756
DR	Aspartate to glutamate ratio	Simple mode	24	0.139321	0.207677	0.508994
DR	Aspartate to glutamate ratio	Weighted mode	24	0.130204	0.213772	0.54844
DR	Adenosine 5'-monophosphate (AMP) to asparagine ratio	MR Egger	23	-0.228793	0.211507	0.29164
DR	Adenosine 5'-monophosphate (AMP) to asparagine ratio	Weighted median	23	-0.184511	0.121454	0.128715
DR	N-acetylhistidine	Inverse variance weighted	24	-0.104055	0.0521479	0.0460016
DR	Adenosine 5'-monophosphate (AMP) to asparagine ratio	Simple mode	23	-0.198146	0.206241	0.347119
DR	Adenosine 5'-monophosphate (AMP) to asparagine ratio	Weighted mode	23	-0.190533	0.151685	0.222254
DR	Phosphate to glucose ratio	MR Egger	17	-0.0789173	0.335526	0.81723
DR	Phosphate to glucose ratio	Weighted median	17	-0.0921956	0.150535	0.540238
DR	Hypotaurine to cysteine ratio	Inverse variance weighted	33	-0.245696	0.123293	0.0462851
DR	Phosphate to glucose ratio	Simple mode	17	-0.027209	0.25335	0.915809
DR	Phosphate to glucose ratio	Weighted mode	17	-0.0935643	0.227824	0.68675
DR	Phosphate to N-acetylneuraminate ratio	MR Egger	27	-0.4175	0.174351	0.0244561
DR	Phosphate to N-acetylneuraminate ratio	Weighted median	27	-0.0503547	0.116638	0.665947
DR	Glycine conjugate of C10H14O2 (1)	Inverse variance weighted	24	0.138092	0.0699201	0.0482689
DR	Phosphate to N-acetylneuraminate ratio	Simple mode	27	-0.0535559	0.238475	0.824064
DR	Phosphate to N-acetylneuraminate ratio	Weighted mode	27	-0.0588636	0.200175	0.771047
DR	3-hydroxyisobutyrate to adenosine 5'-diphosphate (ADP) ratio	MR Egger	20	-0.116215	0.115148	0.326222
DR	3-hydroxyisobutyrate to adenosine 5'-diphosphate (ADP) ratio	Weighted median	20	-0.127439	0.0891461	0.152844
DR	1-stearoyl-GPE (18:0)	Inverse variance weighted	40	-0.121372	0.0615315	0.0485505
DR	3-hydroxyisobutyrate to adenosine 5'-diphosphate (ADP) ratio	Simple mode	20	-0.223552	0.119793	0.077534
DR	3-hydroxyisobutyrate to adenosine 5'-diphosphate (ADP) ratio	Weighted mode	20	-0.112327	0.0903384	0.228845
DR	Sphingadienine	MR Egger	15	0.0112686	0.19562	0.95494
DR	Sphingadienine	Weighted median	15	-0.120256	0.107172	0.261828
DR	Glycosyl-N-behenoyl-sphingadienine (d18:2/22:0)	Inverse variance weighted	26	0.152463	0.0775499	0.0492995
DR	Sphingadienine	Simple mode	15	-0.197328	0.187279	0.309885
DR	Sphingadienine	Weighted mode	15	-0.247633	0.17464	0.178075
DR	Isovalerate (i5:0)	MR Egger	16	0.138016	0.311493	0.664479
DR	Isovalerate (i5:0)	Weighted median	16	0.000105333	0.119377	0.999296
DR	Alanine to asparagine ratio	Inverse variance weighted	34	-0.107303	0.0546541	0.0496096
DR	Isovalerate (i5:0)	Simple mode	16	-0.0538869	0.163994	0.747008
DR	Isovalerate (i5:0)	Weighted mode	16	-0.0351057	0.177244	0.845654
DR	Methionine to phosphate ratio	MR Egger	12	-0.322545	0.34902	0.377173
DR	Methionine to phosphate ratio	Weighted median	12	-0.02749	0.166551	0.868901
DR	S-adenosylhomocysteine (SAH) to leucine ratio	Inverse variance weighted	25	-0.131411	0.0676197	0.05197
DR	Methionine to phosphate ratio	Simple mode	12	0.0109029	0.266717	0.968126
DR	Methionine to phosphate ratio	Weighted mode	12	0.0552098	0.253022	0.831267
DR	tryptophan to tyrosine ratio	MR Egger	22	-0.380876	0.204862	0.0777786
DR	tryptophan to tyrosine ratio	Weighted median	22	-0.176847	0.11743	0.132074
DR	Thioproline	Inverse variance weighted	24	0.156343	0.080631	0.0525019
DR	tryptophan to tyrosine ratio	Simple mode	22	-0.229956	0.220272	0.308373
DR	tryptophan to tyrosine ratio	Weighted mode	22	-0.218182	0.192052	0.268733
DR	Hydroquinone sulfate	MR Egger	17	0.168956	0.249987	0.509416
DR	Hydroquinone sulfate	Weighted median	17	-0.0310644	0.124362	0.80275
DR	1-palmitoyl-2-arachidonoyl-GPI (16:0/20:4)	Inverse variance weighted	22	0.209032	0.107806	0.0525071
DR	Hydroquinone sulfate	Simple mode	17	-0.205119	0.200748	0.322089
DR	Hydroquinone sulfate	Weighted mode	17	-0.0125465	0.20533	0.952033
DR	Dibutyl sulfosuccinate	MR Egger	29	0.145204	0.161942	0.377835
DR	Dibutyl sulfosuccinate	Weighted median	29	-0.0393499	0.0960251	0.681962
DR	Eicosenoylcarnitine (C20:1)	Inverse variance weighted	28	-0.143777	0.0747614	0.0544623
DR	Dibutyl sulfosuccinate	Simple mode	29	-0.0670567	0.185482	0.72042
DR	Dibutyl sulfosuccinate	Weighted mode	29	0.0278203	0.160024	0.863233
DR	Sulfate of piperine metabolite C16H19NO3 (2)	MR Egger	25	0.309244	0.243452	0.216697
DR	Sulfate of piperine metabolite C16H19NO3 (2)	Weighted median	25	0.114542	0.107649	0.287313
DR	Decanoylcarnitine (C10)	Inverse variance weighted	23	0.120592	0.0630154	0.0556604
DR	Sulfate of piperine metabolite C16H19NO3 (2)	Simple mode	25	0.0997113	0.192373	0.60898
DR	Sulfate of piperine metabolite C16H19NO3 (2)	Weighted mode	25	0.148606	0.155918	0.350038
DR	Glucuronate	MR Egger	14	0.0188904	0.2476	0.940442
DR	Glucuronate	Weighted median	14	0.298804	0.145124	0.0394986
DR	4-methylhexanoylglutamine	Inverse variance weighted	20	0.226777	0.118803	0.0562827
DR	Glucuronate	Simple mode	14	0.336418	0.250456	0.202181
DR	Glucuronate	Weighted mode	14	0.358947	0.210878	0.112503
DR	Glycerophosphorylcholine (GPC)	MR Egger	31	0.111877	0.146667	0.451746
DR	Glycerophosphorylcholine (GPC)	Weighted median	31	-0.0632846	0.0989803	0.522585
DR	Palmitoleoylcarnitine (C16:1)	Inverse variance weighted	17	-0.186527	0.0979869	0.0569637
DR	Glycerophosphorylcholine (GPC)	Simple mode	31	-0.034103	0.165428	0.838066
DR	Glycerophosphorylcholine (GPC)	Weighted mode	31	-0.0815819	0.147082	0.583233
DR	Hippurate	MR Egger	18	-0.403634	0.329853	0.238789
DR	Hippurate	Weighted median	18	-0.0874262	0.152607	0.566724
DR	Sphingomyelin (d18:2/24:2)	Inverse variance weighted	22	0.221094	0.116497	0.0577163
DR	Hippurate	Simple mode	18	-0.216379	0.307038	0.490521
DR	Hippurate	Weighted mode	18	-0.203705	0.262802	0.448913
DR	Mannose to N-acetylglucosamine to N-acetylgalactosamine ratio	MR Egger	26	0.09988	0.132328	0.457717
DR	Mannose to N-acetylglucosamine to N-acetylgalactosamine ratio	Weighted median	26	-0.0228926	0.0941638	0.807916
DR	Sphingomyelin (d18:1/24:1,d18:2/24:0)	Inverse variance weighted	20	-0.19222	0.101333	0.0578404
DR	Mannose to N-acetylglucosamine to N-acetylgalactosamine ratio	Simple mode	26	-0.00443333	0.174588	0.979943
DR	Mannose to N-acetylglucosamine to N-acetylgalactosamine ratio	Weighted mode	26	-0.0480431	0.136731	0.728256
DR	Glyco-beta-muricholate	MR Egger	26	0.0254499	0.0660311	0.703319
DR	Glyco-beta-muricholate	Weighted median	26	0.0248745	0.05467	0.649114
DR	Alpha-ketoglutarate to kynurenine ratio	Inverse variance weighted	23	-0.165405	0.0874559	0.058585
DR	Glyco-beta-muricholate	Simple mode	26	-0.0649704	0.135555	0.635896
DR	Glyco-beta-muricholate	Weighted mode	26	0.0238459	0.0535883	0.660161
DR	Salicylate	MR Egger	21	-0.000540857	0.179254	0.997624
DR	Salicylate	Weighted median	21	0.143701	0.112802	0.202691
DR	3-aminoisobutyrate	Inverse variance weighted	29	-0.0851307	0.0451148	0.0591633
DR	Salicylate	Simple mode	21	0.180816	0.195052	0.36497
DR	Salicylate	Weighted mode	21	0.173023	0.174007	0.331933
DR	3-Hydroxybutyrate	MR Egger	15	0.199661	0.33636	0.56297
DR	3-Hydroxybutyrate	Weighted median	15	-0.0742235	0.15416	0.630183
DR	Dihydroferulic acid sulfate	Inverse variance weighted	20	-0.124828	0.0662767	0.0596422
DR	3-Hydroxybutyrate	Simple mode	15	-0.0491836	0.233378	0.836122
DR	3-Hydroxybutyrate	Weighted mode	15	-0.11224	0.206612	0.595509
DR	Palmitate (16:0)	MR Egger	23	0.132206	0.227132	0.566718
DR	Palmitate (16:0)	Weighted median	23	-0.0447249	0.118136	0.704994
DR	Sphingomyelin (d18:0/20:0,d16:0/22:0)	Inverse variance weighted	39	0.0986415	0.05257	0.0606026
DR	Palmitate (16:0)	Simple mode	23	-0.176752	0.202203	0.39149
DR	Palmitate (16:0)	Weighted mode	23	-0.0966936	0.205346	0.64236
DR	Bilirubin degradation product,C17H20N2O5 (1)	MR Egger	25	-0.0450665	0.0951535	0.640236
DR	Bilirubin degradation product,C17H20N2O5 (1)	Weighted median	25	-0.0396947	0.0716043	0.579331
DR	Cis 3,4-methyleneheptanoate	Inverse variance weighted	22	0.150291	0.0802479	0.0610922
DR	Bilirubin degradation product,C17H20N2O5 (1)	Simple mode	25	-0.0900173	0.155013	0.566852
DR	Bilirubin degradation product,C17H20N2O5 (1)	Weighted mode	25	-0.0409589	0.0758651	0.594247
DR	3-methyl catechol sulfate (2)	MR Egger	25	-0.118346	0.122114	0.342555
DR	3-methyl catechol sulfate (2)	Weighted median	25	-0.0537921	0.0864171	0.533632
DR	Sphingomyelin (d18:1/18:1,d18:2/18:0)	Inverse variance weighted	28	-0.191146	0.102139	0.0612857
DR	3-methyl catechol sulfate (2)	Simple mode	25	-0.0425905	0.130831	0.747594
DR	3-methyl catechol sulfate (2)	Weighted mode	25	-0.0706591	0.106941	0.515078
DR	N-palmitoyl-sphingadienine (d18:2/16:0)	MR Egger	18	-0.363912	0.359359	0.326288
DR	N-palmitoyl-sphingadienine (d18:2/16:0)	Weighted median	18	-0.0651492	0.137425	0.635451
DR	Trimethylamine n-oxide	Inverse variance weighted	14	-0.22011	0.118365	0.0629447
DR	N-palmitoyl-sphingadienine (d18:2/16:0)	Simple mode	18	-0.0586823	0.289561	0.841807
DR	N-palmitoyl-sphingadienine (d18:2/16:0)	Weighted mode	18	0.074294	0.261786	0.779993
DR	Arachidonate (20:4n6) to oleate to vaccenate (18:1) ratio	MR Egger	19	0.00995979	0.0968203	0.919271
DR	Arachidonate (20:4n6) to oleate to vaccenate (18:1) ratio	Weighted median	19	-0.00151503	0.0635144	0.98097
DR	Palmitoyl dihydrosphingomyelin (d18:0/16:0)	Inverse variance weighted	33	0.126338	0.0684263	0.0648439
DR	Arachidonate (20:4n6) to oleate to vaccenate (18:1) ratio	Simple mode	19	0.0635118	0.130315	0.631877
DR	Arachidonate (20:4n6) to oleate to vaccenate (18:1) ratio	Weighted mode	19	0.00466094	0.0644549	0.94315
DR	4-methylcatechol sulfate	MR Egger	20	0.811444	0.765562	0.303192
DR	4-methylcatechol sulfate	Weighted median	20	0.00609371	0.135334	0.964086
DR	N-acetylaspartate (naa)	Inverse variance weighted	18	0.147876	0.0802226	0.0652817
DR	4-methylcatechol sulfate	Simple mode	20	0.016731	0.211501	0.937775
DR	4-methylcatechol sulfate	Weighted mode	20	0.00342648	0.208893	0.987084
DR	3-methoxycatechol sulfate (1)	MR Egger	21	0.176716	0.27056	0.521486
DR	3-methoxycatechol sulfate (1)	Weighted median	21	0.142404	0.128375	0.267308
DR	Imidazole propionate	Inverse variance weighted	20	-0.190667	0.103711	0.0659964
DR	3-methoxycatechol sulfate (1)	Simple mode	21	0.458619	0.260748	0.0938932
DR	3-methoxycatechol sulfate (1)	Weighted mode	21	0.433904	0.221175	0.0638535
DR	N6,N6-dimethyllysine	MR Egger	26	0.0736623	0.0634187	0.256851
DR	N6,N6-dimethyllysine	Weighted median	26	0.0495216	0.047463	0.296776
DR	Cortisone to cortisol ratio	Inverse variance weighted	17	-0.173352	0.0943028	0.0660266
DR	N6,N6-dimethyllysine	Simple mode	26	0.0520768	0.171117	0.763392
DR	N6,N6-dimethyllysine	Weighted mode	26	0.0520768	0.0491441	0.299424
DR	Hexanoylcarnitine (Biocrates platform)	MR Egger	22	0.211208	0.120774	0.0956593
DR	Hexanoylcarnitine (Biocrates platform)	Weighted median	22	0.222761	0.0733701	0.0023964
DR	S-adenosylhomocysteine (SAH)	Inverse variance weighted	23	-0.125076	0.0682926	0.0670312
DR	Hexanoylcarnitine (Biocrates platform)	Simple mode	22	0.0580631	0.197802	0.77199
DR	Hexanoylcarnitine (Biocrates platform)	Weighted mode	22	0.238634	0.0779759	0.00594087
DR	N-palmitoyl-sphinganine (d18:0/16:0)	MR Egger	21	-0.345884	0.278471	0.229321
DR	N-palmitoyl-sphinganine (d18:0/16:0)	Weighted median	21	0.0124079	0.133195	0.92578
DR	1-stearoyl-GPG (18:0)	Inverse variance weighted	24	-0.136703	0.0747765	0.0675258
DR	N-palmitoyl-sphinganine (d18:0/16:0)	Simple mode	21	0.189516	0.249722	0.456759
DR	N-palmitoyl-sphinganine (d18:0/16:0)	Weighted mode	21	0.201446	0.238868	0.409016
DR	Acetoacetate	MR Egger	14	0.173334	0.166791	0.319185
DR	Acetoacetate	Weighted median	14	0.0519682	0.109678	0.635624
DR	(N(1) + N(8))-acetylspermidine	Inverse variance weighted	31	-0.12586	0.0692279	0.0690558
DR	Acetoacetate	Simple mode	14	0.0757775	0.156391	0.636064
DR	Acetoacetate	Weighted mode	14	0.0717622	0.130508	0.591731
DR	Hexadecanedioate (C16-DC)	MR Egger	21	-0.0797101	0.0781486	0.32055
DR	Hexadecanedioate (C16-DC)	Weighted median	21	-0.0771933	0.0640459	0.228095
DR	1-methyl-5-imidazoleacetate	Inverse variance weighted	27	-0.161442	0.0888273	0.0691434
DR	Hexadecanedioate (C16-DC)	Simple mode	21	0.127947	0.17852	0.48184
DR	Hexadecanedioate (C16-DC)	Weighted mode	21	-0.0743573	0.0698491	0.299767
DR	Glycochenodeoxycholate	MR Egger	33	0.159521	0.180092	0.382557
DR	Glycochenodeoxycholate	Weighted median	33	-0.0655918	0.0924604	0.478074
DR	3-hydroxyisobutyrate to adenosine 5'-diphosphate (ADP) ratio	Inverse variance weighted	20	-0.104274	0.0575768	0.0701342
DR	Glycochenodeoxycholate	Simple mode	33	-0.158355	0.188975	0.408264
DR	Glycochenodeoxycholate	Weighted mode	33	-0.169693	0.169055	0.323016
DR	4-acetamidobutanoate	MR Egger	19	-0.0976166	0.118516	0.42154
DR	4-acetamidobutanoate	Weighted median	19	0.0124304	0.0945685	0.895424
DR	Gamma-glutamylvaline	Inverse variance weighted	26	-0.171127	0.0947929	0.0710317
DR	4-acetamidobutanoate	Simple mode	19	0.138604	0.160246	0.398451
DR	4-acetamidobutanoate	Weighted mode	19	0.0310534	0.0892939	0.732049
DR	Citraconate/glutaconate	MR Egger	24	0.0302132	0.168109	0.859014
DR	Citraconate/glutaconate	Weighted median	24	-0.0942164	0.116824	0.419964
DR	Ceramide (d18:1/24:1)	Inverse variance weighted	29	0.107455	0.0596032	0.0714127
DR	Citraconate/glutaconate	Simple mode	24	-0.102674	0.208778	0.627533
DR	Citraconate/glutaconate	Weighted mode	24	-0.0737806	0.186106	0.695432
DR	Fructose to maltose ratio	MR Egger	21	0.250766	0.165558	0.146314
DR	Fructose to maltose ratio	Weighted median	21	0.0439182	0.103089	0.670093
DR	2-naphthol sulfate	Inverse variance weighted	22	-0.129998	0.0722014	0.0717825
DR	Fructose to maltose ratio	Simple mode	21	0.0449103	0.17528	0.800398
DR	Fructose to maltose ratio	Weighted mode	21	0.0582903	0.158759	0.717354
DR	Glycosyl-N-tricosanoyl-sphingadienine (d18:2/23:0)	MR Egger	22	0.20674	0.167548	0.231539
DR	Glycosyl-N-tricosanoyl-sphingadienine (d18:2/23:0)	Weighted median	22	0.147373	0.0935837	0.11531
DR	Taurochenodeoxycholic acid 3-sulfate	Inverse variance weighted	35	-0.108839	0.0604922	0.0719843
DR	Glycosyl-N-tricosanoyl-sphingadienine (d18:2/23:0)	Simple mode	22	0.126425	0.150964	0.411769
DR	Glycosyl-N-tricosanoyl-sphingadienine (d18:2/23:0)	Weighted mode	22	0.151877	0.115278	0.201868
DR	Gamma-glutamylhistidine	MR Egger	20	0.256678	0.285006	0.37969
DR	Gamma-glutamylhistidine	Weighted median	20	-0.0872726	0.121868	0.473916
DR	Isobutyrylglycine	Inverse variance weighted	31	0.100273	0.0558496	0.0725892
DR	Gamma-glutamylhistidine	Simple mode	20	-0.183048	0.190118	0.347735
DR	Gamma-glutamylhistidine	Weighted mode	20	-0.0848208	0.167089	0.61755
DR	Phosphate to alanine ratio	MR Egger	18	-0.521974	0.255219	0.0576444
DR	Phosphate to alanine ratio	Weighted median	18	-0.118126	0.149338	0.428945
DR	Tetradecadienoate (14:2)	Inverse variance weighted	16	-0.162162	0.0903423	0.0726574
DR	Phosphate to alanine ratio	Simple mode	18	-0.300857	0.315021	0.352943
DR	Phosphate to alanine ratio	Weighted mode	18	-0.327653	0.297175	0.285583
DR	Methionine sulfone	MR Egger	37	0.0660808	0.0917151	0.476002
DR	Methionine sulfone	Weighted median	37	0.0527723	0.0756939	0.48569
DR	Gamma-CEHC glucuronide	Inverse variance weighted	27	0.123429	0.0688816	0.0731488
DR	Methionine sulfone	Simple mode	37	-0.119689	0.143203	0.408778
DR	Methionine sulfone	Weighted mode	37	0.039991	0.0759209	0.601602
DR	1-oleoyl-GPE (18:1)	MR Egger	29	-0.0492343	0.205995	0.812905
DR	1-oleoyl-GPE (18:1)	Weighted median	29	-0.0517655	0.104235	0.619455
DR	2-piperidinone	Inverse variance weighted	19	0.156057	0.0871286	0.0732749
DR	1-oleoyl-GPE (18:1)	Simple mode	29	-0.16127	0.216632	0.462812
DR	1-oleoyl-GPE (18:1)	Weighted mode	29	-0.187572	0.200532	0.357594
DR	Phosphocholine	MR Egger	32	0.272693	0.146248	0.0720498
DR	Phosphocholine	Weighted median	32	0.117308	0.0908959	0.19685
DR	EDTA	Inverse variance weighted	15	0.193342	0.108148	0.0738158
DR	Phosphocholine	Simple mode	32	0.164475	0.158783	0.308287
DR	Phosphocholine	Weighted mode	32	0.12895	0.137564	0.355809
DR	2,2'-Methylenebis(6-tert-butyl-p-cresol)	MR Egger	18	0.0579581	0.15549	0.71423
DR	2,2'-Methylenebis(6-tert-butyl-p-cresol)	Weighted median	18	0.0615792	0.10791	0.568234
DR	Benzoate to oleoyl-linoleoyl-glycerol (18:1 to 18:2) [2] ratio	Inverse variance weighted	29	0.127154	0.0713696	0.0748097
DR	2,2'-Methylenebis(6-tert-butyl-p-cresol)	Simple mode	18	0.207162	0.205106	0.326645
DR	2,2'-Methylenebis(6-tert-butyl-p-cresol)	Weighted mode	18	0.0659402	0.149807	0.665361
DR	1-oleoyl-GPC (18:1)	MR Egger	15	-0.364731	0.321482	0.27706
DR	1-oleoyl-GPC (18:1)	Weighted median	15	-0.222615	0.148559	0.134006
DR	N6-carbamoylthreonyladenosine	Inverse variance weighted	33	0.287295	0.16167	0.0755602
DR	1-oleoyl-GPC (18:1)	Simple mode	15	-0.249301	0.24715	0.330235
DR	1-oleoyl-GPC (18:1)	Weighted mode	15	-0.280384	0.212419	0.208026
DR	Trans 3,4-methyleneheptanoate	MR Egger	14	0.450138	0.312884	0.175811
DR	Trans 3,4-methyleneheptanoate	Weighted median	14	0.190298	0.137904	0.167608
DR	Retinol (Vitamin A) to oleoyl-linoleoyl-glycerol (18:1 to 18:2) [2] ratio	Inverse variance weighted	32	0.301465	0.16996	0.0761065
DR	Trans 3,4-methyleneheptanoate	Simple mode	14	0.181165	0.214944	0.414551
DR	Trans 3,4-methyleneheptanoate	Weighted mode	14	0.192848	0.190392	0.329589
DR	4-hydroxyhippurate	MR Egger	18	0.0244123	0.237724	0.919484
DR	4-hydroxyhippurate	Weighted median	18	-0.0263266	0.12794	0.836969
DR	1,2,3-benzenetriol sulfate (2)	Inverse variance weighted	17	0.149004	0.0841772	0.0767073
DR	4-hydroxyhippurate	Simple mode	18	-0.172393	0.23461	0.472473
DR	4-hydroxyhippurate	Weighted mode	18	0.00726669	0.148116	0.961443
DR	3-phosphoglycerate to phosphate ratio	MR Egger	23	0.191891	0.179391	0.296905
DR	3-phosphoglycerate to phosphate ratio	Weighted median	23	0.0244229	0.121236	0.840347
DR	Chiro-inositol	Inverse variance weighted	16	-0.125178	0.0708372	0.0772088
DR	3-phosphoglycerate to phosphate ratio	Simple mode	23	-0.0351702	0.206752	0.86648
DR	3-phosphoglycerate to phosphate ratio	Weighted mode	23	-0.028998	0.155963	0.854204
DR	Alpha-ketoglutarate to pyruvate ratio	MR Egger	16	-0.224113	0.266422	0.414377
DR	Alpha-ketoglutarate to pyruvate ratio	Weighted median	16	-0.231107	0.140449	0.0998704
DR	Histidine to phosphate ratio	Inverse variance weighted	27	0.11634	0.0658504	0.0772738
DR	Alpha-ketoglutarate to pyruvate ratio	Simple mode	16	-0.220782	0.265702	0.419039
DR	Alpha-ketoglutarate to pyruvate ratio	Weighted mode	16	-0.296624	0.222873	0.203094
DR	Dihydrocaffeate sulfate (2)	MR Egger	30	-0.0196617	0.147514	0.894919
DR	Dihydrocaffeate sulfate (2)	Weighted median	30	-0.0295646	0.0991021	0.765456
DR	Glycosyl-N-(2-hydroxynervonoyl)-sphingosine (d18:1/24:1(2OH))	Inverse variance weighted	25	0.111784	0.0632838	0.0773294
DR	Dihydrocaffeate sulfate (2)	Simple mode	30	-0.121645	0.160655	0.455047
DR	Dihydrocaffeate sulfate (2)	Weighted mode	30	-0.0734738	0.109186	0.506324
DR	Adenosine 5'-diphosphate (ADP) to citrate ratio	MR Egger	20	-0.366339	0.193359	0.0743256
DR	Adenosine 5'-diphosphate (ADP) to citrate ratio	Weighted median	20	-0.0953011	0.0891468	0.285054
DR	Picolinate	Inverse variance weighted	24	0.119512	0.0677891	0.0779017
DR	Adenosine 5'-diphosphate (ADP) to citrate ratio	Simple mode	20	-0.0909515	0.159734	0.57576
DR	Adenosine 5'-diphosphate (ADP) to citrate ratio	Weighted mode	20	0.0105311	0.156461	0.947039
DR	N,N,N-trimethyl-5-aminovalerate	MR Egger	33	0.115978	0.167052	0.492689
DR	N,N,N-trimethyl-5-aminovalerate	Weighted median	33	0.020353	0.093617	0.827891
DR	Aspartate to phosphate ratio	Inverse variance weighted	18	-0.203682	0.116155	0.0795104
DR	N,N,N-trimethyl-5-aminovalerate	Simple mode	33	0.111683	0.184379	0.54897
DR	N,N,N-trimethyl-5-aminovalerate	Weighted mode	33	0.0277104	0.133389	0.836748
DR	2'-o-methylcytidine	MR Egger	18	0.0738036	0.0579462	0.220977
DR	2'-o-methylcytidine	Weighted median	18	0.0263993	0.0449076	0.556628
DR	Tartarate	Inverse variance weighted	22	0.180911	0.103187	0.0795609
DR	2'-o-methylcytidine	Simple mode	18	-0.162078	0.193905	0.414826
DR	2'-o-methylcytidine	Weighted mode	18	0.0320269	0.048991	0.522031
DR	Adenosine 3',5'-cyclic monophosphate (camp)	MR Egger	28	-0.162711	0.153411	0.298616
DR	Adenosine 3',5'-cyclic monophosphate (camp)	Weighted median	28	0.0707225	0.0917684	0.440907
DR	Aspartate to N-acetylglucosamine to N-acetylgalactosamine ratio	Inverse variance weighted	21	-0.148973	0.0854618	0.0813076
DR	Adenosine 3',5'-cyclic monophosphate (camp)	Simple mode	28	0.241218	0.178673	0.18821
DR	Adenosine 3',5'-cyclic monophosphate (camp)	Weighted mode	28	0.210527	0.155279	0.186397
DR	Dopamine 4-sulfate	MR Egger	23	-0.00637272	0.133898	0.96249
DR	Dopamine 4-sulfate	Weighted median	23	-0.180236	0.105183	0.0866119
DR	Bilirubin degradation product,C17H18N2O4 (3)	Inverse variance weighted	24	-0.0866022	0.0499058	0.0826852
DR	Dopamine 4-sulfate	Simple mode	23	-0.199857	0.184045	0.289273
DR	Dopamine 4-sulfate	Weighted mode	23	-0.249347	0.177427	0.173883
DR	Sphingomyelin (d18:1/20:2,d18:2/20:1,d16:1/22:2)	MR Egger	26	-0.204572	0.184207	0.277763
DR	Sphingomyelin (d18:1/20:2,d18:2/20:1,d16:1/22:2)	Weighted median	26	0.00436633	0.106414	0.967271
DR	Histidine to glutamine ratio	Inverse variance weighted	27	0.1369	0.0790986	0.0834964
DR	Sphingomyelin (d18:1/20:2,d18:2/20:1,d16:1/22:2)	Simple mode	26	0.052353	0.170441	0.761264
DR	Sphingomyelin (d18:1/20:2,d18:2/20:1,d16:1/22:2)	Weighted mode	26	0.012018	0.124927	0.924129
DR	N-formylmethionine	MR Egger	19	0.0126827	0.28156	0.964597
DR	N-formylmethionine	Weighted median	19	-0.152432	0.130065	0.241209
DR	2-methoxyhydroquinone sulfate (1)	Inverse variance weighted	18	-0.417714	0.24195	0.0842672
DR	N-formylmethionine	Simple mode	19	-0.135634	0.200209	0.506726
DR	N-formylmethionine	Weighted mode	19	-0.156834	0.153715	0.32111
DR	1-stearoyl-GPG (18:0)	MR Egger	24	-0.256219	0.183447	0.176438
DR	1-stearoyl-GPG (18:0)	Weighted median	24	-0.213849	0.11108	0.0542056
DR	Spermidine to (N(1) + N(8))-acetylspermidine ratio	Inverse variance weighted	21	0.137465	0.0797202	0.0846447
DR	1-stearoyl-GPG (18:0)	Simple mode	24	-0.211341	0.214707	0.335199
DR	1-stearoyl-GPG (18:0)	Weighted mode	24	-0.216194	0.143842	0.146448
DR	N-acetylcitrulline	MR Egger	22	-0.020476	0.0661112	0.759977
DR	N-acetylcitrulline	Weighted median	22	-0.05673	0.0512322	0.268159
DR	Guaiacol sulfate	Inverse variance weighted	26	-0.161831	0.0941695	0.0857049
DR	N-acetylcitrulline	Simple mode	22	-0.112102	0.111445	0.325917
DR	N-acetylcitrulline	Weighted mode	22	-0.0318643	0.0429126	0.465986
DR	Glucose to N-palmitoyl-sphinganine (d18:0 to 16:0) ratio	MR Egger	22	0.296381	0.252537	0.254336
DR	Glucose to N-palmitoyl-sphinganine (d18:0 to 16:0) ratio	Weighted median	22	0.0639087	0.140196	0.648495
DR	Leucine to N-palmitoyl-sphingosine (d18:1 to 16:0) ratio	Inverse variance weighted	24	0.162589	0.094919	0.0867256
DR	Glucose to N-palmitoyl-sphinganine (d18:0 to 16:0) ratio	Simple mode	22	-0.227619	0.303209	0.461162
DR	Glucose to N-palmitoyl-sphinganine (d18:0 to 16:0) ratio	Weighted mode	22	-0.227619	0.255439	0.382978
DR	Isobutyrylglycine	MR Egger	31	0.163567	0.125257	0.201867
DR	Isobutyrylglycine	Weighted median	31	0.137643	0.0804375	0.0870477
DR	Margaroylcarnitine (C17)	Inverse variance weighted	22	0.147526	0.0864853	0.0880466
DR	Isobutyrylglycine	Simple mode	31	0.24818	0.151699	0.112289
DR	Isobutyrylglycine	Weighted mode	31	0.124085	0.112265	0.277822
DR	Benzoate	MR Egger	14	-0.168043	0.242114	0.500858
DR	Benzoate	Weighted median	14	0.197549	0.153644	0.198527
DR	1-oleoyl-GPC (18:1)	Inverse variance weighted	15	-0.195833	0.115722	0.0905943
DR	Benzoate	Simple mode	14	0.416377	0.299669	0.188034
DR	Benzoate	Weighted mode	14	-0.219215	0.294976	0.470601
DR	2-hydroxyglutarate	MR Egger	26	-0.139565	0.205604	0.503756
DR	2-hydroxyglutarate	Weighted median	26	0.046535	0.104091	0.65483
DR	1-(1-enyl-oleoyl)-GPE (p-18:1)	Inverse variance weighted	16	0.177219	0.105269	0.0922829
DR	2-hydroxyglutarate	Simple mode	26	0.0645611	0.185257	0.730386
DR	2-hydroxyglutarate	Weighted mode	26	0.0585126	0.159045	0.716045
DR	1-oleoyl-2-arachidonoyl-GPE (18:1/20:4)	MR Egger	27	-0.00749702	0.124625	0.952509
DR	1-oleoyl-2-arachidonoyl-GPE (18:1/20:4)	Weighted median	27	-0.0236019	0.0799848	0.767933
DR	Carotene diol (2)	Inverse variance weighted	21	-0.128453	0.076642	0.0937345
DR	1-oleoyl-2-arachidonoyl-GPE (18:1/20:4)	Simple mode	27	-0.035405	0.158416	0.824898
DR	1-oleoyl-2-arachidonoyl-GPE (18:1/20:4)	Weighted mode	27	-0.0289102	0.0925826	0.757331
DR	N-lactoyl phenylalanine	MR Egger	17	0.688445	0.33799	0.0597113
DR	N-lactoyl phenylalanine	Weighted median	17	0.224744	0.149073	0.131653
DR	2-hydroxysebacate	Inverse variance weighted	19	0.132552	0.0797792	0.096616
DR	N-lactoyl phenylalanine	Simple mode	17	0.186267	0.250714	0.468285
DR	N-lactoyl phenylalanine	Weighted mode	17	0.186267	0.228805	0.427546
DR	P-cresol glucuronide	MR Egger	23	0.0956625	0.18022	0.60112
DR	P-cresol glucuronide	Weighted median	23	0.148876	0.117123	0.20369
DR	Mannose to glycerol ratio	Inverse variance weighted	17	0.167315	0.102508	0.102633
DR	P-cresol glucuronide	Simple mode	23	0.117067	0.212561	0.587359
DR	P-cresol glucuronide	Weighted mode	23	0.172388	0.173269	0.330597
DR	Alpha-ketoglutarate to succinate ratio	MR Egger	17	0.338594	0.249535	0.194883
DR	Alpha-ketoglutarate to succinate ratio	Weighted median	17	-0.221497	0.144086	0.12423
DR	Spermidine to adenosine 5'-diphosphate (ADP) ratio	Inverse variance weighted	23	0.0958818	0.0589163	0.103647
DR	Alpha-ketoglutarate to succinate ratio	Simple mode	17	-0.310043	0.239232	0.213362
DR	Alpha-ketoglutarate to succinate ratio	Weighted mode	17	-0.300773	0.241487	0.230878
DR	3-hydroxypyridine glucuronide	MR Egger	24	0.171627	0.196511	0.391894
DR	3-hydroxypyridine glucuronide	Weighted median	24	-0.033738	0.100709	0.737622
DR	Adenosine 5'-monophosphate (AMP) to leucine ratio	Inverse variance weighted	18	-0.190947	0.117384	0.103805
DR	3-hydroxypyridine glucuronide	Simple mode	24	-0.065058	0.166211	0.69909
DR	3-hydroxypyridine glucuronide	Weighted mode	24	-0.0315144	0.137418	0.820638
DR	Aspartate to phosphate ratio	MR Egger	18	-0.27946	0.297479	0.361478
DR	Aspartate to phosphate ratio	Weighted median	18	-0.281121	0.130937	0.0317941
DR	Suberate (C8-DC)	Inverse variance weighted	26	-0.124204	0.0764336	0.104166
DR	Aspartate to phosphate ratio	Simple mode	18	-0.380211	0.248908	0.145024
DR	Aspartate to phosphate ratio	Weighted mode	18	-0.316038	0.178104	0.0938964
DR	Adenosine 5'-diphosphate (ADP) to fructose ratio	MR Egger	26	0.0506567	0.147567	0.734377
DR	Adenosine 5'-diphosphate (ADP) to fructose ratio	Weighted median	26	-0.013744	0.0881363	0.87608
DR	Glycerophosphoethanolamine	Inverse variance weighted	20	0.118727	0.0732169	0.104894
DR	Adenosine 5'-diphosphate (ADP) to fructose ratio	Simple mode	26	-0.0551665	0.17552	0.755899
DR	Adenosine 5'-diphosphate (ADP) to fructose ratio	Weighted mode	26	-0.0629766	0.183068	0.733718
DR	Adenosine 5'-monophosphate (AMP) to cysteine ratio	MR Egger	26	-0.251991	0.173768	0.15996
DR	Adenosine 5'-monophosphate (AMP) to cysteine ratio	Weighted median	26	-0.167058	0.10895	0.12519
DR	Phosphate to linoleoyl-arachidonoyl-glycerol (18:2 to 20:4) [2] ratio	Inverse variance weighted	29	0.102471	0.0632145	0.105017
DR	Adenosine 5'-monophosphate (AMP) to cysteine ratio	Simple mode	26	-0.178943	0.182856	0.337153
DR	Adenosine 5'-monophosphate (AMP) to cysteine ratio	Weighted mode	26	-0.139689	0.162262	0.397484
DR	3-hydroxydodecanedioate	MR Egger	21	-0.148211	0.179296	0.418709
DR	3-hydroxydodecanedioate	Weighted median	21	0.0166271	0.108827	0.878568
DR	S-methylcysteine	Inverse variance weighted	16	-0.151854	0.0938254	0.10556
DR	3-hydroxydodecanedioate	Simple mode	21	-0.0374222	0.18099	0.838285
DR	3-hydroxydodecanedioate	Weighted mode	21	-0.0277153	0.144369	0.849697
DR	Arginine	MR Egger	22	-0.238993	0.232866	0.317
DR	Arginine	Weighted median	22	0.0124958	0.108028	0.907912
DR	1,5-anhydroglucitol (1,5-ag)	Inverse variance weighted	34	-0.0916881	0.0568486	0.106778
DR	Arginine	Simple mode	22	0.0428454	0.201511	0.833673
DR	Arginine	Weighted mode	22	0.00252036	0.151783	0.986908
DR	Linolenoylcarnitine (C18:3)	MR Egger	24	0.0463667	0.250317	0.854744
DR	Linolenoylcarnitine (C18:3)	Weighted median	24	0.0464824	0.114653	0.685172
DR	Carnitine C14:1	Inverse variance weighted	31	-0.122821	0.0763812	0.107835
DR	Linolenoylcarnitine (C18:3)	Simple mode	24	-0.00143211	0.185873	0.993919
DR	Linolenoylcarnitine (C18:3)	Weighted mode	24	0.0203156	0.169169	0.905454
DR	3-carboxy-4-methyl-5-propyl-2-furanpropanoate (cmpf)	MR Egger	16	0.0437285	0.269388	0.873369
DR	3-carboxy-4-methyl-5-propyl-2-furanpropanoate (cmpf)	Weighted median	16	0.00255748	0.138337	0.98525
DR	Sulfate of piperine metabolite C18H21NO3 (3)	Inverse variance weighted	22	0.124441	0.0774551	0.108136
DR	3-carboxy-4-methyl-5-propyl-2-furanpropanoate (cmpf)	Simple mode	16	0.00889563	0.196699	0.964525
DR	3-carboxy-4-methyl-5-propyl-2-furanpropanoate (cmpf)	Weighted mode	16	0.00448439	0.158672	0.977826
DR	Taurodeoxycholate	MR Egger	20	-0.204304	0.183812	0.280987
DR	Taurodeoxycholate	Weighted median	20	-0.123875	0.115613	0.283961
DR	Sphingosine	Inverse variance weighted	16	-0.15368	0.0961516	0.109975
DR	Taurodeoxycholate	Simple mode	20	0.240745	0.229495	0.307329
DR	Taurodeoxycholate	Weighted mode	20	-0.228385	0.207222	0.284172
DR	2-hydroxy-4-(methylthio)butanoic acid	MR Egger	27	-0.192796	0.175318	0.281943
DR	2-hydroxy-4-(methylthio)butanoic acid	Weighted median	27	-0.0499061	0.0974577	0.608595
DR	Dopamine 3-o-sulfate	Inverse variance weighted	21	-0.226625	0.141918	0.110294
DR	2-hydroxy-4-(methylthio)butanoic acid	Simple mode	27	-0.0915127	0.151669	0.55149
DR	2-hydroxy-4-(methylthio)butanoic acid	Weighted mode	27	-0.11789	0.133289	0.384552
DR	3-methoxycatechol sulfate (2)	MR Egger	19	-0.0707981	0.333433	0.834374
DR	3-methoxycatechol sulfate (2)	Weighted median	19	0.00477961	0.135817	0.971927
DR	13-HODE + 9-HODE	Inverse variance weighted	18	-0.154016	0.096518	0.11055
DR	3-methoxycatechol sulfate (2)	Simple mode	19	-0.0195919	0.260624	0.940906
DR	3-methoxycatechol sulfate (2)	Weighted mode	19	-0.012222	0.202482	0.952533
DR	Adenosine 5'-diphosphate (ADP) to choline ratio	MR Egger	19	0.080015	0.262283	0.764015
DR	Adenosine 5'-diphosphate (ADP) to choline ratio	Weighted median	19	0.0926731	0.0968809	0.338785
DR	1-stearoyl-2-linoleoyl-GPI (18:0/18:2)	Inverse variance weighted	28	0.113075	0.070869	0.110589
DR	Adenosine 5'-diphosphate (ADP) to choline ratio	Simple mode	19	0.111005	0.174429	0.532529
DR	Adenosine 5'-diphosphate (ADP) to choline ratio	Weighted mode	19	0.0828143	0.13417	0.544811
DR	3-hydroxyisobutyrate to phosphate ratio	MR Egger	24	0.0141743	0.197374	0.943398
DR	3-hydroxyisobutyrate to phosphate ratio	Weighted median	24	0.107704	0.11955	0.367633
DR	N-acetyl-3-methylhistidine	Inverse variance weighted	27	-0.102462	0.0642751	0.110911
DR	3-hydroxyisobutyrate to phosphate ratio	Simple mode	24	0.194823	0.222272	0.389817
DR	3-hydroxyisobutyrate to phosphate ratio	Weighted mode	24	0.187125	0.204663	0.370042
DR	Phenylpyruvate to citrate ratio	MR Egger	29	0.232634	0.206665	0.270218
DR	Phenylpyruvate to citrate ratio	Weighted median	29	0.0225508	0.108032	0.83465
DR	Glutamine conjugate of C6H10O2 (2)	Inverse variance weighted	14	0.24084	0.151146	0.111063
DR	Phenylpyruvate to citrate ratio	Simple mode	29	0.0934042	0.208648	0.65784
DR	Phenylpyruvate to citrate ratio	Weighted mode	29	0.0790497	0.180944	0.665553
DR	Pro-hydroxy-pro	MR Egger	26	-0.12604	0.190008	0.513433
DR	Pro-hydroxy-pro	Weighted median	26	-0.077253	0.112471	0.492166
DR	Pyridoxal	Inverse variance weighted	31	-0.109697	0.0690737	0.11226
DR	Pro-hydroxy-pro	Simple mode	26	-0.178979	0.195785	0.369366
DR	Pro-hydroxy-pro	Weighted mode	26	-0.0588444	0.153834	0.70531
DR	3-aminoisobutyrate	MR Egger	29	-0.114919	0.0612544	0.071492
DR	3-aminoisobutyrate	Weighted median	29	-0.0662274	0.0499323	0.184725
DR	Phenylacetylglutamine	Inverse variance weighted	20	0.300706	0.18955	0.112645
DR	3-aminoisobutyrate	Simple mode	29	-0.127104	0.138382	0.3662
DR	3-aminoisobutyrate	Weighted mode	29	-0.0649279	0.0465897	0.174399
DR	1-stearoyl-2-oleoyl-GPS (18:0/18:1)	MR Egger	20	1.10077	0.307115	0.00212024
DR	1-stearoyl-2-oleoyl-GPS (18:0/18:1)	Weighted median	20	0.085714	0.136882	0.531191
DR	Octadecenedioate (C18:1-DC)	Inverse variance weighted	22	-0.0869158	0.0550486	0.11436
DR	1-stearoyl-2-oleoyl-GPS (18:0/18:1)	Simple mode	20	0.175288	0.236628	0.467886
DR	1-stearoyl-2-oleoyl-GPS (18:0/18:1)	Weighted mode	20	0.151776	0.200472	0.458281
DR	Bilirubin degradation product,C17H20N2O5 (2)	MR Egger	23	-0.0786696	0.0985172	0.433498
DR	Bilirubin degradation product,C17H20N2O5 (2)	Weighted median	23	-0.0336021	0.0705754	0.633992
DR	Adenosine 5'-monophosphate (AMP) to palmitate (16:0) ratio	Inverse variance weighted	17	-0.155186	0.0983677	0.114656
DR	Bilirubin degradation product,C17H20N2O5 (2)	Simple mode	23	-0.17372	0.151769	0.264663
DR	Bilirubin degradation product,C17H20N2O5 (2)	Weighted mode	23	-0.0318603	0.0716101	0.660729
DR	2-butenoylglycine	MR Egger	28	0.105231	0.194738	0.593539
DR	2-butenoylglycine	Weighted median	28	-0.0403629	0.0919591	0.660718
DR	Citraconate/glutaconate	Inverse variance weighted	24	-0.128371	0.0815346	0.115386
DR	2-butenoylglycine	Simple mode	28	0.0325318	0.164901	0.845086
DR	2-butenoylglycine	Weighted mode	28	-0.0257464	0.106092	0.810088
DR	Glycine to phosphate ratio	MR Egger	23	-0.0166665	0.0868903	0.849733
DR	Glycine to phosphate ratio	Weighted median	23	-0.0231356	0.057307	0.686424
DR	Ximenoylcarnitine (C26:1)	Inverse variance weighted	32	-0.0851048	0.0545634	0.118821
DR	Glycine to phosphate ratio	Simple mode	23	0.0316532	0.152365	0.837338
DR	Glycine to phosphate ratio	Weighted mode	23	-0.0203732	0.0598182	0.736647
DR	Sphingomyelin (d17:1/16:0,d18:1/15:0,d16:1/17:0)	MR Egger	33	0.0450933	0.146307	0.759984
DR	Sphingomyelin (d17:1/16:0,d18:1/15:0,d16:1/17:0)	Weighted median	33	-0.0737718	0.102239	0.470564
DR	Imidazole lactate	Inverse variance weighted	29	0.0664856	0.0427178	0.119615
DR	Sphingomyelin (d17:1/16:0,d18:1/15:0,d16:1/17:0)	Simple mode	33	0.141855	0.209323	0.502843
DR	Sphingomyelin (d17:1/16:0,d18:1/15:0,d16:1/17:0)	Weighted mode	33	-0.0262717	0.1073	0.808141
DR	N-delta-acetylornithine	MR Egger	24	-0.00858601	0.0573067	0.882267
DR	N-delta-acetylornithine	Weighted median	24	0.0618086	0.0532992	0.24619
DR	Fructose	Inverse variance weighted	20	-0.147686	0.0951204	0.120515
DR	N-delta-acetylornithine	Simple mode	24	0.121358	0.097377	0.225211
DR	N-delta-acetylornithine	Weighted mode	24	0.0381433	0.0466291	0.421743
DR	1-dihomo-linolenylglycerol (20:3)	MR Egger	23	-0.21819	0.184611	0.250459
DR	1-dihomo-linolenylglycerol (20:3)	Weighted median	23	-0.052225	0.102154	0.609184
DR	Beta-citrylglutamate	Inverse variance weighted	34	-0.0743773	0.0479652	0.120985
DR	1-dihomo-linolenylglycerol (20:3)	Simple mode	23	-0.0623795	0.191339	0.747493
DR	1-dihomo-linolenylglycerol (20:3)	Weighted mode	23	-0.042564	0.171899	0.806732
DR	Adenosine 5'-diphosphate (ADP) to glutamine ratio	MR Egger	20	-0.267841	0.219855	0.238853
DR	Adenosine 5'-diphosphate (ADP) to glutamine ratio	Weighted median	20	0.0360624	0.0974481	0.711332
DR	Trans-urocanate	Inverse variance weighted	19	-0.101514	0.0656256	0.121896
DR	Adenosine 5'-diphosphate (ADP) to glutamine ratio	Simple mode	20	-0.116492	0.164365	0.487093
DR	Adenosine 5'-diphosphate (ADP) to glutamine ratio	Weighted mode	20	-0.121493	0.150984	0.430961
DR	Uridine to pseudouridine ratio	MR Egger	24	0.130477	0.273159	0.637603
DR	Uridine to pseudouridine ratio	Weighted median	24	0.140516	0.119456	0.239475
DR	O-cresol sulfate	Inverse variance weighted	19	0.12941	0.0840389	0.12359
DR	Uridine to pseudouridine ratio	Simple mode	24	0.116679	0.221597	0.603556
DR	Uridine to pseudouridine ratio	Weighted mode	24	0.0734908	0.186966	0.697887
DR	Glycosyl ceramide (d18:1/23:1,d17:1/24:1)	MR Egger	20	-0.318476	0.200662	0.129894
DR	Glycosyl ceramide (d18:1/23:1,d17:1/24:1)	Weighted median	20	-0.176534	0.0925692	0.0565137
DR	Glutamate to 5-oxoproline ratio	Inverse variance weighted	21	0.128937	0.0837387	0.123619
DR	Glycosyl ceramide (d18:1/23:1,d17:1/24:1)	Simple mode	20	-0.208125	0.147995	0.175781
DR	Glycosyl ceramide (d18:1/23:1,d17:1/24:1)	Weighted mode	20	-0.226997	0.156209	0.162497
DR	N2-acetyl,N6-methyllysine	MR Egger	38	-0.0623639	0.0492207	0.213282
DR	N2-acetyl,N6-methyllysine	Weighted median	38	-0.0675194	0.04847	0.163616
DR	Taurodeoxycholic acid 3-sulfate	Inverse variance weighted	22	-0.0772253	0.0502888	0.124627
DR	N2-acetyl,N6-methyllysine	Simple mode	38	-0.0364968	0.102219	0.723086
DR	N2-acetyl,N6-methyllysine	Weighted mode	38	-0.0316515	0.0346328	0.366678
DR	2,4-di-tert-butylphenol	MR Egger	17	-0.293202	0.23338	0.22821
DR	2,4-di-tert-butylphenol	Weighted median	17	-0.183493	0.126323	0.146342
DR	Cholesterol to oleoyl-linoleoyl-glycerol (18:1 to 18:2) [2] ratio	Inverse variance weighted	34	0.245549	0.160669	0.126441
DR	2,4-di-tert-butylphenol	Simple mode	17	-0.246087	0.199772	0.235809
DR	2,4-di-tert-butylphenol	Weighted mode	17	-0.251791	0.158294	0.13125
DR	Adenosine 5'-diphosphate (ADP) to mannitol to sorbitol ratio	MR Egger	19	-0.181233	0.185162	0.341413
DR	Adenosine 5'-diphosphate (ADP) to mannitol to sorbitol ratio	Weighted median	19	0.0278427	0.10301	0.786936
DR	N-methylproline	Inverse variance weighted	21	0.139156	0.0911322	0.12677
DR	Adenosine 5'-diphosphate (ADP) to mannitol to sorbitol ratio	Simple mode	19	0.171293	0.191154	0.382029
DR	Adenosine 5'-diphosphate (ADP) to mannitol to sorbitol ratio	Weighted mode	19	0.166614	0.18541	0.380717
DR	1-linoleoyl-GPI (18:2)	MR Egger	21	0.213153	0.169921	0.224901
DR	1-linoleoyl-GPI (18:2)	Weighted median	21	0.0463965	0.0940685	0.621857
DR	4-vinylphenol sulfate	Inverse variance weighted	24	-0.128922	0.0849155	0.128954
DR	1-linoleoyl-GPI (18:2)	Simple mode	21	0.0743273	0.153852	0.634265
DR	1-linoleoyl-GPI (18:2)	Weighted mode	21	0.0602794	0.12874	0.644687
DR	Urate	MR Egger	29	-0.00391035	0.133679	0.976879
DR	Urate	Weighted median	29	0.0883057	0.0970439	0.362846
DR	3-hydroxyoctanoylcarnitine (1)	Inverse variance weighted	14	-0.163002	0.108671	0.133625
DR	Urate	Simple mode	29	0.0321946	0.167042	0.848559
DR	Urate	Weighted mode	29	0.0812519	0.103358	0.438399
DR	Kynurenine	MR Egger	27	-0.11627	0.242509	0.635788
DR	Kynurenine	Weighted median	27	-0.0446601	0.108632	0.680988
DR	Ornithine	Inverse variance weighted	22	0.120681	0.0804823	0.133751
DR	Kynurenine	Simple mode	27	-0.0585284	0.203956	0.776413
DR	Kynurenine	Weighted mode	27	-0.0478422	0.143192	0.740975
DR	2-furoylcarnitine	MR Egger	19	-0.0764664	0.189042	0.690893
DR	2-furoylcarnitine	Weighted median	19	0.0172499	0.113349	0.879043
DR	3-phosphoglycerate	Inverse variance weighted	25	0.125524	0.0837128	0.133755
DR	2-furoylcarnitine	Simple mode	19	0.0855394	0.207287	0.684728
DR	2-furoylcarnitine	Weighted mode	19	-0.0705527	0.188981	0.713262
DR	Spermidine to ergothioneine ratio	MR Egger	19	0.321262	0.167098	0.0714497
DR	Spermidine to ergothioneine ratio	Weighted median	19	0.00529501	0.103547	0.959217
DR	Maleate	Inverse variance weighted	21	-0.131182	0.0878685	0.135455
DR	Spermidine to ergothioneine ratio	Simple mode	19	-0.134865	0.204086	0.517095
DR	Spermidine to ergothioneine ratio	Weighted mode	19	0.0171298	0.170584	0.921122
DR	1-palmitoyl-GPC (16:0)	MR Egger	24	-0.0729569	0.165889	0.664378
DR	1-palmitoyl-GPC (16:0)	Weighted median	24	-0.120239	0.0997933	0.22825
DR	Acetylcarnitine (Biocrates platform)	Inverse variance weighted	20	0.141427	0.0947366	0.135478
DR	1-palmitoyl-GPC (16:0)	Simple mode	24	-0.133624	0.159102	0.40963
DR	1-palmitoyl-GPC (16:0)	Weighted mode	24	-0.140707	0.120551	0.255088
DR	3-ethylcatechol sulfate (2)	MR Egger	17	-0.137142	0.222743	0.547326
DR	3-ethylcatechol sulfate (2)	Weighted median	17	0.138291	0.110863	0.212249
DR	N-methyltaurine	Inverse variance weighted	24	0.0967773	0.0650751	0.136971
DR	3-ethylcatechol sulfate (2)	Simple mode	17	0.270697	0.194745	0.183563
DR	3-ethylcatechol sulfate (2)	Weighted mode	17	0.245997	0.185892	0.204325
DR	Iminodiacetate (IDA)	MR Egger	17	-0.122962	0.202689	0.553151
DR	Iminodiacetate (IDA)	Weighted median	17	-0.11518	0.117265	0.325991
DR	Blood sugar	Inverse variance weighted	22	-0.131232	0.0883099	0.137269
DR	Iminodiacetate (IDA)	Simple mode	17	-0.414719	0.186228	0.0406612
DR	Iminodiacetate (IDA)	Weighted mode	17	-0.0764601	0.160896	0.641056
DR	Isoleucine to phosphate ratio	MR Egger	23	-0.162006	0.236385	0.500621
DR	Isoleucine to phosphate ratio	Weighted median	23	-0.0341931	0.134312	0.799048
DR	Sphingomyelin (d18:0/18:0,d19:0/17:0)	Inverse variance weighted	27	0.10645	0.0720076	0.139325
DR	Isoleucine to phosphate ratio	Simple mode	23	-0.36977	0.24044	0.138335
DR	Isoleucine to phosphate ratio	Weighted mode	23	-0.0862925	0.221868	0.701062
DR	Linoleoyl-arachidonoyl-glycerol (18:2/20:4) [1]	MR Egger	19	-0.0780653	0.158671	0.629016
DR	Linoleoyl-arachidonoyl-glycerol (18:2/20:4) [1]	Weighted median	19	0.0688526	0.0824639	0.40375
DR	16a-hydroxy DHEA 3-sulfate	Inverse variance weighted	30	0.0569079	0.038616	0.140565
DR	Linoleoyl-arachidonoyl-glycerol (18:2/20:4) [1]	Simple mode	19	0.0288569	0.227888	0.900639
DR	Linoleoyl-arachidonoyl-glycerol (18:2/20:4) [1]	Weighted mode	19	0.0734415	0.0896931	0.423604
DR	Octadecenedioylcarnitine (C18:1-DC)	MR Egger	17	-0.0776628	0.0797273	0.345452
DR	Octadecenedioylcarnitine (C18:1-DC)	Weighted median	17	-0.0804261	0.0585352	0.169449
DR	Proline to trans-4-hydroxyproline ratio	Inverse variance weighted	24	0.139768	0.0949044	0.140827
DR	Octadecenedioylcarnitine (C18:1-DC)	Simple mode	17	-0.067131	0.14402	0.647411
DR	Octadecenedioylcarnitine (C18:1-DC)	Weighted mode	17	-0.0745589	0.0622253	0.248284
DR	N-lactoyl valine	MR Egger	12	0.234671	0.579527	0.694052
DR	N-lactoyl valine	Weighted median	12	0.190747	0.180166	0.289724
DR	Dodecenedioate (C12:1-DC)	Inverse variance weighted	21	0.115281	0.0783248	0.141065
DR	N-lactoyl valine	Simple mode	12	0.302876	0.35067	0.406188
DR	N-lactoyl valine	Weighted mode	12	0.302876	0.315011	0.356971
DR	Stearate (18:0)	MR Egger	17	-0.0502926	0.350132	0.887697
DR	Stearate (18:0)	Weighted median	17	-0.0546791	0.138494	0.692982
DR	4-vinylguaiacol sulfate	Inverse variance weighted	21	0.121066	0.0829871	0.144605
DR	Stearate (18:0)	Simple mode	17	-0.0628639	0.229732	0.787862
DR	Stearate (18:0)	Weighted mode	17	-0.0628639	0.211054	0.769645
DR	Cytidine	MR Egger	27	0.0229057	0.166037	0.891381
DR	Cytidine	Weighted median	27	0.0306592	0.101672	0.762995
DR	Bilirubin degradation product,C17H18N2O4 (1)	Inverse variance weighted	27	-0.0724176	0.0496816	0.144942
DR	Cytidine	Simple mode	27	0.22077	0.209128	0.30083
DR	Cytidine	Weighted mode	27	0.22077	0.167897	0.20002
DR	Indoleacetoylcarnitine	MR Egger	31	-0.16911	0.086747	0.06097
DR	Indoleacetoylcarnitine	Weighted median	31	-0.0944594	0.0738841	0.20108
DR	Iminodiacetate (IDA)	Inverse variance weighted	17	-0.126651	0.0869615	0.145283
DR	Indoleacetoylcarnitine	Simple mode	31	-0.0237147	0.131473	0.858069
DR	Indoleacetoylcarnitine	Weighted mode	31	-0.0920629	0.0869053	0.297896
DR	Stearoylcarnitine	MR Egger	22	0.29615	0.231423	0.215299
DR	Stearoylcarnitine	Weighted median	22	-0.0206238	0.110414	0.851828
DR	3-methylhistidine	Inverse variance weighted	27	-0.137093	0.0945121	0.14691
DR	Stearoylcarnitine	Simple mode	22	-0.04911	0.229895	0.832904
DR	Stearoylcarnitine	Weighted mode	22	-0.0665635	0.157707	0.677263
DR	Sphingomyelin (d18:1/14:0,d16:1/16:0)	MR Egger	27	-0.0143963	0.108092	0.895113
DR	Sphingomyelin (d18:1/14:0,d16:1/16:0)	Weighted median	27	-0.0566633	0.0885709	0.522335
DR	3-hydroxybutyroylglycine	Inverse variance weighted	27	-0.106052	0.0733356	0.148142
DR	Sphingomyelin (d18:1/14:0,d16:1/16:0)	Simple mode	27	0.0680771	0.175172	0.700714
DR	Sphingomyelin (d18:1/14:0,d16:1/16:0)	Weighted mode	27	-0.0475883	0.0864194	0.586563
DR	Erythritol in elite athletes	MR Egger	26	0.0933956	0.123167	0.455663
DR	Erythritol in elite athletes	Weighted median	26	0.0476892	0.0946215	0.614262
DR	Dopamine 4-sulfate	Inverse variance weighted	23	-0.102438	0.0714801	0.151828
DR	Erythritol in elite athletes	Simple mode	26	0.194187	0.171049	0.267029
DR	Erythritol in elite athletes	Weighted mode	26	0.0660368	0.101794	0.522428
DR	Epiandrosterone sulfate	MR Egger	27	-0.0531204	0.0457653	0.256723
DR	Epiandrosterone sulfate	Weighted median	27	-0.0270172	0.0382295	0.479745
DR	Phenyllactate (PLA) in elite athletes	Inverse variance weighted	27	-0.0977774	0.0685291	0.153637
DR	Epiandrosterone sulfate	Simple mode	27	-0.0716545	0.139808	0.612614
DR	Epiandrosterone sulfate	Weighted mode	27	-0.0314579	0.0372387	0.405948
DR	Galactonate	MR Egger	16	-0.112971	0.222139	0.618981
DR	Galactonate	Weighted median	16	-0.116007	0.109005	0.28722
DR	3b-hydroxy-5-cholenoic acid	Inverse variance weighted	30	0.0925816	0.0651734	0.15545
DR	Galactonate	Simple mode	16	-0.0700699	0.188691	0.715572
DR	Galactonate	Weighted mode	16	-0.101827	0.164195	0.54446
DR	Adenosine 5'-diphosphate (ADP) to 5-oxoproline ratio	MR Egger	16	0.0371073	0.200891	0.856102
DR	Adenosine 5'-diphosphate (ADP) to 5-oxoproline ratio	Weighted median	16	0.0403269	0.101802	0.692009
DR	Fructose to sucrose ratio	Inverse variance weighted	25	0.112594	0.0794753	0.156566
DR	Adenosine 5'-diphosphate (ADP) to 5-oxoproline ratio	Simple mode	16	-0.00960645	0.182785	0.958779
DR	Adenosine 5'-diphosphate (ADP) to 5-oxoproline ratio	Weighted mode	16	0.00555737	0.150924	0.971112
DR	Bilirubin (Z,Z) to etiocholanolone glucuronide ratio	MR Egger	30	0.0430874	0.0949884	0.653608
DR	Bilirubin (Z,Z) to etiocholanolone glucuronide ratio	Weighted median	30	-0.0313238	0.0677147	0.643661
DR	N-delta-acetylornithine	Inverse variance weighted	24	0.0542058	0.0382645	0.156598
DR	Bilirubin (Z,Z) to etiocholanolone glucuronide ratio	Simple mode	30	0.037287	0.132831	0.780925
DR	Bilirubin (Z,Z) to etiocholanolone glucuronide ratio	Weighted mode	30	-0.0108535	0.0628557	0.864108
DR	1-stearoyl-2-arachidonoyl-GPI (18:0/20:4)	MR Egger	21	0.0717022	0.206851	0.732674
DR	1-stearoyl-2-arachidonoyl-GPI (18:0/20:4)	Weighted median	21	0.0893646	0.0994805	0.369019
DR	Benzoate	Inverse variance weighted	14	0.150182	0.106159	0.15716
DR	1-stearoyl-2-arachidonoyl-GPI (18:0/20:4)	Simple mode	21	0.22582	0.182909	0.231288
DR	1-stearoyl-2-arachidonoyl-GPI (18:0/20:4)	Weighted mode	21	0.0944763	0.106012	0.383426
DR	Arachidonoylcarnitine (C20:4)	MR Egger	41	0.0441745	0.073478	0.55119
DR	Arachidonoylcarnitine (C20:4)	Weighted median	41	-0.00117704	0.0590459	0.984096
DR	N-acetyltaurine	Inverse variance weighted	22	-0.114411	0.0809221	0.157408
DR	Arachidonoylcarnitine (C20:4)	Simple mode	41	0.00102491	0.109148	0.992555
DR	Arachidonoylcarnitine (C20:4)	Weighted mode	41	-0.00450638	0.0586365	0.939124
DR	Adenosine 5'-monophosphate (AMP) to proline ratio	MR Egger	21	0.193132	0.178717	0.293375
DR	Adenosine 5'-monophosphate (AMP) to proline ratio	Weighted median	21	-0.00879637	0.114533	0.938781
DR	Cholate to phosphate ratio	Inverse variance weighted	14	0.524632	0.371685	0.158099
DR	Adenosine 5'-monophosphate (AMP) to proline ratio	Simple mode	21	-0.0832192	0.195204	0.674428
DR	Adenosine 5'-monophosphate (AMP) to proline ratio	Weighted mode	21	-0.00426909	0.180953	0.981412
DR	Succinylcarnitine	MR Egger	30	0.123098	0.143322	0.397694
DR	Succinylcarnitine	Weighted median	30	0.0678691	0.0883037	0.442139
DR	Linoleoyl-arachidonoyl-glycerol (18:2/20:4) [1]	Inverse variance weighted	19	-0.110074	0.0780666	0.15854
DR	Succinylcarnitine	Simple mode	30	0.0765881	0.1468	0.605829
DR	Succinylcarnitine	Weighted mode	30	0.054942	0.12108	0.653375
DR	Threonate	MR Egger	23	0.00985388	0.158351	0.95097
DR	Threonate	Weighted median	23	0.098371	0.111064	0.375773
DR	Galactonate	Inverse variance weighted	16	-0.120739	0.085743	0.159087
DR	Threonate	Simple mode	23	-0.28235	0.252863	0.276209
DR	Threonate	Weighted mode	23	0.268991	0.1865	0.163301
DR	1-(1-enyl-palmitoyl)-2-oleoyl-gpc (p-16:0/18:1)	MR Egger	22	-0.181086	0.15221	0.248093
DR	1-(1-enyl-palmitoyl)-2-oleoyl-gpc (p-16:0/18:1)	Weighted median	22	-0.0379942	0.102146	0.709922
DR	Alpha-ketoglutarate to pyruvate ratio	Inverse variance weighted	16	-0.158025	0.112268	0.159259
DR	1-(1-enyl-palmitoyl)-2-oleoyl-gpc (p-16:0/18:1)	Simple mode	22	-0.0219279	0.155474	0.889184
DR	1-(1-enyl-palmitoyl)-2-oleoyl-gpc (p-16:0/18:1)	Weighted mode	22	-0.0415888	0.141361	0.771492
DR	(N(1) + N(8))-acetylspermidine	MR Egger	31	-0.186185	0.132031	0.169129
DR	(N(1) + N(8))-acetylspermidine	Weighted median	31	-0.066332	0.0816623	0.416635
DR	Spermidine to pyruvate ratio	Inverse variance weighted	16	0.129835	0.0923779	0.159881
DR	(N(1) + N(8))-acetylspermidine	Simple mode	31	0.0177904	0.156875	0.910465
DR	(N(1) + N(8))-acetylspermidine	Weighted mode	31	-0.125453	0.082913	0.140727
DR	Glucuronide of piperine metabolite C17H21NO3 (3)	MR Egger	14	-0.101155	0.192964	0.609672
DR	Glucuronide of piperine metabolite C17H21NO3 (3)	Weighted median	14	-2.26e-05	0.100562	0.999821
DR	Tyrosine to pyruvate ratio	Inverse variance weighted	24	0.140575	0.100034	0.159942
DR	Glucuronide of piperine metabolite C17H21NO3 (3)	Simple mode	14	-0.0481035	0.182665	0.796414
DR	Glucuronide of piperine metabolite C17H21NO3 (3)	Weighted mode	14	0.0651885	0.142235	0.654293
DR	Leucine to N-palmitoyl-sphingosine (d18:1 to 16:0) ratio	MR Egger	24	-0.101697	0.295944	0.734382
DR	Leucine to N-palmitoyl-sphingosine (d18:1 to 16:0) ratio	Weighted median	24	0.175746	0.127366	0.167634
DR	Glycerate	Inverse variance weighted	27	0.105529	0.0753133	0.161155
DR	Leucine to N-palmitoyl-sphingosine (d18:1 to 16:0) ratio	Simple mode	24	0.382208	0.26789	0.167091
DR	Leucine to N-palmitoyl-sphingosine (d18:1 to 16:0) ratio	Weighted mode	24	0.155476	0.253334	0.545424
DR	1-(1-enyl-palmitoyl)-2-arachidonoyl-gpc (p-16:0/20:4)	MR Egger	38	-0.017906	0.0681708	0.794307
DR	1-(1-enyl-palmitoyl)-2-arachidonoyl-gpc (p-16:0/20:4)	Weighted median	38	-0.0181077	0.0566842	0.749386
DR	Quinolinate	Inverse variance weighted	20	-0.133175	0.0953912	0.162686
DR	1-(1-enyl-palmitoyl)-2-arachidonoyl-gpc (p-16:0/20:4)	Simple mode	38	-0.100909	0.130776	0.445245
DR	1-(1-enyl-palmitoyl)-2-arachidonoyl-gpc (p-16:0/20:4)	Weighted mode	38	-0.0427511	0.0584776	0.469342
DR	Adenosine 5'-diphosphate (ADP) to gluconate ratio	MR Egger	20	-0.334848	0.258941	0.212311
DR	Adenosine 5'-diphosphate (ADP) to gluconate ratio	Weighted median	20	-0.151775	0.100844	0.132309
DR	3-methyladipate	Inverse variance weighted	16	-0.153057	0.109994	0.164074
DR	Adenosine 5'-diphosphate (ADP) to gluconate ratio	Simple mode	20	-0.207872	0.157737	0.203227
DR	Adenosine 5'-diphosphate (ADP) to gluconate ratio	Weighted mode	20	-0.191069	0.142093	0.194566
DR	Dihomo-linoleoylcarnitine (C20:2)	MR Egger	29	0.00563371	0.258318	0.982761
DR	Dihomo-linoleoylcarnitine (C20:2)	Weighted median	29	0.0243531	0.0850499	0.774619
DR	Sphingomyelin (d18:2/24:1,d18:1/24:2)	Inverse variance weighted	32	0.271392	0.195166	0.164356
DR	Dihomo-linoleoylcarnitine (C20:2)	Simple mode	29	-0.019615	0.146206	0.894235
DR	Dihomo-linoleoylcarnitine (C20:2)	Weighted mode	29	-0.0304923	0.0913711	0.741078
DR	Histidine to trans-urocanate ratio	MR Egger	24	0.0946281	0.135886	0.493484
DR	Histidine to trans-urocanate ratio	Weighted median	24	0.0514925	0.0951177	0.588263
DR	2-ketocaprylate	Inverse variance weighted	26	0.0841974	0.0606669	0.165179
DR	Histidine to trans-urocanate ratio	Simple mode	24	-0.0559023	0.183201	0.763002
DR	Histidine to trans-urocanate ratio	Weighted mode	24	0.025227	0.0980517	0.799248
DR	Kynurenate	MR Egger	26	0.0121694	0.129166	0.92572
DR	Kynurenate	Weighted median	26	0.127649	0.0892591	0.15269
DR	Eicosanedioate (C20-DC)	Inverse variance weighted	13	-0.131624	0.095226	0.166903
DR	Kynurenate	Simple mode	26	0.0116547	0.17123	0.946276
DR	Kynurenate	Weighted mode	26	0.102504	0.0856978	0.242876
DR	Cortisone	MR Egger	16	0.0087632	0.22927	0.97005
DR	Cortisone	Weighted median	16	-0.0012502	0.147627	0.993243
DR	1-arachidonylglycerol (20:4)	Inverse variance weighted	20	-0.093781	0.0678508	0.166921
DR	Cortisone	Simple mode	16	0.0691833	0.222631	0.760265
DR	Cortisone	Weighted mode	16	0.026039	0.192972	0.894456
DR	Phosphate (UKB data field 30810)	MR Egger	23	-0.233069	0.20462	0.267518
DR	Phosphate (UKB data field 30810)	Weighted median	23	-0.122934	0.115199	0.285907
DR	Dihomo-linolenate (20:3n3 or n6)	Inverse variance weighted	26	-0.117788	0.0855287	0.168459
DR	Phosphate (UKB data field 30810)	Simple mode	23	-0.160998	0.222737	0.477409
DR	Phosphate (UKB data field 30810)	Weighted mode	23	-0.196934	0.181774	0.290362
DR	Spermidine to N-acetylputrescine ratio	MR Egger	20	0.0291345	0.127954	0.82245
DR	Spermidine to N-acetylputrescine ratio	Weighted median	20	-0.00192833	0.0879135	0.9825
DR	4-cholesten-3-one	Inverse variance weighted	20	0.0931553	0.0681995	0.171963
DR	Spermidine to N-acetylputrescine ratio	Simple mode	20	-0.0171895	0.152948	0.911694
DR	Spermidine to N-acetylputrescine ratio	Weighted mode	20	-0.00356581	0.095451	0.97059
DR	Glucose-to-mannose ratio	MR Egger	26	-0.374895	0.158627	0.0265496
DR	Glucose-to-mannose ratio	Weighted median	26	-0.265353	0.0910796	0.00357491
DR	Isovalerylglycine	Inverse variance weighted	25	0.0879283	0.064442	0.172424
DR	Glucose-to-mannose ratio	Simple mode	26	-0.343435	0.18457	0.0745842
DR	Glucose-to-mannose ratio	Weighted mode	26	-0.300646	0.100641	0.00622493
DR	4-methylguaiacol sulfate	MR Egger	13	0.189749	1.00338	0.853451
DR	4-methylguaiacol sulfate	Weighted median	13	0.00855277	0.141266	0.951722
DR	21-hydroxypregnenolone disulfate	Inverse variance weighted	36	-0.0973007	0.0716771	0.174627
DR	4-methylguaiacol sulfate	Simple mode	13	0.0100611	0.178663	0.956019
DR	4-methylguaiacol sulfate	Weighted mode	13	-0.0139043	0.147306	0.926357
DR	Furaneol sulfate	MR Egger	13	-0.0793005	0.185281	0.676909
DR	Furaneol sulfate	Weighted median	13	0.0395812	0.107314	0.71225
DR	2'-deoxyuridine	Inverse variance weighted	30	-0.29073	0.214335	0.174962
DR	Furaneol sulfate	Simple mode	13	0.232984	0.181147	0.222649
DR	Furaneol sulfate	Weighted mode	13	0.0095205	0.110554	0.932794
DR	1-(1-enyl-palmitoyl)-2-palmitoyl-GPC (P-16:0/16:0)	MR Egger	37	-0.145722	0.111538	0.199909
DR	1-(1-enyl-palmitoyl)-2-palmitoyl-GPC (P-16:0/16:0)	Weighted median	37	-0.0992675	0.0734427	0.176493
DR	Bilirubin degradation product,C17H18N2O4 (2)	Inverse variance weighted	27	-0.069221	0.051081	0.175379
DR	1-(1-enyl-palmitoyl)-2-palmitoyl-GPC (P-16:0/16:0)	Simple mode	37	-0.0322088	0.131146	0.807391
DR	1-(1-enyl-palmitoyl)-2-palmitoyl-GPC (P-16:0/16:0)	Weighted mode	37	-0.096971	0.0692533	0.170002
DR	N-acetylkynurenine (2)	MR Egger	18	0.0165287	0.0911009	0.858306
DR	N-acetylkynurenine (2)	Weighted median	18	-0.00691843	0.0600834	0.908328
DR	Gamma-glutamyltyrosine	Inverse variance weighted	23	0.10812	0.0799226	0.176116
DR	N-acetylkynurenine (2)	Simple mode	18	0.148736	0.184894	0.43225
DR	N-acetylkynurenine (2)	Weighted mode	18	-0.00157057	0.0614231	0.979898
DR	Linoleate (18:2n6)	MR Egger	19	0.183797	0.246879	0.466752
DR	Linoleate (18:2n6)	Weighted median	19	-0.0718784	0.133237	0.589557
DR	Glycochenodeoxycholate glucuronide (1)	Inverse variance weighted	26	0.0902904	0.0669968	0.17776
DR	Linoleate (18:2n6)	Simple mode	19	-0.13532	0.243956	0.585934
DR	Linoleate (18:2n6)	Weighted mode	19	-0.125756	0.216582	0.568682
DR	3-methylglutaconate	MR Egger	21	0.034518	0.0872458	0.696778
DR	3-methylglutaconate	Weighted median	21	0.00798321	0.0673158	0.905598
DR	Oleoylcarnitine	Inverse variance weighted	22	0.107289	0.0796881	0.178187
DR	3-methylglutaconate	Simple mode	21	0.0691327	0.146224	0.641486
DR	3-methylglutaconate	Weighted mode	21	0.0116794	0.064205	0.857486
DR	Alpha-ketobutyrate to pyruvate ratio	MR Egger	14	0.374473	0.41869	0.388699
DR	Alpha-ketobutyrate to pyruvate ratio	Weighted median	14	-0.00798512	0.166019	0.961638
DR	Beta-alanine	Inverse variance weighted	20	-0.100305	0.0747633	0.179713
DR	Alpha-ketobutyrate to pyruvate ratio	Simple mode	14	-0.137003	0.275875	0.627753
DR	Alpha-ketobutyrate to pyruvate ratio	Weighted mode	14	-0.0262055	0.254332	0.919506
DR	3,4-dihydroxybutyrate	MR Egger	28	0.0117086	0.801709	0.988459
DR	3,4-dihydroxybutyrate	Weighted median	28	0.248405	0.119283	0.0372986
DR	Histidine to trans-urocanate ratio	Inverse variance weighted	24	0.0905625	0.0675092	0.179764
DR	3,4-dihydroxybutyrate	Simple mode	28	0.084241	0.158267	0.598892
DR	3,4-dihydroxybutyrate	Weighted mode	28	0.195611	0.116966	0.106
DR	Behenoylcarnitine (C22)	MR Egger	26	-0.0321887	0.172476	0.853521
DR	Behenoylcarnitine (C22)	Weighted median	26	-0.0309571	0.100368	0.75775
DR	Behenoyl dihydrosphingomyelin (d18:0/22:0)	Inverse variance weighted	35	0.0927485	0.0692479	0.18045
DR	Behenoylcarnitine (C22)	Simple mode	26	0.0170405	0.19419	0.930773
DR	Behenoylcarnitine (C22)	Weighted mode	26	-0.00561014	0.14295	0.969006
DR	Propyl 4-hydroxybenzoate sulfate	MR Egger	26	0.228004	0.211808	0.292422
DR	Propyl 4-hydroxybenzoate sulfate	Weighted median	26	0.0518548	0.112982	0.64626
DR	Phosphate to urate ratio	Inverse variance weighted	33	-0.0970306	0.0725085	0.180833
DR	Propyl 4-hydroxybenzoate sulfate	Simple mode	26	0.0257062	0.198233	0.89786
DR	Propyl 4-hydroxybenzoate sulfate	Weighted mode	26	0.0836979	0.194019	0.669883
DR	Pantothenate	MR Egger	25	0.23384	0.218585	0.295814
DR	Pantothenate	Weighted median	25	0.0752772	0.126594	0.552088
DR	Phosphate to serine ratio	Inverse variance weighted	24	-0.131811	0.0988509	0.18239
DR	Pantothenate	Simple mode	25	0.244082	0.247968	0.334774
DR	Pantothenate	Weighted mode	25	0.216131	0.232026	0.360873
DR	Ornithine to glutamate ratio	MR Egger	17	-0.0557015	0.275231	0.842338
DR	Ornithine to glutamate ratio	Weighted median	17	-0.0834727	0.14098	0.553792
DR	3-hydroxy-3-methylglutarate	Inverse variance weighted	21	0.112448	0.0844987	0.183266
DR	Ornithine to glutamate ratio	Simple mode	17	-0.0564263	0.251529	0.825338
DR	Ornithine to glutamate ratio	Weighted mode	17	-0.0966743	0.220526	0.666972
DR	1-oleoyl-2-docosahexaenoyl-GPC (18:1/22:6)	MR Egger	30	-0.0674317	0.241782	0.782375
DR	1-oleoyl-2-docosahexaenoyl-GPC (18:1/22:6)	Weighted median	30	-0.0321397	0.112739	0.775583
DR	Adenosine 5'-diphosphate (ADP) to N-palmitoyl-sphingosine (d18:1 to 16:0) ratio	Inverse variance weighted	19	-0.112788	0.085096	0.185031
DR	1-oleoyl-2-docosahexaenoyl-GPC (18:1/22:6)	Simple mode	30	0.299969	0.222615	0.188259
DR	1-oleoyl-2-docosahexaenoyl-GPC (18:1/22:6)	Weighted mode	30	-0.0205777	0.198016	0.917949
DR	3b-hydroxy-5-cholenoic acid	MR Egger	30	-0.0430797	0.153386	0.780884
DR	3b-hydroxy-5-cholenoic acid	Weighted median	30	0.0760825	0.0926375	0.41148
DR	N6-methyllysine	Inverse variance weighted	39	0.0478084	0.0361244	0.185689
DR	3b-hydroxy-5-cholenoic acid	Simple mode	30	0.140208	0.183462	0.450902
DR	3b-hydroxy-5-cholenoic acid	Weighted mode	30	0.0984317	0.172432	0.572502
DR	Palmitoylcholine	MR Egger	22	0.372369	0.193792	0.069037
DR	Palmitoylcholine	Weighted median	22	-0.0106431	0.125986	0.932676
DR	Sphingomyelin (d18:1/22:2,d18:2/22:1,d16:1/24:2)	Inverse variance weighted	19	0.147329	0.111701	0.187183
DR	Palmitoylcholine	Simple mode	22	-0.046474	0.249662	0.854116
DR	Palmitoylcholine	Weighted mode	22	-0.0990224	0.212786	0.646463
DR	3-bromo-5-chloro-2,6-dihydroxybenzoic acid	MR Egger	26	0.0794583	0.145081	0.588968
DR	3-bromo-5-chloro-2,6-dihydroxybenzoic acid	Weighted median	26	0.0485512	0.101129	0.631161
DR	1-stearoyl-2-oleoyl-gpc (18:0/18:1)	Inverse variance weighted	34	0.0966762	0.0738062	0.190241
DR	3-bromo-5-chloro-2,6-dihydroxybenzoic acid	Simple mode	26	-0.235898	0.218543	0.290709
DR	3-bromo-5-chloro-2,6-dihydroxybenzoic acid	Weighted mode	26	0.172501	0.141698	0.234825
DR	2,3-dihydroxy-2-methylbutyrate	MR Egger	13	-0.0908498	0.32855	0.787277
DR	2,3-dihydroxy-2-methylbutyrate	Weighted median	13	-0.0973036	0.166612	0.559211
DR	Phosphate to mannose ratio	Inverse variance weighted	26	-0.110621	0.0845709	0.190865
DR	2,3-dihydroxy-2-methylbutyrate	Simple mode	13	-0.278853	0.288973	0.3536
DR	2,3-dihydroxy-2-methylbutyrate	Weighted mode	13	-0.205294	0.280799	0.478748
DR	Androstenediol (3beta,17beta) disulfate (2)	MR Egger	35	-0.0946749	0.219952	0.669679
DR	Androstenediol (3beta,17beta) disulfate (2)	Weighted median	35	-0.0778625	0.10662	0.46522
DR	Glycosyl-N-tricosanoyl-sphingadienine (d18:2/23:0)	Inverse variance weighted	22	0.0887859	0.0679344	0.191235
DR	Androstenediol (3beta,17beta) disulfate (2)	Simple mode	35	0.12144	0.193875	0.535248
DR	Androstenediol (3beta,17beta) disulfate (2)	Weighted mode	35	-0.0442833	0.134856	0.744642
DR	2'-o-methyluridine	MR Egger	17	0.0273332	0.0644982	0.677739
DR	2'-o-methyluridine	Weighted median	17	0.0302315	0.0424677	0.476546
DR	N-lactoyl isoleucine	Inverse variance weighted	16	0.143311	0.109947	0.192419
DR	2'-o-methyluridine	Simple mode	17	0.0496829	0.181124	0.787362
DR	2'-o-methyluridine	Weighted mode	17	0.0286891	0.0456448	0.538527
DR	Paraxanthine to linoleate (18:2n6) ratio	MR Egger	17	0.30813	0.308829	0.33423
DR	Paraxanthine to linoleate (18:2n6) ratio	Weighted median	17	-0.0439489	0.138592	0.75116
DR	3-carboxy-4-methyl-5-propyl-2-furanpropanoate (cmpf)	Inverse variance weighted	16	-0.15831	0.121765	0.193557
DR	Paraxanthine to linoleate (18:2n6) ratio	Simple mode	17	-0.129374	0.27402	0.643206
DR	Paraxanthine to linoleate (18:2n6) ratio	Weighted mode	17	-0.0891241	0.183821	0.63436
DR	Picolinoylglycine	MR Egger	23	0.0140621	0.222211	0.95014
DR	Picolinoylglycine	Weighted median	23	0.122732	0.119859	0.305852
DR	Caffeic acid sulfate	Inverse variance weighted	21	-0.153471	0.118147	0.193949
DR	Picolinoylglycine	Simple mode	23	0.198114	0.237398	0.412958
DR	Picolinoylglycine	Weighted mode	23	0.229172	0.194004	0.250105
DR	Catechol sulfate	MR Egger	26	-0.0548793	0.221468	0.806398
DR	Catechol sulfate	Weighted median	26	-0.0640333	0.118844	0.590023
DR	5alpha-pregnan-3beta,20beta-diol monosulfate (1)	Inverse variance weighted	29	0.0686353	0.0529537	0.194928
DR	Catechol sulfate	Simple mode	26	-0.126748	0.236895	0.597352
DR	Catechol sulfate	Weighted mode	26	-0.159376	0.234014	0.502097
DR	Sphingomyelin (d18:2/24:1,d18:1/24:2)	MR Egger	32	0.592512	0.473814	0.220777
DR	Sphingomyelin (d18:2/24:1,d18:1/24:2)	Weighted median	32	-0.028152	0.121411	0.816636
DR	N-acetylcitrulline	Inverse variance weighted	22	-0.0557183	0.0431045	0.196139
DR	Sphingomyelin (d18:2/24:1,d18:1/24:2)	Simple mode	32	-0.0360209	0.233078	0.878182
DR	Sphingomyelin (d18:2/24:1,d18:1/24:2)	Weighted mode	32	-0.0478806	0.224251	0.832324
DR	Plasma free proline	MR Egger	32	-0.0479812	0.125657	0.705269
DR	Plasma free proline	Weighted median	32	-0.0669279	0.11351	0.555444
DR	Sphinganine	Inverse variance weighted	22	0.105427	0.0817114	0.19697
DR	Plasma free proline	Simple mode	32	-0.0387294	0.178598	0.829744
DR	Plasma free proline	Weighted mode	32	-0.0444928	0.118989	0.711006
DR	Alpha-ketoglutarate to kynurenine ratio	MR Egger	23	0.00112728	0.207201	0.99571
DR	Alpha-ketoglutarate to kynurenine ratio	Weighted median	23	0.0338082	0.108373	0.75507
DR	Trans-4-hydroxyproline	Inverse variance weighted	22	-0.101893	0.0792364	0.198466
DR	Alpha-ketoglutarate to kynurenine ratio	Simple mode	23	0.0972453	0.180852	0.596177
DR	Alpha-ketoglutarate to kynurenine ratio	Weighted mode	23	0.0972453	0.170104	0.573333
DR	5-dodecenoylcarnitine (C12:1)	MR Egger	22	0.111757	0.247207	0.656076
DR	5-dodecenoylcarnitine (C12:1)	Weighted median	22	0.0492418	0.122824	0.688484
DR	1-palmitoyl-2-oleoyl-GPI (16:0/18:1)	Inverse variance weighted	24	0.111797	0.0871978	0.199804
DR	5-dodecenoylcarnitine (C12:1)	Simple mode	22	-0.0776852	0.201468	0.703674
DR	5-dodecenoylcarnitine (C12:1)	Weighted mode	22	-0.0222154	0.190104	0.908082
DR	1-(1-enyl-palmitoyl)-GPE (p-16:0)	MR Egger	22	-0.146788	0.226845	0.524934
DR	1-(1-enyl-palmitoyl)-GPE (p-16:0)	Weighted median	22	0.0685598	0.127415	0.590521
DR	Catechol glucuronide	Inverse variance weighted	16	0.0939865	0.0735465	0.201278
DR	1-(1-enyl-palmitoyl)-GPE (p-16:0)	Simple mode	22	0.125708	0.235	0.598319
DR	1-(1-enyl-palmitoyl)-GPE (p-16:0)	Weighted mode	22	0.0903804	0.203664	0.661746
DR	Theobromine	MR Egger	26	0.311947	0.246208	0.217312
DR	Theobromine	Weighted median	26	0.144968	0.117958	0.219081
DR	11beta-hydroxyetiocholanolone glucuronide	Inverse variance weighted	21	0.112277	0.0882209	0.203132
DR	Theobromine	Simple mode	26	0.189853	0.225687	0.408197
DR	Theobromine	Weighted mode	26	0.171029	0.224007	0.452313
DR	3-ethylcatechol sulfate (1)	MR Egger	17	-0.417885	0.239406	0.101341
DR	3-ethylcatechol sulfate (1)	Weighted median	17	-0.164506	0.126007	0.191712
DR	5-hydroxymethyl-2-furoylcarnitine	Inverse variance weighted	23	0.0938061	0.0738084	0.20375
DR	3-ethylcatechol sulfate (1)	Simple mode	17	-0.240738	0.206915	0.261698
DR	3-ethylcatechol sulfate (1)	Weighted mode	17	-0.210188	0.191263	0.288053
DR	Arachidonoylcholine	MR Egger	19	0.0582845	0.176533	0.745311
DR	Arachidonoylcholine	Weighted median	19	-0.00235771	0.118664	0.984148
DR	N-formylanthranilic acid	Inverse variance weighted	23	0.0792946	0.062409	0.203884
DR	Arachidonoylcholine	Simple mode	19	-0.0907565	0.19697	0.650487
DR	Arachidonoylcholine	Weighted mode	19	-0.0341039	0.130948	0.797482
DR	Hypotaurine to cysteine ratio	MR Egger	33	-0.160178	0.396391	0.68892
DR	Hypotaurine to cysteine ratio	Weighted median	33	-0.0275729	0.107673	0.797888
DR	N,N,N-trimethyl-5-aminovalerate	Inverse variance weighted	33	0.0816793	0.0643803	0.204548
DR	Hypotaurine to cysteine ratio	Simple mode	33	0.147739	0.172215	0.397341
DR	Hypotaurine to cysteine ratio	Weighted mode	33	0.0315314	0.150523	0.835402
DR	Umbelliferone sulfate	MR Egger	19	-0.0514309	0.136157	0.710304
DR	Umbelliferone sulfate	Weighted median	19	-0.00677282	0.0928344	0.941841
DR	Alpha-tocopherol	Inverse variance weighted	27	-0.0923988	0.0728976	0.204971
DR	Umbelliferone sulfate	Simple mode	19	-0.0437874	0.177597	0.808043
DR	Umbelliferone sulfate	Weighted mode	19	-0.171244	0.157455	0.291133
DR	Pristanate	MR Egger	13	0.468653	0.16237	0.0148028
DR	Pristanate	Weighted median	13	0.162537	0.117755	0.167496
DR	Homostachydrine	Inverse variance weighted	25	0.110492	0.0871876	0.205052
DR	Pristanate	Simple mode	13	0.234275	0.166694	0.185254
DR	Pristanate	Weighted mode	13	0.206495	0.16231	0.227394
DR	Glycine conjugate of C10H14O2 (1)	MR Egger	24	0.136828	0.155289	0.38778
DR	Glycine conjugate of C10H14O2 (1)	Weighted median	24	0.15548	0.103178	0.131834
DR	Hydroxypalmitoyl sphingomyelin (d18:1/16:0(OH))	Inverse variance weighted	32	0.0799581	0.0632103	0.205888
DR	Glycine conjugate of C10H14O2 (1)	Simple mode	24	0.168391	0.169712	0.331416
DR	Glycine conjugate of C10H14O2 (1)	Weighted mode	24	0.154241	0.115186	0.193638
DR	Inosine 5'-monophosphate (IMP) to urate ratio	MR Egger	19	0.286321	0.303925	0.35935
DR	Inosine 5'-monophosphate (IMP) to urate ratio	Weighted median	19	-0.021939	0.100957	0.827966
DR	4-hydroxychlorothalonil	Inverse variance weighted	24	0.0841494	0.0666833	0.206975
DR	Inosine 5'-monophosphate (IMP) to urate ratio	Simple mode	19	-0.000863424	0.159358	0.995737
DR	Inosine 5'-monophosphate (IMP) to urate ratio	Weighted mode	19	-0.0344888	0.136681	0.803644
DR	Pyridoxal	MR Egger	31	-0.117847	0.155964	0.455982
DR	Pyridoxal	Weighted median	31	-0.181792	0.10181	0.0741638
DR	1-methyl-4-imidazoleacetate	Inverse variance weighted	26	-0.083129	0.0659056	0.207188
DR	Pyridoxal	Simple mode	31	-0.248641	0.169395	0.15256
DR	Pyridoxal	Weighted mode	31	-0.224508	0.144602	0.131007
DR	Beta-hydroxyisovalerate	MR Egger	26	-0.121171	0.154557	0.440716
DR	Beta-hydroxyisovalerate	Weighted median	26	0.083196	0.0958285	0.385298
DR	3-formylindole	Inverse variance weighted	36	-0.207853	0.165179	0.208264
DR	Beta-hydroxyisovalerate	Simple mode	26	0.0773165	0.168867	0.651013
DR	Beta-hydroxyisovalerate	Weighted mode	26	0.0958474	0.142175	0.506402
DR	2,3-dihydroxyisovalerate	MR Egger	22	-0.0522344	0.188769	0.784842
DR	2,3-dihydroxyisovalerate	Weighted median	22	-0.101242	0.115136	0.379224
DR	N-acetyl-1-methylhistidine	Inverse variance weighted	32	-0.0437098	0.034839	0.209616
DR	2,3-dihydroxyisovalerate	Simple mode	22	-0.0688941	0.187599	0.717114
DR	2,3-dihydroxyisovalerate	Weighted mode	22	-0.12589	0.135657	0.363951
DR	Dopamine 3-o-sulfate	MR Egger	21	0.0324662	0.316671	0.919416
DR	Dopamine 3-o-sulfate	Weighted median	21	-0.147855	0.120754	0.22079
DR	Mannose to N-acetylglucosamine to N-acetylgalactosamine ratio	Inverse variance weighted	26	0.0777643	0.0621123	0.210571
DR	Dopamine 3-o-sulfate	Simple mode	21	-0.133485	0.199868	0.511853
DR	Dopamine 3-o-sulfate	Weighted mode	21	-0.185799	0.183271	0.32279
DR	Alpha-ketobutyrate to 3-methyl-2-oxobutyrate ratio	MR Egger	21	-0.219723	0.282564	0.446378
DR	Alpha-ketobutyrate to 3-methyl-2-oxobutyrate ratio	Weighted median	21	0.0132484	0.120528	0.912474
DR	Aspartate to mannose ratio	Inverse variance weighted	22	-0.127578	0.101915	0.210641
DR	Alpha-ketobutyrate to 3-methyl-2-oxobutyrate ratio	Simple mode	21	0.00872684	0.176914	0.961147
DR	Alpha-ketobutyrate to 3-methyl-2-oxobutyrate ratio	Weighted mode	21	0.0360385	0.158971	0.822959
DR	1-linoleoyl-GPE (18:2)	MR Egger	30	-0.0652118	0.119183	0.588605
DR	1-linoleoyl-GPE (18:2)	Weighted median	30	-0.0124734	0.0862171	0.884968
DR	N1-methylinosine	Inverse variance weighted	27	-0.114389	0.0914095	0.210794
DR	1-linoleoyl-GPE (18:2)	Simple mode	30	0.109464	0.146051	0.459599
DR	1-linoleoyl-GPE (18:2)	Weighted mode	30	-0.0232219	0.0931639	0.804918
DR	10-undecenoate (11:1n1)	MR Egger	16	-0.0333414	0.116668	0.779232
DR	10-undecenoate (11:1n1)	Weighted median	16	-0.0911605	0.0874822	0.29739
DR	Prolylglycine	Inverse variance weighted	29	-0.0907298	0.0725826	0.211291
DR	10-undecenoate (11:1n1)	Simple mode	16	-0.258826	0.222123	0.262119
DR	10-undecenoate (11:1n1)	Weighted mode	16	-0.084712	0.0885517	0.353915
DR	Margarate (17:0)	MR Egger	24	-0.0811795	0.18009	0.656565
DR	Margarate (17:0)	Weighted median	24	-0.0375497	0.105585	0.722113
DR	1-oleoyl-2-docosahexaenoyl-GPC (18:1/22:6)	Inverse variance weighted	30	-0.101347	0.0811702	0.211821
DR	Margarate (17:0)	Simple mode	24	-0.0517736	0.196351	0.794375
DR	Margarate (17:0)	Weighted mode	24	-0.0517736	0.171318	0.76521
DR	Octadecanedioate	MR Egger	26	0.222222	0.168744	0.200304
DR	Octadecanedioate	Weighted median	26	0.00999308	0.0937093	0.915075
DR	Adenosine 5'-diphosphate (ADP) to flavin adenine dinucleotide (FAD) ratio	Inverse variance weighted	23	-0.0703026	0.0565149	0.213512
DR	Octadecanedioate	Simple mode	26	0.292897	0.189181	0.134132
DR	Octadecanedioate	Weighted mode	26	0.175808	0.153251	0.262165
DR	Alpha-ketoglutarate	MR Egger	25	-0.328483	0.186386	0.0912921
DR	Alpha-ketoglutarate	Weighted median	25	-0.0557956	0.106614	0.600735
DR	Isoleucine to phosphate ratio	Inverse variance weighted	23	-0.114112	0.0917355	0.213527
DR	Alpha-ketoglutarate	Simple mode	25	0.0704977	0.20618	0.735384
DR	Alpha-ketoglutarate	Weighted mode	25	0.0492196	0.16951	0.774033
DR	Eicosenedioate (C20:1-DC)	MR Egger	19	-0.105398	0.195582	0.596945
DR	Eicosenedioate (C20:1-DC)	Weighted median	19	-0.0848194	0.125241	0.498247
DR	Gentisate	Inverse variance weighted	24	-0.124709	0.100416	0.214264
DR	Eicosenedioate (C20:1-DC)	Simple mode	19	0.0306334	0.166151	0.855784
DR	Eicosenedioate (C20:1-DC)	Weighted mode	19	-0.0409625	0.151629	0.790118
DR	Alpha-ketobutyrate	MR Egger	16	0.232902	0.286608	0.430041
DR	Alpha-ketobutyrate	Weighted median	16	0.0204574	0.155946	0.895631
DR	Levulinoylcarnitine	Inverse variance weighted	20	-0.110933	0.0893443	0.214371
DR	Alpha-ketobutyrate	Simple mode	16	0.0510027	0.283934	0.859848
DR	Alpha-ketobutyrate	Weighted mode	16	0.130501	0.248901	0.607726
DR	Nisinate (24:6n3)	MR Egger	18	0.139309	0.15089	0.369592
DR	Nisinate (24:6n3)	Weighted median	18	-0.0283259	0.0892668	0.751003
DR	N-formylphenylalanine	Inverse variance weighted	32	0.0968335	0.078047	0.214713
DR	Nisinate (24:6n3)	Simple mode	18	-0.0334191	0.139842	0.81398
DR	Nisinate (24:6n3)	Weighted mode	18	-0.00315793	0.135778	0.981715
DR	Carnitine C18:2	MR Egger	28	0.40433	0.403256	0.325265
DR	Carnitine C18:2	Weighted median	28	-0.0110637	0.0984539	0.910527
DR	Mannose	Inverse variance weighted	26	0.106723	0.0861638	0.215492
DR	Carnitine C18:2	Simple mode	28	-0.0726039	0.177158	0.685167
DR	Carnitine C18:2	Weighted mode	28	-0.00247658	0.10981	0.982172
DR	1-oleoylglycerol (18:1)	MR Egger	27	0.371142	0.228535	0.116918
DR	1-oleoylglycerol (18:1)	Weighted median	27	0.00476119	0.109408	0.965289
DR	N,n,n-trimethyl-alanylproline betaine (tmap)	Inverse variance weighted	26	-0.123107	0.0994207	0.215625
DR	1-oleoylglycerol (18:1)	Simple mode	27	0.0352119	0.205075	0.865001
DR	1-oleoylglycerol (18:1)	Weighted mode	27	0.0427997	0.208639	0.839062
DR	Alpha-ketoglutarate to alpha-ketobutyrate ratio	MR Egger	20	-0.0111838	0.257773	0.965871
DR	Alpha-ketoglutarate to alpha-ketobutyrate ratio	Weighted median	20	0.0564842	0.123947	0.648596
DR	Sphingomyelin (d18:1/25:0,d19:0/24:1,d20:1/23:0,d19:1/24:0)	Inverse variance weighted	28	0.0845326	0.068568	0.21764
DR	Alpha-ketoglutarate to alpha-ketobutyrate ratio	Simple mode	20	0.147551	0.196205	0.46125
DR	Alpha-ketoglutarate to alpha-ketobutyrate ratio	Weighted mode	20	0.0504137	0.184645	0.787775
DR	Glucose to N-stearoyl-sphingosine (d18:1 to 18:0) ratio	MR Egger	15	-0.216575	0.467134	0.650583
DR	Glucose to N-stearoyl-sphingosine (d18:1 to 18:0) ratio	Weighted median	15	-0.0736137	0.132815	0.579401
DR	Alpha-tocopherol to sulfate ratio	Inverse variance weighted	17	0.127888	0.104039	0.218986
DR	Glucose to N-stearoyl-sphingosine (d18:1 to 18:0) ratio	Simple mode	15	-0.0345167	0.211497	0.872692
DR	Glucose to N-stearoyl-sphingosine (d18:1 to 18:0) ratio	Weighted mode	15	-0.0461141	0.157752	0.774329
DR	Phytanate	MR Egger	21	0.019217	0.189035	0.920093
DR	Phytanate	Weighted median	21	0.131289	0.119324	0.271214
DR	Carnitine	Inverse variance weighted	27	0.0706159	0.0580388	0.223718
DR	Phytanate	Simple mode	21	0.365535	0.247151	0.15472
DR	Phytanate	Weighted mode	21	0.168837	0.187211	0.377867
DR	1-arachidonoyl-gpc (20:4n6)	MR Egger	29	-0.0507583	0.0753445	0.506239
DR	1-arachidonoyl-gpc (20:4n6)	Weighted median	29	-0.00875363	0.0538561	0.870883
DR	2-hydroxyarachidate	Inverse variance weighted	23	-0.104319	0.0862445	0.226441
DR	1-arachidonoyl-gpc (20:4n6)	Simple mode	29	-0.146108	0.158838	0.365508
DR	1-arachidonoyl-gpc (20:4n6)	Weighted mode	29	-0.0182164	0.0514233	0.72581
DR	Butyrate/isobutyrate (4:0)	MR Egger	20	0.121889	0.272562	0.660067
DR	Butyrate/isobutyrate (4:0)	Weighted median	20	0.00823702	0.129732	0.949374
DR	Gamma-glutamylhistidine	Inverse variance weighted	20	-0.17259	0.142731	0.226586
DR	Butyrate/isobutyrate (4:0)	Simple mode	20	-0.174066	0.226037	0.450724
DR	Butyrate/isobutyrate (4:0)	Weighted mode	20	-0.0249409	0.179765	0.891114
DR	4-allylphenol sulfate	MR Egger	19	0.210306	0.28658	0.473042
DR	4-allylphenol sulfate	Weighted median	19	0.0158888	0.124516	0.898462
DR	Adenosine 5'-monophosphate (AMP) to asparagine ratio	Inverse variance weighted	23	-0.112228	0.0928849	0.226953
DR	4-allylphenol sulfate	Simple mode	19	-0.0325526	0.209387	0.878184
DR	4-allylphenol sulfate	Weighted mode	19	-0.0593018	0.233963	0.80278
DR	9-hydroxystearate	MR Egger	25	-0.185679	0.248583	0.46266
DR	9-hydroxystearate	Weighted median	25	0.135782	0.114011	0.233668
DR	N-acetyl-L-alanine	Inverse variance weighted	34	0.087659	0.0726714	0.227726
DR	9-hydroxystearate	Simple mode	25	0.083696	0.226666	0.71518
DR	9-hydroxystearate	Weighted mode	25	0.167105	0.205904	0.425015
DR	Phosphate to linoleoyl-arachidonoyl-glycerol (18:2 to 20:4) [2] ratio	MR Egger	29	0.100291	0.129988	0.447089
DR	Phosphate to linoleoyl-arachidonoyl-glycerol (18:2 to 20:4) [2] ratio	Weighted median	29	0.0199896	0.0846554	0.813332
DR	Methyl-4-hydroxybenzoate sulfate	Inverse variance weighted	24	0.105029	0.0870913	0.227832
DR	Phosphate to linoleoyl-arachidonoyl-glycerol (18:2 to 20:4) [2] ratio	Simple mode	29	0.0877736	0.202532	0.668058
DR	Phosphate to linoleoyl-arachidonoyl-glycerol (18:2 to 20:4) [2] ratio	Weighted mode	29	0.00676472	0.0910994	0.941334
DR	Pyrraline	MR Egger	21	-0.19233	0.364466	0.603815
DR	Pyrraline	Weighted median	21	-0.105342	0.123548	0.393862
DR	1-lignoceroyl-GPC (24:0)	Inverse variance weighted	17	0.104514	0.0867046	0.228046
DR	Pyrraline	Simple mode	21	-0.119698	0.183614	0.521887
DR	Pyrraline	Weighted mode	21	-0.0948915	0.174902	0.593441
DR	1,2-dilinoleoyl-GPE (18:2/18:2)	MR Egger	27	-0.122818	0.148307	0.415428
DR	1,2-dilinoleoyl-GPE (18:2/18:2)	Weighted median	27	-0.0105418	0.0902103	0.906973
DR	Gamma-glutamyltryptophan	Inverse variance weighted	22	-0.0915183	0.0759633	0.228292
DR	1,2-dilinoleoyl-GPE (18:2/18:2)	Simple mode	27	-0.068861	0.156628	0.663827
DR	1,2-dilinoleoyl-GPE (18:2/18:2)	Weighted mode	27	-0.0166432	0.10328	0.873224
DR	Vanillic acid glycine	MR Egger	23	-0.0698136	0.240111	0.77409
DR	Vanillic acid glycine	Weighted median	23	-0.024457	0.111836	0.826895
DR	1-dihomo-linolenylglycerol (20:3)	Inverse variance weighted	23	-0.0912579	0.0757475	0.228294
DR	Vanillic acid glycine	Simple mode	23	-0.15588	0.224403	0.49455
DR	Vanillic acid glycine	Weighted mode	23	-0.0940185	0.194061	0.632834
DR	Hexanoylglutamine	MR Egger	25	0.352789	0.3755	0.357228
DR	Hexanoylglutamine	Weighted median	25	0.386874	0.0915418	2.38e-05
DR	Succinate	Inverse variance weighted	15	-0.118851	0.0986848	0.228454
DR	Hexanoylglutamine	Simple mode	25	0.16288	0.186738	0.391721
DR	Hexanoylglutamine	Weighted mode	25	0.347161	0.0859515	0.000477397
DR	Taurochenodeoxycholic acid 3-sulfate	MR Egger	35	-0.288815	0.153577	0.0688783
DR	Taurochenodeoxycholic acid 3-sulfate	Weighted median	35	-0.0851568	0.0824831	0.301878
DR	Glycine to phosphate ratio	Inverse variance weighted	23	-0.0708643	0.0591905	0.231219
DR	Taurochenodeoxycholic acid 3-sulfate	Simple mode	35	-0.0351995	0.155183	0.821917
DR	Taurochenodeoxycholic acid 3-sulfate	Weighted mode	35	-0.0497996	0.13346	0.711359
DR	Pregnenediol disulfate (C21H34O8S2)	MR Egger	36	0.0375623	0.101646	0.714016
DR	Pregnenediol disulfate (C21H34O8S2)	Weighted median	36	-0.0150975	0.0730426	0.836249
DR	2-hydroxyhippurate	Inverse variance weighted	20	-0.155302	0.129844	0.231672
DR	Pregnenediol disulfate (C21H34O8S2)	Simple mode	36	-0.157833	0.168876	0.356396
DR	Pregnenediol disulfate (C21H34O8S2)	Weighted mode	36	-0.0367044	0.0735556	0.6209
DR	1-palmitoleoylglycerol (16:1)	MR Egger	34	0.0704477	0.118609	0.556722
DR	1-palmitoleoylglycerol (16:1)	Weighted median	34	-0.0470831	0.0797092	0.554731
DR	(16 or 17)-methylstearate (a19:0 or i19:0)	Inverse variance weighted	19	-0.145881	0.12199	0.231755
DR	1-palmitoleoylglycerol (16:1)	Simple mode	34	-0.0641225	0.162357	0.695423
DR	1-palmitoleoylglycerol (16:1)	Weighted mode	34	-0.0861006	0.136956	0.533892
DR	Gamma-glutamylglycine	MR Egger	25	-0.0318276	0.107149	0.769102
DR	Gamma-glutamylglycine	Weighted median	25	-0.0189187	0.0619094	0.759919
DR	Adenosine 5'-monophosphate (AMP)	Inverse variance weighted	16	-0.134474	0.112721	0.232877
DR	Gamma-glutamylglycine	Simple mode	25	0.299953	0.202014	0.15061
DR	Gamma-glutamylglycine	Weighted mode	25	-0.02048	0.0592825	0.732755
DR	5,6-dihydrouridine	MR Egger	36	0.188848	0.208011	0.370334
DR	5,6-dihydrouridine	Weighted median	36	0.0601706	0.0972916	0.536274
DR	Adenosine 5'-monophosphate (AMP) to threonine ratio	Inverse variance weighted	20	0.111725	0.0941007	0.235112
DR	5,6-dihydrouridine	Simple mode	36	0.0966266	0.176464	0.587462
DR	5,6-dihydrouridine	Weighted mode	36	0.118162	0.146892	0.426588
DR	Hydroxy-cmpf	MR Egger	18	0.153048	0.406717	0.711636
DR	Hydroxy-cmpf	Weighted median	18	-0.0864464	0.144829	0.550584
DR	Cytidine to N-acetylneuraminate ratio	Inverse variance weighted	27	0.0907604	0.0767211	0.236813
DR	Hydroxy-cmpf	Simple mode	18	-0.121317	0.244058	0.625496
DR	Hydroxy-cmpf	Weighted mode	18	0.14786	0.246754	0.55693
DR	Alpha-ketobutyrate to 4-methyl-2-oxopentanoate ratio	MR Egger	13	-0.119924	0.430557	0.785769
DR	Alpha-ketobutyrate to 4-methyl-2-oxopentanoate ratio	Weighted median	13	0.0568441	0.153501	0.711147
DR	Glycerol	Inverse variance weighted	22	0.119839	0.101417	0.237348
DR	Alpha-ketobutyrate to 4-methyl-2-oxopentanoate ratio	Simple mode	13	0.0563182	0.239349	0.817945
DR	Alpha-ketobutyrate to 4-methyl-2-oxopentanoate ratio	Weighted mode	13	0.0563182	0.21272	0.795693
DR	N-acetylglutamate	MR Egger	20	0.241541	0.277412	0.395385
DR	N-acetylglutamate	Weighted median	20	-0.0872854	0.136901	0.523747
DR	N-acetylcarnosine	Inverse variance weighted	26	-0.0819442	0.0697151	0.239828
DR	N-acetylglutamate	Simple mode	20	0.0390933	0.243833	0.874315
DR	N-acetylglutamate	Weighted mode	20	-0.0801938	0.223799	0.724047
DR	EDTA	MR Egger	15	0.30489	0.264115	0.269123
DR	EDTA	Weighted median	15	0.217592	0.143788	0.130208
DR	4-methylguaiacol sulfate	Inverse variance weighted	13	0.483768	0.412012	0.240331
DR	EDTA	Simple mode	15	0.238179	0.258149	0.371824
DR	EDTA	Weighted mode	15	0.120391	0.230546	0.609695
DR	Arachidonate (20:4n6) to paraxanthine ratio	MR Egger	19	-0.337209	0.214313	0.134042
DR	Arachidonate (20:4n6) to paraxanthine ratio	Weighted median	19	0.0216798	0.114311	0.849578
DR	N-acetyltyrosine	Inverse variance weighted	32	-0.046602	0.0397723	0.24131
DR	Arachidonate (20:4n6) to paraxanthine ratio	Simple mode	19	0.105006	0.190486	0.588239
DR	Arachidonate (20:4n6) to paraxanthine ratio	Weighted mode	19	0.0698694	0.163529	0.674257
DR	3-(3-hydroxyphenyl)propionate	MR Egger	17	0.0333315	0.199937	0.869824
DR	3-(3-hydroxyphenyl)propionate	Weighted median	17	0.0980192	0.117914	0.405816
DR	Palmitoleate (16:1n7)	Inverse variance weighted	24	-0.123726	0.105704	0.241801
DR	3-(3-hydroxyphenyl)propionate	Simple mode	17	-0.0645811	0.212137	0.764723
DR	3-(3-hydroxyphenyl)propionate	Weighted mode	17	0.15652	0.197223	0.43903
DR	Thymol sulfate	MR Egger	20	-0.409112	0.284291	0.167298
DR	Thymol sulfate	Weighted median	20	-0.103863	0.131376	0.429189
DR	Serine to threonine ratio	Inverse variance weighted	25	-0.0680629	0.0581937	0.242165
DR	Thymol sulfate	Simple mode	20	-0.145291	0.264703	0.589478
DR	Thymol sulfate	Weighted mode	20	-0.21876	0.216648	0.325304
DR	4-hydroxyphenylacetoylcarnitine	MR Egger	28	0.34285	0.300098	0.263675
DR	4-hydroxyphenylacetoylcarnitine	Weighted median	28	0.0988714	0.1045	0.344078
DR	Branched-chain,straight-chain,or cyclopropyl 12:1 fatty acid	Inverse variance weighted	26	0.0997238	0.0853952	0.242891
DR	4-hydroxyphenylacetoylcarnitine	Simple mode	28	0.0554883	0.15696	0.726445
DR	4-hydroxyphenylacetoylcarnitine	Weighted mode	28	0.126897	0.115424	0.2813
DR	1-methylxanthine	MR Egger	27	-0.102449	0.106311	0.34444
DR	1-methylxanthine	Weighted median	27	0.00296586	0.0796914	0.970312
DR	Plasma free asparagine	Inverse variance weighted	21	0.0773165	0.0662399	0.243121
DR	1-methylxanthine	Simple mode	27	0.071627	0.132237	0.592666
DR	1-methylxanthine	Weighted mode	27	0.027496	0.0854995	0.750333
DR	Retinol (Vitamin A)	MR Egger	27	0.103582	0.168606	0.544541
DR	Retinol (Vitamin A)	Weighted median	27	0.0274464	0.108114	0.799599
DR	Homoarginine	Inverse variance weighted	32	0.0719384	0.0616696	0.243407
DR	Retinol (Vitamin A)	Simple mode	27	0.0482754	0.178383	0.788814
DR	Retinol (Vitamin A)	Weighted mode	27	0.0538756	0.149821	0.72205
DR	Sarcosine	MR Egger	18	0.147976	0.319841	0.649841
DR	Sarcosine	Weighted median	18	0.0332126	0.13185	0.801121
DR	Carotene diol (1)	Inverse variance weighted	34	-0.0721878	0.061967	0.244043
DR	Sarcosine	Simple mode	18	0.104237	0.23217	0.659124
DR	Sarcosine	Weighted mode	18	0.0592939	0.190984	0.759981
DR	Propionylcarnitine (c3)	MR Egger	22	-0.00629562	0.119645	0.958557
DR	Propionylcarnitine (c3)	Weighted median	22	-0.0214914	0.0915118	0.814327
DR	Glycerol to mannitol to sorbitol ratio	Inverse variance weighted	24	0.105237	0.0909204	0.247083
DR	Propionylcarnitine (c3)	Simple mode	22	0.0619727	0.136657	0.654848
DR	Propionylcarnitine (c3)	Weighted mode	22	-0.0173436	0.0887651	0.846967
DR	1-palmitoyl-2-docosahexaenoyl-GPE (16:0/22:6)	MR Egger	19	0.00347428	0.108487	0.974825
DR	1-palmitoyl-2-docosahexaenoyl-GPE (16:0/22:6)	Weighted median	19	0.0130742	0.0692251	0.850199
DR	4-methylcatechol sulfate	Inverse variance weighted	20	0.352424	0.30498	0.247859
DR	1-palmitoyl-2-docosahexaenoyl-GPE (16:0/22:6)	Simple mode	19	-0.0113766	0.154536	0.942127
DR	1-palmitoyl-2-docosahexaenoyl-GPE (16:0/22:6)	Weighted mode	19	0.010462	0.0666182	0.876958
DR	1-palmitoyl-2-linoleoyl-GPE (16:0/18:2)	MR Egger	23	0.033812	0.0860744	0.698409
DR	1-palmitoyl-2-linoleoyl-GPE (16:0/18:2)	Weighted median	23	0.0176965	0.0548149	0.746816
DR	N-acetylglucosamine/n-acetylgalactosamine	Inverse variance weighted	17	0.0933119	0.0808166	0.248249
DR	1-palmitoyl-2-linoleoyl-GPE (16:0/18:2)	Simple mode	23	0.0493704	0.105508	0.644437
DR	1-palmitoyl-2-linoleoyl-GPE (16:0/18:2)	Weighted mode	23	0.0194439	0.047305	0.685024
DR	Alpha-ketobutyrate to 3-methyl-2-oxovalerate ratio	MR Egger	15	-0.284603	0.333591	0.409021
DR	Alpha-ketobutyrate to 3-methyl-2-oxovalerate ratio	Weighted median	15	0.0317707	0.138591	0.818682
DR	1-oleoyl-GPI (18:1)	Inverse variance weighted	29	0.0862671	0.074765	0.248564
DR	Alpha-ketobutyrate to 3-methyl-2-oxovalerate ratio	Simple mode	15	0.0855355	0.22883	0.714157
DR	Alpha-ketobutyrate to 3-methyl-2-oxovalerate ratio	Weighted mode	15	0.066176	0.219406	0.76738
DR	1-linoleoyl-2-arachidonoyl-GPC (18:2/20:4n6)	MR Egger	27	0.0613461	0.111202	0.586076
DR	1-linoleoyl-2-arachidonoyl-GPC (18:2/20:4n6)	Weighted median	27	0.0819753	0.083722	0.327512
DR	Bilirubin degradation product,C17H20N2O5 (1)	Inverse variance weighted	25	-0.0630907	0.0547234	0.24895
DR	1-linoleoyl-2-arachidonoyl-GPC (18:2/20:4n6)	Simple mode	27	0.157492	0.151776	0.308982
DR	1-linoleoyl-2-arachidonoyl-GPC (18:2/20:4n6)	Weighted mode	27	0.0884121	0.0837615	0.300897
DR	Tetrahydrocortisol glucuronide	MR Egger	25	0.00298325	0.171344	0.986259
DR	Tetrahydrocortisol glucuronide	Weighted median	25	0.0776489	0.111345	0.48557
DR	Phosphocholine	Inverse variance weighted	32	0.0740127	0.0642138	0.249075
DR	Tetrahydrocortisol glucuronide	Simple mode	25	0.141413	0.189959	0.46384
DR	Tetrahydrocortisol glucuronide	Weighted mode	25	0.0647404	0.158385	0.686344
DR	Myristoleate (14:1n5)	MR Egger	21	-0.102893	0.275286	0.712716
DR	Myristoleate (14:1n5)	Weighted median	21	0.0475166	0.140673	0.735529
DR	Deoxycholic acid 12-sulfate	Inverse variance weighted	22	-0.0672868	0.0585352	0.250346
DR	Myristoleate (14:1n5)	Simple mode	21	0.105684	0.248082	0.674654
DR	Myristoleate (14:1n5)	Weighted mode	21	0.140933	0.235628	0.556475
DR	N-acetylasparagine	MR Egger	24	-0.0818993	0.0573504	0.16732
DR	N-acetylasparagine	Weighted median	24	-0.00286001	0.0454935	0.949873
DR	Lanthionine	Inverse variance weighted	28	0.0975484	0.0848971	0.250548
DR	N-acetylasparagine	Simple mode	24	-0.0184096	0.108157	0.866331
DR	N-acetylasparagine	Weighted mode	24	-0.0184096	0.0382963	0.635261
DR	Palmitoyl dihydrosphingomyelin (d18:0/16:0)	MR Egger	33	-0.0387893	0.170922	0.821959
DR	Palmitoyl dihydrosphingomyelin (d18:0/16:0)	Weighted median	33	0.036533	0.101006	0.717582
DR	1-palmitoyl-2-oleoyl-gpc (16:0/18:1)	Inverse variance weighted	21	0.109266	0.0953232	0.251683
DR	Palmitoyl dihydrosphingomyelin (d18:0/16:0)	Simple mode	33	-0.0912777	0.207884	0.663554
DR	Palmitoyl dihydrosphingomyelin (d18:0/16:0)	Weighted mode	33	-0.0630536	0.175031	0.721033
DR	2,3-dihydroxy-5-methylthio-4-pentenoate (dmtpa)	MR Egger	28	0.118551	0.196636	0.551801
DR	2,3-dihydroxy-5-methylthio-4-pentenoate (dmtpa)	Weighted median	28	-0.0139276	0.11527	0.903829
DR	Pentose acid	Inverse variance weighted	21	0.0999363	0.0872573	0.252082
DR	2,3-dihydroxy-5-methylthio-4-pentenoate (dmtpa)	Simple mode	28	-0.0217094	0.225734	0.924094
DR	2,3-dihydroxy-5-methylthio-4-pentenoate (dmtpa)	Weighted mode	28	0.196308	0.196598	0.326889
DR	Caffeine	MR Egger	22	-0.089556	0.223218	0.692524
DR	Caffeine	Weighted median	22	0.0483646	0.125151	0.699163
DR	Myristate (14:0)	Inverse variance weighted	24	0.0967381	0.0845852	0.252758
DR	Caffeine	Simple mode	22	-0.00858804	0.221877	0.96949
DR	Caffeine	Weighted mode	22	0.0675839	0.189668	0.72515
DR	Dihomo-linolenate (20:3n3 or n6)	MR Egger	26	-0.255629	0.204025	0.222302
DR	Dihomo-linolenate (20:3n3 or n6)	Weighted median	26	-0.116959	0.115675	0.31197
DR	Erucate (22:1n9)	Inverse variance weighted	17	0.108281	0.0951789	0.255264
DR	Dihomo-linolenate (20:3n3 or n6)	Simple mode	26	-0.25843	0.197979	0.203663
DR	Dihomo-linolenate (20:3n3 or n6)	Weighted mode	26	-0.170504	0.172421	0.332197
DR	1-oleoyl-2-linoleoyl-GPE (18:1/18:2)	MR Egger	33	0.0167973	0.0807804	0.836637
DR	1-oleoyl-2-linoleoyl-GPE (18:1/18:2)	Weighted median	33	0.00229196	0.0633178	0.971125
DR	Octadecenedioylcarnitine (C18:1-DC)	Inverse variance weighted	17	-0.0573261	0.0504351	0.255693
DR	1-oleoyl-2-linoleoyl-GPE (18:1/18:2)	Simple mode	33	-0.0650527	0.111939	0.565215
DR	1-oleoyl-2-linoleoyl-GPE (18:1/18:2)	Weighted mode	33	0.00920818	0.0572596	0.87325
DR	Quinolinate	MR Egger	20	-0.0893625	0.242469	0.71676
DR	Quinolinate	Weighted median	20	-0.22417	0.124177	0.0710364
DR	3-hydroxydodecanedioate	Inverse variance weighted	21	0.0856925	0.0754429	0.256015
DR	Quinolinate	Simple mode	20	-0.26421	0.20017	0.202542
DR	Quinolinate	Weighted mode	20	-0.247544	0.163229	0.145845
DR	Theophylline	MR Egger	24	-0.42566	0.189142	0.0347483
DR	Theophylline	Weighted median	24	-0.024846	0.120966	0.837262
DR	Dihomo-linolenoyl-choline	Inverse variance weighted	28	-0.076547	0.0681468	0.261325
DR	Theophylline	Simple mode	24	-0.00747965	0.216983	0.972799
DR	Theophylline	Weighted mode	24	-0.0283182	0.166508	0.866441
DR	N-acetyl leucine	MR Egger	16	0.433031	0.414929	0.314344
DR	N-acetyl leucine	Weighted median	16	0.122596	0.147517	0.405939
DR	Sucrose	Inverse variance weighted	15	0.117408	0.104534	0.261368
DR	N-acetyl leucine	Simple mode	16	0.184011	0.215856	0.407359
DR	N-acetyl leucine	Weighted mode	16	0.167577	0.218235	0.454479
DR	Pregnenolone sulfate	MR Egger	33	0.139251	0.171212	0.422235
DR	Pregnenolone sulfate	Weighted median	33	0.0161709	0.10431	0.8768
DR	Palmitate (16:0) to myristate (14:0) ratio	Inverse variance weighted	17	-0.120592	0.107375	0.261396
DR	Pregnenolone sulfate	Simple mode	33	0.268738	0.230957	0.253195
DR	Pregnenolone sulfate	Weighted mode	33	-0.212441	0.166141	0.210208
DR	Deoxycholic acid glucuronide	MR Egger	31	-0.110362	0.111981	0.332507
DR	Deoxycholic acid glucuronide	Weighted median	31	-0.132003	0.0735644	0.072751
DR	Glycine	Inverse variance weighted	23	-0.0604003	0.0539898	0.263253
DR	Deoxycholic acid glucuronide	Simple mode	31	-0.140664	0.148872	0.352276
DR	Deoxycholic acid glucuronide	Weighted mode	31	-0.133919	0.0735346	0.078568
DR	Hexanoylglycine	MR Egger	20	0.00227601	0.168426	0.989367
DR	Hexanoylglycine	Weighted median	20	-0.0264079	0.0865003	0.760144
DR	1-stearoyl-2-oleoyl-GPI (18:0/18:1)	Inverse variance weighted	22	-0.116674	0.104433	0.263902
DR	Hexanoylglycine	Simple mode	20	0.0413955	0.177859	0.818449
DR	Hexanoylglycine	Weighted mode	20	-0.00810525	0.108362	0.941157
DR	3-hydroxyisobutyrate	MR Egger	18	0.284948	0.333823	0.405931
DR	3-hydroxyisobutyrate	Weighted median	18	0.152924	0.146964	0.298082
DR	Adenosine 5'-monophosphate (AMP) to inosine 5'-monophosphate (IMP) ratio	Inverse variance weighted	23	0.0682556	0.0611028	0.263968
DR	3-hydroxyisobutyrate	Simple mode	18	0.0911159	0.239886	0.708776
DR	3-hydroxyisobutyrate	Weighted mode	18	0.120715	0.225067	0.598665
DR	Adenosine 5'-diphosphate (ADP) to phosphoethanolamine ratio	MR Egger	21	0.0140051	0.202872	0.945684
DR	Adenosine 5'-diphosphate (ADP) to phosphoethanolamine ratio	Weighted median	21	0.0319192	0.104785	0.760658
DR	Ceramide (d18:1/17:0,d17:1/18:0)	Inverse variance weighted	19	-0.0801823	0.0718038	0.264129
DR	Adenosine 5'-diphosphate (ADP) to phosphoethanolamine ratio	Simple mode	21	-0.0505941	0.195755	0.798696
DR	Adenosine 5'-diphosphate (ADP) to phosphoethanolamine ratio	Weighted mode	21	-0.0369282	0.215206	0.865481
DR	Histidine to phosphate ratio	MR Egger	27	0.0984877	0.133574	0.467788
DR	Histidine to phosphate ratio	Weighted median	27	0.130826	0.0955616	0.170994
DR	S-allylcysteine	Inverse variance weighted	16	0.0902343	0.0809299	0.264863
DR	Histidine to phosphate ratio	Simple mode	27	0.115906	0.17863	0.522119
DR	Histidine to phosphate ratio	Weighted mode	27	-0.0498456	0.139882	0.724461
DR	1-(1-enyl-oleoyl)-GPE (p-18:1)	MR Egger	16	-0.0279766	0.263765	0.917034
DR	1-(1-enyl-oleoyl)-GPE (p-18:1)	Weighted median	16	0.114176	0.148035	0.440541
DR	Sulfate of piperine metabolite C16H19NO3 (3)	Inverse variance weighted	25	0.0871066	0.0783249	0.266087
DR	1-(1-enyl-oleoyl)-GPE (p-18:1)	Simple mode	16	0.208934	0.234459	0.386929
DR	1-(1-enyl-oleoyl)-GPE (p-18:1)	Weighted mode	16	0.122982	0.266392	0.650951
DR	Adenosine 5'-monophosphate (AMP) to valine ratio	MR Egger	19	-0.148156	0.302373	0.630414
DR	Adenosine 5'-monophosphate (AMP) to valine ratio	Weighted median	19	-0.0419911	0.145529	0.772933
DR	Hypotaurine	Inverse variance weighted	26	-0.115103	0.103569	0.266414
DR	Adenosine 5'-monophosphate (AMP) to valine ratio	Simple mode	19	-0.0202943	0.274637	0.941909
DR	Adenosine 5'-monophosphate (AMP) to valine ratio	Weighted mode	19	-0.0367589	0.267414	0.892193
DR	Eicosanedioate (C20-DC)	MR Egger	13	-0.0560886	0.237968	0.817998
DR	Eicosanedioate (C20-DC)	Weighted median	13	-0.194684	0.128746	0.130494
DR	Glucuronide of C12H22O4 (1)	Inverse variance weighted	17	0.109501	0.098655	0.267025
DR	Eicosanedioate (C20-DC)	Simple mode	13	-0.202682	0.20566	0.343822
DR	Eicosanedioate (C20-DC)	Weighted mode	13	-0.19399	0.17087	0.278415
DR	Spermidine to ornithine ratio	MR Egger	14	-0.202127	0.190372	0.309252
DR	Spermidine to ornithine ratio	Weighted median	14	0.0388984	0.132511	0.769103
DR	3-hydroxyisobutyrate	Inverse variance weighted	18	0.145731	0.131471	0.267661
DR	Spermidine to ornithine ratio	Simple mode	14	-0.0221678	0.240728	0.928033
DR	Spermidine to ornithine ratio	Weighted mode	14	-0.0986887	0.231986	0.677497
DR	Bilirubin (z,z)	MR Egger	30	-0.0374519	0.0714705	0.604389
DR	Bilirubin (z,z)	Weighted median	30	-0.0320189	0.0567619	0.572692
DR	4-allylcatechol sulfate	Inverse variance weighted	20	-0.0951532	0.0859499	0.26826
DR	Bilirubin (z,z)	Simple mode	30	-0.0762211	0.164516	0.646603
DR	Bilirubin (z,z)	Weighted mode	30	-0.0392006	0.0558747	0.488533
DR	Ornithine	MR Egger	22	0.18604	0.182793	0.320946
DR	Ornithine	Weighted median	22	0.171558	0.111084	0.122491
DR	Glutamate to alanine ratio	Inverse variance weighted	19	0.100875	0.0911605	0.268482
DR	Ornithine	Simple mode	22	0.252462	0.184323	0.185258
DR	Ornithine	Weighted mode	22	0.219027	0.170545	0.213033
DR	Alpha-ketoglutarate to aspartate ratio	MR Egger	23	0.0109727	0.203312	0.957469
DR	Alpha-ketoglutarate to aspartate ratio	Weighted median	23	0.0444719	0.117709	0.70557
DR	N-palmitoyl-sphingadienine (d18:2/16:0)	Inverse variance weighted	18	-0.123035	0.111452	0.269623
DR	Alpha-ketoglutarate to aspartate ratio	Simple mode	23	-0.250571	0.232664	0.293164
DR	Alpha-ketoglutarate to aspartate ratio	Weighted mode	23	0.21705	0.183789	0.250223
DR	N-acetylarginine	MR Egger	34	-0.039616	0.051647	0.448672
DR	N-acetylarginine	Weighted median	34	-0.0772324	0.0479436	0.107201
DR	Adenosine 5'-diphosphate (ADP) to ornithine ratio	Inverse variance weighted	25	0.0802839	0.0728023	0.270129
DR	N-acetylarginine	Simple mode	34	-0.0901772	0.104604	0.394864
DR	N-acetylarginine	Weighted mode	34	-0.033021	0.0395689	0.409988
DR	3-hydroxy-2-methylpyridine sulfate	MR Egger	20	-0.320304	0.213545	0.150966
DR	3-hydroxy-2-methylpyridine sulfate	Weighted median	20	-0.119984	0.137176	0.381753
DR	Phytanate	Inverse variance weighted	21	0.104261	0.0946276	0.270545
DR	3-hydroxy-2-methylpyridine sulfate	Simple mode	20	0.00134817	0.226283	0.995308
DR	3-hydroxy-2-methylpyridine sulfate	Weighted mode	20	-0.0226211	0.200313	0.911272
DR	Phenylalanine	MR Egger	17	-0.150307	0.179825	0.416356
DR	Phenylalanine	Weighted median	17	-0.183398	0.111056	0.0986556
DR	Docosahexaenoylcarnitine (C22:6)	Inverse variance weighted	29	-0.0643083	0.0584724	0.271416
DR	Phenylalanine	Simple mode	17	-0.20281	0.172331	0.256462
DR	Phenylalanine	Weighted mode	17	-0.211017	0.146727	0.169659
DR	Octadecadienedioate (C18:2-DC)	MR Egger	30	-0.0449549	0.0838443	0.596074
DR	Octadecadienedioate (C18:2-DC)	Weighted median	30	-0.0483129	0.0621858	0.437211
DR	Pyruvate to 3-methyl-2-oxobutyrate ratio	Inverse variance weighted	19	-0.099019	0.0900611	0.271565
DR	Octadecadienedioate (C18:2-DC)	Simple mode	30	0.145406	0.153181	0.35034
DR	Octadecadienedioate (C18:2-DC)	Weighted mode	30	-0.0530209	0.0588879	0.37534
DR	C-glycosyltryptophan	MR Egger	31	-0.101751	0.195001	0.605774
DR	C-glycosyltryptophan	Weighted median	31	-0.0994768	0.109138	0.362045
DR	DHEAS	Inverse variance weighted	42	-0.0860565	0.0783131	0.271821
DR	C-glycosyltryptophan	Simple mode	31	-0.00462645	0.233251	0.984307
DR	C-glycosyltryptophan	Weighted mode	31	-0.0112087	0.193878	0.954281
DR	Nicotinamide	MR Egger	23	-0.372367	0.291115	0.214812
DR	Nicotinamide	Weighted median	23	0.0589087	0.12923	0.648503
DR	Alpha-ketoglutarate	Inverse variance weighted	25	-0.0778637	0.0708976	0.272093
DR	Nicotinamide	Simple mode	23	0.298802	0.27809	0.294252
DR	Nicotinamide	Weighted mode	23	0.266881	0.226478	0.251228
DR	Trans-urocanate	MR Egger	19	-0.17901	0.13758	0.210573
DR	Trans-urocanate	Weighted median	19	-0.0658766	0.0926467	0.477052
DR	1-linoleoyl-2-arachidonoyl-GPC (18:2/20:4n6)	Inverse variance weighted	27	0.0629046	0.0575116	0.274055
DR	Trans-urocanate	Simple mode	19	-0.326293	0.181906	0.0896702
DR	Trans-urocanate	Weighted mode	19	-0.0904616	0.0948151	0.352679
DR	Glycerol to sulfate ratio	MR Egger	22	0.131694	0.238236	0.586534
DR	Glycerol to sulfate ratio	Weighted median	22	0.0803035	0.132198	0.543554
DR	1-methylhistidine	Inverse variance weighted	29	0.101271	0.092621	0.274221
DR	Glycerol to sulfate ratio	Simple mode	22	0.179704	0.267859	0.509602
DR	Glycerol to sulfate ratio	Weighted mode	22	0.216666	0.257409	0.409429
DR	3-hydroxydecanoate	MR Egger	13	-0.199514	0.184245	0.302031
DR	3-hydroxydecanoate	Weighted median	13	-0.156109	0.117545	0.18415
DR	3-(4-hydroxyphenyl)lactate	Inverse variance weighted	28	-0.0960091	0.0879614	0.275057
DR	3-hydroxydecanoate	Simple mode	13	-0.0231892	0.191612	0.905677
DR	3-hydroxydecanoate	Weighted mode	13	-0.149287	0.128817	0.269034
DR	Cortolone glucuronide (1)	MR Egger	22	-0.018781	0.349257	0.957649
DR	Cortolone glucuronide (1)	Weighted median	22	-0.142301	0.119099	0.232161
DR	4-ethylcatechol sulfate	Inverse variance weighted	22	0.0911725	0.0835473	0.275155
DR	Cortolone glucuronide (1)	Simple mode	22	-0.0449502	0.192266	0.817411
DR	Cortolone glucuronide (1)	Weighted mode	22	-0.10622	0.15159	0.491181
DR	2-hydroxyarachidate	MR Egger	23	0.0225712	0.205401	0.913541
DR	2-hydroxyarachidate	Weighted median	23	-0.164142	0.120643	0.173655
DR	Indoleacetylglutamine	Inverse variance weighted	21	-0.0727291	0.0668515	0.276631
DR	2-hydroxyarachidate	Simple mode	23	-0.209957	0.204083	0.31476
DR	2-hydroxyarachidate	Weighted mode	23	-0.190491	0.183742	0.311122
DR	Xanthurenate	MR Egger	23	-0.121371	0.322631	0.710548
DR	Xanthurenate	Weighted median	23	-0.135221	0.114352	0.237009
DR	N-stearoyl-sphingosine (d18:1 to 18:0) to N-palmitoyl-sphinganine (d18:0 to 16:0) ratio	Inverse variance weighted	28	-0.070036	0.0645471	0.277905
DR	Xanthurenate	Simple mode	23	-0.241318	0.162895	0.152674
DR	Xanthurenate	Weighted mode	23	-0.168842	0.148032	0.266312
DR	N-carbamoylalanine	MR Egger	21	-0.103249	0.280994	0.71735
DR	N-carbamoylalanine	Weighted median	21	0.0796602	0.12826	0.534543
DR	Alpha-ketoglutarate to glutamate ratio	Inverse variance weighted	33	-0.101331	0.0937437	0.279727
DR	N-carbamoylalanine	Simple mode	21	0.291927	0.261373	0.277278
DR	N-carbamoylalanine	Weighted mode	21	0.191802	0.231123	0.416407
DR	Xylose	MR Egger	24	0.0979062	0.170224	0.57102
DR	Xylose	Weighted median	24	-0.033915	0.105103	0.746934
DR	1-palmitoyl-GPC (16:0)	Inverse variance weighted	24	-0.081738	0.0757855	0.280791
DR	Xylose	Simple mode	24	-0.13806	0.178532	0.447218
DR	Xylose	Weighted mode	24	-0.0695892	0.161877	0.671277
DR	N-stearoyl-sphingadienine (d18:2/18:0)	MR Egger	19	0.210645	0.254409	0.419155
DR	N-stearoyl-sphingadienine (d18:2/18:0)	Weighted median	19	0.126947	0.11853	0.284168
DR	Cholesterol to benzoate ratio	Inverse variance weighted	13	0.112379	0.104221	0.28091
DR	N-stearoyl-sphingadienine (d18:2/18:0)	Simple mode	19	0.307873	0.192945	0.127973
DR	N-stearoyl-sphingadienine (d18:2/18:0)	Weighted mode	19	0.197396	0.172666	0.267925
DR	Caffeine to theophylline ratio	MR Egger	26	-0.0388341	0.180434	0.83141
DR	Caffeine to theophylline ratio	Weighted median	26	-0.146652	0.108456	0.176316
DR	1-stearoyl-2-arachidonoyl-GPI (18:0/20:4)	Inverse variance weighted	21	0.0966328	0.0897069	0.281388
DR	Caffeine to theophylline ratio	Simple mode	26	-0.173908	0.197333	0.386555
DR	Caffeine to theophylline ratio	Weighted mode	26	-0.173908	0.165658	0.303852
DR	Arginine to phosphate ratio	MR Egger	21	-0.240285	0.207624	0.261489
DR	Arginine to phosphate ratio	Weighted median	21	0.0016039	0.116287	0.988995
DR	3-methoxytyrosine	Inverse variance weighted	25	-0.133755	0.124487	0.28262
DR	Arginine to phosphate ratio	Simple mode	21	0.0175948	0.21576	0.935817
DR	Arginine to phosphate ratio	Weighted mode	21	-0.0246116	0.172717	0.888113
DR	Caffeine to theobromine ratio	MR Egger	20	0.139557	0.229493	0.550712
DR	Caffeine to theobromine ratio	Weighted median	20	-0.187439	0.12519	0.134333
DR	Fructosyllysine	Inverse variance weighted	23	0.10695	0.0996031	0.282929
DR	Caffeine to theobromine ratio	Simple mode	20	-0.41369	0.21012	0.0637352
DR	Caffeine to theobromine ratio	Weighted mode	20	-0.252198	0.187303	0.193994
DR	1-stearoyl-2-linoleoyl-GPE (18:0/18:2)	MR Egger	29	0.0972025	0.128923	0.457401
DR	1-stearoyl-2-linoleoyl-GPE (18:0/18:2)	Weighted median	29	0.0267018	0.067998	0.694552
DR	Threonine	Inverse variance weighted	32	0.104315	0.0976118	0.285217
DR	1-stearoyl-2-linoleoyl-GPE (18:0/18:2)	Simple mode	29	0.0520976	0.126929	0.684602
DR	1-stearoyl-2-linoleoyl-GPE (18:0/18:2)	Weighted mode	29	0.0281334	0.0660112	0.673227
DR	Sphingosine 1-phosphate	MR Egger	16	0.257979	0.325126	0.440743
DR	Sphingosine 1-phosphate	Weighted median	16	0.280732	0.148668	0.0589847
DR	Tryptophan to pyruvate ratio	Inverse variance weighted	21	0.0973991	0.0913454	0.2863
DR	Sphingosine 1-phosphate	Simple mode	16	0.286839	0.26053	0.288258
DR	Sphingosine 1-phosphate	Weighted mode	16	0.2541	0.239121	0.304754
DR	Acetylcarnitine (Biocrates platform)	MR Egger	20	0.00475391	0.213381	0.982471
DR	Acetylcarnitine (Biocrates platform)	Weighted median	20	0.0405336	0.14415	0.778564
DR	Glycodeoxycholate 3-sulfate	Inverse variance weighted	29	-0.0472415	0.0445195	0.288626
DR	Acetylcarnitine (Biocrates platform)	Simple mode	20	0.249452	0.242704	0.31695
DR	Acetylcarnitine (Biocrates platform)	Weighted mode	20	0.115664	0.161335	0.482144
DR	Linoleoyl-arachidonoyl-glycerol (18:2/20:4) [2]	MR Egger	34	-0.0765267	0.111568	0.497704
DR	Linoleoyl-arachidonoyl-glycerol (18:2/20:4) [2]	Weighted median	34	-0.0141143	0.0762865	0.853215
DR	Carotene diol (3)	Inverse variance weighted	26	-0.0712843	0.067201	0.288798
DR	Linoleoyl-arachidonoyl-glycerol (18:2/20:4) [2]	Simple mode	34	-0.0479088	0.149853	0.751207
DR	Linoleoyl-arachidonoyl-glycerol (18:2/20:4) [2]	Weighted mode	34	-0.0214955	0.082577	0.796243
DR	Ribitol	MR Egger	35	0.0590314	0.0664869	0.381039
DR	Ribitol	Weighted median	35	0.0146798	0.0611228	0.810199
DR	Phosphate to uridine ratio	Inverse variance weighted	25	0.232502	0.219383	0.289237
DR	Ribitol	Simple mode	35	0.0478993	0.108182	0.660738
DR	Ribitol	Weighted mode	35	0.0275912	0.0557042	0.623563
DR	Adenosine 5'-monophosphate (AMP) to tryptophan ratio	MR Egger	25	0.376657	0.231126	0.116794
DR	Adenosine 5'-monophosphate (AMP) to tryptophan ratio	Weighted median	25	-0.0346416	0.130658	0.790908
DR	Succinylcarnitine	Inverse variance weighted	30	0.0661549	0.0626472	0.290972
DR	Adenosine 5'-monophosphate (AMP) to tryptophan ratio	Simple mode	25	0.0376538	0.291792	0.898399
DR	Adenosine 5'-monophosphate (AMP) to tryptophan ratio	Weighted mode	25	-0.0302151	0.245562	0.903096
DR	Homoarginine	MR Egger	32	0.0581739	0.115486	0.618128
DR	Homoarginine	Weighted median	32	0.0799149	0.0714101	0.263099
DR	3-hydroxyhexanoate	Inverse variance weighted	16	0.111415	0.10555	0.291168
DR	Homoarginine	Simple mode	32	-0.0557577	0.139005	0.691084
DR	Homoarginine	Weighted mode	32	0.0811087	0.0692203	0.250226
DR	3-phenylpropionate hydrocinnamate	MR Egger	23	0.0246858	0.162364	0.880607
DR	3-phenylpropionate hydrocinnamate	Weighted median	23	0.10963	0.107641	0.308449
DR	Kynurenine	Inverse variance weighted	27	0.0856885	0.0816863	0.29418
DR	3-phenylpropionate hydrocinnamate	Simple mode	23	0.22383	0.19654	0.267015
DR	3-phenylpropionate hydrocinnamate	Weighted mode	23	0.144976	0.154188	0.357296
DR	1,3-dimethylurate	MR Egger	27	-0.160201	0.206479	0.445103
DR	1,3-dimethylurate	Weighted median	27	-0.0197189	0.101395	0.845803
DR	3-hydroxyoctanoate	Inverse variance weighted	18	-0.102179	0.0975699	0.294989
DR	1,3-dimethylurate	Simple mode	27	0.0318151	0.181976	0.862567
DR	1,3-dimethylurate	Weighted mode	27	0.0318151	0.194321	0.871214
DR	1-stearoyl-2-arachidonoyl-gpc (18:0/20:4)	MR Egger	32	-0.0238659	0.0642062	0.712724
DR	1-stearoyl-2-arachidonoyl-gpc (18:0/20:4)	Weighted median	32	-0.00329417	0.0463292	0.943315
DR	Methionine to methionine sulfoxide ratio	Inverse variance weighted	24	-0.085009	0.0812762	0.295595
DR	1-stearoyl-2-arachidonoyl-gpc (18:0/20:4)	Simple mode	32	-0.214395	0.187778	0.262303
DR	1-stearoyl-2-arachidonoyl-gpc (18:0/20:4)	Weighted mode	32	-0.00217972	0.04795	0.964034
DR	Campesterol	MR Egger	20	0.107047	0.124095	0.399694
DR	Campesterol	Weighted median	20	0.0468317	0.0820506	0.568158
DR	Tyrosine	Inverse variance weighted	27	0.07964	0.0763112	0.29666
DR	Campesterol	Simple mode	20	-0.190661	0.165743	0.264276
DR	Campesterol	Weighted mode	20	0.0685033	0.0874551	0.443108
DR	1-(1-enyl-stearoyl)-2-linoleoyl-GPE (p-18:0/18:2)	MR Egger	20	-0.0917683	0.209905	0.667173
DR	1-(1-enyl-stearoyl)-2-linoleoyl-GPE (p-18:0/18:2)	Weighted median	20	0.072298	0.100153	0.470369
DR	Adenosine 5'-diphosphate (ADP) to 2'-deoxyuridine ratio	Inverse variance weighted	20	-0.0836143	0.0801436	0.296807
DR	1-(1-enyl-stearoyl)-2-linoleoyl-GPE (p-18:0/18:2)	Simple mode	20	0.246712	0.193894	0.218581
DR	1-(1-enyl-stearoyl)-2-linoleoyl-GPE (p-18:0/18:2)	Weighted mode	20	0.0639168	0.120065	0.600653
DR	Phosphate to citrate ratio	MR Egger	33	0.312212	0.177957	0.0892391
DR	Phosphate to citrate ratio	Weighted median	33	0.034853	0.0912822	0.702598
DR	3-methoxycatechol sulfate (1)	Inverse variance weighted	21	0.110481	0.106034	0.297438
DR	Phosphate to citrate ratio	Simple mode	33	0.034216	0.191556	0.859361
DR	Phosphate to citrate ratio	Weighted mode	33	0.0663736	0.160686	0.682315
DR	Phenol glucuronide	MR Egger	22	-0.0140695	0.170612	0.935097
DR	Phenol glucuronide	Weighted median	22	-0.0905693	0.094672	0.338737
DR	Linoleoyl-arachidonoyl-glycerol (18:2/20:4) [2]	Inverse variance weighted	34	-0.0570441	0.0548943	0.298729
DR	Phenol glucuronide	Simple mode	22	-0.17238	0.18472	0.361326
DR	Phenol glucuronide	Weighted mode	22	-0.152267	0.172506	0.387406
DR	Threonine to alpha-ketobutyrate ratio	MR Egger	21	-0.0274797	0.241027	0.910425
DR	Threonine to alpha-ketobutyrate ratio	Weighted median	21	-0.0463355	0.126848	0.714899
DR	Glycosyl-N-stearoyl-sphingosine (d18:1/18:0)	Inverse variance weighted	34	0.0694465	0.0671125	0.300773
DR	Threonine to alpha-ketobutyrate ratio	Simple mode	21	-0.034834	0.252258	0.891551
DR	Threonine to alpha-ketobutyrate ratio	Weighted mode	21	-0.125678	0.219535	0.573381
DR	3-(3-amino-3-carboxypropyl)uridine	MR Egger	16	-0.154158	0.339359	0.656604
DR	3-(3-amino-3-carboxypropyl)uridine	Weighted median	16	0.0487149	0.162845	0.764827
DR	Cysteinylglycine to taurine ratio	Inverse variance weighted	29	-0.0745396	0.0721196	0.301344
DR	3-(3-amino-3-carboxypropyl)uridine	Simple mode	16	0.0250948	0.310556	0.936664
DR	3-(3-amino-3-carboxypropyl)uridine	Weighted mode	16	0.0448676	0.320094	0.890391
DR	Carboxyethyl-gaba	MR Egger	18	-0.374487	0.234657	0.130073
DR	Carboxyethyl-gaba	Weighted median	18	-0.115422	0.128714	0.369864
DR	Glycocholenate sulfate	Inverse variance weighted	33	-0.0581103	0.0563186	0.30216
DR	Carboxyethyl-gaba	Simple mode	18	-0.218511	0.225473	0.346071
DR	Carboxyethyl-gaba	Weighted mode	18	-0.0264956	0.185086	0.887852
DR	2-hydroxy-3-methylvalerate	MR Egger	27	0.0408028	0.2028	0.842172
DR	2-hydroxy-3-methylvalerate	Weighted median	27	-0.196431	0.113528	0.0835881
DR	Cysteine to alanine ratio	Inverse variance weighted	27	0.0789453	0.0765177	0.302201
DR	2-hydroxy-3-methylvalerate	Simple mode	27	-0.199709	0.197007	0.32006
DR	2-hydroxy-3-methylvalerate	Weighted mode	27	-0.149738	0.168654	0.382766
DR	2-methoxyhydroquinone sulfate (1)	MR Egger	18	-1.15289	0.541296	0.0490536
DR	2-methoxyhydroquinone sulfate (1)	Weighted median	18	-0.0204969	0.136367	0.880523
DR	Lignoceroylcarnitine (C24)	Inverse variance weighted	28	-0.306924	0.297533	0.302278
DR	2-methoxyhydroquinone sulfate (1)	Simple mode	18	-0.0194356	0.213817	0.928636
DR	2-methoxyhydroquinone sulfate (1)	Weighted mode	18	-0.0277481	0.205733	0.894295
DR	1-palmitoyl-GPE (16:0)	MR Egger	20	0.36051	0.276129	0.208135
DR	1-palmitoyl-GPE (16:0)	Weighted median	20	0.0315612	0.109102	0.772367
DR	Carnitine C4	Inverse variance weighted	49	0.047138	0.0457064	0.30239
DR	1-palmitoyl-GPE (16:0)	Simple mode	20	-0.0505146	0.207888	0.810617
DR	1-palmitoyl-GPE (16:0)	Weighted mode	20	-0.0318111	0.120252	0.794216
DR	Sulfate of piperine metabolite C16H19NO3 (3)	MR Egger	25	0.159365	0.2008	0.435513
DR	Sulfate of piperine metabolite C16H19NO3 (3)	Weighted median	25	0.0975126	0.109117	0.37151
DR	N1-methyladenosine	Inverse variance weighted	32	0.0752272	0.0731274	0.303614
DR	Sulfate of piperine metabolite C16H19NO3 (3)	Simple mode	25	-0.0633771	0.200943	0.755185
DR	Sulfate of piperine metabolite C16H19NO3 (3)	Weighted mode	25	0.19618	0.17897	0.283886
DR	Maltotriose	MR Egger	24	-0.00187383	0.132748	0.988865
DR	Maltotriose	Weighted median	24	0.0417527	0.089301	0.640106
DR	Tryptophan	Inverse variance weighted	21	0.0938005	0.0912073	0.303746
DR	Maltotriose	Simple mode	24	0.151825	0.18234	0.413608
DR	Maltotriose	Weighted mode	24	0.214451	0.17071	0.221644
DR	Adenosine 5'-monophosphate (AMP) to phosphate ratio	MR Egger	19	0.140432	0.366743	0.706528
DR	Adenosine 5'-monophosphate (AMP) to phosphate ratio	Weighted median	19	-0.137441	0.152535	0.367564
DR	1-palmitoyl-GPE (16:0)	Inverse variance weighted	20	-0.0974893	0.0949136	0.304356
DR	Adenosine 5'-monophosphate (AMP) to phosphate ratio	Simple mode	19	-0.320133	0.273802	0.257569
DR	Adenosine 5'-monophosphate (AMP) to phosphate ratio	Weighted mode	19	-0.220476	0.217247	0.323618
DR	Dodecadienoate (12:2)	MR Egger	27	0.211651	0.13503	0.129583
DR	Dodecadienoate (12:2)	Weighted median	27	0.032526	0.102137	0.750142
DR	N-alpha-acetylornithine	Inverse variance weighted	21	-0.0680739	0.0662911	0.304471
DR	Dodecadienoate (12:2)	Simple mode	27	0.132727	0.203541	0.520068
DR	Dodecadienoate (12:2)	Weighted mode	27	0.20349	0.199954	0.318206
DR	Uridine to cytidine ratio	MR Egger	20	0.119226	0.180903	0.5182
DR	Uridine to cytidine ratio	Weighted median	20	-0.132982	0.118051	0.259961
DR	Aspartate to citrulline ratio	Inverse variance weighted	16	-0.101957	0.0996281	0.306129
DR	Uridine to cytidine ratio	Simple mode	20	-0.194981	0.205364	0.354317
DR	Uridine to cytidine ratio	Weighted mode	20	-0.177767	0.186388	0.352188
DR	Glutamine conjugate of C6H10O2 (1)	MR Egger	15	-0.287172	0.364007	0.44431
DR	Glutamine conjugate of C6H10O2 (1)	Weighted median	15	0.0757129	0.17125	0.658403
DR	Glucose to N-palmitoyl-sphinganine (d18:0 to 16:0) ratio	Inverse variance weighted	22	0.0956217	0.0936479	0.307218
DR	Glutamine conjugate of C6H10O2 (1)	Simple mode	15	0.181597	0.342462	0.604235
DR	Glutamine conjugate of C6H10O2 (1)	Weighted mode	15	0.210697	0.369615	0.577682
DR	Pyruvate to 3-methyl-2-oxobutyrate ratio	MR Egger	19	-0.277115	0.218916	0.222639
DR	Pyruvate to 3-methyl-2-oxobutyrate ratio	Weighted median	19	-0.0864533	0.11988	0.470809
DR	Cholesterol to linoleoyl-arachidonoyl-glycerol (18:2 to 20:4) [1] ratio	Inverse variance weighted	19	0.0793436	0.0777843	0.307706
DR	Pyruvate to 3-methyl-2-oxobutyrate ratio	Simple mode	19	-0.178901	0.220162	0.427073
DR	Pyruvate to 3-methyl-2-oxobutyrate ratio	Weighted mode	19	-0.0385845	0.175098	0.828071
DR	N-acetyl-3-methylhistidine	MR Egger	27	0.112181	0.114544	0.336779
DR	N-acetyl-3-methylhistidine	Weighted median	27	-0.0584256	0.0808396	0.469843
DR	Sphingomyelin (d18:2/21:0,d16:2/23:0)	Inverse variance weighted	32	-0.104185	0.102175	0.307888
DR	N-acetyl-3-methylhistidine	Simple mode	27	-0.0638961	0.146841	0.667052
DR	N-acetyl-3-methylhistidine	Weighted mode	27	-0.0491954	0.0807968	0.547889
DR	Homocitrulline	MR Egger	27	-0.0360009	0.179277	0.842471
DR	Homocitrulline	Weighted median	27	-0.0694404	0.102222	0.496941
DR	3-(3-hydroxyphenyl)propionate	Inverse variance weighted	17	0.0886204	0.0869381	0.308037
DR	Homocitrulline	Simple mode	27	-0.00442192	0.181111	0.980708
DR	Homocitrulline	Weighted mode	27	-0.0443046	0.110148	0.690803
DR	1-stearoyl-gpc (18:0)	MR Egger	29	-0.0853366	0.130591	0.518984
DR	1-stearoyl-gpc (18:0)	Weighted median	29	-0.0829746	0.0889797	0.351072
DR	Sphingomyelin (d18:2/23:0,d18:1/23:1,d17:1/24:1)	Inverse variance weighted	24	-0.0891677	0.087491	0.308125
DR	1-stearoyl-gpc (18:0)	Simple mode	29	-0.0840692	0.155774	0.593679
DR	1-stearoyl-gpc (18:0)	Weighted mode	29	-0.117756	0.138518	0.402475
DR	Alpha-ketoglutarate to trans-4-hydroxyproline ratio	MR Egger	16	0.396646	0.280591	0.179326
DR	Alpha-ketoglutarate to trans-4-hydroxyproline ratio	Weighted median	16	0.0958681	0.153177	0.531404
DR	Valine	Inverse variance weighted	22	-0.0991164	0.0974066	0.308891
DR	Alpha-ketoglutarate to trans-4-hydroxyproline ratio	Simple mode	16	0.107954	0.235463	0.653183
DR	Alpha-ketoglutarate to trans-4-hydroxyproline ratio	Weighted mode	16	0.0863441	0.226389	0.708256
DR	N-acetylisoleucine	MR Egger	19	0.115528	0.28115	0.68627
DR	N-acetylisoleucine	Weighted median	19	0.139078	0.127486	0.275308
DR	1-stearoyl-2-docosahexaenoyl-GPE (18:0/22:6)	Inverse variance weighted	32	-0.0715907	0.07041	0.309263
DR	N-acetylisoleucine	Simple mode	19	0.330365	0.267434	0.232596
DR	N-acetylisoleucine	Weighted mode	19	0.314598	0.270511	0.260027
DR	Phosphate to phosphoethanolamine ratio	MR Egger	13	-0.397735	0.285156	0.190603
DR	Phosphate to phosphoethanolamine ratio	Weighted median	13	-0.139331	0.139129	0.316609
DR	Branched-chain,straight-chain,or cyclopropyl 10:1 fatty acid (1)	Inverse variance weighted	13	-0.114033	0.112357	0.310144
DR	Phosphate to phosphoethanolamine ratio	Simple mode	13	-0.208058	0.227299	0.378035
DR	Phosphate to phosphoethanolamine ratio	Weighted mode	13	-0.196957	0.201152	0.346836
DR	Dimethylglycine	MR Egger	32	0.108438	0.103527	0.303265
DR	Dimethylglycine	Weighted median	32	0.0567413	0.0841622	0.500191
DR	Glycoursodeoxycholate	Inverse variance weighted	22	0.0827445	0.0817696	0.311575
DR	Dimethylglycine	Simple mode	32	0.113902	0.135996	0.408701
DR	Dimethylglycine	Weighted mode	32	0.0769757	0.0812652	0.350854
DR	Ethylparaben sulfate	MR Egger	16	0.410106	0.256143	0.131675
DR	Ethylparaben sulfate	Weighted median	16	0.313423	0.136041	0.021229
DR	1-myristoyl-2-palmitoyl-gpc (14:0/16:0)	Inverse variance weighted	15	0.10155	0.100618	0.312848
DR	Ethylparaben sulfate	Simple mode	16	0.342839	0.241731	0.176554
DR	Ethylparaben sulfate	Weighted mode	16	0.381916	0.214082	0.0946672
DR	4-hydroxy-2-oxoglutaric acid	MR Egger	28	-0.179302	0.181246	0.331648
DR	4-hydroxy-2-oxoglutaric acid	Weighted median	28	0.0105276	0.115825	0.927578
DR	Succinate to proline ratio	Inverse variance weighted	14	0.10543	0.104493	0.312993
DR	4-hydroxy-2-oxoglutaric acid	Simple mode	28	0.0399697	0.221787	0.858328
DR	4-hydroxy-2-oxoglutaric acid	Weighted mode	28	0.0399697	0.176419	0.822471
DR	Tauro-beta-muricholate	MR Egger	25	0.0464114	0.0538886	0.397992
DR	Tauro-beta-muricholate	Weighted median	25	0.0239133	0.0524744	0.648597
DR	1-(1-enyl-palmitoyl)-2-palmitoyl-GPC (P-16:0/16:0)	Inverse variance weighted	37	-0.057737	0.0572371	0.313103
DR	Tauro-beta-muricholate	Simple mode	25	-0.0727735	0.110037	0.514683
DR	Tauro-beta-muricholate	Weighted mode	25	0.0210132	0.0532957	0.696859
DR	1-stearoyl-2-arachidonoyl-GPE (18:0/20:4)	MR Egger	31	-0.0863307	0.140203	0.542859
DR	1-stearoyl-2-arachidonoyl-GPE (18:0/20:4)	Weighted median	31	0.00323811	0.0797561	0.967615
DR	Androsterone sulfate	Inverse variance weighted	39	-0.0347267	0.0345061	0.314227
DR	1-stearoyl-2-arachidonoyl-GPE (18:0/20:4)	Simple mode	31	-0.000824415	0.165364	0.996055
DR	1-stearoyl-2-arachidonoyl-GPE (18:0/20:4)	Weighted mode	31	0.0159544	0.0784746	0.840268
DR	4-vinylguaiacol sulfate	MR Egger	21	0.0883218	0.195256	0.656147
DR	4-vinylguaiacol sulfate	Weighted median	21	0.0944839	0.112833	0.402382
DR	Oleate/vaccenate (18:1)	Inverse variance weighted	20	-0.0919263	0.0913541	0.314289
DR	4-vinylguaiacol sulfate	Simple mode	21	0.0263953	0.180517	0.885211
DR	4-vinylguaiacol sulfate	Weighted mode	21	0.0128881	0.183945	0.944838
DR	Adenosine 5'-monophosphate (AMP) to acetoacetate ratio	MR Egger	24	0.0361035	0.181832	0.844435
DR	Adenosine 5'-monophosphate (AMP) to acetoacetate ratio	Weighted median	24	-0.0103738	0.112113	0.926277
DR	Pyruvate to N-acetylneuraminate ratio	Inverse variance weighted	29	0.0852982	0.0847951	0.314448
DR	Adenosine 5'-monophosphate (AMP) to acetoacetate ratio	Simple mode	24	-0.0212597	0.187754	0.910829
DR	Adenosine 5'-monophosphate (AMP) to acetoacetate ratio	Weighted mode	24	-0.0212597	0.163597	0.897735
DR	Catechol glucuronide	MR Egger	16	0.180718	0.206144	0.395467
DR	Catechol glucuronide	Weighted median	16	0.105221	0.101691	0.300805
DR	Uridine	Inverse variance weighted	16	-0.0898	0.089335	0.314798
DR	Catechol glucuronide	Simple mode	16	0.186098	0.164995	0.27708
DR	Catechol glucuronide	Weighted mode	16	0.152689	0.154242	0.337907
DR	Dihydroorotate	MR Egger	33	0.218177	0.135976	0.118738
DR	Dihydroorotate	Weighted median	33	0.0676307	0.0835881	0.418461
DR	1,3-dimethylurate	Inverse variance weighted	27	-0.0767088	0.0763705	0.315171
DR	Dihydroorotate	Simple mode	33	-0.141381	0.170896	0.414197
DR	Dihydroorotate	Weighted mode	33	0.136832	0.0834812	0.110994
DR	N-palmitoyl-heptadecasphingosine (d17:1/16:0)	MR Egger	27	-0.0237947	0.199373	0.905954
DR	N-palmitoyl-heptadecasphingosine (d17:1/16:0)	Weighted median	27	-0.0610519	0.0991179	0.537926
DR	Cis-4-decenoate (10:1n6)	Inverse variance weighted	22	0.066506	0.0662746	0.315624
DR	N-palmitoyl-heptadecasphingosine (d17:1/16:0)	Simple mode	27	-0.0782904	0.167168	0.643448
DR	N-palmitoyl-heptadecasphingosine (d17:1/16:0)	Weighted mode	27	-0.0718495	0.118772	0.550466
DR	Trigonelline	MR Egger	26	-0.0670574	0.149138	0.65701
DR	Trigonelline	Weighted median	26	-0.0294684	0.116095	0.799627
DR	2-o-methylascorbic acid	Inverse variance weighted	23	0.0856859	0.0855764	0.316692
DR	Trigonelline	Simple mode	26	-0.00540693	0.207029	0.979372
DR	Trigonelline	Weighted mode	26	-0.0168656	0.164669	0.919239
DR	Methionine sulfoxide	MR Egger	25	-0.148046	0.185105	0.432014
DR	Methionine sulfoxide	Weighted median	25	0.0832161	0.106128	0.432974
DR	5-hydroxy-2-methylpyridine sulfate	Inverse variance weighted	18	0.10098	0.100898	0.316918
DR	Methionine sulfoxide	Simple mode	25	0.207012	0.195616	0.300472
DR	Methionine sulfoxide	Weighted mode	25	0.0855248	0.184094	0.646426
DR	2-hydroxystearate	MR Egger	21	-0.204128	0.209832	0.342866
DR	2-hydroxystearate	Weighted median	21	-0.0700821	0.111801	0.53076
DR	Glutamate to cysteine ratio	Inverse variance weighted	26	0.078744	0.0787285	0.317215
DR	2-hydroxystearate	Simple mode	21	0.113443	0.17725	0.529424
DR	2-hydroxystearate	Weighted mode	21	-0.0991894	0.168139	0.561848
DR	1-stearoyl-2-oleoyl-GPE (18:0/18:1)	MR Egger	29	-0.0386074	0.176705	0.828695
DR	1-stearoyl-2-oleoyl-GPE (18:0/18:1)	Weighted median	29	-0.0739579	0.0798939	0.354602
DR	1-arachidonoyl-gpc (20:4n6)	Inverse variance weighted	29	-0.0474727	0.0475814	0.318417
DR	1-stearoyl-2-oleoyl-GPE (18:0/18:1)	Simple mode	29	-0.149794	0.129921	0.258674
DR	1-stearoyl-2-oleoyl-GPE (18:0/18:1)	Weighted mode	29	-0.0965226	0.084243	0.261591
DR	Mannonate	MR Egger	22	0.0421556	0.182246	0.819423
DR	Mannonate	Weighted median	22	0.311939	0.111662	0.00521261
DR	Tetradecadienedioate (C14:2-DC)	Inverse variance weighted	25	-0.0568218	0.0569659	0.318536
DR	Mannonate	Simple mode	22	0.183689	0.226368	0.426203
DR	Mannonate	Weighted mode	22	0.316283	0.126684	0.0209302
DR	Oleoylcholine	MR Egger	18	0.722433	0.241088	0.00854067
DR	Oleoylcholine	Weighted median	18	0.127763	0.138156	0.355085
DR	Stearoyl sphingomyelin (d18:1/18:0)	Inverse variance weighted	31	-0.0758266	0.0760731	0.318881
DR	Oleoylcholine	Simple mode	18	0.0832479	0.242969	0.736079
DR	Oleoylcholine	Weighted mode	18	0.0595178	0.238435	0.805874
DR	5-methyluridine (ribothymidine)	MR Egger	24	0.0885368	0.182556	0.632482
DR	5-methyluridine (ribothymidine)	Weighted median	24	-0.0166972	0.0589818	0.777108
DR	Phosphate to citrate ratio	Inverse variance weighted	33	0.0780412	0.0783601	0.319284
DR	5-methyluridine (ribothymidine)	Simple mode	24	0.0557227	0.12778	0.666842
DR	5-methyluridine (ribothymidine)	Weighted mode	24	-0.0233022	0.063091	0.715251
DR	1-(1-enyl-stearoyl)-GPE (p-18:0)	MR Egger	25	-0.166998	0.224819	0.465116
DR	1-(1-enyl-stearoyl)-GPE (p-18:0)	Weighted median	25	0.0707528	0.114833	0.537805
DR	Epiandrosterone sulfate	Inverse variance weighted	27	-0.0374223	0.0376298	0.319986
DR	1-(1-enyl-stearoyl)-GPE (p-18:0)	Simple mode	25	-0.182891	0.249414	0.470488
DR	1-(1-enyl-stearoyl)-GPE (p-18:0)	Weighted mode	25	0.20795	0.192944	0.291849
DR	Levulinoylcarnitine	MR Egger	20	0.0168134	0.211976	0.937655
DR	Levulinoylcarnitine	Weighted median	20	-0.200873	0.110912	0.070124
DR	3-ureidopropionate	Inverse variance weighted	21	-0.109421	0.110357	0.321432
DR	Levulinoylcarnitine	Simple mode	20	-0.322492	0.225068	0.168146
DR	Levulinoylcarnitine	Weighted mode	20	-0.25379	0.191753	0.201366
DR	16a-hydroxy DHEA 3-sulfate	MR Egger	30	0.0763443	0.0484411	0.126253
DR	16a-hydroxy DHEA 3-sulfate	Weighted median	30	0.037676	0.0496279	0.44775
DR	Taurine to glutamate ratio	Inverse variance weighted	19	0.0958629	0.0970075	0.323054
DR	16a-hydroxy DHEA 3-sulfate	Simple mode	30	0.0406028	0.140296	0.774328
DR	16a-hydroxy DHEA 3-sulfate	Weighted mode	30	0.0406028	0.0488884	0.41303
DR	Chiro-inositol	MR Egger	16	-0.0186769	0.189608	0.922929
DR	Chiro-inositol	Weighted median	16	-0.197191	0.0978901	0.0439659
DR	Bilirubin degradation product,C16H18N2O5 (3)	Inverse variance weighted	27	-0.0449439	0.0461625	0.330254
DR	Chiro-inositol	Simple mode	16	-0.291255	0.171209	0.109543
DR	Chiro-inositol	Weighted mode	16	-0.217247	0.146828	0.159674
DR	3-hydroxyhexanoylcarnitine (1)	MR Egger	18	-0.141558	0.302789	0.646437
DR	3-hydroxyhexanoylcarnitine (1)	Weighted median	18	0.0158499	0.125962	0.899866
DR	Hydroxy-cmpf	Inverse variance weighted	18	-0.137127	0.140871	0.330344
DR	3-hydroxyhexanoylcarnitine (1)	Simple mode	18	-0.0256726	0.206451	0.902495
DR	3-hydroxyhexanoylcarnitine (1)	Weighted mode	18	-0.0204297	0.182344	0.912105
DR	Phenylacetylcarnitine	MR Egger	25	0.0165272	0.230447	0.943446
DR	Phenylacetylcarnitine	Weighted median	25	0.0468436	0.116838	0.688474
DR	Bilirubin (Z,Z) to etiocholanolone glucuronide ratio	Inverse variance weighted	30	0.0532959	0.0547618	0.330438
DR	Phenylacetylcarnitine	Simple mode	25	-0.17778	0.220819	0.428669
DR	Phenylacetylcarnitine	Weighted mode	25	0.11005	0.159527	0.496906
DR	Cortisol to taurocholate ratio	MR Egger	22	-0.276751	0.166561	0.112198
DR	Cortisol to taurocholate ratio	Weighted median	22	-0.0712776	0.119689	0.551493
DR	1-oleoylglycerol (18:1)	Inverse variance weighted	27	-0.0909762	0.0937196	0.331684
DR	Cortisol to taurocholate ratio	Simple mode	22	-0.00528541	0.209312	0.980093
DR	Cortisol to taurocholate ratio	Weighted mode	22	-0.0808216	0.164394	0.628078
DR	Blood sugar	MR Egger	22	-0.33128	0.207931	0.126793
DR	Blood sugar	Weighted median	22	-0.127836	0.121954	0.294534
DR	Citramalate	Inverse variance weighted	23	-0.0701454	0.0722631	0.3317
DR	Blood sugar	Simple mode	22	-0.184922	0.221454	0.413098
DR	Blood sugar	Weighted mode	22	-0.145329	0.186465	0.444444
DR	Butyrylglycine	MR Egger	23	-0.051433	0.0687781	0.462867
DR	Butyrylglycine	Weighted median	23	-0.00103579	0.055625	0.985143
DR	N-acetylvaline	Inverse variance weighted	17	0.103835	0.107313	0.333249
DR	Butyrylglycine	Simple mode	23	-0.000968207	0.113535	0.993273
DR	Butyrylglycine	Weighted mode	23	-0.00654955	0.0479611	0.892621
DR	Tetradecadienedioate (C14:2-DC)	MR Egger	25	-0.0695187	0.108085	0.526464
DR	Tetradecadienedioate (C14:2-DC)	Weighted median	25	-0.0385548	0.0809835	0.634016
DR	Arginine to citrulline ratio	Inverse variance weighted	33	-0.0690546	0.0714238	0.333629
DR	Tetradecadienedioate (C14:2-DC)	Simple mode	25	-0.0192105	0.131614	0.885171
DR	Tetradecadienedioate (C14:2-DC)	Weighted mode	25	-0.0392212	0.0831016	0.641214
DR	Spermidine to 5-methylthioadenosine (MTA) ratio	MR Egger	16	-0.250339	0.269818	0.369228
DR	Spermidine to 5-methylthioadenosine (MTA) ratio	Weighted median	16	-0.136102	0.131866	0.302016
DR	Betaine	Inverse variance weighted	24	0.0583026	0.0603459	0.333974
DR	Spermidine to 5-methylthioadenosine (MTA) ratio	Simple mode	16	-0.212304	0.241307	0.392842
DR	Spermidine to 5-methylthioadenosine (MTA) ratio	Weighted mode	16	-0.217683	0.22542	0.349519
DR	Spermidine to adenosine 5'-diphosphate (ADP) ratio	MR Egger	23	0.0792497	0.17072	0.647275
DR	Spermidine to adenosine 5'-diphosphate (ADP) ratio	Weighted median	23	-0.0331171	0.0829954	0.689876
DR	Adenosine 5'-monophosphate (AMP) to methionine ratio	Inverse variance weighted	22	-0.0976304	0.101456	0.335904
DR	Spermidine to adenosine 5'-diphosphate (ADP) ratio	Simple mode	23	0.275475	0.172299	0.124125
DR	Spermidine to adenosine 5'-diphosphate (ADP) ratio	Weighted mode	23	-0.0936906	0.146846	0.530047
DR	4-hydroxyphenylacetylglutamine	MR Egger	22	0.393378	0.261475	0.148092
DR	4-hydroxyphenylacetylglutamine	Weighted median	22	0.140936	0.128207	0.271642
DR	Hydroxyasparagine	Inverse variance weighted	21	-0.105205	0.109364	0.336062
DR	4-hydroxyphenylacetylglutamine	Simple mode	22	0.219851	0.272613	0.429018
DR	4-hydroxyphenylacetylglutamine	Weighted mode	22	0.167924	0.236177	0.484902
DR	Bilirubin (E,E)	MR Egger	30	-0.0570148	0.075464	0.456244
DR	Bilirubin (E,E)	Weighted median	30	-0.0388331	0.0578724	0.502213
DR	Taurocholenate sulfate	Inverse variance weighted	37	-0.0490341	0.0510149	0.336465
DR	Bilirubin (E,E)	Simple mode	30	-0.0932597	0.141724	0.515703
DR	Bilirubin (E,E)	Weighted mode	30	-0.054753	0.0586914	0.358576
DR	5alpha-pregnan-3beta,20alpha-diol monosulfate (2)	MR Egger	29	0.0164179	0.137063	0.905541
DR	5alpha-pregnan-3beta,20alpha-diol monosulfate (2)	Weighted median	29	0.0788593	0.0911477	0.386939
DR	Arabonate/xylonate	Inverse variance weighted	24	-0.0813477	0.0848522	0.33771
DR	5alpha-pregnan-3beta,20alpha-diol monosulfate (2)	Simple mode	29	0.0901592	0.173244	0.606864
DR	5alpha-pregnan-3beta,20alpha-diol monosulfate (2)	Weighted mode	29	0.221714	0.13029	0.0998931
DR	Vanillic alcohol sulfate	MR Egger	23	0.0351863	0.17225	0.840106
DR	Vanillic alcohol sulfate	Weighted median	23	0.151639	0.101237	0.134169
DR	Adenosine 3',5'-cyclic monophosphate (camp)	Inverse variance weighted	28	0.0609144	0.0635503	0.337799
DR	Vanillic alcohol sulfate	Simple mode	23	0.205629	0.180627	0.267192
DR	Vanillic alcohol sulfate	Weighted mode	23	0.183323	0.139883	0.203527
DR	Phosphate to mannose ratio	MR Egger	26	-0.0349055	0.197794	0.861403
DR	Phosphate to mannose ratio	Weighted median	26	-0.253448	0.107496	0.0183862
DR	4-hydroxyphenylacetylglutamine	Inverse variance weighted	22	0.0920659	0.0960821	0.337962
DR	Phosphate to mannose ratio	Simple mode	26	-0.111007	0.21916	0.616937
DR	Phosphate to mannose ratio	Weighted mode	26	-0.295643	0.121536	0.022486
DR	Adenosine 5'-monophosphate (AMP) to EDTA ratio	MR Egger	13	0.406193	0.326091	0.238775
DR	Adenosine 5'-monophosphate (AMP) to EDTA ratio	Weighted median	13	0.0357446	0.164373	0.82785
DR	Pyrraline	Inverse variance weighted	21	-0.138306	0.144425	0.338249
DR	Adenosine 5'-monophosphate (AMP) to EDTA ratio	Simple mode	13	0.104162	0.250235	0.68457
DR	Adenosine 5'-monophosphate (AMP) to EDTA ratio	Weighted mode	13	0.0576737	0.201178	0.779247
DR	Eicosenoate (20:1)	MR Egger	20	0.44476	0.272896	0.120522
DR	Eicosenoate (20:1)	Weighted median	20	-0.00849141	0.12355	0.945206
DR	3-methylglutaconate	Inverse variance weighted	21	0.0499959	0.0522401	0.338547
DR	Eicosenoate (20:1)	Simple mode	20	-0.0451619	0.217217	0.83751
DR	Eicosenoate (20:1)	Weighted mode	20	-0.0489547	0.229851	0.833607
DR	S-methylmethionine	MR Egger	18	-0.151716	0.291651	0.61005
DR	S-methylmethionine	Weighted median	18	0.0308968	0.121014	0.798479
DR	Oleoylcholine	Inverse variance weighted	18	0.110527	0.115824	0.339949
DR	S-methylmethionine	Simple mode	18	-0.0119997	0.2288	0.958784
DR	S-methylmethionine	Weighted mode	18	-0.0349307	0.209004	0.869241
DR	3-hydroxypyridine sulfate	MR Egger	23	0.04452	0.250546	0.860668
DR	3-hydroxypyridine sulfate	Weighted median	23	0.0162602	0.133888	0.903338
DR	Caffeine to theobromine ratio	Inverse variance weighted	20	-0.100239	0.105104	0.340231
DR	3-hydroxypyridine sulfate	Simple mode	23	-0.0374099	0.277666	0.89405
DR	3-hydroxypyridine sulfate	Weighted mode	23	-0.0374099	0.274174	0.89271
DR	5-acetylamino-6-amino-3-methyluracil	MR Egger	32	-0.0803804	0.0998184	0.427002
DR	5-acetylamino-6-amino-3-methyluracil	Weighted median	32	0.00966379	0.0818863	0.906056
DR	Gamma-glutamyl-alpha-lysine	Inverse variance weighted	30	0.0705805	0.074052	0.340528
DR	5-acetylamino-6-amino-3-methyluracil	Simple mode	32	0.122058	0.165988	0.467656
DR	5-acetylamino-6-amino-3-methyluracil	Weighted mode	32	0.014801	0.0817783	0.857554
DR	Taurine to cysteine ratio	MR Egger	19	0.15423	0.211983	0.476785
DR	Taurine to cysteine ratio	Weighted median	19	-0.0635625	0.13445	0.636385
DR	Cholesterol to linoleoyl-arachidonoyl-glycerol (18:2 to 20:4) [2] ratio	Inverse variance weighted	31	-0.054487	0.0573497	0.342069
DR	Taurine to cysteine ratio	Simple mode	19	0.192374	0.244113	0.440921
DR	Taurine to cysteine ratio	Weighted mode	19	-0.128863	0.202982	0.533513
DR	Methyl indole-3-acetate	MR Egger	20	0.103829	0.195166	0.601229
DR	Methyl indole-3-acetate	Weighted median	20	-0.00674741	0.113557	0.952619
DR	Taurine	Inverse variance weighted	15	-0.102446	0.108214	0.343789
DR	Methyl indole-3-acetate	Simple mode	20	-0.0794275	0.207497	0.706125
DR	Methyl indole-3-acetate	Weighted mode	20	-0.123123	0.165566	0.466186
DR	2R,3R-dihydroxybutyrate	MR Egger	27	-0.033171	0.182998	0.857621
DR	2R,3R-dihydroxybutyrate	Weighted median	27	0.0492389	0.0973356	0.61295
DR	Indolin-2-one	Inverse variance weighted	14	0.113853	0.12066	0.345382
DR	2R,3R-dihydroxybutyrate	Simple mode	27	0.0761442	0.174177	0.665601
DR	2R,3R-dihydroxybutyrate	Weighted mode	27	0.0387482	0.100911	0.704114
DR	Docosadienoate (22:2n6)	MR Egger	22	0.132839	0.22797	0.566607
DR	Docosadienoate (22:2n6)	Weighted median	22	-0.0157173	0.111508	0.887907
DR	Urate	Inverse variance weighted	29	0.0637447	0.0679493	0.348182
DR	Docosadienoate (22:2n6)	Simple mode	22	-0.0403758	0.205286	0.845969
DR	Docosadienoate (22:2n6)	Weighted mode	22	-0.0308226	0.203648	0.881143
DR	Adenosine 5'-diphosphate (ADP) to glutamate ratio	MR Egger	26	-0.109389	0.171046	0.528536
DR	Adenosine 5'-diphosphate (ADP) to glutamate ratio	Weighted median	26	-0.018492	0.0863432	0.830416
DR	Linolenate [alpha or gamma; (18:3n3 or 6)]	Inverse variance weighted	20	0.0992086	0.105773	0.348278
DR	Adenosine 5'-diphosphate (ADP) to glutamate ratio	Simple mode	26	0.047457	0.156682	0.764481
DR	Adenosine 5'-diphosphate (ADP) to glutamate ratio	Weighted mode	26	0.0321765	0.141314	0.821735
DR	Phosphate to urate ratio	MR Egger	33	-0.0323612	0.169463	0.8498
DR	Phosphate to urate ratio	Weighted median	33	-0.100233	0.114796	0.382583
DR	Tridecenedioate (C13:1-DC)	Inverse variance weighted	20	0.098246	0.105016	0.349514
DR	Phosphate to urate ratio	Simple mode	33	-0.182272	0.193177	0.352469
DR	Phosphate to urate ratio	Weighted mode	33	-0.132662	0.126277	0.301325
DR	Adenosine 5'-monophosphate (AMP) to leucine ratio	MR Egger	18	-0.0945185	0.269272	0.730156
DR	Adenosine 5'-monophosphate (AMP) to leucine ratio	Weighted median	18	-0.289883	0.138843	0.0368117
DR	Phosphate to N-palmitoyl-sphingosine (d18:1 to 16:0) ratio	Inverse variance weighted	24	0.0783923	0.083952	0.35042
DR	Adenosine 5'-monophosphate (AMP) to leucine ratio	Simple mode	18	-0.386773	0.210271	0.0833867
DR	Adenosine 5'-monophosphate (AMP) to leucine ratio	Weighted mode	18	-0.345301	0.19842	0.099883
DR	Ursodeoxycholate	MR Egger	19	0.0225347	0.316196	0.944016
DR	Ursodeoxycholate	Weighted median	19	-0.017913	0.121703	0.882985
DR	1-palmitoyl-GPI (16:0)	Inverse variance weighted	23	0.0735805	0.0788316	0.35062
[truncated: 3,642 more rows]
