# Supplementary material for: Causal effect of immune cells, metabolites, cathepsins, and vitamin therapy in diabetic retinopathy: a Mendelian randomization and cross-sectional study
Source: Front Immunol. 2024 Oct 1;15:1443236. doi: 10.3389/fimmu.2024.1443236 (PMC11487118; doi:10.3389/fimmu.2024.1443236)
Supplement: Supplementary file 3 [file DataSheet1.zip › Supplementary Table 2.XLS]

## Sheet: Sheet1
Supplementary Table 2. The reverse MR analyses between cathepsins and NPDR, PDR
exposure	outcome	method	nsnp	b	se	pval	lo_ci	up_ci	or	or_lci95	or_uci95
NPDR	CAT H	MR Egger	13	0.0622263	0.0413416	0.160441	-0.0188032	0.143256	1.0642	0.981373	1.15402
NPDR	CAT H	Weighted median	13	0.0227809	0.0309173	0.461224	-0.037817	0.0833788	1.02304	0.962889	1.08695
NPDR	CAT H	Inverse variance weighted	13	0.0141494	0.0246388	0.565781	-0.0341425	0.0624414	1.01425	0.966434	1.06443
NPDR	CAT H	Simple mode	13	0.0494436	0.0492464	0.335192	-0.0470793	0.145967	1.05069	0.954012	1.15716
NPDR	CAT H	Weighted mode	13	0.023594	0.028244	0.419835	-0.0317643	0.0789524	1.02387	0.968735	1.08215
PDR	CAT H	MR Egger	28	0.0218419	0.0303375	0.47797	-0.0376196	0.0813034	1.02208	0.963079	1.0847
PDR	CAT H	Weighted median	28	0.0207112	0.0262022	0.429271	-0.0306451	0.0720675	1.02093	0.96982	1.07473
PDR	CAT H	Inverse variance weighted	28	0.0147735	0.0186264	0.427689	-0.0217341	0.0512812	1.01488	0.9785	1.05262
PDR	CAT H	Simple mode	28	-0.0357715	0.0456295	0.43989	-0.125205	0.0536623	0.964861	0.882316	1.05513
PDR	CAT H	Weighted mode	28	0.0249748	0.0231819	0.290861	-0.0204618	0.0704113	1.02529	0.979746	1.07295
