# Supplementary material for: Causal effect of immune cells, metabolites, cathepsins, and vitamin therapy in diabetic retinopathy: a Mendelian randomization and cross-sectional study
Source: Front Immunol. 2024 Oct 1;15:1443236. doi: 10.3389/fimmu.2024.1443236 (PMC11487118; doi:10.3389/fimmu.2024.1443236)
Supplement: Supplementary file 3 [file DataSheet1.zip › Supplementary Table 3.XLS]

## Sheet: Sheet1
Supplementary Table 3. Pleiotropy and heterogeneity analyses of Two-Sample MR between immune cells and NPDR
exposure	outcome	method	Q	Q_df	Q_pval		exposure	outcome	egger_intercept	se	pval
Activated & resting Treg % CD4 Treg	DR	MR Egger	21.0995	9	0.0122157		Activated & resting Treg % CD4 Treg	DR	0.0231572	0.0244097	0.367557
Activated & resting Treg % CD4 Treg	DR	Inverse variance weighted	23.2095	10	0.00999912		Activated & resting Treg %CD4+	DR	-0.00351216	0.0129961	0.790913
Activated & resting Treg %CD4+	DR	MR Egger	12.0063	14	0.6058		Activated & resting Treg AC	DR	-0.141986	0.114613	0.241195
Activated & resting Treg %CD4+	DR	Inverse variance weighted	12.0793	15	0.673018		Activated & secreting Treg %CD4 Treg	DR	0.171951	0.113496	0.157956
Activated & resting Treg AC	DR	MR Egger	232.143	11	1.51455e-43		Activated & secreting Treg %CD4+	DR	0.017367	0.0250577	0.505748
Activated & resting Treg AC	DR	Inverse variance weighted	264.53	12	1.26648e-49		Activated & secreting Treg AC	DR	-0.0149652	0.0573703	0.804609
Activated & secreting Treg %CD4 Treg	DR	MR Egger	704.667	11	5.38828e-144		Activated Treg %CD4	DR	-0.0564229	0.0615568	0.401401
Activated & secreting Treg %CD4 Treg	DR	Inverse variance weighted	851.709	12	1.33638e-174		Activated Treg %CD4 Treg	DR	-0.0476274	0.0382282	0.238694
Activated & secreting Treg %CD4+	DR	MR Egger	29.1814	9	0.000603922		B cell % CD3- lymphocyte	DR	-0.0024355	0.0186358	0.89838
Activated & secreting Treg %CD4+	DR	Inverse variance weighted	30.7389	10	0.000647885		B cell %lymphocyte	DR	0.0147083	0.01135	0.211385
Activated & secreting Treg AC	DR	MR Egger	17.4284	5	0.00375508		B cell AC	DR	0.0235912	0.0153488	0.152544
Activated & secreting Treg AC	DR	Inverse variance weighted	17.6656	6	0.00712463		BAFF-R on B cell	DR	-0.0135006	0.0102036	0.212639
Activated Treg %CD4	DR	MR Egger	40.4216	5	1.22778e-07		BAFF-R on CD20-	DR	-0.0389278	0.0414877	0.391169
Activated Treg %CD4	DR	Inverse variance weighted	47.2137	6	1.69622e-08		BAFF-R on CD20- CD38-	DR	0.0229106	0.0291297	0.488979
Activated Treg %CD4 Treg	DR	MR Egger	39.4672	11	4.41121e-05		BAFF-R on CD24+ CD27+	DR	-0.0187712	0.0122813	0.154635
Activated Treg %CD4 Treg	DR	Inverse variance weighted	45.0363	12	1.01584e-05		BAFF-R on IgD- CD24-	DR	-0.0202105	0.0111618	0.100289
B cell % CD3- lymphocyte	DR	MR Egger	9.73721	11	0.554168		BAFF-R on IgD- CD27-	DR	-0.0220514	0.011077	0.0777054
B cell % CD3- lymphocyte	DR	Inverse variance weighted	9.75429	12	0.637506		BAFF-R on IgD- CD38-	DR	-0.0132474	0.0125925	0.327751
B cell %lymphocyte	DR	MR Egger	17.1512	18	0.512736		BAFF-R on IgD- CD38br	DR	0.000530192	0.025508	0.983997
B cell %lymphocyte	DR	Inverse variance weighted	18.8305	19	0.467758		BAFF-R on IgD- CD38dim	DR	-0.0095747	0.0111663	0.413437
B cell AC	DR	MR Egger	12.2305	11	0.346573		BAFF-R on IgD+	DR	-0.0134237	0.0101646	0.21344
B cell AC	DR	Inverse variance weighted	14.8571	12	0.249346		BAFF-R on IgD+ CD24-	DR	-0.0130312	0.0101958	0.225385
BAFF-R on B cell	DR	MR Egger	9.5749	11	0.568981		BAFF-R on IgD+ CD24+	DR	-0.0147283	0.0118246	0.248169
BAFF-R on B cell	DR	Inverse variance weighted	11.3255	12	0.501244		BAFF-R on IgD+ CD38-	DR	-0.0283272	0.0118291	0.0402456
BAFF-R on CD20-	DR	MR Egger	12.1562	5	0.0327089		BAFF-R on IgD+ CD38- naive	DR	-0.0141286	0.0128866	0.291414
BAFF-R on CD20-	DR	Inverse variance weighted	14.2967	6	0.0264921		BAFF-R on IgD+ CD38- unsw mem	DR	-0.00548829	0.0137091	0.697325
BAFF-R on CD20- CD38-	DR	MR Egger	2.0847	3	0.555014		BAFF-R on IgD+ CD38br	DR	-0.021006	0.0116328	0.0910612
BAFF-R on CD20- CD38-	DR	Inverse variance weighted	2.70329	4	0.608639		BAFF-R on IgD+ CD38dim	DR	-0.0170027	0.0111369	0.150792
BAFF-R on CD24+ CD27+	DR	MR Egger	6.83566	11	0.812231		BAFF-R on memory B cell	DR	-0.0133705	0.0119161	0.290882
BAFF-R on CD24+ CD27+	DR	Inverse variance weighted	9.17178	12	0.688192		BAFF-R on naive-mature B cell	DR	-0.0124039	0.0101863	0.24498
BAFF-R on IgD- CD24-	DR	MR Egger	3.86893	10	0.953066		BAFF-R on sw mem	DR	-0.0196215	0.0122841	0.141281
BAFF-R on IgD- CD24-	DR	Inverse variance weighted	7.14754	11	0.787013		BAFF-R on transitional	DR	-0.0198361	0.0128412	0.146399
BAFF-R on IgD- CD27-	DR	MR Egger	2.78791	9	0.972113		BAFF-R on unsw mem	DR	-0.020271	0.0124244	0.141419
BAFF-R on IgD- CD27-	DR	Inverse variance weighted	6.75091	10	0.748733		Basophil %CD33dim HLA DR- CD66b-	DR	-0.00403872	0.0137778	0.776068
BAFF-R on IgD- CD38-	DR	MR Egger	7.22496	7	0.405839		Basophil AC	DR	0.00381456	0.0130639	0.775279
BAFF-R on IgD- CD38-	DR	Inverse variance weighted	8.36724	8	0.398443		CCR2 on CD14- CD16-	DR	-0.0223484	0.0281755	0.485612
BAFF-R on IgD- CD38br	DR	MR Egger	14.6176	7	0.0412254		CCR2 on CD14- CD16+ monocyte	DR	-0.00477746	0.0201413	0.818465
BAFF-R on IgD- CD38br	DR	Inverse variance weighted	14.6185	8	0.0670013		CCR2 on CD14+ CD16- monocyte	DR	-0.0141431	0.0204683	0.50701
BAFF-R on IgD- CD38dim	DR	MR Egger	8.22526	9	0.511615		CCR2 on CD14+ CD16+ monocyte	DR	-0.0121793	0.0212847	0.578688
BAFF-R on IgD- CD38dim	DR	Inverse variance weighted	8.96051	10	0.535856		CCR2 on CD62L+ myeloid DC	DR	-0.00417374	0.0280786	0.885513
BAFF-R on IgD+	DR	MR Egger	9.57707	11	0.568783		CCR2 on CD62L+ plasmacytoid DC	DR	-0.00166446	0.0199265	0.935482
BAFF-R on IgD+	DR	Inverse variance weighted	11.3211	12	0.501616		CCR2 on granulocyte	DR	0.0588176	0.0366902	0.160035
BAFF-R on IgD+ CD24-	DR	MR Egger	10.5766	12	0.565508		CCR2 on monocyte	DR	-0.00389782	0.0222896	0.86467
BAFF-R on IgD+ CD24-	DR	Inverse variance weighted	12.2101	13	0.510493		CCR2 on monocyte_duplicate	DR	-0.019378	0.0233127	0.425252
BAFF-R on IgD+ CD24+	DR	MR Egger	5.18039	8	0.738133		CCR2 on myeloid DC	DR	0.0173106	0.0216011	0.453473
BAFF-R on IgD+ CD24+	DR	Inverse variance weighted	6.73181	9	0.665019		CCR2 on plasmacytoid DC	DR	-0.00183454	0.0199754	0.929084
BAFF-R on IgD+ CD38-	DR	MR Egger	5.93637	9	0.746269		CCR7 on naive CD4+	DR	-0.017222	0.0169453	0.331306
BAFF-R on IgD+ CD38-	DR	Inverse variance weighted	11.671	10	0.307679		CCR7 on naive CD8br	DR	0.0134666	0.0223204	0.561182
BAFF-R on IgD+ CD38- naive	DR	MR Egger	12.1457	14	0.594606		CD11b on basophil	DR	-0.0195896	0.026525	0.479006
BAFF-R on IgD+ CD38- naive	DR	Inverse variance weighted	13.3477	15	0.57546		CD11b on CD14+ monocyte	DR	-0.00527809	0.0176655	0.772723
BAFF-R on IgD+ CD38- unsw mem	DR	MR Egger	8.25756	10	0.603695		CD11b on CD33br HLA DR+ CD14dim	DR	0.0109584	0.0276147	0.707864
BAFF-R on IgD+ CD38- unsw mem	DR	Inverse variance weighted	8.41783	11	0.675458		CD11b on CD33dim HLA DR-	DR	0.000141355	0.0274098	0.995978
BAFF-R on IgD+ CD38br	DR	MR Egger	14.8227	15	0.46426		CD11b on CD66b++ myeloid cell	DR	0.00941098	0.0265297	0.737261
BAFF-R on IgD+ CD38br	DR	Inverse variance weighted	18.0835	16	0.319031		CD11b on Gr MDSC	DR	0.00439631	0.0430624	0.925125
BAFF-R on IgD+ CD38dim	DR	MR Egger	10.247	13	0.673622		CD11b on Mo MDSC	DR	-0.0168225	0.0271994	0.563337
BAFF-R on IgD+ CD38dim	DR	Inverse variance weighted	12.5778	14	0.560002		CD11c on CD62L+ myeloid DC	DR	-0.0485144	0.0182485	0.0178834
BAFF-R on memory B cell	DR	MR Egger	4.98028	9	0.836024		CD11c on granulocyte	DR	-0.00911378	0.0201442	0.661669
BAFF-R on memory B cell	DR	Inverse variance weighted	6.23928	10	0.794775		CD11c on monocyte	DR	0.044375	0.0207951	0.0653925
BAFF-R on naive-mature B cell	DR	MR Egger	10.9374	13	0.616065		CD11c on myeloid DC	DR	-0.0498771	0.022453	0.0401932
BAFF-R on naive-mature B cell	DR	Inverse variance weighted	12.4201	14	0.572601		CD11c+ CD62L- monocyte %monocyte	DR	-0.011997	0.023066	0.615533
BAFF-R on sw mem	DR	MR Egger	6.63287	10	0.75959		CD11c+ CD62L- monocyte AC	DR	7.58615e-05	0.0364161	0.998405
BAFF-R on sw mem	DR	Inverse variance weighted	9.18426	11	0.604888		CD11c+ HLA DR++ monocyte %monocyte	DR	-0.0200763	0.0208478	0.360709
BAFF-R on transitional	DR	MR Egger	12.8036	13	0.463095		CD11c+ HLA DR++ monocyte AC	DR	0.0135195	0.0221345	0.560639
BAFF-R on transitional	DR	Inverse variance weighted	15.1898	14	0.365306		CD11c+ monocyte %monocyte	DR	-0.0119071	0.0208836	0.582517
BAFF-R on unsw mem	DR	MR Egger	3.11693	8	0.926807		CD11c+ monocyte AC	DR	0.0303278	0.0454215	0.5521
BAFF-R on unsw mem	DR	Inverse variance weighted	5.77889	9	0.761827		CD123 on CD62L+ plasmacytoid DC	DR	-0.00670981	0.0295247	0.834828
Basophil %CD33dim HLA DR- CD66b-	DR	MR Egger	6.6803	9	0.670365		CD123 on plasmacytoid DC	DR	-0.00712941	0.0293255	0.823593
Basophil %CD33dim HLA DR- CD66b-	DR	Inverse variance weighted	6.76623	10	0.747315		CD127- CD8br %CD8br	DR	-0.113263	0.104462	0.357612
Basophil AC	DR	MR Egger	4.37382	12	0.975708		CD127- CD8br %T cell	DR	-0.473406	0.578228	0.498981
Basophil AC	DR	Inverse variance weighted	4.45908	13	0.985256		CD127- CD8br AC	DR	-0.127871	0.212301	0.589448
CCR2 on CD14- CD16-	DR	MR Egger	1.42689	3	0.699245		CD127 on CD28- CD8br	DR	-0.0200937	0.03139	0.539984
CCR2 on CD14- CD16-	DR	Inverse variance weighted	2.05603	4	0.725455		CD127 on CD28+ CD4+	DR	-0.00303016	0.0183745	0.873105
CCR2 on CD14- CD16+ monocyte	DR	MR Egger	8.0891	8	0.424815		CD127 on CD28+ CD45RA- CD8br	DR	-0.0288799	0.103419	0.798198
CCR2 on CD14- CD16+ monocyte	DR	Inverse variance weighted	8.14599	9	0.519503		CD127 on CD28+ CD45RA+ CD8br	DR	0.00129822	0.0299037	0.967453
CCR2 on CD14+ CD16- monocyte	DR	MR Egger	7.02221	9	0.634807		CD127 on CD28+ DN (CD4-CD8-)	DR	-0.0269713	0.0272425	0.355132
CCR2 on CD14+ CD16- monocyte	DR	Inverse variance weighted	7.49966	10	0.677581		CD127 on CD4+	DR	-0.0472276	0.0284321	0.140657
CCR2 on CD14+ CD16+ monocyte	DR	MR Egger	9.54609	11	0.571618		CD127 on CD45RA- CD4 not Treg	DR	-0.0664713	0.037874	0.139608
CCR2 on CD14+ CD16+ monocyte	DR	Inverse variance weighted	9.87351	12	0.627057		CD127 on CD45RA+ CD4+	DR	-0.144857	0.235256	0.557546
CCR2 on CD62L+ myeloid DC	DR	MR Egger	8.69209	8	0.368933		CD127 on CD8br	DR	0.00863391	0.0344095	0.805283
CCR2 on CD62L+ myeloid DC	DR	Inverse variance weighted	8.71609	9	0.463883		CD127 on granulocyte	DR	-0.0136185	0.0130337	0.309914
CCR2 on CD62L+ plasmacytoid DC	DR	MR Egger	13.4427	8	0.0974969		CD127 on T cell	DR	-0.0523842	0.0243649	0.0600379
CCR2 on CD62L+ plasmacytoid DC	DR	Inverse variance weighted	13.4545	9	0.143097		CD14- CD16- AC	DR	-0.000115068	0.0219034	0.995902
CCR2 on granulocyte	DR	MR Egger	5.2578	6	0.511199		CD14- CD16+ monocyte %monocyte	DR	0.015027	0.0201844	0.480825
CCR2 on granulocyte	DR	Inverse variance weighted	7.8277	7	0.348033		CD14- CD16+ monocyte AC	DR	0.00241076	0.0189152	0.901386
CCR2 on monocyte	DR	MR Egger	11.6626	10	0.308272		CD14 on CD33dim HLA DR+ CD11b+	DR	0.0491305	0.0445	0.331516
CCR2 on monocyte	DR	Inverse variance weighted	11.6983	11	0.386746		CD14 on CD14+ CD16- monocyte	DR	-0.00549133	0.0322056	0.868382
CCR2 on monocyte_duplicate	DR	MR Egger	9.77178	10	0.460739		CD14 on CD14+ CD16+ monocyte	DR	0.0206698	0.0310389	0.526783
CCR2 on monocyte_duplicate	DR	Inverse variance weighted	10.4627	11	0.489309		CD14 on CD33br HLA DR+ CD14dim	DR	0.00797612	0.0318079	0.808321
CCR2 on myeloid DC	DR	MR Egger	4.93966	6	0.551575		CD14 on Mo MDSC	DR	0.0026977	0.0426208	0.951984
CCR2 on myeloid DC	DR	Inverse variance weighted	5.58186	7	0.589329		CD14+ CD16- monocyte %monocyte	DR	0.000292377	0.0138985	0.983675
CCR2 on plasmacytoid DC	DR	MR Egger	13.4625	8	0.0968977		CD14+ CD16- monocyte AC	DR	0.0412503	0.0393226	0.318859
CCR2 on plasmacytoid DC	DR	Inverse variance weighted	13.4766	9	0.142198		CD14+ CD16+ monocyte %monocyte	DR	-0.00352442	0.0222593	0.876626
CCR7 on naive CD4+	DR	MR Egger	6.42653	11	0.843445		CD14+ CD16+ monocyte AC	DR	-0.00987074	0.0140431	0.502063
CCR7 on naive CD4+	DR	Inverse variance weighted	7.45945	12	0.825819		CD16-CD56 on HLA DR+ NK	DR	-0.030401	0.0179944	0.122014
CCR7 on naive CD8br	DR	MR Egger	12.9367	9	0.165494		CD16-CD56 on NK	DR	-0.0558161	0.052392	0.303564
CCR7 on naive CD8br	DR	Inverse variance weighted	13.4599	10	0.199083		CD16-CD56 on NKT	DR	0.0166936	0.0245586	0.508591
CD11b on basophil	DR	MR Egger	5.42778	9	0.795538		CD16 on CD14- CD16+ monocyte	DR	0.00626576	0.0141265	0.669121
CD11b on basophil	DR	Inverse variance weighted	5.97321	10	0.817509		CD16 on CD14+ CD16+ monocyte	DR	0.0083164	0.0148645	0.587045
CD11b on CD14+ monocyte	DR	MR Egger	6.67051	8	0.572563		CD16+ monocyte %monocyte	DR	0.00139436	0.0146783	0.926655
CD11b on CD14+ monocyte	DR	Inverse variance weighted	6.75977	9	0.662114		CD19 on B cell	DR	-0.00768037	0.0692619	0.914138
CD11b on CD33br HLA DR+ CD14dim	DR	MR Egger	11.5416	5	0.0416387		CD19 on CD20-	DR	0.144055	0.0850478	0.188874
CD11b on CD33br HLA DR+ CD14dim	DR	Inverse variance weighted	11.9051	6	0.0641201		CD19 on CD20- CD38-	DR	-0.0509899	0.0258177	0.0836944
CD11b on CD33dim HLA DR-	DR	MR Egger	22.4818	11	0.0208955		CD19 on CD24+ CD27+	DR	-0.0338185	0.0169981	0.062055
CD11b on CD33dim HLA DR-	DR	Inverse variance weighted	22.4818	12	0.0324613		CD19 on IgD- CD24-	DR	-0.0264777	0.0493358	0.610793
CD11b on CD66b++ myeloid cell	DR	MR Egger	2.51037	5	0.774933		CD19 on IgD- CD27-	DR	0.0149467	0.0253538	0.568588
CD11b on CD66b++ myeloid cell	DR	Inverse variance weighted	2.6362	6	0.852924		CD19 on IgD- CD38-	DR	0.0175725	0.0239275	0.483671
CD11b on Gr MDSC	DR	MR Egger	1.75849	3	0.624009		CD19 on IgD- CD38br	DR	0.0403289	0.0388667	0.339444
CD11b on Gr MDSC	DR	Inverse variance weighted	1.76892	4	0.778164		CD19 on IgD- CD38dim	DR	0.0132186	0.0194735	0.511292
CD11b on Mo MDSC	DR	MR Egger	8.06266	5	0.152816		CD19 on IgD+	DR	0.0213278	0.0237514	0.388438
CD11b on Mo MDSC	DR	Inverse variance weighted	8.67949	6	0.192422		CD19 on IgD+ CD24-	DR	-0.00580404	0.0203898	0.780393
CD11c on CD62L+ myeloid DC	DR	MR Egger	17.2457	15	0.304389		CD19 on IgD+ CD24+	DR	-0.0276128	0.014348	0.0722628
CD11c on CD62L+ myeloid DC	DR	Inverse variance weighted	25.3717	16	0.0635346		CD19 on IgD+ CD38-	DR	0.0264225	0.0244341	0.304916
CD11c on granulocyte	DR	MR Egger	9.96787	9	0.353093		CD19 on IgD+ CD38- naive	DR	0.031981	0.0282159	0.308434
CD11c on granulocyte	DR	Inverse variance weighted	10.1946	10	0.423592		CD19 on IgD+ CD38- unsw mem	DR	-0.0100585	0.0172117	0.575058
CD11c on monocyte	DR	MR Egger	8.53022	8	0.38346		CD19 on IgD+ CD38br	DR	0.0139733	0.0307731	0.659471
CD11c on monocyte	DR	Inverse variance weighted	13.3856	9	0.145919		CD19 on IgD+ CD38dim	DR	-0.0118541	0.0174532	0.51243
CD11c on myeloid DC	DR	MR Egger	23.467	17	0.134656		CD19 on memory B cell	DR	-0.00749037	0.0240925	0.76226
CD11c on myeloid DC	DR	Inverse variance weighted	30.2788	18	0.0348223		CD19 on naive-mature B cell	DR	0.00716764	0.0232062	0.762316
CD11c+ CD62L- monocyte %monocyte	DR	MR Egger	4.29084	9	0.891249		CD19 on PB/PC	DR	-0.00490042	0.0222187	0.829877
CD11c+ CD62L- monocyte %monocyte	DR	Inverse variance weighted	4.56136	10	0.918492		CD19 on sw mem	DR	0.00104613	0.021314	0.9616
CD11c+ CD62L- monocyte AC	DR	MR Egger	4.81358	6	0.567936		CD19 on transitional	DR	-0.00861845	0.016183	0.603321
CD11c+ CD62L- monocyte AC	DR	Inverse variance weighted	4.81358	7	0.6827		CD19 on unsw mem	DR	-0.0134942	0.0228598	0.56951
CD11c+ HLA DR++ monocyte %monocyte	DR	MR Egger	4.31532	9	0.889461		CD20- %B cell	DR	0.386354	0.382265	0.358543
CD11c+ HLA DR++ monocyte %monocyte	DR	Inverse variance weighted	5.24267	10	0.874389		CD20- %lymphocyte	DR	-0.0192037	0.0260408	0.501771
CD11c+ HLA DR++ monocyte AC	DR	MR Egger	4.59672	7	0.709042		CD20- AC	DR	-0.0012368	0.0316918	0.969722
CD11c+ HLA DR++ monocyte AC	DR	Inverse variance weighted	4.96978	8	0.760801		CD20- CD38- %B cell	DR	-0.00226053	0.0251581	0.930921
CD11c+ monocyte %monocyte	DR	MR Egger	1.75496	9	0.994777		CD20- CD38- %lymphocyte	DR	0.00986148	0.0319913	0.766859
CD11c+ monocyte %monocyte	DR	Inverse variance weighted	2.08005	10	0.995689		CD20- CD38- AC	DR	0.0178693	0.0377207	0.650113
CD11c+ monocyte AC	DR	MR Egger	2.60849	3	0.456003		CD20 on B cell	DR	0.0399543	0.107537	0.716713
CD11c+ monocyte AC	DR	Inverse variance weighted	3.05431	4	0.548778		CD20 on CD20- CD38-	DR	-0.0341975	0.112163	0.775654
CD123 on CD62L+ plasmacytoid DC	DR	MR Egger	1.868	3	0.600251		CD20 on CD24+ CD27+	DR	0.0214732	0.0525413	0.689418
CD123 on CD62L+ plasmacytoid DC	DR	Inverse variance weighted	1.91964	4	0.750536		CD20 on IgD- CD24-	DR	-0.0893451	0.12372	0.485268
CD123 on plasmacytoid DC	DR	MR Egger	1.80392	3	0.614082		CD20 on IgD- CD27-	DR	-0.0160641	0.0252439	0.536493
CD123 on plasmacytoid DC	DR	Inverse variance weighted	1.86303	4	0.760933		CD20 on IgD- CD38-	DR	-0.0959378	0.146704	0.524542
CD127- CD8br %CD8br	DR	MR Egger	0.571612	3	0.902899		CD20 on IgD- CD38br	DR	0.0867728	0.0503712	0.22709
CD127- CD8br %CD8br	DR	Inverse variance weighted	1.7472	4	0.782127		CD20 on IgD- CD38dim	DR	-0.0280992	0.103504	0.789111
CD127- CD8br %T cell	DR	MR Egger	139.035	2	6.4423e-31		CD20 on IgD+	DR	0.0155091	0.0408466	0.710809
CD127- CD8br %T cell	DR	Inverse variance weighted	185.632	3	5.35986e-40		CD20 on IgD+ CD24-	DR	0.0192836	0.0343123	0.583002
CD127- CD8br AC	DR	MR Egger	70.697	3	3.02696e-15		CD20 on IgD+ CD24+	DR	-0.131313	0.261819	0.626847
CD127- CD8br AC	DR	Inverse variance weighted	79.2461	4	2.51594e-16		CD20 on IgD+ CD38-	DR	-0.00706809	0.0352359	0.84412
CD127 on CD28- CD8br	DR	MR Egger	11.4212	8	0.178957		CD20 on IgD+ CD38- naive	DR	0.00707477	0.0198637	0.730926
CD127 on CD28- CD8br	DR	Inverse variance weighted	12.0062	9	0.212961		CD20 on IgD+ CD38- unsw mem	DR	0.094274	0.0448963	0.0575638
CD127 on CD28+ CD4+	DR	MR Egger	3.89314	8	0.866634		CD20 on IgD+ CD38br	DR	-0.0352021	0.0961452	0.71906
CD127 on CD28+ CD4+	DR	Inverse variance weighted	3.92033	9	0.916577		CD20 on IgD+ CD38dim	DR	-0.0351731	0.0436798	0.431186
CD127 on CD28+ CD45RA- CD8br	DR	MR Egger	4.53325	3	0.209344		CD20 on memory B cell	DR	-0.00244844	0.0136091	0.859127
CD127 on CD28+ CD45RA- CD8br	DR	Inverse variance weighted	4.65108	4	0.325007		CD20 on naive-mature B cell	DR	0.0188848	0.0480029	0.701536
CD127 on CD28+ CD45RA+ CD8br	DR	MR Egger	4.77459	4	0.311217		CD20 on sw mem	DR	-0.224011	0.163841	0.193099
CD127 on CD28+ CD45RA+ CD8br	DR	Inverse variance weighted	4.77684	5	0.443718		CD20 on transitional	DR	0.0185747	0.0249926	0.478612
CD127 on CD28+ DN (CD4-CD8-)	DR	MR Egger	13.0629	7	0.0705914		CD20 on unsw mem	DR	0.0167252	0.0278414	0.558347
CD127 on CD28+ DN (CD4-CD8-)	DR	Inverse variance weighted	14.892	8	0.0612793		CD24 on CD24+ CD27+	DR	0.017864	0.0164798	0.314286
CD127 on CD4+	DR	MR Egger	1.58947	7	0.97905		CD24 on IgD- CD38-	DR	-0.00180396	0.0173735	0.91917
CD127 on CD4+	DR	Inverse variance weighted	4.3486	8	0.824382		CD24 on IgD- CD38dim	DR	-0.0100135	0.0189234	0.611057
CD127 on CD45RA- CD4 not Treg	DR	MR Egger	2.69014	5	0.747626		CD24 on IgD+ CD24+	DR	-0.00485227	0.0153014	0.759275
CD127 on CD45RA- CD4 not Treg	DR	Inverse variance weighted	5.7704	6	0.449395		CD24 on IgD+ CD38-	DR	0.0103173	0.0288465	0.729848
CD127 on CD45RA+ CD4+	DR	MR Egger	522.864	7	9.71517e-109		CD24 on IgD+ CD38- unsw mem	DR	0.00729551	0.0233343	0.763654
CD127 on CD45RA+ CD4+	DR	Inverse variance weighted	551.184	8	7.23269e-114		CD24 on IgD+ CD38br	DR	0.0321153	0.0243606	0.21015
CD127 on CD8br	DR	MR Egger	42.5143	15	0.000187233		CD24 on memory B cell	DR	0.00377014	0.0146016	0.80206
CD127 on CD8br	DR	Inverse variance weighted	42.6928	16	0.000310813		CD24 on sw mem	DR	-0.00509713	0.0139282	0.720283
CD127 on granulocyte	DR	MR Egger	23.3521	18	0.177419		CD24 on transitional	DR	-0.00223553	0.0223925	0.922665
CD127 on granulocyte	DR	Inverse variance weighted	24.7685	19	0.168304		CD24 on unsw mem	DR	-0.0963887	0.0913425	0.318816
CD127 on T cell	DR	MR Egger	11.9308	9	0.217237		CD24+ CD27+ %B cell	DR	-0.00273534	0.0164678	0.870842
CD127 on T cell	DR	Inverse variance weighted	18.0586	10	0.0539836		CD24+ CD27+ %lymphocyte	DR	-0.0296177	0.0161114	0.0931495
CD14- CD16- AC	DR	MR Egger	15.604	11	0.15648		CD24+ CD27+ AC	DR	-0.0174953	0.0222844	0.452572
CD14- CD16- AC	DR	Inverse variance weighted	15.604	12	0.210052		CD25 on CD45RA- CD4 not Treg	DR	0.0352286	0.0227954	0.153277
CD14- CD16+ monocyte %monocyte	DR	MR Egger	9.40999	7	0.224545		CD25 on activated & secreting Treg	DR	-0.0297679	0.0238183	0.266687
CD14- CD16+ monocyte %monocyte	DR	Inverse variance weighted	10.1551	8	0.254311		CD25 on activated Treg	DR	-0.0741484	0.0524	0.216207
CD14- CD16+ monocyte AC	DR	MR Egger	6.03746	9	0.736163		CD25 on B cell	DR	0.0196361	0.0176619	0.298528
CD14- CD16+ monocyte AC	DR	Inverse variance weighted	6.05371	10	0.810731		CD25 on CD20- CD38-	DR	0.0298506	0.0190968	0.156652
CD14 on CD33dim HLA DR+ CD11b+	DR	MR Egger	2.75114	4	0.600296		CD25 on CD24+ CD27+	DR	-0.0231005	0.0238083	0.351062
CD14 on CD33dim HLA DR+ CD11b+	DR	Inverse variance weighted	3.97008	5	0.553731		CD25 on CD28+ CD4+	DR	0.0470574	0.0777063	0.563905
CD14 on CD14+ CD16- monocyte	DR	MR Egger	13.6404	9	0.135706		CD25 on CD39+ activated Treg	DR	0.0757135	0.0502246	0.192045
CD14 on CD14+ CD16- monocyte	DR	Inverse variance weighted	13.6844	10	0.187879		CD25 on CD39+ CD4 Treg	DR	0.0219613	0.032662	0.522909
CD14 on CD14+ CD16+ monocyte	DR	MR Egger	2.51167	7	0.926216		CD25 on CD39+ CD4+	DR	-0.0137229	0.0239583	0.580819
CD14 on CD14+ CD16+ monocyte	DR	Inverse variance weighted	2.95514	8	0.937141		CD25 on CD39+ resting Treg	DR	-0.00255586	0.0232092	0.916596
CD14 on CD33br HLA DR+ CD14dim	DR	MR Egger	9.22493	8	0.323678		CD25 on CD39+ secreting Treg	DR	-0.0428049	0.0556786	0.497999
CD14 on CD33br HLA DR+ CD14dim	DR	Inverse variance weighted	9.29744	9	0.410283		CD25 on CD4 Treg	DR	0.000696326	0.0205861	0.973961
CD14 on Mo MDSC	DR	MR Egger	9.12063	5	0.104348		CD25 on CD4+	DR	0.0814924	0.0791716	0.3615
CD14 on Mo MDSC	DR	Inverse variance weighted	9.12794	6	0.16651		CD25 on CD45RA+ CD4 not Treg	DR	-0.0306273	0.0341107	0.410398
CD14+ CD16- monocyte %monocyte	DR	MR Egger	9.33098	9	0.4073		CD25 on IgD- CD24-	DR	-0.00376905	0.024635	0.880585
CD14+ CD16- monocyte %monocyte	DR	Inverse variance weighted	9.33144	10	0.500964		CD25 on IgD- CD27-	DR	0.00164785	0.0202108	0.936802
CD14+ CD16- monocyte AC	DR	MR Egger	10.4072	10	0.405521		CD25 on IgD- CD38-	DR	-0.0500163	0.0429433	0.288347
CD14+ CD16- monocyte AC	DR	Inverse variance weighted	11.5525	11	0.398203		CD25 on IgD- CD38br	DR	-0.0028618	0.0382696	0.942226
CD14+ CD16+ monocyte %monocyte	DR	MR Egger	19.179	13	0.117657		CD25 on IgD- CD38dim	DR	0.00878923	0.0178712	0.634625
CD14+ CD16+ monocyte %monocyte	DR	Inverse variance weighted	19.216	14	0.156859		CD25 on IgD+	DR	0.00772344	0.0234879	0.74907
CD14+ CD16+ monocyte AC	DR	MR Egger	7.53981	8	0.479662		CD25 on IgD+ CD24-	DR	0.0135133	0.0268117	0.625175
CD14+ CD16+ monocyte AC	DR	Inverse variance weighted	8.03386	9	0.530738		CD25 on IgD+ CD24+	DR	-0.0523578	0.0310103	0.125603
CD16-CD56 on HLA DR+ NK	DR	MR Egger	6.14964	10	0.802538		CD25 on IgD+ CD38-	DR	-0.0304392	0.022932	0.221016
CD16-CD56 on HLA DR+ NK	DR	Inverse variance weighted	9.00393	11	0.621529		CD25 on IgD+ CD38- naive	DR	0.00773583	0.0309536	0.807257
CD16-CD56 on NK	DR	MR Egger	161.56	15	1.19932e-26		CD25 on IgD+ CD38- unsw mem	DR	-0.0268913	0.0238212	0.296146
CD16-CD56 on NK	DR	Inverse variance weighted	173.785	16	1.4777e-28		CD25 on IgD+ CD38br	DR	0.0201068	0.0299542	0.520967
CD16-CD56 on NKT	DR	MR Egger	21.0948	13	0.0710742		CD25 on IgD+ CD38dim	DR	0.0228385	0.0245855	0.37716
CD16-CD56 on NKT	DR	Inverse variance weighted	21.8446	14	0.0818647		CD25 on memory B cell	DR	-0.00640272	0.0275323	0.820379
CD16 on CD14- CD16+ monocyte	DR	MR Egger	12.9785	8	0.112592		CD25 on naive-mature B cell	DR	0.0235436	0.017816	0.213166
CD16 on CD14- CD16+ monocyte	DR	Inverse variance weighted	13.2977	9	0.149594		CD25 on resting Treg	DR	-0.101269	0.148528	0.514606
CD16 on CD14+ CD16+ monocyte	DR	MR Egger	4.88602	11	0.93656		CD25 on secreting Treg	DR	-0.0654698	0.0443747	0.200127
CD16 on CD14+ CD16+ monocyte	DR	Inverse variance weighted	5.19904	12	0.950998		CD25 on sw mem	DR	-0.0140336	0.0191913	0.48323
CD16+ monocyte %monocyte	DR	MR Egger	8.75213	8	0.363636		CD25 on transitional	DR	0.0521314	0.025771	0.0737797
CD16+ monocyte %monocyte	DR	Inverse variance weighted	8.762	9	0.459528		CD25 on unsw mem	DR	-0.00392298	0.0282147	0.891725
CD19 on B cell	DR	MR Egger	64.1041	9	2.15437e-10		CD25++ CD8br %CD8br	DR	-0.0322626	0.0212334	0.162975
CD19 on B cell	DR	Inverse variance weighted	64.1916	10	5.78516e-10		CD25++ CD8br %T cell	DR	-0.0179523	0.0313737	0.582898
CD19 on CD20-	DR	MR Egger	8.30497	3	0.040112		CD25++ CD8br AC	DR	-0.0283781	0.0208292	0.190845
CD19 on CD20-	DR	Inverse variance weighted	16.2473	4	0.00270464		CD25hi %CD4+	DR	-0.0689983	0.0626688	0.294406
CD19 on CD20- CD38-	DR	MR Egger	9.04159	8	0.3388		CD25hi %T cell	DR	0.042592	0.0324398	0.2306
CD19 on CD20- CD38-	DR	Inverse variance weighted	13.45	9	0.143277		CD25hi AC	DR	0.0413813	0.0350784	0.276661
CD19 on CD24+ CD27+	DR	MR Egger	12.2758	18	0.832678		CD25hi CD45RA- CD4 not Treg %CD4+	DR	-0.072901	0.0529747	0.196145
CD19 on CD24+ CD27+	DR	Inverse variance weighted	16.2341	19	0.641608		CD25hi CD45RA- CD4 not Treg %T cell	DR	0.0263674	0.0283802	0.377094
CD19 on IgD- CD24-	DR	MR Egger	15.7015	6	0.0154491		CD25hi CD45RA- CD4 not Treg AC	DR	0.0535519	0.0667215	0.467173
CD19 on IgD- CD24-	DR	Inverse variance weighted	16.4552	7	0.0212676		CD25hi CD45RA+ CD4 not Treg %CD4+	DR	0.0207789	0.0345444	0.56234
CD19 on IgD- CD27-	DR	MR Egger	5.46945	10	0.857698		CD25hi CD45RA+ CD4 not Treg %T cell	DR	0.0237404	0.0232089	0.328323
CD19 on IgD- CD27-	DR	Inverse variance weighted	5.81699	11	0.885292		CD25hi CD45RA+ CD4 not Treg AC	DR	0.0234205	0.0247815	0.364914
CD19 on IgD- CD38-	DR	MR Egger	9.67735	8	0.288406		CD27 on CD20-	DR	-0.0235522	0.0379202	0.578531
CD19 on IgD- CD38-	DR	Inverse variance weighted	10.3298	9	0.324453		CD27 on CD20- CD38-	DR	0.0145536	0.0216724	0.518748
CD19 on IgD- CD38br	DR	MR Egger	9.82315	6	0.1323		CD27 on CD24+ CD27+	DR	-0.0201794	0.0150396	0.197325
CD19 on IgD- CD38br	DR	Inverse variance weighted	11.5858	7	0.115028		CD27 on IgD- CD38-	DR	-0.00254763	0.0157499	0.873524
CD19 on IgD- CD38dim	DR	MR Egger	15.1182	11	0.177151		CD27 on IgD- CD38br	DR	0.0188743	0.0369826	0.622083
CD19 on IgD- CD38dim	DR	Inverse variance weighted	15.7514	12	0.202888		CD27 on IgD- CD38dim	DR	-0.010486	0.0131774	0.436005
CD19 on IgD+	DR	MR Egger	21.1248	11	0.0321005		CD27 on IgD+ CD24+	DR	-0.00592088	0.0118718	0.623691
CD19 on IgD+	DR	Inverse variance weighted	22.6734	12	0.0306306		CD27 on IgD+ CD38- unsw mem	DR	-0.0210133	0.0204647	0.326562
CD19 on IgD+ CD24-	DR	MR Egger	14.6646	13	0.328754		CD27 on memory B cell	DR	0.00115658	0.0150263	0.939664
CD19 on IgD+ CD24-	DR	Inverse variance weighted	14.756	14	0.395033		CD27 on PB/PC	DR	0.00922465	0.0390462	0.819175
CD19 on IgD+ CD24+	DR	MR Egger	14.374	16	0.570875		CD27 on sw mem	DR	-0.02601	0.0125762	0.0518008
CD19 on IgD+ CD24+	DR	Inverse variance weighted	18.0777	17	0.383955		CD27 on T cell	DR	0.0387017	0.029041	0.21935
CD19 on IgD+ CD38-	DR	MR Egger	11.2364	10	0.3394		CD27 on unsw mem	DR	-0.00522101	0.0143595	0.719797
CD19 on IgD+ CD38-	DR	Inverse variance weighted	12.5504	11	0.323726		CD28- CD127- CD25++ CD8br %CD8br	DR	-0.00175947	0.0342247	0.960668
CD19 on IgD+ CD38- naive	DR	MR Egger	3.27206	5	0.658122		CD28- CD127- CD25++ CD8br %T cell	DR	0.0196803	0.0336236	0.57967
CD19 on IgD+ CD38- naive	DR	Inverse variance weighted	4.55674	6	0.601782		CD28- CD127- CD25++ CD8br AC	DR	0.0754588	0.105793	0.49376
CD19 on IgD+ CD38- unsw mem	DR	MR Egger	6.37246	8	0.605587		CD28- CD25++ CD8br %CD8br	DR	-0.0735558	0.0365156	0.0690812
CD19 on IgD+ CD38- unsw mem	DR	Inverse variance weighted	6.71398	9	0.66687		CD28- CD25++ CD8br %T cell	DR	-0.0182253	0.0577517	0.75667
CD19 on IgD+ CD38br	DR	MR Egger	31.686	10	0.000451643		CD28- CD25++ CD8br AC	DR	0.019754	0.184534	0.917754
CD19 on IgD+ CD38br	DR	Inverse variance weighted	32.3393	11	0.000672729		CD28- CD8br %CD8br	DR	-0.0263044	0.0403638	0.527987
CD19 on IgD+ CD38dim	DR	MR Egger	10.0025	10	0.440273		CD28- CD8br %T cell	DR	0.112802	0.270907	0.689598
CD19 on IgD+ CD38dim	DR	Inverse variance weighted	10.4639	11	0.489201		CD28- CD8br AC	DR	0.0388728	0.0905355	0.677753
CD19 on memory B cell	DR	MR Egger	3.63712	10	0.962236		CD28- CD8dim %CD8dim	DR	0.0374543	0.0426526	0.413653
CD19 on memory B cell	DR	Inverse variance weighted	3.73377	11	0.977068		CD28- CD8dim %T cell	DR	-0.0111134	0.0179233	0.545938
CD19 on naive-mature B cell	DR	MR Egger	15.8743	13	0.255985		CD28- CD8dim AC	DR	-0.0114368	0.0154907	0.472527
CD19 on naive-mature B cell	DR	Inverse variance weighted	15.9908	14	0.313938		CD28- DN (CD4-CD8-) %DN	DR	0.0561349	0.0415123	0.209294
CD19 on PB/PC	DR	MR Egger	6.23134	10	0.795467		CD28- DN (CD4-CD8-) %T cell	DR	-0.0379961	0.0342677	0.29117
CD19 on PB/PC	DR	Inverse variance weighted	6.27999	11	0.854045		CD28- DN (CD4-CD8-) AC	DR	0.00265299	0.0439342	0.952702
CD19 on sw mem	DR	MR Egger	25.0218	13	0.0229321		CD28 on activated & secreting Treg	DR	0.0170027	0.018688	0.393166
CD19 on sw mem	DR	Inverse variance weighted	25.0264	14	0.0343075		CD28 on activated Treg	DR	0.0322998	0.0168323	0.0964837
CD19 on transitional	DR	MR Egger	14.6747	13	0.3281		CD28 on CD28+ CD4+	DR	0.043874	0.033191	0.213044
CD19 on transitional	DR	Inverse variance weighted	14.9948	14	0.378507		CD28 on CD28+ CD45RA- CD8br	DR	0.00255365	0.0264997	0.925601
CD19 on unsw mem	DR	MR Egger	4.50384	9	0.875241		CD28 on CD28+ CD45RA+ CD8br	DR	-0.0512388	0.0302616	0.141361
CD19 on unsw mem	DR	Inverse variance weighted	4.8523	10	0.900823		CD28 on CD28+ DN (CD4-CD8-)	DR	0.0164259	0.0168311	0.350076
CD20- %B cell	DR	MR Egger	871.958	5	3.11803e-186		CD28 on CD39+ activated Treg	DR	-0.020804	0.0219631	0.380095
CD20- %B cell	DR	Inverse variance weighted	1050.1	6	1.30268e-223		CD28 on CD39+ CD4+	DR	-0.00276514	0.0218244	0.903317
CD20- %lymphocyte	DR	MR Egger	4.27033	4	0.370655		CD28 on CD39+ CD8br	DR	0.00758157	0.0161856	0.651987
CD20- %lymphocyte	DR	Inverse variance weighted	4.85091	5	0.434346		CD28 on CD39+ resting Treg	DR	-0.0137039	0.0306636	0.6655
CD20- AC	DR	MR Egger	13.2851	9	0.150126		CD28 on CD39+ secreting Treg	DR	-0.01336	0.022127	0.560892
CD20- AC	DR	Inverse variance weighted	13.2873	10	0.208049		CD28 on CD4 Treg	DR	0.0236605	0.018747	0.238639
CD20- CD38- %B cell	DR	MR Egger	10.8101	7	0.147119		CD28 on CD4+	DR	0.00269559	0.0259717	0.919051
CD20- CD38- %B cell	DR	Inverse variance weighted	10.8226	8	0.211956		CD28 on CD45RA- CD4 not Treg	DR	-0.00458612	0.0163516	0.786234
CD20- CD38- %lymphocyte	DR	MR Egger	3.64429	7	0.819714		CD28 on CD45RA+ CD4+	DR	-0.0500164	0.0588965	0.417772
CD20- CD38- %lymphocyte	DR	Inverse variance weighted	3.73931	8	0.879844		CD28 on resting Treg	DR	-0.00888868	0.0163828	0.59661
CD20- CD38- AC	DR	MR Egger	2.66488	7	0.914178		CD28 on secreting Treg	DR	0.0710153	0.0333993	0.0868153
CD20- CD38- AC	DR	Inverse variance weighted	2.8893	8	0.941111		CD28+ CD45RA- CD8br %CD8br	DR	-0.0998398	0.120351	0.434156
CD20 on B cell	DR	MR Egger	562.608	12	1.01326e-112		CD28+ CD45RA- CD8br %T cell	DR	0.010126	0.0119372	0.412888
CD20 on B cell	DR	Inverse variance weighted	569.08	13	2.97107e-113		CD28+ CD45RA- CD8br AC	DR	0.0163826	0.0177871	0.378713
CD20 on CD20- CD38-	DR	MR Egger	46.037	4	2.41958e-09		CD28+ CD45RA- CD8dim %CD8dim	DR	-0.0216601	0.0202964	0.31703
CD20 on CD20- CD38-	DR	Inverse variance weighted	47.1069	5	5.40343e-09		CD28+ CD45RA- CD8dim %T cell	DR	-0.0109391	0.0320411	0.740631
CD20 on CD24+ CD27+	DR	MR Egger	62.2074	13	2.10989e-08		CD28+ CD45RA- CD8dim AC	DR	-0.0329006	0.0370792	0.409069
CD20 on CD24+ CD27+	DR	Inverse variance weighted	63.0067	14	3.46089e-08		CD28+ CD45RA+ CD8br %CD8br	DR	0.0145138	0.0281643	0.622195
CD20 on IgD- CD24-	DR	MR Egger	224.291	11	6.58461e-42		CD28+ CD45RA+ CD8br %T cell	DR	-0.06106	0.0353742	0.107998
CD20 on IgD- CD24-	DR	Inverse variance weighted	234.925	12	1.88675e-43		CD28+ CD45RA+ CD8br AC	DR	0.0783465	0.067723	0.265419
CD20 on IgD- CD27-	DR	MR Egger	12.2966	12	0.422162		CD28+ CD45RA+ CD8dim %CD8dim	DR	-0.0374377	0.106629	0.731597
CD20 on IgD- CD27-	DR	Inverse variance weighted	12.7116	13	0.47033		CD28+ CD45RA+ CD8dim %T cell	DR	0.0193076	0.0379954	0.617874
CD20 on IgD- CD38-	DR	MR Egger	741.914	13	3.7489e-150		CD28+ CD45RA+ CD8dim AC	DR	0.00952506	0.0122374	0.449315
CD20 on IgD- CD38-	DR	Inverse variance weighted	766.321	14	1.75942e-154		CD28+ DN (CD4-CD8-) %DN	DR	-0.0561349	0.0415123	0.209294
CD20 on IgD- CD38br	DR	MR Egger	0.864805	2	0.648948		CD28+ DN (CD4-CD8-) %T cell	DR	0.00600947	0.0277131	0.832298
CD20 on IgD- CD38br	DR	Inverse variance weighted	3.83238	3	0.280142		CD28+ DN (CD4-CD8-) AC	DR	-0.0375148	0.038436	0.401032
CD20 on IgD- CD38dim	DR	MR Egger	780.771	18	3.91875e-154		CD3- lymphocyte %leukocyte	DR	-0.015013	0.0269661	0.597845
CD20 on IgD- CD38dim	DR	Inverse variance weighted	783.968	19	5.48555e-154		CD3- lymphocyte %lymphocyte	DR	0.133065	0.0940799	0.194968
CD20 on IgD+	DR	MR Egger	63.4059	12	5.36579e-09		CD3- lymphocyte AC	DR	-0.0356725	0.0203048	0.112821
CD20 on IgD+	DR	Inverse variance weighted	64.1677	13	9.3344e-09		CD3 on activated & secreting Treg	DR	0.0138194	0.0160553	0.409544
CD20 on IgD+ CD24-	DR	MR Egger	73.8496	14	3.84432e-10		CD3 on activated Treg	DR	0.00522669	0.0243277	0.835264
CD20 on IgD+ CD24-	DR	Inverse variance weighted	75.5157	15	4.56834e-10		CD3 on CD28- CD8br	DR	-0.0108567	0.01636	0.523572
CD20 on IgD+ CD24+	DR	MR Egger	616.892	10	4.22517e-126		CD3 on CD28+ CD4+	DR	0.0166972	0.0155613	0.302786
CD20 on IgD+ CD24+	DR	Inverse variance weighted	632.409	11	1.62673e-128		CD3 on CD28+ CD45RA- CD8br	DR	0.0257067	0.022569	0.281241
CD20 on IgD+ CD38-	DR	MR Egger	40.6289	13	0.00010943		CD3 on CD28+ CD45RA+ CD8br	DR	0.0200728	0.0122928	0.122014
CD20 on IgD+ CD38-	DR	Inverse variance weighted	40.7547	14	0.000194385		CD3 on CD28+ DN (CD4-CD8-)	DR	0.0893157	0.137655	0.582998
CD20 on IgD+ CD38- naive	DR	MR Egger	9.7651	8	0.281902		CD3 on CD39+ activated Treg	DR	0.00784852	0.0339137	0.82165
CD20 on IgD+ CD38- naive	DR	Inverse variance weighted	9.91994	9	0.357005		CD3 on CD39+ CD4+	DR	-0.0026626	0.0148359	0.861544
CD20 on IgD+ CD38- unsw mem	DR	MR Egger	24.0164	12	0.0202366		CD3 on CD39+ CD8br	DR	0.0296539	0.0187549	0.152505
CD20 on IgD+ CD38- unsw mem	DR	Inverse variance weighted	32.8409	13	0.00180021		CD3 on CD39+ resting Treg	DR	0.0127822	0.0344351	0.7257
CD20 on IgD+ CD38br	DR	MR Egger	436.741	16	7.06048e-83		CD3 on CD39+ secreting Treg	DR	-0.017171	0.0165621	0.320286
CD20 on IgD+ CD38br	DR	Inverse variance weighted	440.401	17	6.41437e-83		CD3 on CD4 Treg	DR	0.0101741	0.0188874	0.601898
CD20 on IgD+ CD38dim	DR	MR Egger	96.8245	18	8.42151e-13		CD3 on CD4+	DR	0.0100009	0.0213673	0.648887
CD20 on IgD+ CD38dim	DR	Inverse variance weighted	100.312	19	4.70128e-13		CD3 on CD45RA- CD4+	DR	0.00173721	0.0170079	0.920093
CD20 on memory B cell	DR	MR Egger	20.4311	19	0.369068		CD3 on CD45RA+ CD4+	DR	0.00816012	0.0109339	0.469846
CD20 on memory B cell	DR	Inverse variance weighted	20.4659	20	0.429145		CD3 on CD8br	DR	0.0264129	0.0172471	0.176542
CD20 on naive-mature B cell	DR	MR Egger	68.6103	11	2.24255e-10		CD3 on CM CD4+	DR	0.0154277	0.0176083	0.401498
CD20 on naive-mature B cell	DR	Inverse variance weighted	69.5757	12	3.8451e-10		CD3 on CM CD8br	DR	-0.00286849	0.0193963	0.8866
CD20 on sw mem	DR	MR Egger	714.458	14	2.11373e-143		CD3 on EM CD4+	DR	0.0222076	0.0216737	0.327541
CD20 on sw mem	DR	Inverse variance weighted	809.857	15	6.67623e-163		CD3 on EM CD8br	DR	0.0331446	0.0187496	0.120433
CD20 on transitional	DR	MR Egger	8.62866	8	0.374583		CD3 on HLA DR+ CD4+	DR	0.0167636	0.0160099	0.311644
CD20 on transitional	DR	Inverse variance weighted	9.22442	9	0.416821		CD3 on HLA DR+ CD8br	DR	0.00735523	0.015864	0.65283
CD20 on unsw mem	DR	MR Egger	28.7465	13	0.00710975		CD3 on HLA DR+ T cell	DR	0.00519086	0.0183755	0.782814
CD20 on unsw mem	DR	Inverse variance weighted	29.5445	14	0.00881265		CD3 on Naive CD4+	DR	-0.00232228	0.00937225	0.807663
CD24 on CD24+ CD27+	DR	MR Egger	0.997642	7	0.994866		CD3 on naive CD8br	DR	-0.000979738	0.0132388	0.941924
CD24 on CD24+ CD27+	DR	Inverse variance weighted	2.17268	8	0.975255		CD3 on NKT	DR	-0.0100137	0.0214296	0.654493
CD24 on IgD- CD38-	DR	MR Egger	15.2976	11	0.169276		CD3 on resting Treg	DR	0.0261727	0.0183641	0.16813
CD24 on IgD- CD38-	DR	Inverse variance weighted	15.3125	12	0.224788		CD3 on secreting Treg	DR	0.00863023	0.0166012	0.614477
CD24 on IgD- CD38dim	DR	MR Egger	10.1911	8	0.251869		CD3 on T cell	DR	-0.00281867	0.0123398	0.822212
CD24 on IgD- CD38dim	DR	Inverse variance weighted	10.5478	9	0.307982		CD3 on TD CD4+	DR	-0.00967394	0.0287358	0.747843
CD24 on IgD+ CD24+	DR	MR Egger	14.9215	8	0.0606907		CD3 on TD CD8br	DR	-0.00657856	0.0353817	0.856622
CD24 on IgD+ CD24+	DR	Inverse variance weighted	15.109	9	0.0879845		CD33- HLA DR- AC	DR	-0.0146818	0.0178769	0.435283
CD24 on IgD+ CD38-	DR	MR Egger	15.3306	8	0.0530266		CD33- HLA DR+ AC	DR	-0.0255912	0.0230093	0.287834
CD24 on IgD+ CD38-	DR	Inverse variance weighted	15.5758	9	0.0762867		CD33 on basophil	DR	-0.0237656	0.0140921	0.119829
CD24 on IgD+ CD38- unsw mem	DR	MR Egger	13.977	7	0.0515911		CD33 on CD14+ monocyte	DR	0.00636627	0.0117468	0.599715
CD24 on IgD+ CD38- unsw mem	DR	Inverse variance weighted	14.1722	8	0.0773853		CD33 on CD33br HLA DR+	DR	0.0293239	0.011121	0.0205202
CD24 on IgD+ CD38br	DR	MR Egger	42.5193	13	5.38462e-05		CD33 on CD33br HLA DR+ CD14-	DR	0.0269051	0.0116436	0.0378974
CD24 on IgD+ CD38br	DR	Inverse variance weighted	48.2037	14	1.21629e-05		CD33 on CD33br HLA DR+ CD14dim	DR	0.0142673	0.00973613	0.168517
CD24 on memory B cell	DR	MR Egger	4.78691	9	0.852474		CD33 on CD33dim HLA DR-	DR	-0.0241665	0.0130813	0.0977537
CD24 on memory B cell	DR	Inverse variance weighted	4.85358	10	0.900742		CD33 on CD33dim HLA DR+ CD11b-	DR	0.00202579	0.0137069	0.884613
CD24 on sw mem	DR	MR Egger	10.0064	13	0.693407		CD33 on CD33dim HLA DR+ CD11b+	DR	0.00223625	0.00974203	0.821764
CD24 on sw mem	DR	Inverse variance weighted	10.1404	14	0.751851		CD33 on CD66b++ myeloid cell	DR	0.00186865	0.0124998	0.883869
CD24 on transitional	DR	MR Egger	11.2731	9	0.257455		CD33 on Gr MDSC	DR	-0.011057	0.0150266	0.485754
CD24 on transitional	DR	Inverse variance weighted	11.2856	10	0.335708		CD33 on Im MDSC	DR	0.000790167	0.0138851	0.955555
CD24 on unsw mem	DR	MR Egger	383.763	9	3.97964e-77		CD33 on Mo MDSC	DR	-0.00327208	0.0109768	0.772401
CD24 on unsw mem	DR	Inverse variance weighted	431.245	10	2.08465e-86		CD33br HLA DR+ AC	DR	-0.0131561	0.0179142	0.475746
CD24+ CD27+ %B cell	DR	MR Egger	12.117	12	0.436326		CD33br HLA DR+ CD14- %CD33br HLA DR+	DR	0.0287592	0.0295142	0.36748
CD24+ CD27+ %B cell	DR	Inverse variance weighted	12.1449	13	0.515799		CD33br HLA DR+ CD14- AC	DR	-0.015138	0.0202636	0.470698
CD24+ CD27+ %lymphocyte	DR	MR Egger	12.5375	11	0.324624		CD33br HLA DR+ CD14dim %CD33br HLA DR+	DR	0.0263653	0.0197938	0.219558
CD24+ CD27+ %lymphocyte	DR	Inverse variance weighted	16.3892	12	0.174052		CD33br HLA DR+ CD14dim AC	DR	-0.0393185	0.0158196	0.0377907
CD24+ CD27+ AC	DR	MR Egger	12.1962	9	0.202476		CD33dim HLA DR- AC	DR	-0.00357823	0.0134936	0.795775
CD24+ CD27+ AC	DR	Inverse variance weighted	13.0314	10	0.221921		CD33dim HLA DR+ CD11b- %CD33dim HLA DR+	DR	0.00714943	0.0176999	0.696851
CD25 on CD45RA- CD4 not Treg	DR	MR Egger	18.3504	10	0.0493325		CD33dim HLA DR+ CD11b- AC	DR	0.00564281	0.014854	0.711264
CD25 on CD45RA- CD4 not Treg	DR	Inverse variance weighted	22.7331	11	0.0192705		CD33dim HLA DR+ CD11b+ %CD33dim HLA DR+	DR	-0.013938	0.0249253	0.588334
CD25 on activated & secreting Treg	DR	MR Egger	2.03036	5	0.844928		CD33dim HLA DR+ CD11b+ AC	DR	0.0117986	0.0162733	0.478903
CD25 on activated & secreting Treg	DR	Inverse variance weighted	3.59234	6	0.731647		CD34 on HSC	DR	-0.0217949	0.0180031	0.265327
CD25 on activated Treg	DR	MR Egger	2.51704	5	0.773927		CD38 on CD20-	DR	0.0135912	0.0206511	0.539542
CD25 on activated Treg	DR	Inverse variance weighted	4.51939	6	0.606754		CD38 on CD3- CD19-	DR	0.0311949	0.019539	0.154398
CD25 on B cell	DR	MR Egger	3.8644	8	0.869146		CD38 on IgD- CD38br	DR	NA	NA	NA
CD25 on B cell	DR	Inverse variance weighted	5.10044	9	0.825467		CD38 on IgD- CD38dim	DR	-0.0112033	0.0193377	0.583434
CD25 on CD20- CD38-	DR	MR Egger	6.48009	8	0.593617		CD38 on IgD+	DR	0.0321496	0.0203411	0.165069
CD25 on CD20- CD38-	DR	Inverse variance weighted	8.92343	9	0.444372		CD38 on IgD+ CD24-	DR	0.0115496	0.0133473	0.409341
CD25 on CD24+ CD27+	DR	MR Egger	29.3623	12	0.0034799		CD38 on IgD+ CD38br	DR	0.0128433	0.0412577	0.766108
CD25 on CD24+ CD27+	DR	Inverse variance weighted	31.6658	13	0.0026918		CD38 on IgD+ CD38dim	DR	0.0188207	0.0149277	0.231348
CD25 on CD28+ CD4+	DR	MR Egger	85.7586	7	9.16749e-16		CD38 on naive-mature B cell	DR	0.0193981	0.0119762	0.133583
CD25 on CD28+ CD4+	DR	Inverse variance weighted	90.2515	8	4.13466e-16		CD38 on PB/PC	DR	-0.00721663	0.018844	0.717484
CD25 on CD39+ activated Treg	DR	MR Egger	13.6241	5	0.0181817		CD38 on transitional	DR	0.0024987	0.0119523	0.837911
CD25 on CD39+ activated Treg	DR	Inverse variance weighted	19.8165	6	0.00298555		CD39 on CD39+ activated Treg	DR	0.0129723	0.0210828	0.549845
CD25 on CD39+ CD4 Treg	DR	MR Egger	12.2902	7	0.0914092		CD39 on CD39+ CD4+	DR	0.0200268	0.00944859	0.0576151
CD25 on CD39+ CD4 Treg	DR	Inverse variance weighted	13.084	8	0.108992		CD39 on CD39+ CD8br	DR	-0.0157419	0.0437141	0.729384
CD25 on CD39+ CD4+	DR	MR Egger	12.9249	9	0.166036		CD39 on CD39+ secreting Treg	DR	0.0212448	0.0104189	0.0662111
CD25 on CD39+ CD4+	DR	Inverse variance weighted	13.396	10	0.202365		CD39 on granulocyte	DR	-0.0192941	0.0185927	0.321671
CD25 on CD39+ resting Treg	DR	MR Egger	1.80872	5	0.874928		CD39 on monocyte	DR	-0.0281306	0.01601	0.109424
CD25 on CD39+ resting Treg	DR	Inverse variance weighted	1.82085	6	0.935416		CD39+ activated Treg %activated Treg	DR	0.0153287	0.0266039	0.578614
CD25 on CD39+ secreting Treg	DR	MR Egger	4.22675	3	0.237997		CD39+ activated Treg %CD4 Treg	DR	0.0102575	0.0157604	0.533394
CD25 on CD39+ secreting Treg	DR	Inverse variance weighted	5.05946	4	0.28125		CD39+ activated Treg AC	DR	0.00797781	0.00838237	0.352057
CD25 on CD4 Treg	DR	MR Egger	2.87971	7	0.895902		CD39+ CD4+ %CD4+	DR	0.0184159	0.0134381	0.190717
CD25 on CD4 Treg	DR	Inverse variance weighted	2.88085	8	0.94161		CD39+ CD4+ %T cell	DR	0.00727039	0.0133572	0.593737
CD25 on CD4+	DR	MR Egger	20.854	4	0.00033849		CD39+ CD4+ AC	DR	0.00292023	0.0160434	0.858176
CD25 on CD4+	DR	Inverse variance weighted	26.3776	5	7.53786e-05		CD39+ CD8br %CD8br	DR	-0.0208901	0.0330279	0.544711
CD25 on CD45RA+ CD4 not Treg	DR	MR Egger	9.30374	5	0.0975454		CD39+ CD8br %T cell	DR	0.0022519	0.0312868	0.94404
CD25 on CD45RA+ CD4 not Treg	DR	Inverse variance weighted	10.8038	6	0.0946312		CD39+ CD8br AC	DR	-0.0333669	0.0226649	0.166707
CD25 on IgD- CD24-	DR	MR Egger	25.7683	14	0.0276983		CD39+ resting Treg % CD4 Treg	DR	0.017628	0.0103863	0.109014
CD25 on IgD- CD24-	DR	Inverse variance weighted	25.8114	15	0.0400528		CD39+ resting Treg %resting Treg	DR	0.00636317	0.0108096	0.565468
CD25 on IgD- CD27-	DR	MR Egger	3.97361	9	0.913141		CD39+ resting Treg AC	DR	0.00273611	0.01664	0.871744
CD25 on IgD- CD27-	DR	Inverse variance weighted	3.98026	10	0.948233		CD39+ secreting Treg AC	DR	0.00607905	0.0135649	0.662032
CD25 on IgD- CD38-	DR	MR Egger	21.182	6	0.00170147		CD39+ secreting Treg %CD4 Treg	DR	0.0102343	0.0194189	0.610917
CD25 on IgD- CD38-	DR	Inverse variance weighted	25.971	7	0.000509712		CD39+ secreting Treg %secreting Treg	DR	0.0154233	0.0169971	0.383639
CD25 on IgD- CD38br	DR	MR Egger	10.3333	8	0.24241		CD4 on activated & secreting Treg	DR	-0.0228371	0.0279589	0.435125
CD25 on IgD- CD38br	DR	Inverse variance weighted	10.3405	9	0.323631		CD4 on activated Treg	DR	-0.0798544	0.0394245	0.135933
CD25 on IgD- CD38dim	DR	MR Egger	7.64832	9	0.569938		CD4 on CD28+ CD4+	DR	0.0705163	0.03393	0.0713049
CD25 on IgD- CD38dim	DR	Inverse variance weighted	7.8902	10	0.639561		CD4 on CD39+ activated Treg	DR	-0.0102723	0.125464	0.937409
CD25 on IgD+	DR	MR Egger	19.0258	10	0.0399362		CD4 on CD39+ CD4+	DR	0.00278284	0.0192597	0.887173
CD25 on IgD+	DR	Inverse variance weighted	19.2315	11	0.0570622		CD4 on CD39+ resting Treg	DR	-0.0689691	0.0459757	0.272366
CD25 on IgD+ CD24-	DR	MR Egger	25.5284	10	0.004429		CD4 on CD39+ secreting Treg	DR	-0.0600257	0.0787367	0.459455
CD25 on IgD+ CD24-	DR	Inverse variance weighted	26.1769	11	0.0061078		CD4 on CD4 Treg	DR	0.00532884	0.0407732	0.898182
CD25 on IgD+ CD24+	DR	MR Egger	25.8297	9	0.00217823		CD4 on CD4+	DR	0.0644084	0.095404	0.521272
CD25 on IgD+ CD24+	DR	Inverse variance weighted	34.0111	10	0.0001839		CD4 on CD45RA+ CD4+	DR	-0.0032383	0.0869793	0.971341
CD25 on IgD+ CD38-	DR	MR Egger	9.84821	8	0.275841		CD4 on CM CD4 +	DR	-0.00950332	0.131612	0.944784
CD25 on IgD+ CD38-	DR	Inverse variance weighted	12.0172	9	0.212344		CD4 on EM CD4+	DR	0.0486876	0.174907	0.790078
CD25 on IgD+ CD38- naive	DR	MR Egger	30.73	11	0.00121564		CD4 on HLA DR+ CD4+	DR	0.00307276	0.0659829	0.964157
CD25 on IgD+ CD38- naive	DR	Inverse variance weighted	30.9045	12	0.00203713		CD4 on monocyte	DR	-0.0417866	0.0257403	0.155632
CD25 on IgD+ CD38- unsw mem	DR	MR Egger	10.949	7	0.140861		CD4 on naive CD4+	DR	0.0220219	0.0445483	0.629993
CD25 on IgD+ CD38- unsw mem	DR	Inverse variance weighted	12.9422	8	0.113852		CD4 on resting Treg	DR	0.0179196	0.0587562	0.775591
CD25 on IgD+ CD38br	DR	MR Egger	11.8103	8	0.159872		CD4 on secreting Treg	DR	0.0274077	0.0302356	0.384113
CD25 on IgD+ CD38br	DR	Inverse variance weighted	12.4755	9	0.187812		CD4 on TD CD4+	DR	0.00200269	0.0161737	0.904509
CD25 on IgD+ CD38dim	DR	MR Egger	17.8072	9	0.0374772		CD4 Treg %CD4	DR	-0.0254611	0.0310415	0.435843
CD25 on IgD+ CD38dim	DR	Inverse variance weighted	19.5146	10	0.0341928		CD4 Treg %T cell	DR	-0.0166525	0.0278031	0.571116
CD25 on memory B cell	DR	MR Egger	32.6892	11	0.000590752		CD4 Treg AC	DR	-0.0238264	0.0401049	0.567075
CD25 on memory B cell	DR	Inverse variance weighted	32.8499	12	0.00102161		CD4/CD8br	DR	0.0101258	0.0510693	0.855505
CD25 on naive-mature B cell	DR	MR Egger	15.1925	11	0.173851		CD4+ %leukocyte	DR	-0.00958181	0.0378752	0.816626
CD25 on naive-mature B cell	DR	Inverse variance weighted	17.6044	12	0.128239		CD4+ %T cell	DR	-0.0102817	0.0356619	0.781459
CD25 on resting Treg	DR	MR Egger	240.69	8	1.61781e-47		CD4+ AC	DR	-0.135746	0.217536	0.546587
CD25 on resting Treg	DR	Inverse variance weighted	254.676	9	1.02699e-49		CD4+ CD8dim %leukocyte	DR	-0.0353742	0.0288592	0.251398
CD25 on secreting Treg	DR	MR Egger	4.75201	5	0.446888		CD4+ CD8dim %lymphocyte	DR	-0.0561077	0.0277774	0.0780702
CD25 on secreting Treg	DR	Inverse variance weighted	6.92878	6	0.327484		CD4+ CD8dim AC	DR	-0.0756742	0.0391569	0.101479
CD25 on sw mem	DR	MR Egger	8.65335	9	0.469869		CD40 on CD14- CD16+ monocyte	DR	0.0155266	0.021978	0.493393
CD25 on sw mem	DR	Inverse variance weighted	9.18807	10	0.514353		CD40 on CD14+ CD16- monocyte	DR	-0.00824249	0.0195342	0.681188
CD25 on transitional	DR	MR Egger	11.8627	9	0.221164		CD40 on CD14+ CD16+ monocyte	DR	-0.0208365	0.0253421	0.432202
CD25 on transitional	DR	Inverse variance weighted	17.2562	10	0.0688839		CD40 on monocytes	DR	-0.0022546	0.0173751	0.898602
CD25 on unsw mem	DR	MR Egger	37.5149	12	0.000184259		CD45 on B cell	DR	-0.036059	0.157403	0.826411
CD25 on unsw mem	DR	Inverse variance weighted	37.5753	13	0.000336424		CD45 on basophil	DR	-0.00759688	0.0330547	0.82586
CD25++ CD8br %CD8br	DR	MR Egger	21.7251	9	0.00979212		CD45 on CD14+ monocyte	DR	-0.0185859	0.0231316	0.452343
CD25++ CD8br %CD8br	DR	Inverse variance weighted	27.298	10	0.00233597		CD45 on CD33- HLA DR-	DR	0.00553647	0.0202493	0.793702
CD25++ CD8br %T cell	DR	MR Egger	30.2196	8	0.00019329		CD45 on CD33- HLA DR+	DR	-0.0379405	0.0267674	0.190038
CD25++ CD8br %T cell	DR	Inverse variance weighted	31.4565	9	0.000247115		CD45 on CD33br HLA DR+	DR	0.0463083	0.0345314	0.221784
CD25++ CD8br AC	DR	MR Egger	31.2934	17	0.0183918		CD45 on CD33br HLA DR+ CD14-	DR	-0.0158208	0.0205276	0.460632
CD25++ CD8br AC	DR	Inverse variance weighted	34.7102	18	0.010278		CD45 on CD33br HLA DR+ CD14dim	DR	0.0212022	0.0557008	0.728822
CD25hi %CD4+	DR	MR Egger	135.104	11	1.60859e-23		CD45 on CD33dim HLA DR-	DR	-0.0337501	0.0277434	0.347872
CD25hi %CD4+	DR	Inverse variance weighted	149.993	12	5.68887e-26		CD45 on CD33dim HLA DR+ CD11b-	DR	0.013093	0.0243459	0.613785
CD25hi %T cell	DR	MR Egger	18.649	7	0.0093611		CD45 on CD4+	DR	0.159181	0.236043	0.52519
CD25hi %T cell	DR	Inverse variance weighted	23.2415	8	0.00306758		CD45 on CD66b++ myelod cell	DR	-0.0120358	0.0457731	0.805581
CD25hi AC	DR	MR Egger	13.1805	7	0.0678313		CD45 on CD8br	DR	0.00920425	0.0169031	0.609473
CD25hi AC	DR	Inverse variance weighted	15.8008	8	0.045321		CD45 on Gr MDSC	DR	-0.0782979	0.0469654	0.156362
CD25hi CD45RA- CD4 not Treg %CD4+	DR	MR Egger	122.746	11	5.07551e-21		CD45 on granulocyte	DR	0.00149855	0.0242599	0.952752
CD25hi CD45RA- CD4 not Treg %CD4+	DR	Inverse variance weighted	143.879	12	9.8536e-25		CD45 on HLA DR+ CD4+	DR	-0.291985	0.48409	0.572714
CD25hi CD45RA- CD4 not Treg %T cell	DR	MR Egger	25.5258	9	0.00244144		CD45 on HLA DR+ CD8br	DR	0.0289953	0.0173773	0.146246
CD25hi CD45RA- CD4 not Treg %T cell	DR	Inverse variance weighted	27.9739	10	0.00182268		CD45 on HLA DR+ NK	DR	-0.0330505	0.0583097	0.610481
CD25hi CD45RA- CD4 not Treg AC	DR	MR Egger	10.646	4	0.0308444		CD45 on HLA DR+ T cell	DR	-0.0239501	0.0340474	0.504503
CD25hi CD45RA- CD4 not Treg AC	DR	Inverse variance weighted	12.3605	5	0.0301683		CD45 on Im MDSC	DR	-0.0604622	0.0428427	0.392454
CD25hi CD45RA+ CD4 not Treg %CD4+	DR	MR Egger	24.6752	9	0.00335224		CD45 on lymphocyte	DR	0.0438071	0.0394176	0.29522
CD25hi CD45RA+ CD4 not Treg %CD4+	DR	Inverse variance weighted	25.6672	10	0.00421448		CD45 on lymphocyte_duplicate	DR	0.0335802	0.0298392	0.297532
CD25hi CD45RA+ CD4 not Treg %T cell	DR	MR Egger	16.2093	11	0.133536		CD45 on Mo MDSC	DR	0.0348205	0.0413955	0.462015
CD25hi CD45RA+ CD4 not Treg %T cell	DR	Inverse variance weighted	17.7512	12	0.123457		CD45 on NK	DR	-0.0560197	0.0212568	0.0205761
CD25hi CD45RA+ CD4 not Treg AC	DR	MR Egger	18.3412	11	0.0739937		CD45 on NKT	DR	-0.0112119	0.0222356	0.635526
CD25hi CD45RA+ CD4 not Treg AC	DR	Inverse variance weighted	19.8305	12	0.0703615		CD45 on T cell	DR	-0.0482404	0.141112	0.744113
CD27 on CD20-	DR	MR Egger	6.80241	3	0.0784696		CD45RA- CD28- CD8br %CD8br	DR	0.00761944	0.0337033	0.824411
CD27 on CD20-	DR	Inverse variance weighted	7.67711	4	0.104148		CD45RA- CD28- CD8br %T cell	DR	0.00673598	0.0201479	0.741795
CD27 on CD20- CD38-	DR	MR Egger	9.49817	9	0.392615		CD45RA- CD28- CD8br AC	DR	-0.0440615	0.0242672	0.0769207
CD27 on CD20- CD38-	DR	Inverse variance weighted	9.97408	10	0.44277		CD45RA- CD4+ %CD4+	DR	-0.0547592	0.120276	0.656418
CD27 on CD24+ CD27+	DR	MR Egger	18.8773	17	0.335618		CD45RA- CD4+ %T cell	DR	-0.0449145	0.120568	0.718125
CD27 on CD24+ CD27+	DR	Inverse variance weighted	20.8764	18	0.285692		CD45RA- CD4+ AC	DR	0.0375459	0.0567522	0.526834
CD27 on IgD- CD38-	DR	MR Egger	21.5851	16	0.157101		CD45RA on CD39+ resting Treg	DR	0.0129739	0.01658	0.447942
CD27 on IgD- CD38-	DR	Inverse variance weighted	21.6204	17	0.199763		CD45RA on naive CD4+	DR	0.00893323	0.0214773	0.684239
CD27 on IgD- CD38br	DR	MR Egger	4.27692	9	0.892259		CD45RA on naive CD8br	DR	-0.0373189	0.028013	0.209737
CD27 on IgD- CD38br	DR	Inverse variance weighted	4.53738	10	0.919867		CD45RA on resting Treg	DR	-0.0348934	0.0273916	0.258709
CD27 on IgD- CD38dim	DR	MR Egger	21.2263	19	0.324433		CD45RA on TD CD8br	DR	0.0441518	0.0241991	0.127664
CD27 on IgD- CD38dim	DR	Inverse variance weighted	21.9337	20	0.344119		CD45RA+ CD28- CD8br %CD8br	DR	0.0263848	0.01972	0.229381
CD27 on IgD+ CD24+	DR	MR Egger	21.2337	19	0.324032		CD45RA+ CD28- CD8br %T cell	DR	0.101751	0.0615804	0.116816
CD27 on IgD+ CD24+	DR	Inverse variance weighted	21.5117	20	0.367584		CD45RA+ CD28- CD8br AC	DR	-0.0133385	0.0102978	0.196865
CD27 on IgD+ CD38- unsw mem	DR	MR Egger	8.15769	11	0.699113		CD45RA+ CD8br %CD8br	DR	0.0273501	0.0205157	0.215248
CD27 on IgD+ CD38- unsw mem	DR	Inverse variance weighted	9.21202	12	0.684722		CD45RA+ CD8br %T cell	DR	-0.00300681	0.0595352	0.960823
CD27 on memory B cell	DR	MR Egger	16.2793	15	0.363739		CD45RA+ CD8br AC	DR	-0.328302	0.382385	0.419007
CD27 on memory B cell	DR	Inverse variance weighted	16.2857	16	0.433206		CD4RA on TD CD4+	DR	-0.00577257	0.0249302	0.822067
CD27 on PB/PC	DR	MR Egger	14.0133	8	0.0814207		CD62L- CD86+ myeloid DC %DC	DR	-0.00704802	0.0125865	0.592963
CD27 on PB/PC	DR	Inverse variance weighted	14.111	9	0.118431		CD62L- CD86+ myeloid DC AC	DR	0.00100506	0.0120081	0.935352
CD27 on sw mem	DR	MR Egger	19.5518	20	0.486262		CD62L- DC %DC	DR	-0.00195465	0.0139843	0.893412
CD27 on sw mem	DR	Inverse variance weighted	23.8292	21	0.301407		CD62L- DC AC	DR	-0.0137259	0.0168306	0.441629
CD27 on T cell	DR	MR Egger	18.2252	8	0.0195998		CD62L- HLA DR++ monocyte %monocyte	DR	0.0037644	0.0588534	0.953024
CD27 on T cell	DR	Inverse variance weighted	22.2712	9	0.00805809		CD62L- HLA DR++ monocyte AC	DR	0.0627392	0.0281188	0.0894893
CD27 on unsw mem	DR	MR Egger	28.1584	21	0.135715		CD62L- monocyte %monocyte	DR	0.0165794	0.0151564	0.297379
CD27 on unsw mem	DR	Inverse variance weighted	28.3357	22	0.164821		CD62L- monocyte AC	DR	0.0225787	0.0380949	0.579172
CD28- CD127- CD25++ CD8br %CD8br	DR	MR Egger	5.80015	6	0.445946		CD62L- myeloid DC %DC	DR	-0.00273344	0.0125243	0.832102
CD28- CD127- CD25++ CD8br %CD8br	DR	Inverse variance weighted	5.80279	7	0.562956		CD62L- myeloid DC AC	DR	0.00915098	0.0168313	0.606251
CD28- CD127- CD25++ CD8br %T cell	DR	MR Egger	4.15102	6	0.656247		CD62L- plasmacytoid DC %DC	DR	-0.0280024	0.0360968	0.472968
CD28- CD127- CD25++ CD8br %T cell	DR	Inverse variance weighted	4.49361	7	0.721486		CD62L- plasmacytoid DC AC	DR	-0.0541173	0.0191811	0.0166264
CD28- CD127- CD25++ CD8br AC	DR	MR Egger	291.733	9	1.47792e-57		CD62L on CD62L+ DC	DR	0.0382612	0.020502	0.0830989
CD28- CD127- CD25++ CD8br AC	DR	Inverse variance weighted	308.224	10	2.83457e-60		CD62L on CD62L+ myeloid DC	DR	0.00981472	0.0229197	0.681356
CD28- CD25++ CD8br %CD8br	DR	MR Egger	54.38	11	1.00613e-07		CD62L on CD62L+ plasmacytoid DC	DR	0.0184695	0.0197533	0.380909
CD28- CD25++ CD8br %CD8br	DR	Inverse variance weighted	74.4396	12	4.68841e-11		CD62L on granulocyte	DR	0.0126309	0.0290708	0.679126
CD28- CD25++ CD8br %T cell	DR	MR Egger	193.296	15	4.87246e-33		CD62L on monocyte	DR	-0.00117842	0.0159748	0.942809
CD28- CD25++ CD8br %T cell	DR	Inverse variance weighted	194.58	16	9.85491e-33		CD64 on CD14- CD16-	DR	-0.403835	0.146489	0.0282278
CD28- CD25++ CD8br AC	DR	MR Egger	695.002	7	8.24463e-146		CD64 on CD14- CD16+ monocyte	DR	-0.0048268	0.0541078	0.930389
CD28- CD25++ CD8br AC	DR	Inverse variance weighted	696.14	8	4.85029e-145		CD64 on CD14+ CD16- monocyte	DR	-0.00298495	0.0146696	0.840924
CD28- CD8br %CD8br	DR	MR Egger	85.4713	11	1.27911e-13		CD64 on CD14+ CD16+ monocyte	DR	0.0396015	0.0223134	0.0949589
CD28- CD8br %CD8br	DR	Inverse variance weighted	88.7712	12	8.53484e-14		CD64 on monocyte	DR	0.0526681	0.0186595	0.0117336
CD28- CD8br %T cell	DR	MR Egger	596.564	7	1.33774e-124		CD66b on CD66b++ myeloid cell	DR	0.0326743	0.0359128	0.379476
CD28- CD8br %T cell	DR	Inverse variance weighted	611.34	8	8.53254e-127		CD66b on Gr MDSC	DR	0.0248254	0.0191814	0.227803
CD28- CD8br AC	DR	MR Egger	90.7331	9	1.16021e-15		CD66b++ myeloid cell AC	DR	-0.0191179	0.059646	0.769601
CD28- CD8br AC	DR	Inverse variance weighted	92.5916	10	1.63779e-15		CD8 on CD8br	DR	-0.00496377	0.0354125	0.89106
CD28- CD8dim %CD8dim	DR	MR Egger	6.63932	6	0.355494		CD8 on CD28- CD8br	DR	-0.0298122	0.0537596	0.590302
CD28- CD8dim %CD8dim	DR	Inverse variance weighted	7.49259	7	0.379452		CD8 on CD28+ CD45RA- CD8br	DR	-0.0548548	0.0299896	0.11713
CD28- CD8dim %T cell	DR	MR Egger	23.0799	13	0.0407268		CD8 on CD28+ CD45RA+ CD8br	DR	-0.0148983	0.0519054	0.781384
CD28- CD8dim %T cell	DR	Inverse variance weighted	23.7625	14	0.0489392		CD8 on CD39+ CD8br	DR	-0.0190333	0.0639237	0.770985
CD28- CD8dim AC	DR	MR Egger	16.193	14	0.301728		CD8 on CM CD8br	DR	0.039415	0.0302321	0.240104
CD28- CD8dim AC	DR	Inverse variance weighted	16.8235	15	0.329524		CD8 on EM CD8br	DR	-0.0137541	0.0245326	0.585355
CD28- DN (CD4-CD8-) %DN	DR	MR Egger	13.7365	9	0.132011		CD8 on HLA DR+ CD8br	DR	-0.225369	0.135957	0.135976
CD28- DN (CD4-CD8-) %DN	DR	Inverse variance weighted	16.5275	10	0.0854964		CD8 on naive CD8br	DR	0.0344979	0.0562971	0.566817
CD28- DN (CD4-CD8-) %T cell	DR	MR Egger	23.3431	11	0.0158057		CD8 on NKT	DR	0.103297	0.226014	0.661489
CD28- DN (CD4-CD8-) %T cell	DR	Inverse variance weighted	25.9521	12	0.0109028		CD8 on TD CD8br	DR	-0.0864233	0.0711841	0.259338
CD28- DN (CD4-CD8-) AC	DR	MR Egger	50.5565	14	4.92532e-06		CD80 on CD62L+ myeloid DC	DR	0.00614288	0.0148068	0.686997
CD28- DN (CD4-CD8-) AC	DR	Inverse variance weighted	50.5697	15	9.71469e-06		CD80 on CD62L+ plasmacytoid DC	DR	-0.0145188	0.0481878	0.771942
CD28 on activated & secreting Treg	DR	MR Egger	6.29615	7	0.505626		CD80 on granulocyte	DR	-0.0175403	0.0149504	0.254487
CD28 on activated & secreting Treg	DR	Inverse variance weighted	7.12393	8	0.523323		CD80 on monocyte	DR	0.00130203	0.0159063	0.936232
CD28 on activated Treg	DR	MR Egger	2.70356	7	0.911006		CD80 on myeloid DC	DR	-0.00672152	0.0160817	0.683358
CD28 on activated Treg	DR	Inverse variance weighted	6.38579	8	0.604101		CD80 on plasmacytoid DC	DR	-0.0149456	0.0478055	0.763667
CD28 on CD28+ CD4+	DR	MR Egger	28.2189	11	0.0029965		CD86 on CD62L+ myeloid DC	DR	0.0443387	0.0239466	0.1233
CD28 on CD28+ CD4+	DR	Inverse variance weighted	32.7014	12	0.00107747		CD86 on granulocyte	DR	-0.00762758	0.023664	0.755466
CD28 on CD28+ CD45RA- CD8br	DR	MR Egger	14.3233	8	0.0737184		CD86 on monocyte	DR	-0.0483043	0.047027	0.362397
CD28 on CD28+ CD45RA- CD8br	DR	Inverse variance weighted	14.3399	9	0.110737		CD86 on myeloid DC	DR	-0.0162902	0.0188537	0.412725
CD28 on CD28+ CD45RA+ CD8br	DR	MR Egger	16.2665	6	0.0123927		CD86+ myeloid DC %DC	DR	-0.0157966	0.0132698	0.264335
CD28 on CD28+ CD45RA+ CD8br	DR	Inverse variance weighted	24.039	7	0.00112152		CD86+ myeloid DC AC	DR	-0.0170737	0.0172136	0.359559
CD28 on CD28+ DN (CD4-CD8-)	DR	MR Egger	7.01505	11	0.797864		CD86+ plasmacytoid DC %DC	DR	-0.00914084	0.0218174	0.681595
CD28 on CD28+ DN (CD4-CD8-)	DR	Inverse variance weighted	7.96747	12	0.787667		CD86+ plasmacytoid DC AC	DR	-0.0067622	0.0182341	0.718482
CD28 on CD39+ activated Treg	DR	MR Egger	3.01528	6	0.806927		CD8br %leukocyte	DR	0.0761284	0.27429	0.790675
CD28 on CD39+ activated Treg	DR	Inverse variance weighted	3.91251	7	0.789797		CD8br %T cell	DR	0.187779	0.160363	0.286008
CD28 on CD39+ CD4+	DR	MR Egger	9.56109	6	0.144394		CD8br AC	DR	0.0359197	0.0233863	0.155568
CD28 on CD39+ CD4+	DR	Inverse variance weighted	9.58667	7	0.213231		CD8br and CD8dim %leukocyte	DR	0.0125082	0.0846672	0.887393
CD28 on CD39+ CD8br	DR	MR Egger	7.29564	8	0.505097		CD8br NKT %lymphocyte	DR	0.120858	0.153974	0.450694
CD28 on CD39+ CD8br	DR	Inverse variance weighted	7.51505	9	0.583655		CD8br NKT %T cell	DR	0.0334081	0.0335125	0.338498
CD28 on CD39+ resting Treg	DR	MR Egger	15.7381	9	0.072557		CD8br NKT AC	DR	0.00552128	0.152685	0.971748
CD28 on CD39+ resting Treg	DR	Inverse variance weighted	16.0873	10	0.0971596		CD8dim %leukocyte	DR	-0.0273181	0.021479	0.235306
CD28 on CD39+ secreting Treg	DR	MR Egger	14.059	9	0.120242		CD8dim %T cell	DR	-0.0392705	0.0295138	0.220002
CD28 on CD39+ secreting Treg	DR	Inverse variance weighted	14.6285	10	0.146205		CD8dim AC	DR	-0.029213	0.0188795	0.156185
CD28 on CD4 Treg	DR	MR Egger	7.40851	9	0.594667		CD8dim NKT %lymphocyte	DR	0.0157579	0.0155095	0.329671
CD28 on CD4 Treg	DR	Inverse variance weighted	9.00139	10	0.531972		CD8dim NKT %T cell	DR	0.0121758	0.0157387	0.455459
CD28 on CD4+	DR	MR Egger	34.2019	12	0.000626823		CD8dim NKT AC	DR	-0.00896449	0.0137059	0.522976
CD28 on CD4+	DR	Inverse variance weighted	34.2326	13	0.00110942		CM CD8br %CD8br	DR	-0.0238448	0.02257	0.308639
CD28 on CD45RA- CD4 not Treg	DR	MR Egger	9.08049	8	0.335551		CM CD4+ %CD4+	DR	0.0011616	0.014958	0.939127
CD28 on CD45RA- CD4 not Treg	DR	Inverse variance weighted	9.16978	9	0.421752		CM CD4+ %T cell	DR	0.0186164	0.0216809	0.412816
CD28 on CD45RA+ CD4+	DR	MR Egger	104.666	9	1.78483e-18		CM CD4+ AC	DR	0.0705689	0.111419	0.542252
CD28 on CD45RA+ CD4+	DR	Inverse variance weighted	113.053	10	1.29097e-19		CM CD8br %T cell	DR	0.0267428	0.0444097	0.573316
CD28 on resting Treg	DR	MR Egger	26.7063	13	0.0136447		CM CD8br AC	DR	-0.0332661	0.0970579	0.741852
CD28 on resting Treg	DR	Inverse variance weighted	27.3111	14	0.0175364		CM DN (CD4-CD8-) %DN	DR	0.0388343	0.0925813	0.71564
CD28 on secreting Treg	DR	MR Egger	8.73577	5	0.120079		CM DN (CD4-CD8-) %T cell	DR	0.0332516	0.0537851	0.647493
CD28 on secreting Treg	DR	Inverse variance weighted	16.6346	6	0.0107244		CX3CR1 on CD14- CD16-	DR	-0.026062	0.0318256	0.450097
CD28+ CD45RA- CD8br %CD8br	DR	MR Egger	422.883	7	2.94166e-87		CX3CR1 on CD14- CD16+ monocyte	DR	0.0739392	0.0300865	0.0436214
CD28+ CD45RA- CD8br %CD8br	DR	Inverse variance weighted	464.458	8	2.94726e-95		CX3CR1 on CD14+ CD16- monocyte	DR	0.0247049	0.0127083	0.070897
CD28+ CD45RA- CD8br %T cell	DR	MR Egger	10.6118	12	0.562449		CX3CR1 on CD14+ CD16+ monocyte	DR	-0.00399921	0.0154812	0.799666
CD28+ CD45RA- CD8br %T cell	DR	Inverse variance weighted	11.3313	13	0.583082		CX3CR1 on monocyte	DR	0.0359777	0.0153075	0.0328566
CD28+ CD45RA- CD8br AC	DR	MR Egger	15.7696	10	0.106421		DC AC	DR	-0.00478241	0.0190773	0.807687
CD28+ CD45RA- CD8br AC	DR	Inverse variance weighted	17.1073	11	0.10474		DN (CD4-CD8-) %leukocyte	DR	-0.0383078	0.0213109	0.10996
CD28+ CD45RA- CD8dim %CD8dim	DR	MR Egger	6.02919	8	0.643962		DN (CD4-CD8-) %T cell	DR	-0.0321959	0.0198917	0.156669
CD28+ CD45RA- CD8dim %CD8dim	DR	Inverse variance weighted	7.16808	9	0.619625		DN (CD4-CD8-) AC	DR	-0.0263239	0.0218997	0.254594
CD28+ CD45RA- CD8dim %T cell	DR	MR Egger	51.191	9	6.42652e-08		DN (CD4-CD8-) NKT %lymphocyte	DR	0.00653578	0.0165003	0.696687
CD28+ CD45RA- CD8dim %T cell	DR	Inverse variance weighted	51.854	10	1.21436e-07		DN (CD4-CD8-) NKT %T cell	DR	0.00165364	0.0131142	0.901054
CD28+ CD45RA- CD8dim AC	DR	MR Egger	14.4034	6	0.0254406		DN (CD4-CD8-) NKT AC	DR	-0.00121796	0.0125126	0.923533
CD28+ CD45RA- CD8dim AC	DR	Inverse variance weighted	16.2934	7	0.0225669		DP (CD4+CD8+) %leukocyte	DR	-0.0280001	0.0185862	0.157803
CD28+ CD45RA+ CD8br %CD8br	DR	MR Egger	2.49059	7	0.927804		DP (CD4+CD8+) %T cell	DR	-0.0141259	0.0184339	0.458307
CD28+ CD45RA+ CD8br %CD8br	DR	Inverse variance weighted	2.75615	8	0.948716		DP (CD4+CD8+) AC	DR	-0.0178788	0.0268077	0.534355
CD28+ CD45RA+ CD8br %T cell	DR	MR Egger	76.6902	13	4.60562e-11		EM CD4+ %CD4+	DR	0.00143762	0.0570161	0.980336
CD28+ CD45RA+ CD8br %T cell	DR	Inverse variance weighted	94.2669	14	5.89551e-14		EM CD4+ %T cell	DR	-0.00704453	0.143146	0.961632
CD28+ CD45RA+ CD8br AC	DR	MR Egger	178.538	15	4.68719e-30		EM CD4+ AC	DR	-0.117885	0.0763834	0.173696
CD28+ CD45RA+ CD8br AC	DR	Inverse variance weighted	194.467	16	1.0384e-32		EM CD8br %CD8br	DR	-0.0136359	0.0238231	0.584969
CD28+ CD45RA+ CD8dim %CD8dim	DR	MR Egger	621.653	12	2.5128e-125		EM CD8br %T cell	DR	0.0113004	0.0881275	0.904157
CD28+ CD45RA+ CD8dim %CD8dim	DR	Inverse variance weighted	628.039	13	8.02947e-126		EM CD8br AC	DR	0.0288867	0.160182	0.859898
CD28+ CD45RA+ CD8dim %T cell	DR	MR Egger	196.787	17	1.26551e-32		EM DN (CD4-CD8-) %DN	DR	0.0427055	0.100332	0.677331
CD28+ CD45RA+ CD8dim %T cell	DR	Inverse variance weighted	199.777	18	1.11051e-32		EM DN (CD4-CD8-) %T cell	DR	-0.0190354	0.0195903	0.348943
CD28+ CD45RA+ CD8dim AC	DR	MR Egger	11.4192	14	0.65284		EM DN (CD4-CD8-) AC	DR	-0.0308558	0.0169031	0.10537
CD28+ CD45RA+ CD8dim AC	DR	Inverse variance weighted	12.025	15	0.677136		FSC-A on B cell	DR	-0.00451565	0.0234118	0.856451
CD28+ DN (CD4-CD8-) %DN	DR	MR Egger	13.7365	9	0.132011		FSC-A on CD14+ monocyte	DR	-0.00475581	0.0289502	0.874908
CD28+ DN (CD4-CD8-) %DN	DR	Inverse variance weighted	16.5275	10	0.0854964		FSC-A on CD4+	DR	0.13484	0.202085	0.523393
CD28+ DN (CD4-CD8-) %T cell	DR	MR Egger	16.363	11	0.128181		FSC-A on CD8br	DR	0.0251681	0.0169631	0.188418
CD28+ DN (CD4-CD8-) %T cell	DR	Inverse variance weighted	16.4329	12	0.172202		FSC-A on granulocyte	DR	-0.00455098	0.018821	0.814352
CD28+ DN (CD4-CD8-) AC	DR	MR Egger	0.728645	3	0.866446		FSC-A on HLA DR+ CD4+	DR	-0.00857886	0.0238612	0.729799
CD28+ DN (CD4-CD8-) AC	DR	Inverse variance weighted	1.68128	4	0.794114		FSC-A on HLA DR+ CD8br	DR	0.00623524	0.024852	0.814256
CD3- lymphocyte %leukocyte	DR	MR Egger	5.03158	6	0.539769		FSC-A on HLA DR+ NK	DR	-0.000199722	0.0157332	0.990183
CD3- lymphocyte %leukocyte	DR	Inverse variance weighted	5.34153	7	0.61836		FSC-A on HLA DR+ T cell	DR	0.0751122	0.0422118	0.149787
CD3- lymphocyte %lymphocyte	DR	MR Egger	94.998	8	4.47768e-17		FSC-A on lymphocyte	DR	-0.0671583	0.390242	0.869022
CD3- lymphocyte %lymphocyte	DR	Inverse variance weighted	118.753	9	2.40445e-21		FSC-A on monocyte	DR	-0.0403092	0.0302686	0.215695
CD3- lymphocyte AC	DR	MR Egger	7.91616	9	0.542617		FSC-A on myeloid DC	DR	-0.0160737	0.0263162	0.556447
CD3- lymphocyte AC	DR	Inverse variance weighted	11.0027	10	0.35731		FSC-A on NK	DR	0.0228692	0.023351	0.35299
CD3 on activated & secreting Treg	DR	MR Egger	13.1356	10	0.216186		FSC-A on NKT	DR	0.00430724	0.0670083	0.952791
CD3 on activated & secreting Treg	DR	Inverse variance weighted	14.1088	11	0.22703		FSC-A on plasmacytoid DC	DR	-0.022554	0.0286615	0.447957
CD3 on activated Treg	DR	MR Egger	13.7629	8	0.0881597		FSC-A on T cell	DR	0.0173211	0.0382702	0.66674
CD3 on activated Treg	DR	Inverse variance weighted	13.8423	9	0.128048		Gr MDSC AC	DR	-0.0533456	0.0272221	0.0857057
CD3 on CD28- CD8br	DR	MR Egger	8.81089	9	0.454911		Granulocyte %leukocyte	DR	-0.039369	0.0266522	0.173753
CD3 on CD28- CD8br	DR	Inverse variance weighted	9.25127	10	0.508435		Granulocyte AC	DR	-0.00333569	0.0233003	0.888752
CD3 on CD28+ CD4+	DR	MR Egger	7.99005	13	0.844248		HLA DR on HLA DR+ CD4+	DR	-0.0572288	0.0349685	0.200239
CD3 on CD28+ CD4+	DR	Inverse variance weighted	9.14138	14	0.821889		HLA DR on HLA DR+ CD8br	DR	0.00717139	0.0289541	0.811489
CD3 on CD28+ CD45RA- CD8br	DR	MR Egger	11.0485	10	0.35375		HLA DR on HLA DR+ T cell	DR	0.00549398	0.0335573	0.877891
CD3 on CD28+ CD45RA- CD8br	DR	Inverse variance weighted	12.4819	11	0.328527		HLA DR on B cell	DR	-0.0567836	0.137856	0.689099
CD3 on CD28+ CD45RA+ CD8br	DR	MR Egger	15.801	16	0.466933		HLA DR on CD14- CD16-	DR	0.0189409	0.0394378	0.642492
CD3 on CD28+ CD45RA+ CD8br	DR	Inverse variance weighted	18.4673	17	0.359949		HLA DR on CD14- CD16+ monocyte	DR	-0.0487625	0.130071	0.715569
CD3 on CD28+ DN (CD4-CD8-)	DR	MR Egger	8.8446	2	0.0120066		HLA DR on CD14+ CD16- monocyte	DR	0.0899915	0.101977	0.400478
CD3 on CD28+ DN (CD4-CD8-)	DR	Inverse variance weighted	10.7063	3	0.0134246		HLA DR on CD14+ CD16+ monocyte	DR	0.120684	0.198104	0.557457
CD3 on CD39+ activated Treg	DR	MR Egger	35.1365	10	0.000118339		HLA DR on CD14+ monocyte	DR	0.100874	0.10228	0.349781
CD3 on CD39+ activated Treg	DR	Inverse variance weighted	35.3247	11	0.000219014		HLA DR on CD33- HLA DR+	DR	-0.220005	0.0664562	0.0129323
CD3 on CD39+ CD4+	DR	MR Egger	10.2525	9	0.330431		HLA DR on CD33br HLA DR+ CD14-	DR	-0.0232193	0.0294145	0.450183
CD3 on CD39+ CD4+	DR	Inverse variance weighted	10.2892	10	0.415496		HLA DR on CD33br HLA DR+ CD14dim	DR	0.0853508	0.158682	0.607333
CD3 on CD39+ CD8br	DR	MR Egger	7.00451	8	0.536146		HLA DR on CD33dim HLA DR+ CD11b-	DR	-0.128051	0.158752	0.438655
CD3 on CD39+ CD8br	DR	Inverse variance weighted	9.50447	9	0.392067		HLA DR on CD33dim HLA DR+ CD11b+	DR	-0.0111715	0.147009	0.94079
CD3 on CD39+ resting Treg	DR	MR Egger	6.69719	5	0.244152		HLA DR on DC	DR	-0.154707	0.0767499	0.0746345
CD3 on CD39+ resting Treg	DR	Inverse variance weighted	6.88174	6	0.331922		HLA DR on HLA DR+ NK	DR	0.0584149	0.0458199	0.224667
CD3 on CD39+ secreting Treg	DR	MR Egger	18.7669	12	0.094311		HLA DR on HSC	DR	-0.081671	0.0475999	0.116964
CD3 on CD39+ secreting Treg	DR	Inverse variance weighted	20.4479	13	0.0845902		HLA DR on monocyte	DR	0.257072	0.304221	0.460166
CD3 on CD4 Treg	DR	MR Egger	16.1959	10	0.0941605		HLA DR on myeloid DC	DR	-0.363107	0.0940232	0.00619635
CD3 on CD4 Treg	DR	Inverse variance weighted	16.6658	11	0.118156		HLA DR on plasmacytoid DC	DR	-0.0968211	0.0732334	0.212971
CD3 on CD4+	DR	MR Egger	9.20446	11	0.603026		HLA DR+ CD4+ %lymphocyte	DR	0.0892385	0.124021	0.492288
CD3 on CD4+	DR	Inverse variance weighted	9.42353	12	0.666393		HLA DR+ CD4+ %T cell	DR	0.0738443	0.170217	0.682496
CD3 on CD45RA- CD4+	DR	MR Egger	25.4553	14	0.03033		HLA DR+ CD4+ AC	DR	-0.228026	0.136831	0.126586
CD3 on CD45RA- CD4+	DR	Inverse variance weighted	25.4742	15	0.0439257		HLA DR+ CD8br %lymphocyte	DR	-0.00247328	0.0121122	0.841138
CD3 on CD45RA+ CD4+	DR	MR Egger	10.6188	12	0.561835		HLA DR+ CD8br %T cell	DR	-0.00331176	0.0119626	0.785945
CD3 on CD45RA+ CD4+	DR	Inverse variance weighted	11.1758	13	0.596091		HLA DR+ CD8br AC	DR	0.00994998	0.0178918	0.58462
CD3 on CD8br	DR	MR Egger	3.06116	6	0.801132		HLA DR+ NK %CD3- lymphocyte	DR	0.0124293	0.011101	0.286713
CD3 on CD8br	DR	Inverse variance weighted	5.40648	7	0.610487		HLA DR+ NK %NK	DR	-0.00266091	0.0108802	0.810925
CD3 on CM CD4+	DR	MR Egger	18.171	10	0.0521465		HLA DR+ NK AC	DR	0.00966332	0.0214011	0.670516
CD3 on CM CD4+	DR	Inverse variance weighted	19.5659	11	0.0516611		HLA DR+ T cell AC	DR	-0.0173651	0.0143552	0.245123
CD3 on CM CD8br	DR	MR Egger	9.36368	7	0.227589		HLA DR+ T cell%lymphocyte	DR	-0.0245233	0.0241714	0.340016
CD3 on CM CD8br	DR	Inverse variance weighted	9.39293	8	0.31024		HLA DR+ T cell%T cell	DR	0.101653	0.102009	0.345037
CD3 on EM CD4+	DR	MR Egger	18.7358	11	0.0660043		HLA DR++ monocyte %leukocyte	DR	0.552172	0.44939	0.344137
CD3 on EM CD4+	DR	Inverse variance weighted	20.524	12	0.0578007		HLA DR++ monocyte %monocyte	DR	0.149202	0.188653	0.459125
CD3 on EM CD8br	DR	MR Egger	8.89669	7	0.260158		HLA DR++ monocyte AC	DR	-0.0369842	0.12714	0.777077
CD3 on EM CD8br	DR	Inverse variance weighted	12.8683	8	0.116461		HSC AC	DR	0.0237947	0.02338	0.355492
CD3 on HLA DR+ CD4+	DR	MR Egger	23.1561	15	0.0808818		HVEM on CD4+	DR	0.0709327	0.0490667	0.182184
CD3 on HLA DR+ CD4+	DR	Inverse variance weighted	24.8486	16	0.0725395		HVEM on CD45RA- CD4+	DR	0.0351315	0.0465392	0.471957
CD3 on HLA DR+ CD8br	DR	MR Egger	5.75851	10	0.835128		HVEM on CD8br	DR	-0.0275147	0.0711064	0.714714
CD3 on HLA DR+ CD8br	DR	Inverse variance weighted	5.97347	11	0.875128		HVEM on CM CD4+	DR	0.605215	0.128538	0.133228
CD3 on HLA DR+ T cell	DR	MR Egger	9.40231	11	0.584809		HVEM on CM CD8br	DR	-0.0830746	0.054022	0.162657
CD3 on HLA DR+ T cell	DR	Inverse variance weighted	9.48211	12	0.661293		HVEM on EM CD4+	DR	0.0331215	0.0751145	0.672549
CD3 on Naive CD4+	DR	MR Egger	14.1435	15	0.514678		HVEM on EM CD8br	DR	0.0176111	0.0328364	0.614725
CD3 on Naive CD4+	DR	Inverse variance weighted	14.2049	16	0.583456		HVEM on naive CD4+	DR	0.0290811	0.0435433	0.533804
CD3 on naive CD8br	DR	MR Egger	21.9978	16	0.143264		HVEM on naive CD8br	DR	-0.00296798	0.0473823	0.951288
CD3 on naive CD8br	DR	Inverse variance weighted	22.0053	17	0.184516		HVEM on T cell	DR	0.0260509	0.0305338	0.418369
CD3 on NKT	DR	MR Egger	6.11421	7	0.526479		HVEM on TD CD4+	DR	-0.00131203	0.0430197	0.976417
CD3 on NKT	DR	Inverse variance weighted	6.33257	8	0.610033		HVEM on TD CD8br	DR	-0.0390372	0.0204044	0.0880127
CD3 on resting Treg	DR	MR Egger	42.6486	22	0.00521186		IgD- CD24- %B cell	DR	-0.0224283	0.04267	0.621619
CD3 on resting Treg	DR	Inverse variance weighted	46.5862	23	0.00252703		IgD- CD24- %lymphocyte	DR	0.017751	0.0214024	0.428333
CD3 on secreting Treg	DR	MR Egger	15.2192	10	0.124274		IgD- CD24- AC	DR	-0.0279385	0.0314987	0.415714
CD3 on secreting Treg	DR	Inverse variance weighted	15.6305	11	0.155414		IgD- CD27- %B cell	DR	0.020155	0.0171224	0.272981
CD3 on T cell	DR	MR Egger	17.8464	16	0.332966		IgD- CD27- %lymphocyte	DR	-0.00413799	0.0211976	0.848494
CD3 on T cell	DR	Inverse variance weighted	17.9046	17	0.394882		IgD- CD27- AC	DR	-0.0315667	0.0206212	0.15406
CD3 on TD CD4+	DR	MR Egger	9.30487	6	0.157144		IgD- CD38- %B cell	DR	-0.0607926	0.0366357	0.157935
CD3 on TD CD4+	DR	Inverse variance weighted	9.48063	7	0.219964		IgD- CD38- %lymphocyte	DR	-0.00456587	0.0218671	0.838795
CD3 on TD CD8br	DR	MR Egger	28.5024	9	0.000785862		IgD- CD38- AC	DR	-0.0101749	0.0248157	0.698769
CD3 on TD CD8br	DR	Inverse variance weighted	28.6118	10	0.00143959		IgD- CD38br %B cell	DR	-0.00921166	0.0190076	0.638379
CD33- HLA DR- AC	DR	MR Egger	5.66212	8	0.685019		IgD- CD38br %lymphocyte	DR	-0.0063503	0.0180525	0.731659
CD33- HLA DR- AC	DR	Inverse variance weighted	6.3366	9	0.705814		IgD- CD38br AC	DR	0.0414047	0.0360796	0.303064
CD33- HLA DR+ AC	DR	MR Egger	21.2933	12	0.0462463		IgD- CD38dim %B cell	DR	-0.0148701	0.0183599	0.436835
CD33- HLA DR+ AC	DR	Inverse variance weighted	23.4884	13	0.0361759		IgD- CD38dim %lymphocyte	DR	-0.000549369	0.016866	0.974656
CD33 on basophil	DR	MR Egger	10.0892	11	0.522379		IgD- CD38dim AC	DR	-0.0205734	0.0210215	0.35331
CD33 on basophil	DR	Inverse variance weighted	12.9334	12	0.373903		IgD on IgD+	DR	0.00641594	0.0188896	0.741909
CD33 on CD14+ monocyte	DR	MR Egger	8.35299	10	0.594399		IgD on IgD+ CD24-	DR	-0.0162639	0.0127488	0.224381
CD33 on CD14+ monocyte	DR	Inverse variance weighted	8.64671	11	0.654466		IgD on IgD+ CD24+	DR	0.047245	0.155403	0.767347
CD33 on CD33br HLA DR+	DR	MR Egger	11.5167	13	0.567612		IgD on IgD+ CD38-	DR	-0.0468767	0.101503	0.655167
CD33 on CD33br HLA DR+	DR	Inverse variance weighted	18.4695	14	0.186226		IgD on IgD+ CD38- unsw mem	DR	-0.0605402	0.100906	0.570477
CD33 on CD33br HLA DR+ CD14-	DR	MR Egger	15.0999	13	0.301157		IgD on IgD+ CD38br	DR	-0.00638361	0.0180597	0.729001
CD33 on CD33br HLA DR+ CD14-	DR	Inverse variance weighted	21.3018	14	0.0941449		IgD on IgD+ CD38dim	DR	0.00719757	0.013041	0.590367
CD33 on CD33br HLA DR+ CD14dim	DR	MR Egger	10.7678	12	0.548917		IgD on transitional	DR	-0.00658425	0.0141234	0.646377
CD33 on CD33br HLA DR+ CD14dim	DR	Inverse variance weighted	12.9152	13	0.454383		IgD on unsw mem	DR	-0.0773448	0.147071	0.608539
CD33 on CD33dim HLA DR-	DR	MR Egger	7.62486	9	0.572347		IgD+ %B cell	DR	-0.0151582	0.0285537	0.609927
CD33 on CD33dim HLA DR-	DR	Inverse variance weighted	11.0378	10	0.354583		IgD+ %Lymphocyte	DR	-0.0589695	0.0578272	0.331882
CD33 on CD33dim HLA DR+ CD11b-	DR	MR Egger	21.1344	14	0.0982372		IgD+ AC	DR	-0.00624846	0.0407419	0.885535
CD33 on CD33dim HLA DR+ CD11b-	DR	Inverse variance weighted	21.1674	15	0.131566		IgD+ CD24- %B cell	DR	-0.00305465	0.0201777	0.88394
CD33 on CD33dim HLA DR+ CD11b+	DR	MR Egger	13.9465	14	0.453702		IgD+ CD24- %lymphocyte	DR	-0.0737966	0.0471163	0.145583
CD33 on CD33dim HLA DR+ CD11b+	DR	Inverse variance weighted	13.9992	15	0.525588		IgD+ CD24- AC	DR	-0.0352561	0.0234745	0.183808
CD33 on CD66b++ myeloid cell	DR	MR Egger	10.1656	11	0.515558		IgD+ CD24+ %B cell	DR	-0.040277	0.0270669	0.180339
CD33 on CD66b++ myeloid cell	DR	Inverse variance weighted	10.1879	12	0.599478		IgD+ CD24+ %lymphocyte	DR	-0.0230849	0.027707	0.44271
CD33 on Gr MDSC	DR	MR Egger	9.34495	7	0.228829		IgD+ CD24+ AC	DR	0.0124169	0.0206603	0.559017
CD33 on Gr MDSC	DR	Inverse variance weighted	10.0678	8	0.260301		IgD+ CD38- %B cell	DR	0.0577889	0.0258464	0.0557847
CD33 on Im MDSC	DR	MR Egger	8.15131	12	0.773197		IgD+ CD38- %lymphocyte	DR	0.0257777	0.0230985	0.288211
CD33 on Im MDSC	DR	Inverse variance weighted	8.15455	13	0.833388		IgD+ CD38- AC	DR	-0.122176	0.140697	0.418572
CD33 on Mo MDSC	DR	MR Egger	10.7782	9	0.291217		IgD+ CD38br %B cell	DR	-0.0240762	0.0211237	0.278593
CD33 on Mo MDSC	DR	Inverse variance weighted	10.8847	10	0.366575		IgD+ CD38br %lymphocyte	DR	0.00396979	0.0188894	0.837385
CD33br HLA DR+ AC	DR	MR Egger	11.5798	13	0.562363		IgD+ CD38br AC	DR	-0.00124248	0.022873	0.957653
CD33br HLA DR+ AC	DR	Inverse variance weighted	12.1192	14	0.596734		IgD+ CD38dim %B cell	DR	-0.0257049	0.0417665	0.571554
CD33br HLA DR+ CD14- %CD33br HLA DR+	DR	MR Egger	6.39666	6	0.380253		IgD+ CD38dim %lymphocyte	DR	-0.00833575	0.0157572	0.603637
CD33br HLA DR+ CD14- %CD33br HLA DR+	DR	Inverse variance weighted	7.40892	7	0.387579		IgD+ CD38dim AC	DR	0.0166296	0.0197159	0.42082
CD33br HLA DR+ CD14- AC	DR	MR Egger	15.2488	11	0.171386		Im MDSC %CD33dim HLA DR- CD66b-	DR	-0.0281684	0.0208746	0.225896
CD33br HLA DR+ CD14- AC	DR	Inverse variance weighted	16.0225	12	0.190208		Im MDSC AC	DR	0.0230463	0.0381994	0.565326
CD33br HLA DR+ CD14dim %CD33br HLA DR+	DR	MR Egger	7.65822	8	0.467548		Leukocyte AC	DR	0.807007	0.308963	0.0281789
CD33br HLA DR+ CD14dim %CD33br HLA DR+	DR	Inverse variance weighted	9.43243	9	0.398351		Lymphocyte %leukocyte	DR	-0.00246396	0.0185188	0.896792
CD33br HLA DR+ CD14dim AC	DR	MR Egger	6.8319	8	0.554873		Lymphocyte AC	DR	0.33108	0.294389	0.323664
CD33br HLA DR+ CD14dim AC	DR	Inverse variance weighted	13.0092	9	0.162189		Memory B cell %B cell	DR	0.00267749	0.0208505	0.899422
CD33dim HLA DR- AC	DR	MR Egger	10.4706	11	0.488617		Memory B cell %lymphocyte	DR	-0.00226024	0.016825	0.895561
CD33dim HLA DR- AC	DR	Inverse variance weighted	10.5409	12	0.568616		Memory B cell AC	DR	-0.0201203	0.0224387	0.40443
CD33dim HLA DR+ CD11b- %CD33dim HLA DR+	DR	MR Egger	5.58494	8	0.693613		Mo MDSC AC	DR	0.0575553	0.0275911	0.0610603
CD33dim HLA DR+ CD11b- %CD33dim HLA DR+	DR	Inverse variance weighted	5.74809	9	0.764842		Monocyte AC	DR	0.00981663	0.0210716	0.650397
CD33dim HLA DR+ CD11b- AC	DR	MR Egger	8.44984	11	0.672531		Myeloid DC %DC	DR	-0.00469345	0.0118234	0.697835
CD33dim HLA DR+ CD11b- AC	DR	Inverse variance weighted	8.59415	12	0.737148		Myeloid DC AC	DR	-0.0324285	0.0162754	0.0865742
CD33dim HLA DR+ CD11b+ %CD33dim HLA DR+	DR	MR Egger	27.3836	10	0.002264		Naive-mature B cell %B cell	DR	0.00706196	0.0157848	0.660591
CD33dim HLA DR+ CD11b+ %CD33dim HLA DR+	DR	Inverse variance weighted	28.2398	11	0.00297438		Naive-mature B cell %lymphocyte	DR	0.0305009	0.0287908	0.317021
CD33dim HLA DR+ CD11b+ AC	DR	MR Egger	17.8486	16	0.332839		Naive-mature B cell AC	DR	0.0272399	0.0233508	0.273372
CD33dim HLA DR+ CD11b+ AC	DR	Inverse variance weighted	18.435	17	0.36191		Naive CD8br %CD8br	DR	0.0173021	0.0186259	0.37717
CD34 on HSC	DR	MR Egger	4.88859	7	0.673557		Naive CD4+ %T cell	DR	-0.0239845	0.0327132	0.477532
CD34 on HSC	DR	Inverse variance weighted	6.35418	8	0.607623		Naive CD4+ %CD4+	DR	-0.0927823	0.114833	0.430268
CD38 on CD20-	DR	MR Egger	1.26826	5	0.938163		Naive CD4+ AC	DR	-0.107287	0.43182	0.810044
CD38 on CD20-	DR	Inverse variance weighted	1.70141	6	0.945013		Naive CD8br %T cell	DR	-0.0507874	0.0323885	0.139185
CD38 on CD3- CD19-	DR	MR Egger	7.95044	7	0.336985		Naive CD8br AC	DR	0.082948	0.0919147	0.383237
CD38 on CD3- CD19-	DR	Inverse variance weighted	10.8455	8	0.210609		Naive DN (CD4-CD8-) %DN	DR	-0.00927592	0.0200117	0.653994
CD38 on IgD- CD38br	DR	Inverse variance weighted	0.00516221	1	0.942722		Naive DN (CD4-CD8-) %T cell	DR	0.010758	0.170127	0.951633
CD38 on IgD- CD38dim	DR	MR Egger	3.99359	6	0.677544		Naive DN (CD4-CD8-) AC	DR	0.0665733	0.0884622	0.480186
CD38 on IgD- CD38dim	DR	Inverse variance weighted	4.32924	7	0.74117		NK %CD3- lymphocyte	DR	-0.00471607	0.0211188	0.826518
CD38 on IgD+	DR	MR Egger	4.21166	6	0.648058		NK %lymphocyte	DR	0.023075	0.0322999	0.493092
CD38 on IgD+	DR	Inverse variance weighted	6.70972	7	0.459717		NK AC	DR	0.0542421	0.0671325	0.437897
CD38 on IgD+ CD24-	DR	MR Egger	10.0713	9	0.344748		NKT %lymphocyte	DR	0.00538111	0.0160303	0.741471
CD38 on IgD+ CD24-	DR	Inverse variance weighted	10.9091	10	0.364641		NKT %T cell	DR	0.01378	0.0151424	0.37421
CD38 on IgD+ CD38br	DR	MR Egger	1.48664	6	0.960377		NKT AC	DR	0.00335209	0.0130844	0.80042
CD38 on IgD+ CD38br	DR	Inverse variance weighted	1.58355	7	0.979276		PB/PC %B cell	DR	0.0118652	0.0215064	0.589276
CD38 on IgD+ CD38dim	DR	MR Egger	15.093	12	0.236392		PB/PC %lymphocyte	DR	-0.00906235	0.029428	0.770536
CD38 on IgD+ CD38dim	DR	Inverse variance weighted	17.0922	13	0.195121		PB/PC AC	DR	0.00636318	0.0259765	0.814651
CD38 on naive-mature B cell	DR	MR Egger	8.89554	11	0.631534		PDL-1 on CD14- CD16-	DR	0.00766978	0.0199653	0.710873
CD38 on naive-mature B cell	DR	Inverse variance weighted	11.519	12	0.485039		PDL-1 on CD14- CD16+ monocyte	DR	-0.00253333	0.0203151	0.9035
CD38 on PB/PC	DR	MR Egger	1.1176	5	0.952534		PDL-1 on CD14+ CD16- monocyte	DR	-0.00133022	0.0261708	0.960882
CD38 on PB/PC	DR	Inverse variance weighted	1.26426	6	0.973592		PDL-1 on CD14+ CD16+ monocyte	DR	0.00986525	0.0219797	0.663121
CD38 on transitional	DR	MR Egger	9.93264	12	0.62187		PDL-1 on monocyte	DR	0.0157722	0.01788	0.406984
CD38 on transitional	DR	Inverse variance weighted	9.97635	13	0.695867		Plasmacytoid DC %DC	DR	0.00371533	0.0141918	0.798318
CD39 on CD39+ activated Treg	DR	MR Egger	6.75003	12	0.873681		Plasmacytoid DC AC	DR	6.55056e-05	0.0173035	0.997054
CD39 on CD39+ activated Treg	DR	Inverse variance weighted	7.12863	13	0.895402		Resting Treg % CD4 Treg	DR	-0.21344	0.121655	0.104825
CD39 on CD39+ CD4+	DR	MR Egger	9.36043	11	0.58866		Resting Treg %CD4	DR	-0.116272	0.0605119	0.073882
CD39 on CD39+ CD4+	DR	Inverse variance weighted	13.8529	12	0.310199		Resting Treg AC	DR	-0.0886108	0.0706716	0.22909
CD39 on CD39+ CD8br	DR	MR Egger	14.7341	7	0.0395628		Secreting Treg % CD4 Treg	DR	-0.0185629	0.0173711	0.306273
CD39 on CD39+ CD8br	DR	Inverse variance weighted	15.0071	8	0.0590081		Secreting Treg %CD4	DR	0.0156551	0.0198556	0.445732
CD39 on CD39+ secreting Treg	DR	MR Egger	12.0941	11	0.356612		Secreting Treg AC	DR	0.0727294	0.0619327	0.278662
CD39 on CD39+ secreting Treg	DR	Inverse variance weighted	16.6654	12	0.162623		SSC-A on B cell	DR	-0.000761929	0.0324493	0.982028
CD39 on granulocyte	DR	MR Egger	4.41718	11	0.956089		SSC-A on CD14+ monocyte	DR	0.00109156	0.0118926	0.928268
CD39 on granulocyte	DR	Inverse variance weighted	5.49405	12	0.939413		SSC-A on CD4+	DR	0.120431	0.102207	0.259794
CD39 on monocyte	DR	MR Egger	6.33619	10	0.786272		SSC-A on CD8br	DR	-0.0195593	0.107372	0.859986
CD39 on monocyte	DR	Inverse variance weighted	9.42345	11	0.582867		SSC-A on granulocyte	DR	-0.0236107	0.0221321	0.308914
CD39+ activated Treg %activated Treg	DR	MR Egger	8.62873	9	0.472227		SSC-A on HLA DR+ CD4+	DR	-0.133234	0.194986	0.509937
CD39+ activated Treg %activated Treg	DR	Inverse variance weighted	8.96072	10	0.535836		SSC-A on HLA DR+ CD8br	DR	0.0363276	0.0849897	0.679107
CD39+ activated Treg %CD4 Treg	DR	MR Egger	10.9922	8	0.202142		SSC-A on HLA DR+ NK	DR	0.00920947	0.0142763	0.532095
CD39+ activated Treg %CD4 Treg	DR	Inverse variance weighted	11.5742	9	0.238391		SSC-A on HLA DR+ T cell	DR	0.0384111	0.0905114	0.680275
CD39+ activated Treg AC	DR	MR Egger	18.0224	21	0.647588		SSC-A on lymphocyte	DR	0.145931	0.355444	0.693672
CD39+ activated Treg AC	DR	Inverse variance weighted	18.9282	22	0.649759		SSC-A on monocyte	DR	-0.0140117	0.0143296	0.351228
CD39+ CD4+ %CD4+	DR	MR Egger	17.6119	15	0.283618		SSC-A on myeloid DC	DR	0.150696	0.069334	0.0727122
CD39+ CD4+ %CD4+	DR	Inverse variance weighted	19.817	16	0.228577		SSC-A on NK	DR	-0.0445495	0.0188616	0.0398228
CD39+ CD4+ %T cell	DR	MR Egger	17.0623	16	0.381578		SSC-A on NKT	DR	0.0559866	0.0456718	0.255116
CD39+ CD4+ %T cell	DR	Inverse variance weighted	17.3782	17	0.42904		SSC-A on plasmacytoid DC	DR	-0.00813626	0.0281108	0.77763
CD39+ CD4+ AC	DR	MR Egger	19.2091	14	0.157111		SSC-A on T cell	DR	-0.00319151	0.0618516	0.959773
CD39+ CD4+ AC	DR	Inverse variance weighted	19.2546	15	0.202428		Sw mem %B cell	DR	0.0168767	0.0508634	0.751321
CD39+ CD8br %CD8br	DR	MR Egger	16.1378	8	0.0404497		Sw mem %lymphocyte	DR	-0.0742319	0.0444469	0.138822
CD39+ CD8br %CD8br	DR	Inverse variance weighted	16.9448	9	0.0495875		Sw mem AC	DR	-0.00814655	0.0157902	0.61528
CD39+ CD8br %T cell	DR	MR Egger	22.4233	10	0.0130875		T cell %leukocyte	DR	0.00551574	0.0164986	0.745048
CD39+ CD8br %T cell	DR	Inverse variance weighted	22.4349	11	0.0212123		T cell %lymphocyte	DR	-0.133065	0.0940799	0.194968
CD39+ CD8br AC	DR	MR Egger	18.8263	12	0.0928065		T cell AC	DR	-0.0185527	0.249378	0.944267
CD39+ CD8br AC	DR	Inverse variance weighted	22.2266	13	0.0519489		T/B	DR	-0.0221713	0.013119	0.119133
CD39+ resting Treg % CD4 Treg	DR	MR Egger	12.6109	16	0.700969		TCRgd %lymphocyte	DR	0.082629	0.0634806	0.240778
CD39+ resting Treg % CD4 Treg	DR	Inverse variance weighted	15.4915	17	0.560125		TCRgd %T cell	DR	-0.00950303	0.0461865	0.843787
CD39+ resting Treg %resting Treg	DR	MR Egger	14.4009	14	0.420293		TCRgd AC	DR	0.00623967	0.0336478	0.857499
CD39+ resting Treg %resting Treg	DR	Inverse variance weighted	14.7573	15	0.469036		TD CD8br %CD8br	DR	0.0258583	0.0954949	0.797381
CD39+ resting Treg AC	DR	MR Egger	10.4785	14	0.726432		TD CD4+ %CD4+	DR	0.242799	0.135542	0.111017
CD39+ resting Treg AC	DR	Inverse variance weighted	10.5055	15	0.786796		TD CD4+ %T cell	DR	0.277973	0.151122	0.103141
CD39+ secreting Treg AC	DR	MR Egger	15.6914	12	0.205783		TD CD4+ AC	DR	0.0730083	0.0769122	0.412527
CD39+ secreting Treg AC	DR	Inverse variance weighted	15.954	13	0.251622		TD CD8br %T cell	DR	-0.0469909	0.078627	0.592183
CD39+ secreting Treg %CD4 Treg	DR	MR Egger	4.33318	9	0.888148		TD CD8br AC	DR	0.108653	0.0692393	0.177384
CD39+ secreting Treg %CD4 Treg	DR	Inverse variance weighted	4.61094	10	0.915609		TD DN (CD4-CD8-) %DN	DR	-0.000542591	0.0141392	0.969895
CD39+ secreting Treg %secreting Treg	DR	MR Egger	14.6523	11	0.198973		TD DN (CD4-CD8-) %T cell	DR	-0.0713242	0.0285987	0.0317738
CD39+ secreting Treg %secreting Treg	DR	Inverse variance weighted	15.7491	12	0.202999		TD DN (CD4-CD8-) AC	DR	0.00497949	0.020098	0.812581
CD4 on activated & secreting Treg	DR	MR Egger	10.6654	9	0.299341		Transitional %B cell	DR	-0.0275084	0.0252312	0.31744
CD4 on activated & secreting Treg	DR	Inverse variance weighted	11.4561	10	0.323107		Transitional %lymphocyte	DR	-0.0311993	0.071685	0.670536
CD4 on activated Treg	DR	MR Egger	1.62838	3	0.652973		Transitional AC	DR	0.0165967	0.0176424	0.360832
CD4 on activated Treg	DR	Inverse variance weighted	5.73103	4	0.220156		Unsw mem %B cell	DR	-0.0225541	0.0119825	0.079347
CD4 on CD28+ CD4+	DR	MR Egger	19.2522	8	0.0135677		Unsw Mem %lymphocyte	DR	0.00291664	0.0156454	0.854991
CD4 on CD28+ CD4+	DR	Inverse variance weighted	29.6466	9	0.000503768		Unsw mem AC	DR	-5.24496e-05	0.0238225	0.998291
CD4 on CD39+ activated Treg	DR	MR Egger	110.029	6	2.0097e-21
CD4 on CD39+ activated Treg	DR	Inverse variance weighted	110.152	7	8.53797e-21
CD4 on CD39+ CD4+	DR	MR Egger	32.2349	14	0.0037091
CD4 on CD39+ CD4+	DR	Inverse variance weighted	32.283	15	0.0058905
CD4 on CD39+ resting Treg	DR	MR Egger	1.04666	2	0.592545
CD4 on CD39+ resting Treg	DR	Inverse variance weighted	3.29702	3	0.348058
CD4 on CD39+ secreting Treg	DR	MR Egger	261.647	13	2.42777e-48
CD4 on CD39+ secreting Treg	DR	Inverse variance weighted	273.344	14	4.17036e-50
CD4 on CD4 Treg	DR	MR Egger	50.4266	12	1.17548e-06
CD4 on CD4 Treg	DR	Inverse variance weighted	50.4984	13	2.44803e-06
CD4 on CD4+	DR	MR Egger	111.489	7	4.50829e-21
CD4 on CD4+	DR	Inverse variance weighted	118.748	8	6.01152e-22
CD4 on CD45RA+ CD4+	DR	MR Egger	108.816	7	1.61594e-20
CD4 on CD45RA+ CD4+	DR	Inverse variance weighted	108.838	8	6.59744e-20
CD4 on CM CD4 +	DR	MR Egger	115.48	6	1.44832e-22
CD4 on CM CD4 +	DR	Inverse variance weighted	115.58	7	6.36842e-22
CD4 on EM CD4+	DR	MR Egger	369.791	6	8.67931e-77
CD4 on EM CD4+	DR	Inverse variance weighted	374.566	7	6.75206e-77
CD4 on HLA DR+ CD4+	DR	MR Egger	70.9978	7	9.28442e-13
CD4 on HLA DR+ CD4+	DR	Inverse variance weighted	71.0198	8	3.07832e-12
CD4 on monocyte	DR	MR Egger	3.5452	6	0.737947
CD4 on monocyte	DR	Inverse variance weighted	6.18059	7	0.518828
CD4 on naive CD4+	DR	MR Egger	72.4879	12	1.09357e-10
CD4 on naive CD4+	DR	Inverse variance weighted	73.9641	13	1.48362e-10
CD4 on resting Treg	DR	MR Egger	19.7527	4	0.000558781
CD4 on resting Treg	DR	Inverse variance weighted	20.212	5	0.00114026
CD4 on secreting Treg	DR	MR Egger	35.0038	11	0.000247449
CD4 on secreting Treg	DR	Inverse variance weighted	37.6185	12	0.000177236
CD4 on TD CD4+	DR	MR Egger	4.23016	8	0.835784
CD4 on TD CD4+	DR	Inverse variance weighted	4.24549	9	0.894525
CD4 Treg %CD4	DR	MR Egger	8.69644	8	0.368547
CD4 Treg %CD4	DR	Inverse variance weighted	9.42778	9	0.398759
CD4 Treg %T cell	DR	MR Egger	7.20401	6	0.302392
CD4 Treg %T cell	DR	Inverse variance weighted	7.63474	7	0.365901
CD4 Treg AC	DR	MR Egger	20.1088	9	0.0172524
CD4 Treg AC	DR	Inverse variance weighted	20.8975	10	0.02182
CD4/CD8br	DR	MR Egger	8.13168	3	0.0433672
CD4/CD8br	DR	Inverse variance weighted	8.23824	4	0.0832307
CD4+ %leukocyte	DR	MR Egger	3.98134	3	0.263486
CD4+ %leukocyte	DR	Inverse variance weighted	4.06627	4	0.397111
CD4+ %T cell	DR	MR Egger	13.9369	7	0.0523149
CD4+ %T cell	DR	Inverse variance weighted	14.1024	8	0.0791349
CD4+ AC	DR	MR Egger	547.44	10	3.16432e-111
CD4+ AC	DR	Inverse variance weighted	568.757	11	6.70656e-115
CD4+ CD8dim %leukocyte	DR	MR Egger	28.253	9	0.00086528
CD4+ CD8dim %leukocyte	DR	Inverse variance weighted	32.9696	10	0.000275607
CD4+ CD8dim %lymphocyte	DR	MR Egger	19.7773	8	0.0112121
CD4+ CD8dim %lymphocyte	DR	Inverse variance weighted	29.8638	9	0.000462754
CD4+ CD8dim AC	DR	MR Egger	17.8353	6	0.00665719
CD4+ CD8dim AC	DR	Inverse variance weighted	28.9375	7	0.000148534
CD40 on CD14- CD16+ monocyte	DR	MR Egger	15.1357	12	0.234101
CD40 on CD14- CD16+ monocyte	DR	Inverse variance weighted	15.7652	13	0.262044
CD40 on CD14+ CD16- monocyte	DR	MR Egger	17.9546	11	0.0826397
CD40 on CD14+ CD16- monocyte	DR	Inverse variance weighted	18.2452	12	0.108445
CD40 on CD14+ CD16+ monocyte	DR	MR Egger	7.98248	9	0.535913
CD40 on CD14+ CD16+ monocyte	DR	Inverse variance weighted	8.65851	10	0.56479
CD40 on monocytes	DR	MR Egger	17.2371	14	0.243763
CD40 on monocytes	DR	Inverse variance weighted	17.2578	15	0.303687
CD45 on B cell	DR	MR Egger	155.997	6	4.16744e-31
CD45 on B cell	DR	Inverse variance weighted	157.362	7	1.15143e-30
CD45 on basophil	DR	MR Egger	3.12866	6	0.792535
CD45 on basophil	DR	Inverse variance weighted	3.18148	7	0.867722
CD45 on CD14+ monocyte	DR	MR Egger	2.05105	6	0.914944
CD45 on CD14+ monocyte	DR	Inverse variance weighted	2.69664	7	0.911577
CD45 on CD33- HLA DR-	DR	MR Egger	3.27786	6	0.773251
CD45 on CD33- HLA DR-	DR	Inverse variance weighted	3.35261	7	0.850581
CD45 on CD33- HLA DR+	DR	MR Egger	14.641	9	0.101281
CD45 on CD33- HLA DR+	DR	Inverse variance weighted	17.9093	10	0.0565134
CD45 on CD33br HLA DR+	DR	MR Egger	9.25048	7	0.235169
CD45 on CD33br HLA DR+	DR	Inverse variance weighted	11.6271	8	0.168634
CD45 on CD33br HLA DR+ CD14-	DR	MR Egger	6.59406	9	0.679301
CD45 on CD33br HLA DR+ CD14-	DR	Inverse variance weighted	7.18805	10	0.70758
CD45 on CD33br HLA DR+ CD14dim	DR	MR Egger	3.5956	3	0.308573
CD45 on CD33br HLA DR+ CD14dim	DR	Inverse variance weighted	3.76926	4	0.438133
CD45 on CD33dim HLA DR-	DR	MR Egger	1.74189	2	0.418555
CD45 on CD33dim HLA DR-	DR	Inverse variance weighted	3.22179	3	0.358677
CD45 on CD33dim HLA DR+ CD11b-	DR	MR Egger	1.84414	5	0.870264
CD45 on CD33dim HLA DR+ CD11b-	DR	Inverse variance weighted	2.13336	6	0.907034
CD45 on CD4+	DR	MR Egger	689.038	6	1.42293e-145
CD45 on CD4+	DR	Inverse variance weighted	741.265	7	8.71093e-156
CD45 on CD66b++ myelod cell	DR	MR Egger	5.96534	4	0.201752
CD45 on CD66b++ myelod cell	DR	Inverse variance weighted	6.06845	5	0.299615
CD45 on CD8br	DR	MR Egger	3.51657	5	0.620882
CD45 on CD8br	DR	Inverse variance weighted	3.81308	6	0.701954
CD45 on Gr MDSC	DR	MR Egger	3.07296	5	0.688739
CD45 on Gr MDSC	DR	Inverse variance weighted	5.85231	6	0.439936
CD45 on granulocyte	DR	MR Egger	10.522	6	0.10432
CD45 on granulocyte	DR	Inverse variance weighted	10.5287	7	0.160538
CD45 on HLA DR+ CD4+	DR	MR Egger	489.022	5	1.86901e-103
CD45 on HLA DR+ CD4+	DR	Inverse variance weighted	524.604	6	4.20305e-110
CD45 on HLA DR+ CD8br	DR	MR Egger	4.51992	6	0.606684
CD45 on HLA DR+ CD8br	DR	Inverse variance weighted	7.30404	7	0.397925
CD45 on HLA DR+ NK	DR	MR Egger	3.74932	3	0.289837
CD45 on HLA DR+ NK	DR	Inverse variance weighted	4.15083	4	0.385977
CD45 on HLA DR+ T cell	DR	MR Egger	8.47941	7	0.292222
CD45 on HLA DR+ T cell	DR	Inverse variance weighted	9.07881	8	0.335692
CD45 on Im MDSC	DR	MR Egger	0.190231	1	0.662724
CD45 on Im MDSC	DR	Inverse variance weighted	2.18188	2	0.3359
CD45 on lymphocyte	DR	MR Egger	23.2586	9	0.00564097
CD45 on lymphocyte	DR	Inverse variance weighted	26.4505	10	0.00317929
CD45 on lymphocyte_duplicate	DR	MR Egger	8.063	7	0.327072
CD45 on lymphocyte_duplicate	DR	Inverse variance weighted	9.52178	8	0.300206
CD45 on Mo MDSC	DR	MR Egger	2.5746	3	0.46196
CD45 on Mo MDSC	DR	Inverse variance weighted	3.28216	4	0.511764
CD45 on NK	DR	MR Egger	15.5191	13	0.276076
CD45 on NK	DR	Inverse variance weighted	23.8101	14	0.0482998
CD45 on NKT	DR	MR Egger	1.99957	5	0.849205
CD45 on NKT	DR	Inverse variance weighted	2.25382	6	0.894938
CD45 on T cell	DR	MR Egger	78.9133	6	5.9898e-15
CD45 on T cell	DR	Inverse variance weighted	80.4503	7	1.11491e-14
CD45RA- CD28- CD8br %CD8br	DR	MR Egger	80.7684	14	2.03747e-11
CD45RA- CD28- CD8br %CD8br	DR	Inverse variance weighted	81.0633	15	4.4617e-11
CD45RA- CD28- CD8br %T cell	DR	MR Egger	42.6282	19	0.00145687
CD45RA- CD28- CD8br %T cell	DR	Inverse variance weighted	42.879	20	0.00212095
CD45RA- CD28- CD8br AC	DR	MR Egger	192.615	40	7.45988e-22
CD45RA- CD28- CD8br AC	DR	Inverse variance weighted	208.49	41	2.72254e-24
CD45RA- CD4+ %CD4+	DR	MR Egger	478.981	13	4.24141e-94
CD45RA- CD4+ %CD4+	DR	Inverse variance weighted	486.618	14	6.34779e-95
CD45RA- CD4+ %T cell	DR	MR Egger	477.054	9	4.68901e-97
CD45RA- CD4+ %T cell	DR	Inverse variance weighted	484.41	10	9.44873e-98
CD45RA- CD4+ AC	DR	MR Egger	50.9882	8	2.63786e-08
CD45RA- CD4+ AC	DR	Inverse variance weighted	53.7778	9	2.08063e-08
CD45RA on CD39+ resting Treg	DR	MR Egger	9.46981	13	0.736608
CD45RA on CD39+ resting Treg	DR	Inverse variance weighted	10.0821	14	0.756156
CD45RA on naive CD4+	DR	MR Egger	17.669	13	0.170496
CD45RA on naive CD4+	DR	Inverse variance weighted	17.9041	14	0.211181
CD45RA on naive CD8br	DR	MR Egger	7.55242	11	0.752747
CD45RA on naive CD8br	DR	Inverse variance weighted	9.32717	12	0.674761
CD45RA on resting Treg	DR	MR Egger	4.6405	5	0.461308
CD45RA on resting Treg	DR	Inverse variance weighted	6.26325	6	0.394356
CD45RA on TD CD8br	DR	MR Egger	5.96457	5	0.309682
CD45RA on TD CD8br	DR	Inverse variance weighted	9.93564	6	0.127389
CD45RA+ CD28- CD8br %CD8br	DR	MR Egger	4.36295	6	0.627685
CD45RA+ CD28- CD8br %CD8br	DR	Inverse variance weighted	6.15312	7	0.521988
CD45RA+ CD28- CD8br %T cell	DR	MR Egger	287.524	17	4.20013e-51
CD45RA+ CD28- CD8br %T cell	DR	Inverse variance weighted	333.7	18	5.39897e-60
CD45RA+ CD28- CD8br AC	DR	MR Egger	187.448	182	0.375392
CD45RA+ CD28- CD8br AC	DR	Inverse variance weighted	189.176	183	0.361666
CD45RA+ CD8br %CD8br	DR	MR Egger	6.65726	9	0.672754
CD45RA+ CD8br %CD8br	DR	Inverse variance weighted	8.4345	10	0.586475
CD45RA+ CD8br %T cell	DR	MR Egger	102.428	9	5.07373e-18
CD45RA+ CD8br %T cell	DR	Inverse variance weighted	102.457	10	1.75429e-17
CD45RA+ CD8br AC	DR	MR Egger	564.516	7	1.06112e-117
CD45RA+ CD8br AC	DR	Inverse variance weighted	623.962	8	1.64716e-129
CD4RA on TD CD4+	DR	MR Egger	12.9605	9	0.164399
CD4RA on TD CD4+	DR	Inverse variance weighted	13.0378	10	0.221568
CD62L- CD86+ myeloid DC %DC	DR	MR Egger	3.13471	7	0.872267
CD62L- CD86+ myeloid DC %DC	DR	Inverse variance weighted	3.44827	8	0.903167
CD62L- CD86+ myeloid DC AC	DR	MR Egger	5.93635	8	0.654361
CD62L- CD86+ myeloid DC AC	DR	Inverse variance weighted	5.94336	9	0.745574
CD62L- DC %DC	DR	MR Egger	4.1687	6	0.653859
CD62L- DC %DC	DR	Inverse variance weighted	4.18824	7	0.757859
CD62L- DC AC	DR	MR Egger	3.45487	7	0.839982
CD62L- DC AC	DR	Inverse variance weighted	4.11996	8	0.846141
CD62L- HLA DR++ monocyte %monocyte	DR	MR Egger	9.6283	3	0.0220049
CD62L- HLA DR++ monocyte %monocyte	DR	Inverse variance weighted	9.64143	4	0.0469208
CD62L- HLA DR++ monocyte AC	DR	MR Egger	3.85506	4	0.425977
CD62L- HLA DR++ monocyte AC	DR	Inverse variance weighted	8.83341	5	0.115896
CD62L- monocyte %monocyte	DR	MR Egger	6.84924	11	0.811158
CD62L- monocyte %monocyte	DR	Inverse variance weighted	8.04584	12	0.781538
CD62L- monocyte AC	DR	MR Egger	7.21373	5	0.205224
CD62L- monocyte AC	DR	Inverse variance weighted	7.72055	6	0.2593
CD62L- myeloid DC %DC	DR	MR Egger	8.86072	9	0.450229
CD62L- myeloid DC %DC	DR	Inverse variance weighted	8.90835	10	0.540823
CD62L- myeloid DC AC	DR	MR Egger	3.22409	6	0.780242
CD62L- myeloid DC AC	DR	Inverse variance weighted	3.51968	7	0.833136
CD62L- plasmacytoid DC %DC	DR	MR Egger	10.6513	5	0.0587486
CD62L- plasmacytoid DC %DC	DR	Inverse variance weighted	11.9333	6	0.0634728
CD62L- plasmacytoid DC AC	DR	MR Egger	11.1994	11	0.426712
CD62L- plasmacytoid DC AC	DR	Inverse variance weighted	19.3039	12	0.081453
CD62L on CD62L+ DC	DR	MR Egger	15.206	14	0.364218
CD62L on CD62L+ DC	DR	Inverse variance weighted	18.9888	15	0.214243
CD62L on CD62L+ myeloid DC	DR	MR Egger	6.46487	7	0.486634
CD62L on CD62L+ myeloid DC	DR	Inverse variance weighted	6.64824	8	0.575015
CD62L on CD62L+ plasmacytoid DC	DR	MR Egger	1.62426	7	0.977693
CD62L on CD62L+ plasmacytoid DC	DR	Inverse variance weighted	2.4985	8	0.961801
CD62L on granulocyte	DR	MR Egger	2.81363	6	0.831848
CD62L on granulocyte	DR	Inverse variance weighted	3.00241	7	0.884779
CD62L on monocyte	DR	MR Egger	7.60931	9	0.573946
CD62L on monocyte	DR	Inverse variance weighted	7.61475	10	0.66641
CD64 on CD14- CD16-	DR	MR Egger	425.241	7	9.17349e-88
CD64 on CD14- CD16-	DR	Inverse variance weighted	886.913	8	3.7549e-186
CD64 on CD14- CD16+ monocyte	DR	MR Egger	81.4988	12	2.13525e-12
CD64 on CD14- CD16+ monocyte	DR	Inverse variance weighted	81.5528	13	5.62582e-12
CD64 on CD14+ CD16- monocyte	DR	MR Egger	20.7685	19	0.349734
CD64 on CD14+ CD16- monocyte	DR	Inverse variance weighted	20.8137	20	0.408168
CD64 on CD14+ CD16+ monocyte	DR	MR Egger	44.267	16	0.000179635
CD64 on CD14+ CD16+ monocyte	DR	Inverse variance weighted	52.9817	17	1.43833e-05
CD64 on monocyte	DR	MR Egger	34.5833	17	0.00705342
CD64 on monocyte	DR	Inverse variance weighted	50.7908	18	5.72672e-05
CD66b on CD66b++ myeloid cell	DR	MR Egger	40.1004	13	0.000133186
CD66b on CD66b++ myeloid cell	DR	Inverse variance weighted	42.6538	14	9.73032e-05
CD66b on Gr MDSC	DR	MR Egger	9.52217	9	0.390533
CD66b on Gr MDSC	DR	Inverse variance weighted	11.2944	10	0.335045
CD66b++ myeloid cell AC	DR	MR Egger	6.95069	3	0.0734862
CD66b++ myeloid cell AC	DR	Inverse variance weighted	7.18871	4	0.126245
CD8 on CD8br	DR	MR Egger	59.6967	11	1.05561e-08
CD8 on CD8br	DR	Inverse variance weighted	59.8033	12	2.45158e-08
CD8 on CD28- CD8br	DR	MR Egger	22.7785	11	0.0189899
CD8 on CD28- CD8br	DR	Inverse variance weighted	23.4154	12	0.0243997
CD8 on CD28+ CD45RA- CD8br	DR	MR Egger	16.8459	6	0.00986663
CD8 on CD28+ CD45RA- CD8br	DR	Inverse variance weighted	26.2395	7	0.000456374
CD8 on CD28+ CD45RA+ CD8br	DR	MR Egger	101.313	8	2.30048e-18
CD8 on CD28+ CD45RA+ CD8br	DR	Inverse variance weighted	102.357	9	5.2459e-18
CD8 on CD39+ CD8br	DR	MR Egger	193.571	12	6.90762e-35
CD8 on CD39+ CD8br	DR	Inverse variance weighted	195.001	13	1.45008e-34
CD8 on CM CD8br	DR	MR Egger	9.12015	6	0.166933
CD8 on CM CD8br	DR	Inverse variance weighted	11.7038	7	0.110729
CD8 on EM CD8br	DR	MR Egger	29.9743	12	0.0028174
CD8 on EM CD8br	DR	Inverse variance weighted	30.7595	13	0.00365551
CD8 on HLA DR+ CD8br	DR	MR Egger	325.528	8	1.50347e-65
CD8 on HLA DR+ CD8br	DR	Inverse variance weighted	437.338	9	1.45815e-88
CD8 on naive CD8br	DR	MR Egger	42.5079	5	4.64853e-08
CD8 on naive CD8br	DR	Inverse variance weighted	45.7003	6	3.39639e-08
CD8 on NKT	DR	MR Egger	581.611	7	2.21799e-121
CD8 on NKT	DR	Inverse variance weighted	598.966	8	3.90309e-124
CD8 on TD CD8br	DR	MR Egger	106.662	8	1.84513e-19
CD8 on TD CD8br	DR	Inverse variance weighted	126.315	9	6.78113e-23
CD80 on CD62L+ myeloid DC	DR	MR Egger	7.34042	10	0.692963
CD80 on CD62L+ myeloid DC	DR	Inverse variance weighted	7.51254	11	0.756189
CD80 on CD62L+ plasmacytoid DC	DR	MR Egger	14.7856	7	0.0388474
CD80 on CD62L+ plasmacytoid DC	DR	Inverse variance weighted	14.9774	8	0.0595866
CD80 on granulocyte	DR	MR Egger	14.4802	20	0.805338
CD80 on granulocyte	DR	Inverse variance weighted	15.8567	21	0.777649
CD80 on monocyte	DR	MR Egger	18.4739	11	0.0712169
CD80 on monocyte	DR	Inverse variance weighted	18.4851	12	0.101735
CD80 on myeloid DC	DR	MR Egger	7.35907	12	0.833001
CD80 on myeloid DC	DR	Inverse variance weighted	7.53376	13	0.872594
CD80 on plasmacytoid DC	DR	MR Egger	14.7375	7	0.039515
CD80 on plasmacytoid DC	DR	Inverse variance weighted	14.9433	8	0.0602572
CD86 on CD62L+ myeloid DC	DR	MR Egger	2.56575	5	0.766561
CD86 on CD62L+ myeloid DC	DR	Inverse variance weighted	5.99406	6	0.423856
CD86 on granulocyte	DR	MR Egger	7.82276	8	0.450972
CD86 on granulocyte	DR	Inverse variance weighted	7.92666	9	0.541554
CD86 on monocyte	DR	MR Egger	16.2633	4	0.00268542
CD86 on monocyte	DR	Inverse variance weighted	20.553	5	0.000983642
CD86 on myeloid DC	DR	MR Egger	3.18534	8	0.922194
CD86 on myeloid DC	DR	Inverse variance weighted	3.93189	9	0.915838
CD86+ myeloid DC %DC	DR	MR Egger	8.97917	9	0.439199
CD86+ myeloid DC %DC	DR	Inverse variance weighted	10.3963	10	0.406443
CD86+ myeloid DC AC	DR	MR Egger	2.71027	6	0.844233
CD86+ myeloid DC AC	DR	Inverse variance weighted	3.69408	7	0.814262
CD86+ plasmacytoid DC %DC	DR	MR Egger	17.3287	14	0.239082
CD86+ plasmacytoid DC %DC	DR	Inverse variance weighted	17.546	15	0.287284
CD86+ plasmacytoid DC AC	DR	MR Egger	8.61657	10	0.568837
CD86+ plasmacytoid DC AC	DR	Inverse variance weighted	8.7541	11	0.644578
CD8br %leukocyte	DR	MR Egger	347.734	6	4.7312e-72
CD8br %leukocyte	DR	Inverse variance weighted	352.198	7	4.16983e-72
CD8br %T cell	DR	MR Egger	237.702	6	1.73783e-48
CD8br %T cell	DR	Inverse variance weighted	292.023	7	3.05422e-59
CD8br AC	DR	MR Egger	18.61	10	0.0455049
CD8br AC	DR	Inverse variance weighted	23.0003	11	0.0176736
CD8br and CD8dim %leukocyte	DR	MR Egger	48.7714	6	8.28427e-09
CD8br and CD8dim %leukocyte	DR	Inverse variance weighted	48.9488	7	2.322e-08
CD8br NKT %lymphocyte	DR	MR Egger	531.924	10	6.60271e-108
CD8br NKT %lymphocyte	DR	Inverse variance weighted	564.696	11	4.94746e-114
CD8br NKT %T cell	DR	MR Egger	36.722	12	0.000247805
CD8br NKT %T cell	DR	Inverse variance weighted	39.7632	13	0.000150903
CD8br NKT AC	DR	MR Egger	610.11	12	7.34792e-123
CD8br NKT AC	DR	Inverse variance weighted	610.176	13	5.18633e-122
CD8dim %leukocyte	DR	MR Egger	5.51597	9	0.787212
CD8dim %leukocyte	DR	Inverse variance weighted	7.13358	10	0.712777
CD8dim %T cell	DR	MR Egger	2.65243	8	0.954244
CD8dim %T cell	DR	Inverse variance weighted	4.42288	9	0.881445
CD8dim AC	DR	MR Egger	1.41057	9	0.997757
CD8dim AC	DR	Inverse variance weighted	3.80485	10	0.955721
CD8dim NKT %lymphocyte	DR	MR Egger	12.2365	12	0.426877
CD8dim NKT %lymphocyte	DR	Inverse variance weighted	13.2891	13	0.425734
CD8dim NKT %T cell	DR	MR Egger	12.8528	11	0.303057
CD8dim NKT %T cell	DR	Inverse variance weighted	13.5521	12	0.330222
CD8dim NKT AC	DR	MR Egger	18.4	15	0.242221
CD8dim NKT AC	DR	Inverse variance weighted	18.9248	16	0.272585
CM CD8br %CD8br	DR	MR Egger	23.7263	14	0.0494307
CM CD8br %CD8br	DR	Inverse variance weighted	25.6179	15	0.0422358
CM CD4+ %CD4+	DR	MR Egger	13.8406	15	0.537649
CM CD4+ %CD4+	DR	Inverse variance weighted	13.8467	16	0.610137
CM CD4+ %T cell	DR	MR Egger	4.95517	9	0.838198
CM CD4+ %T cell	DR	Inverse variance weighted	5.69246	10	0.840406
CM CD4+ AC	DR	MR Egger	424.274	9	9.00932e-86
CM CD4+ AC	DR	Inverse variance weighted	443.185	10	5.93459e-89
CM CD8br %T cell	DR	MR Egger	9.63884	5	0.0861398
CM CD8br %T cell	DR	Inverse variance weighted	10.3379	6	0.111125
CM CD8br AC	DR	MR Egger	81.3489	7	7.30956e-15
CM CD8br AC	DR	Inverse variance weighted	82.7141	8	1.3875e-14
CM DN (CD4-CD8-) %DN	DR	MR Egger	6.3007	2	0.0428371
CM DN (CD4-CD8-) %DN	DR	Inverse variance weighted	6.855	3	0.0766659
CM DN (CD4-CD8-) %T cell	DR	MR Egger	2.26312	1	0.132487
CM DN (CD4-CD8-) %T cell	DR	Inverse variance weighted	3.1281	2	0.209287
CX3CR1 on CD14- CD16-	DR	MR Egger	10.7729	5	0.0560723
CX3CR1 on CD14- CD16-	DR	Inverse variance weighted	12.2178	6	0.0572824
CX3CR1 on CD14- CD16+ monocyte	DR	MR Egger	7.5811	7	0.370976
CX3CR1 on CD14- CD16+ monocyte	DR	Inverse variance weighted	14.122	8	0.0786392
CX3CR1 on CD14+ CD16- monocyte	DR	MR Egger	10.2286	15	0.805119
CX3CR1 on CD14+ CD16- monocyte	DR	Inverse variance weighted	14.0077	16	0.598137
CX3CR1 on CD14+ CD16+ monocyte	DR	MR Egger	17.0016	15	0.318771
CX3CR1 on CD14+ CD16+ monocyte	DR	Inverse variance weighted	17.0772	16	0.380619
CX3CR1 on monocyte	DR	MR Egger	12.7136	15	0.624407
CX3CR1 on monocyte	DR	Inverse variance weighted	18.2377	16	0.310162
DC AC	DR	MR Egger	18.5642	9	0.0291639
DC AC	DR	Inverse variance weighted	18.6939	10	0.0443279
DN (CD4-CD8-) %leukocyte	DR	MR Egger	6.36091	8	0.606873
DN (CD4-CD8-) %leukocyte	DR	Inverse variance weighted	9.59218	9	0.384497
DN (CD4-CD8-) %T cell	DR	MR Egger	4.7926	6	0.570676
DN (CD4-CD8-) %T cell	DR	Inverse variance weighted	7.41233	7	0.387245
DN (CD4-CD8-) AC	DR	MR Egger	24.7527	11	0.00990753
DN (CD4-CD8-) AC	DR	Inverse variance weighted	28.0039	12	0.00552475
DN (CD4-CD8-) NKT %lymphocyte	DR	MR Egger	25.7841	18	0.104799
DN (CD4-CD8-) NKT %lymphocyte	DR	Inverse variance weighted	26.0088	19	0.129944
DN (CD4-CD8-) NKT %T cell	DR	MR Egger	22.2296	18	0.221952
DN (CD4-CD8-) NKT %T cell	DR	Inverse variance weighted	22.2492	19	0.27203
DN (CD4-CD8-) NKT AC	DR	MR Egger	19.021	18	0.390533
DN (CD4-CD8-) NKT AC	DR	Inverse variance weighted	19.031	19	0.45485
DP (CD4+CD8+) %leukocyte	DR	MR Egger	7.94855	12	0.789138
DP (CD4+CD8+) %leukocyte	DR	Inverse variance weighted	10.2181	13	0.676011
DP (CD4+CD8+) %T cell	DR	MR Egger	10.4769	12	0.574194
DP (CD4+CD8+) %T cell	DR	Inverse variance weighted	11.0642	13	0.605442
DP (CD4+CD8+) AC	DR	MR Egger	3.00893	5	0.698608
DP (CD4+CD8+) AC	DR	Inverse variance weighted	3.45373	6	0.750115
EM CD4+ %CD4+	DR	MR Egger	48.3591	11	1.23183e-06
EM CD4+ %CD4+	DR	Inverse variance weighted	48.3619	12	2.70337e-06
EM CD4+ %T cell	DR	MR Egger	486.591	11	2.31708e-97
EM CD4+ %T cell	DR	Inverse variance weighted	486.698	12	1.499e-96
EM CD4+ AC	DR	MR Egger	7.66143	6	0.263972
EM CD4+ AC	DR	Inverse variance weighted	10.7029	7	0.152116
EM CD8br %CD8br	DR	MR Egger	5.62128	7	0.584599
EM CD8br %CD8br	DR	Inverse variance weighted	5.9489	8	0.652956
EM CD8br %T cell	DR	MR Egger	29.4947	4	6.2019e-06
EM CD8br %T cell	DR	Inverse variance weighted	29.6159	5	1.75512e-05
EM CD8br AC	DR	MR Egger	1068.48	12	3.52244e-221
EM CD8br AC	DR	Inverse variance weighted	1071.37	13	8.10482e-221
EM DN (CD4-CD8-) %DN	DR	MR Egger	829.13	13	7.94329e-169
EM DN (CD4-CD8-) %DN	DR	Inverse variance weighted	840.685	14	2.17808e-170
EM DN (CD4-CD8-) %T cell	DR	MR Egger	19.5966	13	0.105735
EM DN (CD4-CD8-) %T cell	DR	Inverse variance weighted	21.0199	14	0.101124
EM DN (CD4-CD8-) AC	DR	MR Egger	4.55939	8	0.803462
EM DN (CD4-CD8-) AC	DR	Inverse variance weighted	7.89164	9	0.545102
FSC-A on B cell	DR	MR Egger	2.18569	4	0.70165
FSC-A on B cell	DR	Inverse variance weighted	2.22289	5	0.817523
FSC-A on CD14+ monocyte	DR	MR Egger	6.58629	6	0.360805
FSC-A on CD14+ monocyte	DR	Inverse variance weighted	6.61591	7	0.469935
FSC-A on CD4+	DR	MR Egger	402.359	8	5.85982e-82
FSC-A on CD4+	DR	Inverse variance weighted	424.751	9	7.12603e-86
FSC-A on CD8br	DR	MR Egger	1.9299	6	0.926032
FSC-A on CD8br	DR	Inverse variance weighted	4.13125	7	0.764542
FSC-A on granulocyte	DR	MR Egger	8.92784	9	0.443962
FSC-A on granulocyte	DR	Inverse variance weighted	8.9863	10	0.533404
FSC-A on HLA DR+ CD4+	DR	MR Egger	8.88988	7	0.260659
FSC-A on HLA DR+ CD4+	DR	Inverse variance weighted	9.05404	8	0.337758
FSC-A on HLA DR+ CD8br	DR	MR Egger	0.617483	4	0.961101
FSC-A on HLA DR+ CD8br	DR	Inverse variance weighted	0.680432	5	0.984025
FSC-A on HLA DR+ NK	DR	MR Egger	5.82587	8	0.66673
FSC-A on HLA DR+ NK	DR	Inverse variance weighted	5.82603	9	0.757196
FSC-A on HLA DR+ T cell	DR	MR Egger	5.00444	4	0.286842
FSC-A on HLA DR+ T cell	DR	Inverse variance weighted	8.96584	5	0.110434
FSC-A on lymphocyte	DR	MR Egger	691.332	6	4.55007e-146
FSC-A on lymphocyte	DR	Inverse variance weighted	694.744	7	9.37038e-146
FSC-A on monocyte	DR	MR Egger	8.23886	9	0.510266
FSC-A on monocyte	DR	Inverse variance weighted	10.0123	10	0.439413
FSC-A on myeloid DC	DR	MR Egger	14.8919	9	0.0939497
FSC-A on myeloid DC	DR	Inverse variance weighted	15.5091	10	0.114572
FSC-A on NK	DR	MR Egger	5.71278	9	0.768285
FSC-A on NK	DR	Inverse variance weighted	6.67193	10	0.756011
FSC-A on NKT	DR	MR Egger	3.69401	3	0.296457
FSC-A on NKT	DR	Inverse variance weighted	3.6991	4	0.448257
FSC-A on plasmacytoid DC	DR	MR Egger	26.8901	11	0.00477405
FSC-A on plasmacytoid DC	DR	Inverse variance weighted	28.4039	12	0.00482638
FSC-A on T cell	DR	MR Egger	14.4452	6	0.0250399
FSC-A on T cell	DR	Inverse variance weighted	14.9384	7	0.0367977
Gr MDSC AC	DR	MR Egger	5.28689	8	0.726519
Gr MDSC AC	DR	Inverse variance weighted	9.12708	9	0.425627
Granulocyte %leukocyte	DR	MR Egger	3.08017	9	0.961031
Granulocyte %leukocyte	DR	Inverse variance weighted	5.26212	10	0.872995
Granulocyte AC	DR	MR Egger	18.0831	11	0.0796733
Granulocyte AC	DR	Inverse variance weighted	18.1167	12	0.112191
HLA DR on HLA DR+ CD4+	DR	MR Egger	0.977643	3	0.806661
HLA DR on HLA DR+ CD4+	DR	Inverse variance weighted	3.65604	4	0.454552
HLA DR on HLA DR+ CD8br	DR	MR Egger	12.9913	7	0.0723209
HLA DR on HLA DR+ CD8br	DR	Inverse variance weighted	13.1051	8	0.108283
HLA DR on HLA DR+ T cell	DR	MR Egger	3.35205	4	0.500728
HLA DR on HLA DR+ T cell	DR	Inverse variance weighted	3.37885	5	0.641793
HLA DR on B cell	DR	MR Egger	652.338	10	1.06024e-133
HLA DR on B cell	DR	Inverse variance weighted	663.406	11	3.74586e-135
HLA DR on CD14- CD16-	DR	MR Egger	44.1401	9	1.32995e-06
HLA DR on CD14- CD16-	DR	Inverse variance weighted	45.2714	10	1.94276e-06
HLA DR on CD14- CD16+ monocyte	DR	MR Egger	712.846	10	1.09659e-146
HLA DR on CD14- CD16+ monocyte	DR	Inverse variance weighted	722.864	11	6.75575e-148
HLA DR on CD14+ CD16- monocyte	DR	MR Egger	367.102	9	1.41449e-73
HLA DR on CD14+ CD16- monocyte	DR	Inverse variance weighted	398.867	10	1.64021e-79
HLA DR on CD14+ CD16+ monocyte	DR	MR Egger	1152.06	9	2.70342e-242
HLA DR on CD14+ CD16+ monocyte	DR	Inverse variance weighted	1199.57	10	1.78742e-251
HLA DR on CD14+ monocyte	DR	MR Egger	353.341	9	1.20502e-70
HLA DR on CD14+ monocyte	DR	Inverse variance weighted	391.529	10	5.97295e-78
HLA DR on CD33- HLA DR+	DR	MR Egger	198.367	7	2.54444e-39
HLA DR on CD33- HLA DR+	DR	Inverse variance weighted	508.941	8	8.48682e-105
HLA DR on CD33br HLA DR+ CD14-	DR	MR Egger	21.7907	9	0.00956647
HLA DR on CD33br HLA DR+ CD14-	DR	Inverse variance weighted	23.2994	10	0.00969374
HLA DR on CD33br HLA DR+ CD14dim	DR	MR Egger	127.933	7	1.69876e-24
HLA DR on CD33br HLA DR+ CD14dim	DR	Inverse variance weighted	133.22	8	6.07874e-25
HLA DR on CD33dim HLA DR+ CD11b-	DR	MR Egger	641.526	10	2.21008e-131
HLA DR on CD33dim HLA DR+ CD11b-	DR	Inverse variance weighted	683.264	11	2.08403e-139
HLA DR on CD33dim HLA DR+ CD11b+	DR	MR Egger	823.04	11	2.13698e-169
HLA DR on CD33dim HLA DR+ CD11b+	DR	Inverse variance weighted	823.472	12	1.52938e-168
HLA DR on DC	DR	MR Egger	440.2	9	3.5658e-89
HLA DR on DC	DR	Inverse variance weighted	638.935	10	7.94339e-131
HLA DR on HLA DR+ NK	DR	MR Egger	114.182	13	2.82272e-18
HLA DR on HLA DR+ NK	DR	Inverse variance weighted	128.458	14	1.36971e-20
HLA DR on HSC	DR	MR Egger	63.343	10	8.39948e-10
HLA DR on HSC	DR	Inverse variance weighted	81.9905	11	6.07502e-13
HLA DR on monocyte	DR	MR Egger	316.656	3	2.46959e-68
HLA DR on monocyte	DR	Inverse variance weighted	392.025	4	1.46979e-83
HLA DR on myeloid DC	DR	MR Egger	196.894	7	5.21725e-39
HLA DR on myeloid DC	DR	Inverse variance weighted	616.396	8	6.979e-128
HLA DR on plasmacytoid DC	DR	MR Egger	546.017	11	4.84299e-110
HLA DR on plasmacytoid DC	DR	Inverse variance weighted	632.78	12	1.05305e-127
HLA DR+ CD4+ %lymphocyte	DR	MR Egger	430.331	8	6.04141e-88
HLA DR+ CD4+ %lymphocyte	DR	Inverse variance weighted	458.181	9	5.10932e-93
HLA DR+ CD4+ %T cell	DR	MR Egger	423.082	5	3.13603e-89
HLA DR+ CD4+ %T cell	DR	Inverse variance weighted	439.007	6	1.13907e-91
HLA DR+ CD4+ AC	DR	MR Egger	837.322	10	1.94605e-173
HLA DR+ CD4+ AC	DR	Inverse variance weighted	1069.86	11	1.7588e-222
HLA DR+ CD8br %lymphocyte	DR	MR Egger	14.37	14	0.422527
HLA DR+ CD8br %lymphocyte	DR	Inverse variance weighted	14.4128	15	0.494481
HLA DR+ CD8br %T cell	DR	MR Egger	14.6314	14	0.403803
HLA DR+ CD8br %T cell	DR	Inverse variance weighted	14.7115	15	0.472388
HLA DR+ CD8br AC	DR	MR Egger	47.0531	19	0.000350982
HLA DR+ CD8br AC	DR	Inverse variance weighted	47.8189	20	0.000450993
HLA DR+ NK %CD3- lymphocyte	DR	MR Egger	8.38714	11	0.678262
HLA DR+ NK %CD3- lymphocyte	DR	Inverse variance weighted	9.64076	12	0.647443
HLA DR+ NK %NK	DR	MR Egger	7.55271	12	0.819036
HLA DR+ NK %NK	DR	Inverse variance weighted	7.61253	13	0.867896
HLA DR+ NK AC	DR	MR Egger	11.4038	5	0.0439355
HLA DR+ NK AC	DR	Inverse variance weighted	11.8689	6	0.0649593
HLA DR+ T cell AC	DR	MR Egger	20.4847	15	0.154117
HLA DR+ T cell AC	DR	Inverse variance weighted	22.4831	16	0.128267
HLA DR+ T cell%lymphocyte	DR	MR Egger	20.599	8	0.00829243
HLA DR+ T cell%lymphocyte	DR	Inverse variance weighted	23.2494	9	0.00565986
HLA DR+ T cell%T cell	DR	MR Egger	426.599	9	2.87202e-86
HLA DR+ T cell%T cell	DR	Inverse variance weighted	473.669	10	1.85801e-95
HLA DR++ monocyte %leukocyte	DR	MR Egger	194.044	2	7.30834e-43
HLA DR++ monocyte %leukocyte	DR	Inverse variance weighted	340.522	3	1.68203e-73
HLA DR++ monocyte %monocyte	DR	MR Egger	437.59	6	2.29858e-91
HLA DR++ monocyte %monocyte	DR	Inverse variance weighted	483.209	7	3.26041e-100
HLA DR++ monocyte AC	DR	MR Egger	117.422	10	1.68626e-20
HLA DR++ monocyte AC	DR	Inverse variance weighted	118.415	11	3.77539e-20
HSC AC	DR	MR Egger	9.32098	5	0.0969262
HSC AC	DR	Inverse variance weighted	11.2519	6	0.0808962
HVEM on CD4+	DR	MR Egger	30.818	9	0.000318078
HVEM on CD4+	DR	Inverse variance weighted	37.9742	10	3.83462e-05
HVEM on CD45RA- CD4+	DR	MR Egger	30.6118	8	0.0001647
HVEM on CD45RA- CD4+	DR	Inverse variance weighted	32.7922	9	0.000145142
HVEM on CD8br	DR	MR Egger	31.8029	5	6.49966e-06
HVEM on CD8br	DR	Inverse variance weighted	32.7553	6	1.16859e-05
HVEM on CM CD4+	DR	MR Egger	0.0236003	1	0.877906
HVEM on CM CD4+	DR	Inverse variance weighted	22.1932	2	1.51639e-05
HVEM on CM CD8br	DR	MR Egger	19.3186	8	0.0132456
HVEM on CM CD8br	DR	Inverse variance weighted	25.0292	9	0.00293907
HVEM on EM CD4+	DR	MR Egger	32.339	7	3.51397e-05
HVEM on EM CD4+	DR	Inverse variance weighted	33.2373	8	5.58111e-05
HVEM on EM CD8br	DR	MR Egger	5.29196	5	0.381298
HVEM on EM CD8br	DR	Inverse variance weighted	5.5964	6	0.469883
HVEM on naive CD4+	DR	MR Egger	4.59327	5	0.467502
HVEM on naive CD4+	DR	Inverse variance weighted	5.03932	6	0.53878
HVEM on naive CD8br	DR	MR Egger	29.9186	10	0.000883311
HVEM on naive CD8br	DR	Inverse variance weighted	29.9303	11	0.00162502
HVEM on T cell	DR	MR Egger	6.64348	8	0.57554
HVEM on T cell	DR	Inverse variance weighted	7.3714	9	0.598511
HVEM on TD CD4+	DR	MR Egger	6.66075	8	0.573638
HVEM on TD CD4+	DR	Inverse variance weighted	6.66168	9	0.672296
HVEM on TD CD8br	DR	MR Egger	11.1529	9	0.265377
HVEM on TD CD8br	DR	Inverse variance weighted	15.6887	10	0.108898
IgD- CD24- %B cell	DR	MR Egger	3.07391	5	0.688591
IgD- CD24- %B cell	DR	Inverse variance weighted	3.35019	6	0.763782
IgD- CD24- %lymphocyte	DR	MR Egger	15.5268	9	0.0774456
IgD- CD24- %lymphocyte	DR	Inverse variance weighted	16.7135	10	0.0809481
IgD- CD24- AC	DR	MR Egger	4.49156	5	0.481014
IgD- CD24- AC	DR	Inverse variance weighted	5.27827	6	0.508649
IgD- CD27- %B cell	DR	MR Egger	8.04321	8	0.429261
IgD- CD27- %B cell	DR	Inverse variance weighted	9.4363	9	0.398013
IgD- CD27- %lymphocyte	DR	MR Egger	8.31229	12	0.760275
IgD- CD27- %lymphocyte	DR	Inverse variance weighted	8.35039	13	0.820047
IgD- CD27- AC	DR	MR Egger	6.71203	11	0.821901
IgD- CD27- AC	DR	Inverse variance weighted	9.05533	12	0.698197
IgD- CD38- %B cell	DR	MR Egger	0.605505	5	0.98775
IgD- CD38- %B cell	DR	Inverse variance weighted	3.35904	6	0.762619
IgD- CD38- %lymphocyte	DR	MR Egger	13.597	10	0.192182
IgD- CD38- %lymphocyte	DR	Inverse variance weighted	13.6562	11	0.252602
IgD- CD38- AC	DR	MR Egger	0.12955	5	0.999693
IgD- CD38- AC	DR	Inverse variance weighted	0.297666	6	0.999508
IgD- CD38br %B cell	DR	MR Egger	14.2802	10	0.16059
IgD- CD38br %B cell	DR	Inverse variance weighted	14.6156	11	0.20078
IgD- CD38br %lymphocyte	DR	MR Egger	11.1292	11	0.432501
IgD- CD38br %lymphocyte	DR	Inverse variance weighted	11.2544	12	0.507249
IgD- CD38br AC	DR	MR Egger	8.65625	5	0.123586
IgD- CD38br AC	DR	Inverse variance weighted	10.9363	6	0.0903666
IgD- CD38dim %B cell	DR	MR Egger	16.631	10	0.0829391
IgD- CD38dim %B cell	DR	Inverse variance weighted	17.7219	11	0.0882617
IgD- CD38dim %lymphocyte	DR	MR Egger	11.2699	10	0.33688
IgD- CD38dim %lymphocyte	DR	Inverse variance weighted	11.2711	11	0.420838
IgD- CD38dim AC	DR	MR Egger	9.80342	9	0.366633
IgD- CD38dim AC	DR	Inverse variance weighted	10.8467	10	0.369582
IgD on IgD+	DR	MR Egger	15.8206	9	0.0707232
IgD on IgD+	DR	Inverse variance weighted	16.0234	10	0.098964
IgD on IgD+ CD24-	DR	MR Egger	22.0752	13	0.054207
IgD on IgD+ CD24-	DR	Inverse variance weighted	24.8388	14	0.0361927
IgD on IgD+ CD24+	DR	MR Egger	641.819	10	1.91177e-131
IgD on IgD+ CD24+	DR	Inverse variance weighted	647.752	11	8.44211e-132
IgD on IgD+ CD38-	DR	MR Egger	451.912	9	1.11898e-91
IgD on IgD+ CD38-	DR	Inverse variance weighted	462.621	10	4.23864e-93
IgD on IgD+ CD38- unsw mem	DR	MR Egger	143.174	6	2.14253e-28
IgD on IgD+ CD38- unsw mem	DR	Inverse variance weighted	151.764	7	1.73019e-29
IgD on IgD+ CD38br	DR	MR Egger	35.7315	14	0.00114446
IgD on IgD+ CD38br	DR	Inverse variance weighted	36.0504	15	0.00173843
IgD on IgD+ CD38dim	DR	MR Egger	16.1915	13	0.238945
IgD on IgD+ CD38dim	DR	Inverse variance weighted	16.5709	14	0.279769
IgD on transitional	DR	MR Egger	39.2852	19	0.00405683
IgD on transitional	DR	Inverse variance weighted	39.7346	20	0.0053958
IgD on unsw mem	DR	MR Egger	1331.59	12	7.7665e-278
IgD on unsw mem	DR	Inverse variance weighted	1362.28	13	2.05262e-283
IgD+ %B cell	DR	MR Egger	23.5939	8	0.00267983
IgD+ %B cell	DR	Inverse variance weighted	24.4251	9	0.00367753
IgD+ %Lymphocyte	DR	MR Egger	48.5888	10	4.84446e-07
IgD+ %Lymphocyte	DR	Inverse variance weighted	53.6415	11	1.37207e-07
IgD+ AC	DR	MR Egger	8.09495	4	0.0881612
IgD+ AC	DR	Inverse variance weighted	8.14256	5	0.148552
IgD+ CD24- %B cell	DR	MR Egger	3.48606	7	0.836699
IgD+ CD24- %B cell	DR	Inverse variance weighted	3.50898	8	0.898491
IgD+ CD24- %lymphocyte	DR	MR Egger	37.5008	11	9.49523e-05
IgD+ CD24- %lymphocyte	DR	Inverse variance weighted	45.8641	12	7.3224e-06
IgD+ CD24- AC	DR	MR Egger	5.21796	6	0.516178
IgD+ CD24- AC	DR	Inverse variance weighted	7.47362	7	0.381284
IgD+ CD24+ %B cell	DR	MR Egger	17.7032	7	0.0133834
IgD+ CD24+ %B cell	DR	Inverse variance weighted	23.3032	8	0.00299598
IgD+ CD24+ %lymphocyte	DR	MR Egger	4.96339	5	0.420364
IgD+ CD24+ %lymphocyte	DR	Inverse variance weighted	5.65759	6	0.462619
IgD+ CD24+ AC	DR	MR Egger	11.334	12	0.500535
IgD+ CD24+ AC	DR	Inverse variance weighted	11.6952	13	0.552784
IgD+ CD38- %B cell	DR	MR Egger	6.55194	8	0.585653
IgD+ CD38- %B cell	DR	Inverse variance weighted	11.551	9	0.239821
IgD+ CD38- %lymphocyte	DR	MR Egger	12.0705	11	0.358367
IgD+ CD38- %lymphocyte	DR	Inverse variance weighted	13.4372	12	0.338083
IgD+ CD38- AC	DR	MR Egger	244.874	6	5.10719e-50
IgD+ CD38- AC	DR	Inverse variance weighted	275.648	7	9.51363e-56
IgD+ CD38br %B cell	DR	MR Egger	15.3336	11	0.167729
IgD+ CD38br %B cell	DR	Inverse variance weighted	17.1445	12	0.144244
IgD+ CD38br %lymphocyte	DR	MR Egger	3.34002	11	0.985426
IgD+ CD38br %lymphocyte	DR	Inverse variance weighted	3.38419	12	0.99217
IgD+ CD38br AC	DR	MR Egger	4.28097	11	0.960966
IgD+ CD38br AC	DR	Inverse variance weighted	4.28392	12	0.977751
IgD+ CD38dim %B cell	DR	MR Egger	3.54019	4	0.471794
IgD+ CD38dim %B cell	DR	Inverse variance weighted	3.91896	5	0.561142
IgD+ CD38dim %lymphocyte	DR	MR Egger	18.1858	17	0.377213
IgD+ CD38dim %lymphocyte	DR	Inverse variance weighted	18.4851	18	0.42415
IgD+ CD38dim AC	DR	MR Egger	5.81806	9	0.75798
IgD+ CD38dim AC	DR	Inverse variance weighted	6.5295	10	0.768991
Im MDSC %CD33dim HLA DR- CD66b-	DR	MR Egger	7.05463	6	0.315824
Im MDSC %CD33dim HLA DR- CD66b-	DR	Inverse variance weighted	9.1956	7	0.238916
Im MDSC AC	DR	MR Egger	13.5297	7	0.0602071
Im MDSC AC	DR	Inverse variance weighted	14.2332	8	0.0758855
Leukocyte AC	DR	MR Egger	348.053	9	1.60891e-69
Leukocyte AC	DR	Inverse variance weighted	611.895	10	4.97454e-125
Lymphocyte %leukocyte	DR	MR Egger	5.06779	10	0.886604
Lymphocyte %leukocyte	DR	Inverse variance weighted	5.08549	11	0.926956
Lymphocyte AC	DR	MR Egger	299.9	4	1.13889e-63
Lymphocyte AC	DR	Inverse variance weighted	394.728	5	4.05908e-83
Memory B cell %B cell	DR	MR Egger	33.9904	16	0.00544923
Memory B cell %B cell	DR	Inverse variance weighted	34.0254	17	0.0083329
Memory B cell %lymphocyte	DR	MR Egger	13.6541	11	0.252727
Memory B cell %lymphocyte	DR	Inverse variance weighted	13.6765	12	0.32184
Memory B cell AC	DR	MR Egger	7.3575	6	0.289047
Memory B cell AC	DR	Inverse variance weighted	8.34344	7	0.303286
Mo MDSC AC	DR	MR Egger	40.0579	11	3.49685e-05
Mo MDSC AC	DR	Inverse variance weighted	55.9042	12	1.24538e-07
Monocyte AC	DR	MR Egger	8.99894	11	0.62199
Monocyte AC	DR	Inverse variance weighted	9.21598	12	0.684381
Myeloid DC %DC	DR	MR Egger	5.22004	13	0.970024
Myeloid DC %DC	DR	Inverse variance weighted	5.37762	14	0.979832
Myeloid DC AC	DR	MR Egger	10.5987	7	0.157105
Myeloid DC AC	DR	Inverse variance weighted	16.6097	8	0.0344398
Naive-mature B cell %B cell	DR	MR Egger	21.1536	16	0.172681
Naive-mature B cell %B cell	DR	Inverse variance weighted	21.4182	17	0.208139
Naive-mature B cell %lymphocyte	DR	MR Egger	6.875	9	0.650132
Naive-mature B cell %lymphocyte	DR	Inverse variance weighted	7.99733	10	0.629098
Naive-mature B cell AC	DR	MR Egger	6.16523	9	0.723275
Naive-mature B cell AC	DR	Inverse variance weighted	7.52607	10	0.675021
Naive CD8br %CD8br	DR	MR Egger	2.41137	9	0.983173
Naive CD8br %CD8br	DR	Inverse variance weighted	3.27427	10	0.974213
Naive CD4+ %T cell	DR	MR Egger	30.5697	12	0.00229034
Naive CD4+ %T cell	DR	Inverse variance weighted	31.9391	13	0.00245272
Naive CD4+ %CD4+	DR	MR Egger	617.434	17	2.89105e-120
Naive CD4+ %CD4+	DR	Inverse variance weighted	641.144	18	1.69873e-124
Naive CD4+ AC	DR	MR Egger	690.848	8	6.68152e-144
Naive CD4+ AC	DR	Inverse variance weighted	696.179	9	4.58469e-144
Naive CD8br %T cell	DR	MR Egger	69.5178	14	2.35971e-09
Naive CD8br %T cell	DR	Inverse variance weighted	81.7272	15	3.37067e-11
Naive CD8br AC	DR	MR Egger	212.069	13	4.50223e-38
Naive CD8br AC	DR	Inverse variance weighted	225.355	14	3.4843e-40
Naive DN (CD4-CD8-) %DN	DR	MR Egger	10.2026	9	0.334331
Naive DN (CD4-CD8-) %DN	DR	Inverse variance weighted	10.4462	10	0.402256
Naive DN (CD4-CD8-) %T cell	DR	MR Egger	135.455	6	9.11443e-27
Naive DN (CD4-CD8-) %T cell	DR	Inverse variance weighted	135.545	7	4.35451e-26
Naive DN (CD4-CD8-) AC	DR	MR Egger	106.557	6	1.07108e-20
Naive DN (CD4-CD8-) AC	DR	Inverse variance weighted	116.615	7	3.87965e-22
NK %CD3- lymphocyte	DR	MR Egger	26.0842	14	0.0252561
NK %CD3- lymphocyte	DR	Inverse variance weighted	26.1771	15	0.0362017
NK %lymphocyte	DR	MR Egger	20.6539	9	0.014279
NK %lymphocyte	DR	Inverse variance weighted	21.8251	10	0.0160206
NK AC	DR	MR Egger	65.314	10	3.52958e-10
NK AC	DR	Inverse variance weighted	69.578	11	1.46941e-10
NKT %lymphocyte	DR	MR Egger	20.5923	16	0.194719
NKT %lymphocyte	DR	Inverse variance weighted	20.7373	17	0.23826
NKT %T cell	DR	MR Egger	30.5815	19	0.0448486
NKT %T cell	DR	Inverse variance weighted	31.9144	20	0.0442185
NKT AC	DR	MR Egger	26.5906	20	0.147179
NKT AC	DR	Inverse variance weighted	26.6779	21	0.181771
PB/PC %B cell	DR	MR Egger	25.653	15	0.0418322
PB/PC %B cell	DR	Inverse variance weighted	26.1735	16	0.0516348
PB/PC %lymphocyte	DR	MR Egger	5.84129	5	0.32197
PB/PC %lymphocyte	DR	Inverse variance weighted	5.95208	6	0.428579
PB/PC AC	DR	MR Egger	8.69251	6	0.191624
PB/PC AC	DR	Inverse variance weighted	8.77944	7	0.268882
PDL-1 on CD14- CD16-	DR	MR Egger	4.14716	8	0.843608
PDL-1 on CD14- CD16-	DR	Inverse variance weighted	4.29473	9	0.890965
PDL-1 on CD14- CD16+ monocyte	DR	MR Egger	3.39428	9	0.946595
PDL-1 on CD14- CD16+ monocyte	DR	Inverse variance weighted	3.40983	10	0.970072
PDL-1 on CD14+ CD16- monocyte	DR	MR Egger	2.16185	7	0.950342
PDL-1 on CD14+ CD16- monocyte	DR	Inverse variance weighted	2.16443	8	0.975551
PDL-1 on CD14+ CD16+ monocyte	DR	MR Egger	14.1815	10	0.164871
PDL-1 on CD14+ CD16+ monocyte	DR	Inverse variance weighted	14.4672	11	0.208209
PDL-1 on monocyte	DR	MR Egger	5.99237	7	0.540641
PDL-1 on monocyte	DR	Inverse variance weighted	6.77049	8	0.561585
Plasmacytoid DC %DC	DR	MR Egger	14.5655	11	0.203266
Plasmacytoid DC %DC	DR	Inverse variance weighted	14.6562	12	0.260776
Plasmacytoid DC AC	DR	MR Egger	10.7753	10	0.375289
Plasmacytoid DC AC	DR	Inverse variance weighted	10.7753	11	0.462273
Resting Treg % CD4 Treg	DR	MR Egger	705.536	12	2.87901e-143
Resting Treg % CD4 Treg	DR	Inverse variance weighted	886.516	13	3.96591e-181
Resting Treg %CD4	DR	MR Egger	192.75	15	6.28811e-33
Resting Treg %CD4	DR	Inverse variance weighted	240.193	16	5.28408e-42
Resting Treg AC	DR	MR Egger	241.727	15	6.25528e-43
Resting Treg AC	DR	Inverse variance weighted	267.062	16	1.61481e-47
Secreting Treg % CD4 Treg	DR	MR Egger	23.1377	12	0.0265796
Secreting Treg % CD4 Treg	DR	Inverse variance weighted	25.3394	13	0.0208227
Secreting Treg %CD4	DR	MR Egger	31.579	12	0.0016065
Secreting Treg %CD4	DR	Inverse variance weighted	33.2149	13	0.00158188
Secreting Treg AC	DR	MR Egger	57.2143	7	5.41913e-10
Secreting Treg AC	DR	Inverse variance weighted	68.4859	8	9.83118e-12
SSC-A on B cell	DR	MR Egger	12.3802	6	0.0540044
SSC-A on B cell	DR	Inverse variance weighted	12.3814	7	0.0886944
SSC-A on CD14+ monocyte	DR	MR Egger	9.14952	13	0.761559
SSC-A on CD14+ monocyte	DR	Inverse variance weighted	9.15795	14	0.820801
SSC-A on CD4+	DR	MR Egger	383.97	13	5.41007e-74
SSC-A on CD4+	DR	Inverse variance weighted	424.979	14	6.85711e-82
SSC-A on CD8br	DR	MR Egger	158.983	8	2.60997e-30
SSC-A on CD8br	DR	Inverse variance weighted	159.642	9	8.81301e-30
SSC-A on granulocyte	DR	MR Egger	15.8623	11	0.146321
SSC-A on granulocyte	DR	Inverse variance weighted	17.5034	12	0.131622
SSC-A on HLA DR+ CD4+	DR	MR Egger	782.364	10	1.27517e-161
SSC-A on HLA DR+ CD4+	DR	Inverse variance weighted	818.893	11	1.66162e-168
SSC-A on HLA DR+ CD8br	DR	MR Egger	196.252	9	2.02095e-37
SSC-A on HLA DR+ CD8br	DR	Inverse variance weighted	200.236	10	1.44081e-37
SSC-A on HLA DR+ NK	DR	MR Egger	2.57348	11	0.995249
SSC-A on HLA DR+ NK	DR	Inverse variance weighted	2.98962	12	0.995617
SSC-A on HLA DR+ T cell	DR	MR Egger	212.092	10	4.82182e-40
SSC-A on HLA DR+ T cell	DR	Inverse variance weighted	215.911	11	3.66888e-40
SSC-A on lymphocyte	DR	MR Egger	789.441	7	3.52277e-166
SSC-A on lymphocyte	DR	Inverse variance weighted	808.451	8	3.10502e-169
SSC-A on monocyte	DR	MR Egger	5.49098	10	0.856065
SSC-A on monocyte	DR	Inverse variance weighted	6.4471	11	0.841931
SSC-A on myeloid DC	DR	MR Egger	36.302	6	2.40795e-06
SSC-A on myeloid DC	DR	Inverse variance weighted	64.8839	7	1.5868e-11
SSC-A on NK	DR	MR Egger	12.4844	10	0.253943
SSC-A on NK	DR	Inverse variance weighted	19.449	11	0.053494
SSC-A on NKT	DR	MR Egger	11.0704	8	0.19774
SSC-A on NKT	DR	Inverse variance weighted	13.1499	9	0.155941
SSC-A on plasmacytoid DC	DR	MR Egger	13.602	11	0.255805
SSC-A on plasmacytoid DC	DR	Inverse variance weighted	13.7056	12	0.319904
SSC-A on T cell	DR	MR Egger	48.0069	11	1.42362e-06
SSC-A on T cell	DR	Inverse variance weighted	48.0185	12	3.10253e-06
Sw mem %B cell	DR	MR Egger	21.2946	6	0.00162383
Sw mem %B cell	DR	Inverse variance weighted	21.6854	7	0.00287774
Sw mem %lymphocyte	DR	MR Egger	4.02577	7	0.776805
Sw mem %lymphocyte	DR	Inverse variance weighted	6.81509	8	0.556709
Sw mem AC	DR	MR Egger	8.08796	12	0.778219
Sw mem AC	DR	Inverse variance weighted	8.35414	13	0.819788
T cell %leukocyte	DR	MR Egger	9.17253	10	0.515812
T cell %leukocyte	DR	Inverse variance weighted	9.2843	11	0.595668
T cell %lymphocyte	DR	MR Egger	94.998	8	4.47768e-17
T cell %lymphocyte	DR	Inverse variance weighted	118.753	9	2.40445e-21
T cell AC	DR	MR Egger	341.748	4	1.06063e-72
T cell AC	DR	Inverse variance weighted	342.221	5	8.27466e-72
T/B	DR	MR Egger	11.6949	11	0.387007
T/B	DR	Inverse variance weighted	14.7315	12	0.256451
TCRgd %lymphocyte	DR	MR Egger	40.9901	6	2.90864e-07
TCRgd %lymphocyte	DR	Inverse variance weighted	52.5649	7	4.5177e-09
TCRgd %T cell	DR	MR Egger	23.3323	6	0.000692489
TCRgd %T cell	DR	Inverse variance weighted	23.4969	7	0.00139599
TCRgd AC	DR	MR Egger	19.0569	8	0.0145584
TCRgd AC	DR	Inverse variance weighted	19.1388	9	0.0240383
TD CD8br %CD8br	DR	MR Egger	12.5194	5	0.0283242
TD CD8br %CD8br	DR	Inverse variance weighted	12.703	6	0.0480031
TD CD4+ %CD4+	DR	MR Egger	224.598	8	4.11029e-44
TD CD4+ %CD4+	DR	Inverse variance weighted	314.684	9	1.9968e-62
TD CD4+ %T cell	DR	MR Egger	178.047	8	2.64697e-34
TD CD4+ %T cell	DR	Inverse variance weighted	253.347	9	1.96024e-49
TD CD4+ AC	DR	MR Egger	12.4873	3	0.00588723
TD CD4+ AC	DR	Inverse variance weighted	16.238	4	0.00271593
TD CD8br %T cell	DR	MR Egger	6.42309	3	0.0927454
TD CD8br %T cell	DR	Inverse variance weighted	7.18782	4	0.126289
TD CD8br AC	DR	MR Egger	4.63913	5	0.461487
TD CD8br AC	DR	Inverse variance weighted	7.10165	6	0.311549
TD DN (CD4-CD8-) %DN	DR	MR Egger	19.8382	15	0.178227
TD DN (CD4-CD8-) %DN	DR	Inverse variance weighted	19.8402	16	0.227506
TD DN (CD4-CD8-) %T cell	DR	MR Egger	17.1388	10	0.0713481
TD DN (CD4-CD8-) %T cell	DR	Inverse variance weighted	27.7989	11	0.00347494
TD DN (CD4-CD8-) AC	DR	MR Egger	7.12155	6	0.309753
TD DN (CD4-CD8-) AC	DR	Inverse variance weighted	7.19441	7	0.408923
Transitional %B cell	DR	MR Egger	4.48137	6	0.611826
Transitional %B cell	DR	Inverse variance weighted	5.67002	7	0.578764
Transitional %lymphocyte	DR	MR Egger	179.342	13	2.31145e-31
Transitional %lymphocyte	DR	Inverse variance weighted	181.955	14	2.59694e-31
Transitional AC	DR	MR Egger	7.41571	16	0.964392
Transitional AC	DR	Inverse variance weighted	8.30068	17	0.959688
Unsw mem %B cell	DR	MR Egger	11.5002	15	0.7164
Unsw mem %B cell	DR	Inverse variance weighted	15.0431	16	0.521486
Unsw Mem %lymphocyte	DR	MR Egger	12.2376	13	0.508264
Unsw Mem %lymphocyte	DR	Inverse variance weighted	12.2723	14	0.584441
Unsw mem AC	DR	MR Egger	12.2062	9	0.201932
Unsw mem AC	DR	Inverse variance weighted	12.2062	10	0.271492
