# Supplementary material for: Causal effect of immune cells, metabolites, cathepsins, and vitamin therapy in diabetic retinopathy: a Mendelian randomization and cross-sectional study
Source: Front Immunol. 2024 Oct 1;15:1443236. doi: 10.3389/fimmu.2024.1443236 (PMC11487118; doi:10.3389/fimmu.2024.1443236)
Supplement: Supplementary file 3 [file DataSheet1.zip › Supplementary Table 4.XLS]

## Sheet: Sheet1
Supplementary Table 4. Pleiotropy and heterogeneity analyses of Two-Sample MR between immune cells and PDR
outcome	exposure	method	Q	Q_df	Q_pval		outcome	exposure	egger_intercept	se	pval
DR	Activated & resting Treg % CD4 Treg	MR Egger	13.1029	9	0.158007		DR	Activated & resting Treg % CD4 Treg	0.0273765	0.0315382	0.407921
DR	Activated & resting Treg % CD4 Treg	Inverse variance weighted	14.1999	10	0.164069		DR	Activated & resting Treg %CD4+	-0.011164	0.0213367	0.608998
DR	Activated & resting Treg %CD4+	MR Egger	9.93798	14	0.766704		DR	Activated & resting Treg AC	-0.203674	0.145139	0.188117
DR	Activated & resting Treg %CD4+	Inverse variance weighted	10.2117	15	0.806213		DR	Activated & secreting Treg %CD4 Treg	0.196938	0.145139	0.202005
DR	Activated & resting Treg AC	MR Egger	138.172	11	3.83256e-24		DR	Activated & secreting Treg %CD4+	0.022991	0.04163	0.59421
DR	Activated & resting Treg AC	Inverse variance weighted	162.909	12	1.34092e-28		DR	Activated & secreting Treg AC	0.0515179	0.0801639	0.548752
DR	Activated & secreting Treg %CD4 Treg	MR Egger	431.042	11	1.55349e-85		DR	Activated Treg %CD4	-0.0947514	0.0497307	0.11508
DR	Activated & secreting Treg %CD4 Treg	Inverse variance weighted	503.19	12	4.64193e-100		DR	Activated Treg %CD4 Treg	-0.00808143	0.0415444	0.849311
DR	Activated & secreting Treg %CD4+	MR Egger	29.7732	9	0.00047945		DR	B cell % CD3- lymphocyte	0.0289635	0.0306003	0.364218
DR	Activated & secreting Treg %CD4+	Inverse variance weighted	30.7822	10	0.000637339		DR	B cell %lymphocyte	0.0241712	0.0188831	0.216781
DR	Activated & secreting Treg AC	MR Egger	12.6461	5	0.0269307		DR	B cell AC	0.0530117	0.0288015	0.0927938
DR	Activated & secreting Treg AC	Inverse variance weighted	13.6907	6	0.0332887		DR	BAFF-R on B cell	-0.00918902	0.0167898	0.595103
DR	Activated Treg %CD4	MR Egger	9.81529	5	0.0806412		DR	BAFF-R on CD20-	-0.00631741	0.0435362	0.890294
DR	Activated Treg %CD4	Inverse variance weighted	16.9414	6	0.00950088		DR	BAFF-R on CD20- CD38-	0.00380886	0.0477782	0.94148
DR	Activated Treg %CD4 Treg	MR Egger	17.2847	11	0.0997325		DR	BAFF-R on CD24+ CD27+	-0.00621425	0.020173	0.763801
DR	Activated Treg %CD4 Treg	Inverse variance weighted	17.3441	12	0.137104		DR	BAFF-R on IgD- CD24-	-0.0250254	0.0183315	0.202125
DR	B cell % CD3- lymphocyte	MR Egger	4.87934	11	0.936869		DR	BAFF-R on IgD- CD27-	-0.0298615	0.0182007	0.135283
DR	B cell % CD3- lymphocyte	Inverse variance weighted	5.77522	12	0.926986		DR	BAFF-R on IgD- CD38-	-0.00801308	0.020362	0.705638
DR	B cell %lymphocyte	MR Egger	18.4142	18	0.428694		DR	BAFF-R on IgD- CD38br	-0.00225992	0.0289928	0.940051
DR	B cell %lymphocyte	Inverse variance weighted	20.0905	19	0.389154		DR	BAFF-R on IgD- CD38dim	-0.00175371	0.0183428	0.925927
DR	B cell AC	MR Egger	15.9387	11	0.143421		DR	BAFF-R on IgD+	-0.00923322	0.0167253	0.591953
DR	B cell AC	Inverse variance weighted	20.8475	12	0.0526589		DR	BAFF-R on IgD+ CD24-	-0.00891497	0.0167767	0.604845
DR	BAFF-R on B cell	MR Egger	8.04883	11	0.708923		DR	BAFF-R on IgD+ CD24+	-0.00396563	0.019419	0.843286
DR	BAFF-R on B cell	Inverse variance weighted	8.34837	12	0.757348		DR	BAFF-R on IgD+ CD38-	-0.0114221	0.0194665	0.571789
DR	BAFF-R on CD20-	MR Egger	4.90219	5	0.427934		DR	BAFF-R on IgD+ CD38- naive	0.0271387	0.0212113	0.221539
DR	BAFF-R on CD20-	Inverse variance weighted	4.92324	6	0.553695		DR	BAFF-R on IgD+ CD38- unsw mem	0.000302339	0.0234943	0.989986
DR	BAFF-R on CD20- CD38-	MR Egger	2.69324	3	0.441376		DR	BAFF-R on IgD+ CD38br	0.0143943	0.0215217	0.513767
DR	BAFF-R on CD20- CD38-	Inverse variance weighted	2.6996	4	0.609285		DR	BAFF-R on IgD+ CD38dim	-0.00830715	0.0183297	0.657871
DR	BAFF-R on CD24+ CD27+	MR Egger	5.07967	11	0.927247		DR	BAFF-R on memory B cell	-0.0022925	0.0195735	0.909335
DR	BAFF-R on CD24+ CD27+	Inverse variance weighted	5.17456	12	0.951893		DR	BAFF-R on naive-mature B cell	-0.00666634	0.0167605	0.697276
DR	BAFF-R on IgD- CD24-	MR Egger	3.30988	10	0.973163		DR	BAFF-R on sw mem	-0.0165795	0.020181	0.430489
DR	BAFF-R on IgD- CD24-	Inverse variance weighted	5.17355	11	0.922471		DR	BAFF-R on transitional	-0.00521011	0.0211389	0.809167
DR	BAFF-R on IgD- CD27-	MR Egger	3.00412	9	0.964131		DR	BAFF-R on unsw mem	-0.00407995	0.0204103	0.846549
DR	BAFF-R on IgD- CD27-	Inverse variance weighted	5.69595	10	0.840129		DR	Basophil %CD33dim HLA DR- CD66b-	-0.0285262	0.0226522	0.239596
DR	BAFF-R on IgD- CD38-	MR Egger	3.23139	7	0.862803		DR	Basophil AC	-0.000191652	0.0214562	0.99302
DR	BAFF-R on IgD- CD38-	Inverse variance weighted	3.38626	8	0.907836		DR	CCR2 on CD14- CD16-	0.0515935	0.0463154	0.346511
DR	BAFF-R on IgD- CD38br	MR Egger	5.84695	7	0.55773		DR	CCR2 on CD14- CD16+ monocyte	-0.0467272	0.039015	0.265323
DR	BAFF-R on IgD- CD38br	Inverse variance weighted	5.85302	8	0.663692		DR	CCR2 on CD14+ CD16- monocyte	-0.0117776	0.0336681	0.734524
DR	BAFF-R on IgD- CD38dim	MR Egger	5.38398	9	0.799634		DR	CCR2 on CD14+ CD16+ monocyte	-0.0276626	0.0349885	0.445877
DR	BAFF-R on IgD- CD38dim	Inverse variance weighted	5.39312	10	0.86342		DR	CCR2 on CD62L+ myeloid DC	-0.00315233	0.0442326	0.944935
DR	BAFF-R on IgD+	MR Egger	8.04972	11	0.708843		DR	CCR2 on CD62L+ plasmacytoid DC	-0.00272675	0.0261947	0.919656
DR	BAFF-R on IgD+	Inverse variance weighted	8.35448	12	0.756852		DR	CCR2 on granulocyte	0.0716452	0.0602529	0.279331
DR	BAFF-R on IgD+ CD24-	MR Egger	8.45728	12	0.748453		DR	CCR2 on monocyte	-0.0158551	0.0440606	0.726444
DR	BAFF-R on IgD+ CD24-	Inverse variance weighted	8.73965	13	0.79231		DR	CCR2 on monocyte_duplicate	-0.0403209	0.0383421	0.317726
DR	BAFF-R on IgD+ CD24+	MR Egger	3.0968	8	0.928137		DR	CCR2 on myeloid DC	0.0285514	0.0403735	0.505978
DR	BAFF-R on IgD+ CD24+	Inverse variance weighted	3.1385	9	0.958549		DR	CCR2 on plasmacytoid DC	-0.00277546	0.0262482	0.918393
DR	BAFF-R on IgD+ CD38-	MR Egger	6.42763	9	0.696473		DR	CCR7 on naive CD4+	-0.0350025	0.0279036	0.235694
DR	BAFF-R on IgD+ CD38-	Inverse variance weighted	6.77191	10	0.746788		DR	CCR7 on naive CD8br	0.0681386	0.0317874	0.0606673
DR	BAFF-R on IgD+ CD38- naive	MR Egger	9.11787	14	0.823427		DR	CD11b on basophil	-0.0344526	0.0435751	0.44948
DR	BAFF-R on IgD+ CD38- naive	Inverse variance weighted	10.7548	15	0.769772		DR	CD11b on CD14+ monocyte	-0.0221059	0.0290455	0.468449
DR	BAFF-R on IgD+ CD38- unsw mem	MR Egger	10.8709	10	0.367662		DR	CD11b on CD33br HLA DR+ CD14dim	0.035831	0.0408133	0.420162
DR	BAFF-R on IgD+ CD38- unsw mem	Inverse variance weighted	10.8711	11	0.454124		DR	CD11b on CD33dim HLA DR-	0.0038474	0.0315054	0.905008
DR	BAFF-R on IgD+ CD38br	MR Egger	19.0434	15	0.211773		DR	CD11b on CD66b++ myeloid cell	0.0163579	0.0771644	0.840487
DR	BAFF-R on IgD+ CD38br	Inverse variance weighted	19.6113	16	0.238238		DR	CD11b on Gr MDSC	0.0498814	0.0725196	0.540968
DR	BAFF-R on IgD+ CD38dim	MR Egger	11.4411	13	0.573917		DR	CD11b on Mo MDSC	-0.0119209	0.0502558	0.821911
DR	BAFF-R on IgD+ CD38dim	Inverse variance weighted	11.6465	14	0.634669		DR	CD11c on CD62L+ myeloid DC	-0.0455225	0.0340532	0.201209
DR	BAFF-R on memory B cell	MR Egger	3.57854	9	0.936903		DR	CD11c on granulocyte	0.0100366	0.0314908	0.757215
DR	BAFF-R on memory B cell	Inverse variance weighted	3.59226	10	0.963872		DR	CD11c on monocyte	0.0303881	0.0472217	0.537893
DR	BAFF-R on naive-mature B cell	MR Egger	9.99266	13	0.694535		DR	CD11c on myeloid DC	-0.0767251	0.0310688	0.0244221
DR	BAFF-R on naive-mature B cell	Inverse variance weighted	10.1509	14	0.751073		DR	CD11c+ CD62L- monocyte %monocyte	-0.0258376	0.0379193	0.512778
DR	BAFF-R on sw mem	MR Egger	4.73294	10	0.908289		DR	CD11c+ CD62L- monocyte AC	0.0174058	0.0599707	0.781404
DR	BAFF-R on sw mem	Inverse variance weighted	5.40787	11	0.909818		DR	CD11c+ HLA DR++ monocyte %monocyte	-0.0126528	0.0360323	0.733554
DR	BAFF-R on transitional	MR Egger	10.69	13	0.636769		DR	CD11c+ HLA DR++ monocyte AC	-0.0138046	0.0365142	0.716588
DR	BAFF-R on transitional	Inverse variance weighted	10.7508	14	0.705496		DR	CD11c+ monocyte %monocyte	-0.038276	0.0343364	0.293845
DR	BAFF-R on unsw mem	MR Egger	3.03196	8	0.932336		DR	CD11c+ monocyte AC	-0.0168173	0.0747867	0.836527
DR	BAFF-R on unsw mem	Inverse variance weighted	3.07192	9	0.961375		DR	CD123 on CD62L+ plasmacytoid DC	0.0772536	0.0484979	0.209425
DR	Basophil %CD33dim HLA DR- CD66b-	MR Egger	6.88773	9	0.648808		DR	CD123 on plasmacytoid DC	0.0766795	0.0481692	0.209651
DR	Basophil %CD33dim HLA DR- CD66b-	Inverse variance weighted	8.4736	10	0.582679		DR	CD127- CD8br %CD8br	-0.0229769	0.171582	0.901951
DR	Basophil AC	MR Egger	11.1773	12	0.513787		DR	CD127- CD8br %T cell	-0.747737	0.75006	0.423844
DR	Basophil AC	Inverse variance weighted	11.1774	13	0.595959		DR	CD127- CD8br AC	-0.149861	0.283224	0.63337
DR	CCR2 on CD14- CD16-	MR Egger	1.26956	3	0.736375		DR	CD127 on CD28- CD8br	-0.0288011	0.0645605	0.667345
DR	CCR2 on CD14- CD16-	Inverse variance weighted	2.51046	4	0.642764		DR	CD127 on CD28+ CD4+	-0.0142859	0.0301648	0.648445
DR	CCR2 on CD14- CD16+ monocyte	MR Egger	11.2178	8	0.18966		DR	CD127 on CD28+ CD45RA- CD8br	0.0796464	0.160007	0.652846
DR	CCR2 on CD14- CD16+ monocyte	Inverse variance weighted	13.2292	9	0.152506		DR	CD127 on CD28+ CD45RA+ CD8br	0.0454612	0.0820207	0.608924
DR	CCR2 on CD14+ CD16- monocyte	MR Egger	7.58897	9	0.576038		DR	CD127 on CD28+ DN (CD4-CD8-)	-0.00350598	0.0388919	0.930696
DR	CCR2 on CD14+ CD16- monocyte	Inverse variance weighted	7.71134	10	0.657009		DR	CD127 on CD4+	0.0507491	0.0467358	0.313509
DR	CCR2 on CD14+ CD16+ monocyte	MR Egger	9.07602	11	0.614875		DR	CD127 on CD45RA- CD4 not Treg	-0.0419329	0.0622599	0.530493
DR	CCR2 on CD14+ CD16+ monocyte	Inverse variance weighted	9.7011	12	0.642164		DR	CD127 on CD45RA+ CD4+	-0.164391	0.29237	0.591473
DR	CCR2 on CD62L+ myeloid DC	MR Egger	7.0005	8	0.536578		DR	CD127 on CD8br	-0.00453642	0.0536906	0.933783
DR	CCR2 on CD62L+ myeloid DC	Inverse variance weighted	7.00558	9	0.636538		DR	CD127 on granulocyte	0.0017789	0.0187986	0.925655
DR	CCR2 on CD62L+ plasmacytoid DC	MR Egger	8.59375	8	0.377716		DR	CD127 on T cell	-0.00915397	0.0347839	0.798348
DR	CCR2 on CD62L+ plasmacytoid DC	Inverse variance weighted	8.60539	9	0.474467		DR	CD14- CD16- AC	-0.0123654	0.0302613	0.69066
DR	CCR2 on granulocyte	MR Egger	1.10101	6	0.981492		DR	CD14- CD16+ monocyte %monocyte	-0.037419	0.0353276	0.324683
DR	CCR2 on granulocyte	Inverse variance weighted	2.51491	7	0.92597		DR	CD14- CD16+ monocyte AC	0.0113011	0.0310627	0.724396
DR	CCR2 on monocyte	MR Egger	16.8556	10	0.0776216		DR	CD14 on CD33dim HLA DR+ CD11b+	0.038205	0.0909131	0.695905
DR	CCR2 on monocyte	Inverse variance weighted	17.0738	11	0.10571		DR	CD14 on CD14+ CD16- monocyte	-0.0564107	0.042967	0.22171
DR	CCR2 on monocyte_duplicate	MR Egger	8.06354	10	0.622631		DR	CD14 on CD14+ CD16+ monocyte	-0.0461841	0.049794	0.380797
DR	CCR2 on monocyte_duplicate	Inverse variance weighted	9.16942	11	0.606257		DR	CD14 on CD33br HLA DR+ CD14dim	-0.0239686	0.0486529	0.635499
DR	CCR2 on myeloid DC	MR Egger	7.76565	6	0.25578		DR	CD14 on Mo MDSC	0.0191737	0.0518396	0.726631
DR	CCR2 on myeloid DC	Inverse variance weighted	8.41292	7	0.297594		DR	CD14+ CD16- monocyte %monocyte	0.0250128	0.0224337	0.293752
DR	CCR2 on plasmacytoid DC	MR Egger	8.59929	8	0.377218		DR	CD14+ CD16- monocyte AC	0.0102946	0.0842328	0.905149
DR	CCR2 on plasmacytoid DC	Inverse variance weighted	8.61131	9	0.473899		DR	CD14+ CD16+ monocyte %monocyte	-0.0137063	0.0324775	0.679903
DR	CCR7 on naive CD4+	MR Egger	6.80322	11	0.814788		DR	CD14+ CD16+ monocyte AC	-0.0255147	0.025618	0.348433
DR	CCR7 on naive CD4+	Inverse variance weighted	8.37676	12	0.755039		DR	CD16-CD56 on HLA DR+ NK	-0.0494917	0.0294967	0.124301
DR	CCR7 on naive CD8br	MR Egger	9.70365	9	0.375004		DR	CD16-CD56 on NK	-0.0882727	0.0747045	0.25575
DR	CCR7 on naive CD8br	Inverse variance weighted	14.6578	10	0.145044		DR	CD16-CD56 on NKT	0.025521	0.0317238	0.435589
DR	CD11b on basophil	MR Egger	5.47984	9	0.790636		DR	CD16 on CD14- CD16+ monocyte	0.0190115	0.0197329	0.36354
DR	CD11b on basophil	Inverse variance weighted	6.10497	10	0.806369		DR	CD16 on CD14+ CD16+ monocyte	0.0221534	0.0324143	0.508465
DR	CD11b on CD14+ monocyte	MR Egger	3.21332	8	0.920266		DR	CD16+ monocyte %monocyte	-0.0269609	0.0230612	0.276015
DR	CD11b on CD14+ monocyte	Inverse variance weighted	3.79256	9	0.924528		DR	CD19 on B cell	-0.00114911	0.121071	0.992634
DR	CD11b on CD33br HLA DR+ CD14dim	MR Egger	9.57054	5	0.0883595		DR	CD19 on CD20-	0.211752	0.148173	0.248311
DR	CD11b on CD33br HLA DR+ CD14dim	Inverse variance weighted	11.0458	6	0.0869698		DR	CD19 on CD20- CD38-	-0.0691766	0.0399572	0.121647
DR	CD11b on CD33dim HLA DR-	MR Egger	6.53549	11	0.835358		DR	CD19 on CD24+ CD27+	0.00966302	0.0279717	0.733755
DR	CD11b on CD33dim HLA DR-	Inverse variance weighted	6.5504	12	0.885841		DR	CD19 on IgD- CD24-	-0.00190829	0.0569799	0.97437
DR	CD11b on CD66b++ myeloid cell	MR Egger	15.6895	5	0.00778872		DR	CD19 on IgD- CD27-	0.000598629	0.0555743	0.991617
DR	CD11b on CD66b++ myeloid cell	Inverse variance weighted	15.8305	6	0.014693		DR	CD19 on IgD- CD38-	0.021085	0.0357664	0.571782
DR	CD11b on Gr MDSC	MR Egger	3.13954	3	0.370608		DR	CD19 on IgD- CD38br	0.0190589	0.0791737	0.817784
DR	CD11b on Gr MDSC	Inverse variance weighted	3.63466	4	0.457701		DR	CD19 on IgD- CD38dim	0.0368939	0.0291377	0.231602
DR	CD11b on Mo MDSC	MR Egger	10.1777	5	0.0703535		DR	CD19 on IgD+	0.0530966	0.0319176	0.1244
DR	CD11b on Mo MDSC	Inverse variance weighted	10.2922	6	0.112872		DR	CD19 on IgD+ CD24-	0.0210878	0.0343804	0.550216
DR	CD11c on CD62L+ myeloid DC	MR Egger	22.4746	15	0.0959506		DR	CD19 on IgD+ CD24+	-0.00682993	0.0236094	0.776076
DR	CD11c on CD62L+ myeloid DC	Inverse variance weighted	25.1521	16	0.0671883		DR	CD19 on IgD+ CD38-	0.023931	0.0460551	0.614637
DR	CD11c on granulocyte	MR Egger	6.07192	9	0.732699		DR	CD19 on IgD+ CD38- naive	-0.0212539	0.0463714	0.66594
DR	CD11c on granulocyte	Inverse variance weighted	6.1735	10	0.800482		DR	CD19 on IgD+ CD38- unsw mem	0.000617647	0.0283068	0.983126
DR	CD11c on monocyte	MR Egger	16.2844	8	0.0384852		DR	CD19 on IgD+ CD38br	-0.017042	0.0341298	0.62835
DR	CD11c on monocyte	Inverse variance weighted	17.1274	9	0.0467579		DR	CD19 on IgD+ CD38dim	-0.001274	0.03796	0.973887
DR	CD11c on myeloid DC	MR Egger	12.7829	17	0.750591		DR	CD19 on memory B cell	0.0192899	0.039697	0.637489
DR	CD11c on myeloid DC	Inverse variance weighted	18.8815	18	0.399155		DR	CD19 on naive-mature B cell	0.0326635	0.0403411	0.432694
DR	CD11c+ CD62L- monocyte %monocyte	MR Egger	6.54195	9	0.684688		DR	CD19 on PB/PC	-0.0113198	0.0425463	0.795599
DR	CD11c+ CD62L- monocyte %monocyte	Inverse variance weighted	7.00624	10	0.724856		DR	CD19 on sw mem	0.031185	0.029188	0.304769
DR	CD11c+ CD62L- monocyte AC	MR Egger	3.54049	6	0.738575		DR	CD19 on transitional	-0.0304609	0.0250583	0.245751
DR	CD11c+ CD62L- monocyte AC	Inverse variance weighted	3.62473	7	0.821843		DR	CD19 on unsw mem	0.0348337	0.0375831	0.378192
DR	CD11c+ HLA DR++ monocyte %monocyte	MR Egger	9.91259	9	0.357607		DR	CD20- %B cell	0.498616	0.463955	0.331608
DR	CD11c+ HLA DR++ monocyte %monocyte	Inverse variance weighted	10.0484	10	0.436257		DR	CD20- %lymphocyte	-0.0625778	0.0441864	0.229653
DR	CD11c+ HLA DR++ monocyte AC	MR Egger	3.5131	7	0.833836		DR	CD20- AC	-0.00784287	0.04403	0.862569
DR	CD11c+ HLA DR++ monocyte AC	Inverse variance weighted	3.65603	8	0.886749		DR	CD20- CD38- %B cell	-0.00977818	0.0460989	0.838063
DR	CD11c+ monocyte %monocyte	MR Egger	8.41064	9	0.493351		DR	CD20- CD38- %lymphocyte	-0.00468642	0.0597703	0.939698
DR	CD11c+ monocyte %monocyte	Inverse variance weighted	9.65327	10	0.471421		DR	CD20- CD38- AC	0.0593739	0.0619914	0.370078
DR	CD11c+ monocyte AC	MR Egger	1.64637	3	0.648922		DR	CD20 on B cell	0.0388498	0.143136	0.790681
DR	CD11c+ monocyte AC	Inverse variance weighted	1.69694	4	0.791274		DR	CD20 on CD20- CD38-	-0.0721034	0.165806	0.686093
DR	CD123 on CD62L+ plasmacytoid DC	MR Egger	0.292566	3	0.96142		DR	CD20 on CD24+ CD27+	0.0314459	0.0779817	0.69332
DR	CD123 on CD62L+ plasmacytoid DC	Inverse variance weighted	2.82998	4	0.586669		DR	CD20 on IgD- CD24-	-0.149057	0.168368	0.394935
DR	CD123 on plasmacytoid DC	MR Egger	0.302929	3	0.959477		DR	CD20 on IgD- CD27-	-0.0228494	0.0421632	0.597788
DR	CD123 on plasmacytoid DC	Inverse variance weighted	2.837	4	0.585463		DR	CD20 on IgD- CD38-	-0.124467	0.186107	0.515329
DR	CD127- CD8br %CD8br	MR Egger	0.794538	3	0.850773		DR	CD20 on IgD- CD38br	0.0801571	0.103749	0.520566
DR	CD127- CD8br %CD8br	Inverse variance weighted	0.81247	4	0.936768		DR	CD20 on IgD- CD38dim	-0.00913718	0.129423	0.944495
DR	CD127- CD8br %T cell	MR Egger	87.4048	2	1.04784e-19		DR	CD20 on IgD+	0.0360125	0.0642291	0.585328
DR	CD127- CD8br %T cell	Inverse variance weighted	130.837	3	3.57046e-28		DR	CD20 on IgD+ CD24-	0.00920913	0.0530513	0.864673
DR	CD127- CD8br AC	MR Egger	46.6039	3	4.21957e-10		DR	CD20 on IgD+ CD24+	-0.14192	0.34015	0.685327
DR	CD127- CD8br AC	Inverse variance weighted	50.9533	4	2.28299e-10		DR	CD20 on IgD+ CD38-	-0.0423969	0.0600834	0.492867
DR	CD127 on CD28- CD8br	MR Egger	17.9082	8	0.0219257		DR	CD20 on IgD+ CD38- naive	0.000167454	0.0295572	0.995618
DR	CD127 on CD28- CD8br	Inverse variance weighted	18.3537	9	0.0312853		DR	CD20 on IgD+ CD38- unsw mem	0.157189	0.0517707	0.0103457
DR	CD127 on CD28+ CD4+	MR Egger	3.67961	8	0.884812		DR	CD20 on IgD+ CD38br	-0.0114805	0.118753	0.924185
DR	CD127 on CD28+ CD4+	Inverse variance weighted	3.9039	9	0.917623		DR	CD20 on IgD+ CD38dim	-0.0245755	0.0647859	0.708878
DR	CD127 on CD28+ CD45RA- CD8br	MR Egger	4.03292	3	0.257931		DR	CD20 on memory B cell	0.00842658	0.021994	0.705876
DR	CD127 on CD28+ CD45RA- CD8br	Inverse variance weighted	4.36601	4	0.358732		DR	CD20 on naive-mature B cell	0.0204899	0.0720153	0.781295
DR	CD127 on CD28+ CD45RA+ CD8br	MR Egger	13.4158	4	0.00941321		DR	CD20 on sw mem	-0.263305	0.205695	0.221323
DR	CD127 on CD28+ CD45RA+ CD8br	Inverse variance weighted	14.4461	5	0.0130106		DR	CD20 on transitional	0.0578118	0.044478	0.229874
DR	CD127 on CD28+ DN (CD4-CD8-)	MR Egger	9.78323	7	0.201194		DR	CD20 on unsw mem	0.0164414	0.0479534	0.737184
DR	CD127 on CD28+ DN (CD4-CD8-)	Inverse variance weighted	9.79459	8	0.27974		DR	CD24 on CD24+ CD27+	0.0105243	0.0271134	0.709433
DR	CD127 on CD4+	MR Egger	5.06003	7	0.652638		DR	CD24 on IgD- CD38-	0.00756692	0.0355895	0.835515
DR	CD127 on CD4+	Inverse variance weighted	6.23915	8	0.620463		DR	CD24 on IgD- CD38dim	-0.00614203	0.0375395	0.874092
DR	CD127 on CD45RA- CD4 not Treg	MR Egger	3.50734	5	0.622278		DR	CD24 on IgD+ CD24+	-0.000900718	0.0225564	0.969126
DR	CD127 on CD45RA- CD4 not Treg	Inverse variance weighted	3.96096	6	0.68196		DR	CD24 on IgD+ CD38-	0.0384317	0.0343056	0.295099
DR	CD127 on CD45RA+ CD4+	MR Egger	298.694	7	1.14985e-60		DR	CD24 on IgD+ CD38- unsw mem	-0.00848799	0.03641	0.822336
DR	CD127 on CD45RA+ CD4+	Inverse variance weighted	312.184	8	1.04819e-62		DR	CD24 on IgD+ CD38br	0.0203234	0.0346685	0.567767
DR	CD127 on CD8br	MR Egger	38.5001	15	0.000760744		DR	CD24 on memory B cell	0.0138364	0.0240034	0.578449
DR	CD127 on CD8br	Inverse variance weighted	38.5184	16	0.00127579		DR	CD24 on sw mem	0.00726048	0.026188	0.785952
DR	CD127 on granulocyte	MR Egger	7.67559	18	0.983085		DR	CD24 on transitional	0.00963109	0.0357301	0.793584
DR	CD127 on granulocyte	Inverse variance weighted	7.68454	19	0.989573		DR	CD24 on unsw mem	-0.12481	0.122458	0.334719
DR	CD127 on T cell	MR Egger	6.64101	9	0.674439		DR	CD24+ CD27+ %B cell	0.0257745	0.0269803	0.358272
DR	CD127 on T cell	Inverse variance weighted	6.71027	10	0.752485		DR	CD24+ CD27+ %lymphocyte	0.00481748	0.0315909	0.881557
DR	CD14- CD16- AC	MR Egger	7.94874	11	0.717888		DR	CD24+ CD27+ AC	-0.00924552	0.0333293	0.78774
DR	CD14- CD16- AC	Inverse variance weighted	8.11571	12	0.776024		DR	CD25 on CD45RA- CD4 not Treg	0.0654465	0.029716	0.0522287
DR	CD14- CD16+ monocyte %monocyte	MR Egger	10.6559	7	0.154347		DR	CD25 on activated & secreting Treg	-0.0636437	0.0392042	0.165434
DR	CD14- CD16+ monocyte %monocyte	Inverse variance weighted	12.3638	8	0.135695		DR	CD25 on activated Treg	-0.111182	0.127795	0.42409
DR	CD14- CD16+ monocyte AC	MR Egger	3.2776	9	0.952265		DR	CD25 on B cell	0.0084531	0.0290487	0.778455
DR	CD14- CD16+ monocyte AC	Inverse variance weighted	3.40996	10	0.970067		DR	CD25 on CD20- CD38-	0.0659828	0.0352386	0.0980356
DR	CD14 on CD33dim HLA DR+ CD11b+	MR Egger	6.17452	4	0.186489		DR	CD25 on CD24+ CD27+	-0.0112378	0.0306413	0.720188
DR	CD14 on CD33dim HLA DR+ CD11b+	Inverse variance weighted	6.44712	5	0.265109		DR	CD25 on CD28+ CD4+	0.0786362	0.106979	0.486195
DR	CD14 on CD14+ CD16- monocyte	MR Egger	8.25794	9	0.508376		DR	CD25 on CD39+ activated Treg	0.0693026	0.0524481	0.243616
DR	CD14 on CD14+ CD16- monocyte	Inverse variance weighted	9.9816	10	0.442109		DR	CD25 on CD39+ CD4 Treg	0.0248826	0.0404203	0.557637
DR	CD14 on CD14+ CD16+ monocyte	MR Egger	5.27393	8	0.727937		DR	CD25 on CD39+ CD4+	-0.0458068	0.0328852	0.197087
DR	CD14 on CD14+ CD16+ monocyte	Inverse variance weighted	6.13419	9	0.726417		DR	CD25 on CD39+ resting Treg	-0.000976421	0.0380619	0.980526
DR	CD14 on CD33br HLA DR+ CD14dim	MR Egger	7.31641	8	0.50291		DR	CD25 on CD39+ secreting Treg	-0.0789506	0.109063	0.52147
DR	CD14 on CD33br HLA DR+ CD14dim	Inverse variance weighted	7.55911	9	0.579113		DR	CD25 on CD4 Treg	0.00737911	0.0341399	0.83504
DR	CD14 on Mo MDSC	MR Egger	2.04717	5	0.84258		DR	CD25 on CD4+	0.154849	0.0916789	0.166482
DR	CD14 on Mo MDSC	Inverse variance weighted	2.18397	6	0.902025		DR	CD25 on CD45RA+ CD4 not Treg	0.0293398	0.0579541	0.634202
DR	CD14+ CD16- monocyte %monocyte	MR Egger	7.18816	9	0.617536		DR	CD25 on IgD- CD24-	-0.00953515	0.0429908	0.827676
DR	CD14+ CD16- monocyte %monocyte	Inverse variance weighted	8.4313	10	0.586785		DR	CD25 on IgD- CD27-	-0.0317484	0.0391999	0.438881
DR	CD14+ CD16- monocyte AC	MR Egger	17.5744	10	0.0625814		DR	CD25 on IgD- CD38-	-0.102342	0.0624694	0.152478
DR	CD14+ CD16- monocyte AC	Inverse variance weighted	17.6007	11	0.0913213		DR	CD25 on IgD- CD38br	0.0212392	0.096184	0.830766
DR	CD14+ CD16+ monocyte %monocyte	MR Egger	15.0937	13	0.301541		DR	CD25 on IgD- CD38dim	0.00522769	0.0408479	0.900979
DR	CD14+ CD16+ monocyte %monocyte	Inverse variance weighted	15.3005	14	0.357928		DR	CD25 on IgD+	-0.0217694	0.0384479	0.583737
DR	CD14+ CD16+ monocyte AC	MR Egger	9.83961	8	0.276464		DR	CD25 on IgD+ CD24-	-0.0163576	0.0327357	0.628106
DR	CD14+ CD16+ monocyte AC	Inverse variance weighted	11.0597	9	0.271642		DR	CD25 on IgD+ CD24+	-0.053044	0.0417732	0.236
DR	CD16-CD56 on HLA DR+ NK	MR Egger	6.04986	10	0.811057		DR	CD25 on IgD+ CD38-	-0.0504861	0.0339334	0.175121
DR	CD16-CD56 on HLA DR+ NK	Inverse variance weighted	8.86511	11	0.634342		DR	CD25 on IgD+ CD38- naive	-0.00647426	0.0332067	0.848972
DR	CD16-CD56 on NK	MR Egger	121.51	15	9.63282e-19		DR	CD25 on IgD+ CD38- unsw mem	-0.0194748	0.0435699	0.668393
DR	CD16-CD56 on NK	Inverse variance weighted	132.821	16	1.81593e-20		DR	CD25 on IgD+ CD38br	0.00321149	0.0404978	0.938741
DR	CD16-CD56 on NKT	MR Egger	12.6456	13	0.475547		DR	CD25 on IgD+ CD38dim	0.019759	0.0371556	0.607746
DR	CD16-CD56 on NKT	Inverse variance weighted	13.2927	14	0.503614		DR	CD25 on memory B cell	-0.0179528	0.0383576	0.648896
DR	CD16 on CD14- CD16+ monocyte	MR Egger	9.36476	8	0.312466		DR	CD25 on naive-mature B cell	0.0169425	0.024895	0.510223
DR	CD16 on CD14- CD16+ monocyte	Inverse variance weighted	10.4513	9	0.315197		DR	CD25 on resting Treg	-0.0977368	0.200367	0.638786
DR	CD16 on CD14+ CD16+ monocyte	MR Egger	19.3353	11	0.0553341		DR	CD25 on secreting Treg	-0.0290754	0.072925	0.706569
DR	CD16 on CD14+ CD16+ monocyte	Inverse variance weighted	20.1563	12	0.0641858		DR	CD25 on sw mem	-0.00292863	0.0314885	0.927936
DR	CD16+ monocyte %monocyte	MR Egger	6.83076	8	0.554997		DR	CD25 on transitional	0.0313487	0.0368425	0.416898
DR	CD16+ monocyte %monocyte	Inverse variance weighted	8.19757	9	0.514365		DR	CD25 on unsw mem	-0.0120161	0.0337887	0.728295
DR	CD19 on B cell	MR Egger	72.4594	9	5.00621e-12		DR	CD25++ CD8br %CD8br	-0.0484028	0.0276403	0.113835
DR	CD19 on B cell	Inverse variance weighted	72.4602	10	1.48179e-11		DR	CD25++ CD8br %T cell	-0.0218786	0.047348	0.656329
DR	CD19 on CD20-	MR Egger	9.46464	3	0.0237105		DR	CD25++ CD8br AC	-0.0352944	0.030444	0.262351
DR	CD19 on CD20-	Inverse variance weighted	15.9079	4	0.00314532		DR	CD25hi %CD4+	-0.0958758	0.0693842	0.194447
DR	CD19 on CD20- CD38-	MR Egger	3.31516	8	0.913052		DR	CD25hi %T cell	0.0902524	0.0494877	0.11096
DR	CD19 on CD20- CD38-	Inverse variance weighted	6.31245	9	0.708285		DR	CD25hi AC	0.0831661	0.0569201	0.187372
DR	CD19 on CD24+ CD27+	MR Egger	14.2983	18	0.709447		DR	CD25hi CD45RA- CD4 not Treg %CD4+	-0.089329	0.0636471	0.188061
DR	CD19 on CD24+ CD27+	Inverse variance weighted	14.4177	19	0.758822		DR	CD25hi CD45RA- CD4 not Treg %T cell	0.0631339	0.04096	0.15762
DR	CD19 on IgD- CD24-	MR Egger	7.77042	6	0.25541		DR	CD25hi CD45RA- CD4 not Treg AC	0.124376	0.0924733	0.249823
DR	CD19 on IgD- CD24-	Inverse variance weighted	7.77188	7	0.353139		DR	CD25hi CD45RA+ CD4 not Treg %CD4+	0.014835	0.0350229	0.681814
DR	CD19 on IgD- CD27-	MR Egger	17.8225	10	0.0580326		DR	CD25hi CD45RA+ CD4 not Treg %T cell	0.0455476	0.0314544	0.175499
DR	CD19 on IgD- CD27-	Inverse variance weighted	17.8227	11	0.0857865		DR	CD25hi CD45RA+ CD4 not Treg AC	0.0246594	0.0315645	0.45115
DR	CD19 on IgD- CD38-	MR Egger	4.56542	8	0.802853		DR	CD27 on CD20-	0.00241065	0.041443	0.957273
DR	CD19 on IgD- CD38-	Inverse variance weighted	4.91295	9	0.84183		DR	CD27 on CD20- CD38-	0.00542203	0.0348123	0.879667
DR	CD19 on IgD- CD38br	MR Egger	15.0461	6	0.0199011		DR	CD27 on CD24+ CD27+	-0.0144775	0.0255481	0.578341
DR	CD19 on IgD- CD38br	Inverse variance weighted	15.1914	7	0.0336225		DR	CD27 on IgD- CD38-	0.013606	0.0259267	0.606926
DR	CD19 on IgD- CD38dim	MR Egger	12.5576	11	0.32322		DR	CD27 on IgD- CD38br	0.0429894	0.0672168	0.538393
DR	CD19 on IgD- CD38dim	Inverse variance weighted	14.3879	12	0.276629		DR	CD27 on IgD- CD38dim	-0.00682105	0.0207226	0.745635
DR	CD19 on IgD+	MR Egger	14.0867	11	0.228234		DR	CD27 on IgD+ CD24+	-0.0133349	0.0204037	0.521231
DR	CD19 on IgD+	Inverse variance weighted	17.6306	12	0.127375		DR	CD27 on IgD+ CD38- unsw mem	0.00274362	0.03364	0.936463
DR	CD19 on IgD+ CD24-	MR Egger	15.3494	13	0.286051		DR	CD27 on memory B cell	0.0147671	0.0251407	0.565687
DR	CD19 on IgD+ CD24-	Inverse variance weighted	15.7936	14	0.32614		DR	CD27 on PB/PC	-0.0239519	0.0556912	0.678485
DR	CD19 on IgD+ CD24+	MR Egger	13.8546	16	0.609546		DR	CD27 on sw mem	-0.0236881	0.0230412	0.316187
DR	CD19 on IgD+ CD24+	Inverse variance weighted	13.9383	17	0.671466		DR	CD27 on T cell	0.04417	0.037188	0.268998
DR	CD19 on IgD+ CD38-	MR Egger	14.7549	10	0.141257		DR	CD27 on unsw mem	-0.00456318	0.0218532	0.836608
DR	CD19 on IgD+ CD38-	Inverse variance weighted	15.1533	11	0.175588		DR	CD28- CD127- CD25++ CD8br %CD8br	0.03806	0.0562409	0.523794
DR	CD19 on IgD+ CD38- naive	MR Egger	4.21683	5	0.518639		DR	CD28- CD127- CD25++ CD8br %T cell	0.106243	0.055324	0.103211
DR	CD19 on IgD+ CD38- naive	Inverse variance weighted	4.4269	6	0.619109		DR	CD28- CD127- CD25++ CD8br AC	0.162121	0.129672	0.24274
DR	CD19 on IgD+ CD38- unsw mem	MR Egger	6.33483	8	0.60978		DR	CD28- CD25++ CD8br %CD8br	-0.0540918	0.0495735	0.298534
DR	CD19 on IgD+ CD38- unsw mem	Inverse variance weighted	6.33531	9	0.705947		DR	CD28- CD25++ CD8br %T cell	-0.0410661	0.0674503	0.551744
DR	CD19 on IgD+ CD38br	MR Egger	14.3049	10	0.159535		DR	CD28- CD25++ CD8br AC	0.0609904	0.234749	0.802485
DR	CD19 on IgD+ CD38br	Inverse variance weighted	14.6615	11	0.198523		DR	CD28- CD8br %CD8br	-0.0502779	0.0495428	0.331986
DR	CD19 on IgD+ CD38dim	MR Egger	17.4995	10	0.064016		DR	CD28- CD8br %T cell	0.138227	0.352581	0.706689
DR	CD19 on IgD+ CD38dim	Inverse variance weighted	17.5015	11	0.0938919		DR	CD28- CD8br AC	0.00326372	0.138708	0.981741
DR	CD19 on memory B cell	MR Egger	4.61993	10	0.91508		DR	CD28- CD8dim %CD8dim	0.0418881	0.0674313	0.557317
DR	CD19 on memory B cell	Inverse variance weighted	4.85606	11	0.937936		DR	CD28- CD8dim %T cell	-0.00131539	0.0264895	0.96115
DR	CD19 on naive-mature B cell	MR Egger	17.7201	13	0.168441		DR	CD28- CD8dim AC	0.00923314	0.0296043	0.759724
DR	CD19 on naive-mature B cell	Inverse variance weighted	18.6137	14	0.180242		DR	CD28- DN (CD4-CD8-) %DN	0.0987301	0.0690538	0.186569
DR	CD19 on PB/PC	MR Egger	13.5983	10	0.192116		DR	CD28- DN (CD4-CD8-) %T cell	0.0247626	0.0386667	0.535018
DR	CD19 on PB/PC	Inverse variance weighted	13.6946	11	0.250358		DR	CD28- DN (CD4-CD8-) AC	0.00474605	0.049834	0.925476
DR	CD19 on sw mem	MR Egger	17.3984	13	0.181724		DR	CD28 on activated & secreting Treg	0.024695	0.0306909	0.447491
DR	CD19 on sw mem	Inverse variance weighted	18.9262	14	0.167789		DR	CD28 on activated Treg	0.0384012	0.0276308	0.207187
DR	CD19 on transitional	MR Egger	11.2192	13	0.592461		DR	CD28 on CD28+ CD4+	0.0875231	0.0501802	0.108968
DR	CD19 on transitional	Inverse variance weighted	12.6969	14	0.550518		DR	CD28 on CD28+ CD45RA- CD8br	-0.0172398	0.0347966	0.633608
DR	CD19 on unsw mem	MR Egger	5.16086	9	0.820066		DR	CD28 on CD28+ CD45RA+ CD8br	-0.0548882	0.0427556	0.246569
DR	CD19 on unsw mem	Inverse variance weighted	6.0199	10	0.813588		DR	CD28 on CD28+ DN (CD4-CD8-)	-0.00717644	0.027665	0.800113
DR	CD20- %B cell	MR Egger	479.788	5	1.83814e-101		DR	CD28 on CD39+ activated Treg	0.0322808	0.044127	0.492018
DR	CD20- %B cell	Inverse variance weighted	590.619	6	2.46079e-124		DR	CD28 on CD39+ CD4+	0.0233518	0.0454204	0.625544
DR	CD20- %lymphocyte	MR Egger	4.55839	4	0.33568		DR	CD28 on CD39+ CD8br	0.0350307	0.0265923	0.224206
DR	CD20- %lymphocyte	Inverse variance weighted	6.84407	5	0.232498		DR	CD28 on CD39+ resting Treg	0.0256729	0.0620223	0.688616
DR	CD20- AC	MR Egger	9.46118	9	0.395837		DR	CD28 on CD39+ secreting Treg	0.0023171	0.032778	0.94519
DR	CD20- AC	Inverse variance weighted	9.49453	10	0.485899		DR	CD28 on CD4 Treg	0.0325953	0.0360488	0.389451
DR	CD20- CD38- %B cell	MR Egger	13.4269	7	0.0623653		DR	CD28 on CD4+	0.0163519	0.0437287	0.714973
DR	CD20- CD38- %B cell	Inverse variance weighted	13.5132	8	0.0953696		DR	CD28 on CD45RA- CD4 not Treg	0.0164574	0.0252305	0.53251
DR	CD20- CD38- %lymphocyte	MR Egger	9.03656	7	0.250042		DR	CD28 on CD45RA+ CD4+	-0.0474842	0.0771111	0.553285
DR	CD20- CD38- %lymphocyte	Inverse variance weighted	9.0445	8	0.338556		DR	CD28 on resting Treg	0.000121317	0.0238916	0.996026
DR	CD20- CD38- AC	MR Egger	4.3485	7	0.738876		DR	CD28 on secreting Treg	0.0810112	0.050635	0.170516
DR	CD20- CD38- AC	Inverse variance weighted	5.26583	8	0.728823		DR	CD28+ CD45RA- CD8br %CD8br	-0.133369	0.146575	0.393128
DR	CD20 on B cell	MR Egger	369.104	12	1.29817e-71		DR	CD28+ CD45RA- CD8br %T cell	0.0119438	0.0196291	0.554214
DR	CD20 on B cell	Inverse variance weighted	371.37	13	2.45499e-71		DR	CD28+ CD45RA- CD8br AC	0.0244454	0.0232677	0.318162
DR	CD20 on CD20- CD38-	MR Egger	37.3787	4	1.50506e-07		DR	CD28+ CD45RA- CD8dim %CD8dim	-0.024073	0.0332825	0.490105
DR	CD20 on CD20- CD38-	Inverse variance weighted	39.1458	5	2.21961e-07		DR	CD28+ CD45RA- CD8dim %T cell	-0.0100462	0.0542031	0.857068
DR	CD20 on CD24+ CD27+	MR Egger	50.7423	13	2.22256e-06		DR	CD28+ CD45RA- CD8dim AC	-0.0186214	0.0396763	0.655402
DR	CD20 on CD24+ CD27+	Inverse variance weighted	51.377	14	3.58353e-06		DR	CD28+ CD45RA+ CD8br %CD8br	-0.032518	0.0463117	0.505253
DR	CD20 on IgD- CD24-	MR Egger	152.958	11	3.70303e-27		DR	CD28+ CD45RA+ CD8br %T cell	-0.0876186	0.0511717	0.110586
DR	CD20 on IgD- CD24-	Inverse variance weighted	163.857	12	8.58857e-29		DR	CD28+ CD45RA+ CD8br AC	0.0973072	0.0875032	0.283626
DR	CD20 on IgD- CD27-	MR Egger	12.7476	12	0.387652		DR	CD28+ CD45RA+ CD8dim %CD8dim	-0.0548466	0.129205	0.678717
DR	CD20 on IgD- CD27-	Inverse variance weighted	13.0596	13	0.443222		DR	CD28+ CD45RA+ CD8dim %T cell	0.0181427	0.0565037	0.752057
DR	CD20 on IgD- CD38-	MR Egger	441.94	13	3.01592e-86		DR	CD28+ CD45RA+ CD8dim AC	0.00441157	0.0224981	0.84736
DR	CD20 on IgD- CD38-	Inverse variance weighted	457.146	14	1.09744e-88		DR	CD28+ DN (CD4-CD8-) %DN	-0.0987301	0.0690538	0.186569
DR	CD20 on IgD- CD38br	MR Egger	3.12838	2	0.209257		DR	CD28+ DN (CD4-CD8-) %T cell	-0.0253237	0.0615558	0.688685
DR	CD20 on IgD- CD38br	Inverse variance weighted	4.06208	3	0.254838		DR	CD28+ DN (CD4-CD8-) AC	-0.0629509	0.0631747	0.39247
DR	CD20 on IgD- CD38dim	MR Egger	451.859	18	1.32431e-84		DR	CD3- lymphocyte %leukocyte	0.0161459	0.0443824	0.72849
DR	CD20 on IgD- CD38dim	Inverse variance weighted	451.984	19	6.34929e-84		DR	CD3- lymphocyte %lymphocyte	0.182317	0.135722	0.21603
DR	CD20 on IgD+	MR Egger	58.0043	12	5.20294e-08		DR	CD3- lymphocyte AC	-0.0209362	0.0333	0.54516
DR	CD20 on IgD+	Inverse variance weighted	59.5239	13	6.3903e-08		DR	CD3 on activated & secreting Treg	0.00780909	0.0230259	0.741516
DR	CD20 on IgD+ CD24-	MR Egger	65.3718	14	1.31297e-08		DR	CD3 on activated Treg	-0.0042731	0.0304744	0.891953
DR	CD20 on IgD+ CD24-	Inverse variance weighted	65.5125	15	2.77809e-08		DR	CD3 on CD28- CD8br	0.0266181	0.0268688	0.347733
DR	CD20 on IgD+ CD24+	MR Egger	386.342	10	7.5762e-77		DR	CD3 on CD28+ CD4+	0.00118375	0.0255959	0.963816
DR	CD20 on IgD+ CD24+	Inverse variance weighted	393.068	11	1.81162e-77		DR	CD3 on CD28+ CD45RA- CD8br	0.0355648	0.0399768	0.394559
DR	CD20 on IgD+ CD38-	MR Egger	43.8173	13	3.29033e-05		DR	CD3 on CD28+ CD45RA+ CD8br	0.0213643	0.02022	0.306392
DR	CD20 on IgD+ CD38-	Inverse variance weighted	45.4956	14	3.3886e-05		DR	CD3 on CD28+ DN (CD4-CD8-)	0.178257	0.199762	0.466368
DR	CD20 on IgD+ CD38- naive	MR Egger	7.49202	8	0.484593		DR	CD3 on CD39+ activated Treg	-5.82556e-05	0.0437976	0.998965
DR	CD20 on IgD+ CD38- naive	Inverse variance weighted	7.49205	9	0.58603		DR	CD3 on CD39+ CD4+	-0.0322822	0.0340438	0.367766
DR	CD20 on IgD+ CD38- unsw mem	MR Egger	10.0228	12	0.613958		DR	CD3 on CD39+ CD8br	0.013081	0.0326219	0.698926
DR	CD20 on IgD+ CD38- unsw mem	Inverse variance weighted	19.2416	13	0.1158		DR	CD3 on CD39+ resting Treg	0.00449191	0.0505647	0.932662
DR	CD20 on IgD+ CD38br	MR Egger	245.728	16	3.88648e-43		DR	CD3 on CD39+ secreting Treg	-0.0299679	0.0217836	0.194047
DR	CD20 on IgD+ CD38br	Inverse variance weighted	245.872	17	1.45239e-42		DR	CD3 on CD4 Treg	0.00682463	0.0243997	0.785407
DR	CD20 on IgD+ CD38dim	MR Egger	78.677	18	1.45878e-09		DR	CD3 on CD4+	0.0144981	0.0363356	0.698276
DR	CD20 on IgD+ CD38dim	Inverse variance weighted	79.306	19	2.44861e-09		DR	CD3 on CD45RA- CD4+	-0.00498584	0.0193454	0.800119
DR	CD20 on memory B cell	MR Egger	19.7683	19	0.408643		DR	CD3 on CD45RA+ CD4+	0.00278808	0.0179822	0.879362
DR	CD20 on memory B cell	Inverse variance weighted	19.921	20	0.462883		DR	CD3 on CD8br	0.0356465	0.0283526	0.255383
DR	CD20 on naive-mature B cell	MR Egger	57.1837	11	3.07787e-08		DR	CD3 on CM CD4+	0.00633658	0.0259435	0.811979
DR	CD20 on naive-mature B cell	Inverse variance weighted	57.6046	12	6.14622e-08		DR	CD3 on CM CD8br	0.0224013	0.0275734	0.443297
DR	CD20 on sw mem	MR Egger	417.344	14	2.79923e-80		DR	CD3 on EM CD4+	0.0298669	0.0273373	0.297949
DR	CD20 on sw mem	Inverse variance weighted	466.191	15	7.88959e-90		DR	CD3 on EM CD8br	0.0227383	0.0273181	0.432686
DR	CD20 on transitional	MR Egger	10.0958	8	0.258367		DR	CD3 on HLA DR+ CD4+	-0.00770084	0.0260999	0.771998
DR	CD20 on transitional	Inverse variance weighted	12.2278	9	0.200768		DR	CD3 on HLA DR+ CD8br	-0.00746945	0.0260723	0.780351
DR	CD20 on unsw mem	MR Egger	31.5446	13	0.00280487		DR	CD3 on HLA DR+ T cell	-0.0165275	0.0304483	0.598091
DR	CD20 on unsw mem	Inverse variance weighted	31.8299	14	0.00423515		DR	CD3 on Naive CD4+	-0.0156937	0.0154064	0.324521
DR	CD24 on CD24+ CD27+	MR Egger	3.15089	7	0.870701		DR	CD3 on naive CD8br	0.00732322	0.0185576	0.698333
DR	CD24 on CD24+ CD27+	Inverse variance weighted	3.30156	8	0.914033		DR	CD3 on NKT	-0.0132009	0.0352116	0.718834
DR	CD24 on IgD- CD38-	MR Egger	23.8197	11	0.0135153		DR	CD3 on resting Treg	0.0357558	0.0244796	0.15825
DR	CD24 on IgD- CD38-	Inverse variance weighted	23.9176	12	0.0208726		DR	CD3 on secreting Treg	0.00758008	0.0221192	0.738924
DR	CD24 on IgD- CD38dim	MR Egger	14.8344	8	0.0624465		DR	CD3 on T cell	0.00454762	0.0191886	0.815668
DR	CD24 on IgD- CD38dim	Inverse variance weighted	14.884	9	0.0941708		DR	CD3 on TD CD4+	-0.0170197	0.0379738	0.669742
DR	CD24 on IgD+ CD24+	MR Egger	12.0214	8	0.150254		DR	CD3 on TD CD8br	-0.0286962	0.0445899	0.535915
DR	CD24 on IgD+ CD24+	Inverse variance weighted	12.0238	9	0.211974		DR	CD33- HLA DR- AC	-0.0340435	0.0294001	0.280288
DR	CD24 on IgD+ CD38-	MR Egger	7.76717	8	0.456538		DR	CD33- HLA DR+ AC	0.00718235	0.0282939	0.80391
DR	CD24 on IgD+ CD38-	Inverse variance weighted	9.02218	9	0.435229		DR	CD33 on basophil	-0.00299154	0.0253736	0.908272
DR	CD24 on IgD+ CD38- unsw mem	MR Egger	12.5501	7	0.0838596		DR	CD33 on CD14+ monocyte	0.00904661	0.0226881	0.698467
DR	CD24 on IgD+ CD38- unsw mem	Inverse variance weighted	12.6475	8	0.124567		DR	CD33 on CD33br HLA DR+	0.0425583	0.0224202	0.0800934
DR	CD24 on IgD+ CD38br	MR Egger	31.8185	13	0.00255558		DR	CD33 on CD33br HLA DR+ CD14-	0.0370385	0.0208187	0.0986009
DR	CD24 on IgD+ CD38br	Inverse variance weighted	32.6596	14	0.0032248		DR	CD33 on CD33br HLA DR+ CD14dim	0.0369817	0.0160061	0.0394427
DR	CD24 on memory B cell	MR Egger	8.93927	9	0.442899		DR	CD33 on CD33dim HLA DR-	-0.0134663	0.0214907	0.546479
DR	CD24 on memory B cell	Inverse variance weighted	9.27155	10	0.506541		DR	CD33 on CD33dim HLA DR+ CD11b-	0.0129765	0.0183318	0.490643
DR	CD24 on sw mem	MR Egger	17.0199	13	0.198394		DR	CD33 on CD33dim HLA DR+ CD11b+	0.00753709	0.0177378	0.677355
DR	CD24 on sw mem	Inverse variance weighted	17.1206	14	0.249809		DR	CD33 on CD66b++ myeloid cell	0.0121744	0.0212156	0.577619
DR	CD24 on transitional	MR Egger	10.6291	9	0.30199		DR	CD33 on Gr MDSC	-0.00417785	0.0249847	0.871928
DR	CD24 on transitional	Inverse variance weighted	10.7149	10	0.380155		DR	CD33 on Im MDSC	0.0188535	0.0228285	0.42499
DR	CD24 on unsw mem	MR Egger	254.925	9	9.09906e-50		DR	CD33 on Mo MDSC	0.00185978	0.0197353	0.926986
DR	CD24 on unsw mem	Inverse variance weighted	284.348	10	3.14737e-55		DR	CD33br HLA DR+ AC	-0.0229234	0.029479	0.450716
DR	CD24+ CD27+ %B cell	MR Egger	9.09407	12	0.694875		DR	CD33br HLA DR+ CD14- %CD33br HLA DR+	0.0025581	0.0531036	0.963143
DR	CD24+ CD27+ %B cell	Inverse variance weighted	10.0067	13	0.693388		DR	CD33br HLA DR+ CD14- AC	-0.0411027	0.0285722	0.178116
DR	CD24+ CD27+ %lymphocyte	MR Egger	17.7611	11	0.0872918		DR	CD33br HLA DR+ CD14dim %CD33br HLA DR+	0.0684527	0.0368709	0.100461
DR	CD24+ CD27+ %lymphocyte	Inverse variance weighted	17.7987	12	0.121942		DR	CD33br HLA DR+ CD14dim AC	-0.0496859	0.0260207	0.0926058
DR	CD24+ CD27+ AC	MR Egger	10.0994	9	0.342496		DR	CD33dim HLA DR- AC	0.00565016	0.0221611	0.803459
DR	CD24+ CD27+ AC	Inverse variance weighted	10.1858	10	0.424348		DR	CD33dim HLA DR+ CD11b- %CD33dim HLA DR+	0.0528375	0.0291143	0.107096
DR	CD25 on CD45RA- CD4 not Treg	MR Egger	11.4489	10	0.323632		DR	CD33dim HLA DR+ CD11b- AC	0.0464407	0.0243954	0.083431
DR	CD25 on CD45RA- CD4 not Treg	Inverse variance weighted	17.0022	11	0.10781		DR	CD33dim HLA DR+ CD11b+ %CD33dim HLA DR+	-0.0391233	0.0290458	0.207726
DR	CD25 on activated & secreting Treg	MR Egger	0.502738	5	0.992023		DR	CD33dim HLA DR+ CD11b+ AC	-0.0319694	0.0253846	0.22595
DR	CD25 on activated & secreting Treg	Inverse variance weighted	3.13813	6	0.791321		DR	CD34 on HSC	0.0111195	0.0344572	0.756345
DR	CD25 on activated Treg	MR Egger	11.1521	5	0.0484455		DR	CD38 on CD20-	-0.0127118	0.0338875	0.722958
DR	CD25 on activated Treg	Inverse variance weighted	12.8404	6	0.0456423		DR	CD38 on CD3- CD19-	0.0199279	0.0302073	0.530542
DR	CD25 on B cell	MR Egger	4.23954	8	0.83489		DR	CD38 on IgD- CD38br	NA	NA	NA
DR	CD25 on B cell	Inverse variance weighted	4.32422	9	0.888808		DR	CD38 on IgD- CD38dim	0.000450932	0.0318445	0.989161
DR	CD25 on CD20- CD38-	MR Egger	10.0793	8	0.259502		DR	CD38 on IgD+	0.033941	0.0443399	0.473016
DR	CD25 on CD20- CD38-	Inverse variance weighted	14.4967	9	0.10572		DR	CD38 on IgD+ CD24-	0.030912	0.0208153	0.171688
DR	CD25 on CD24+ CD27+	MR Egger	17.9659	12	0.11673		DR	CD38 on IgD+ CD38br	0.00474777	0.0693056	0.94761
DR	CD25 on CD24+ CD27+	Inverse variance weighted	18.1673	13	0.151271		DR	CD38 on IgD+ CD38dim	0.0142698	0.0257185	0.589193
DR	CD25 on CD28+ CD4+	MR Egger	59.2261	7	2.1542e-10		DR	CD38 on naive-mature B cell	0.0361889	0.0197443	0.0940003
DR	CD25 on CD28+ CD4+	Inverse variance weighted	63.7976	8	8.33959e-11		DR	CD38 on PB/PC	-0.00308954	0.0309201	0.92429
DR	CD25 on CD39+ activated Treg	MR Egger	5.52076	5	0.355674		DR	CD38 on transitional	0.0275865	0.0196841	0.186406
DR	CD25 on CD39+ activated Treg	Inverse variance weighted	7.44859	6	0.281345		DR	CD39 on CD39+ activated Treg	0.00982195	0.035108	0.784422
DR	CD25 on CD39+ CD4 Treg	MR Egger	3.45146	7	0.84034		DR	CD39 on CD39+ CD4+	0.0163391	0.0155295	0.315302
DR	CD25 on CD39+ CD4 Treg	Inverse variance weighted	3.83042	8	0.87209		DR	CD39 on CD39+ CD8br	0.0677326	0.0495851	0.214207
DR	CD25 on CD39+ CD4+	MR Egger	7.14094	9	0.622448		DR	CD39 on CD39+ secreting Treg	0.00504191	0.0268722	0.854586
DR	CD25 on CD39+ CD4+	Inverse variance weighted	9.0812	10	0.524415		DR	CD39 on granulocyte	-0.0311883	0.0305932	0.329887
DR	CD25 on CD39+ resting Treg	MR Egger	4.57228	5	0.470271		DR	CD39 on monocyte	-0.0289744	0.0279578	0.324445
DR	CD25 on CD39+ resting Treg	Inverse variance weighted	4.57294	6	0.59963		DR	CD39+ activated Treg %activated Treg	-0.0282243	0.0616546	0.657961
DR	CD25 on CD39+ secreting Treg	MR Egger	5.99474	3	0.111866		DR	CD39+ activated Treg %CD4 Treg	0.00313897	0.0260151	0.906611
DR	CD25 on CD39+ secreting Treg	Inverse variance weighted	7.04189	4	0.133691		DR	CD39+ activated Treg AC	-0.0109682	0.0137807	0.43499
DR	CD25 on CD4 Treg	MR Egger	7.11002	7	0.417516		DR	CD39+ CD4+ %CD4+	-0.0107859	0.0299454	0.723729
DR	CD25 on CD4 Treg	Inverse variance weighted	7.15747	8	0.519742		DR	CD39+ CD4+ %T cell	-0.0131111	0.0229102	0.575084
DR	CD25 on CD4+	MR Egger	10.2945	4	0.0357487		DR	CD39+ CD4+ AC	-0.0163259	0.0228015	0.485764
DR	CD25 on CD4+	Inverse variance weighted	17.6366	5	0.0034381		DR	CD39+ CD8br %CD8br	-0.0716382	0.0382283	0.0978104
DR	CD25 on CD45RA+ CD4 not Treg	MR Egger	10.1417	5	0.0713171		DR	CD39+ CD8br %T cell	-0.0130197	0.0460521	0.78316
DR	CD25 on CD45RA+ CD4 not Treg	Inverse variance weighted	10.6616	6	0.0994149		DR	CD39+ CD8br AC	-0.0588489	0.0297399	0.0712543
DR	CD25 on IgD- CD24-	MR Egger	29.0113	14	0.0104135		DR	CD39+ resting Treg % CD4 Treg	0.00148172	0.0208004	0.944094
DR	CD25 on IgD- CD24-	Inverse variance weighted	29.1133	15	0.0155527		DR	CD39+ resting Treg %resting Treg	-0.0100401	0.0214351	0.646711
DR	CD25 on IgD- CD27-	MR Egger	12.5232	9	0.185395		DR	CD39+ resting Treg AC	-0.0322683	0.0322709	0.33432
DR	CD25 on IgD- CD27-	Inverse variance weighted	13.4359	10	0.20031		DR	CD39+ secreting Treg AC	0.000550793	0.0194994	0.97793
DR	CD25 on IgD- CD38-	MR Egger	16.6385	6	0.0107078		DR	CD39+ secreting Treg %CD4 Treg	-0.0144212	0.0382386	0.714811
DR	CD25 on IgD- CD38-	Inverse variance weighted	24.0813	7	0.00110247		DR	CD39+ secreting Treg %secreting Treg	-0.00109077	0.0361423	0.976464
DR	CD25 on IgD- CD38br	MR Egger	24.062	8	0.00223759		DR	CD4 on activated & secreting Treg	-0.0178113	0.0542767	0.750298
DR	CD25 on IgD- CD38br	Inverse variance weighted	24.2086	9	0.00398337		DR	CD4 on activated Treg	-0.0663176	0.0746836	0.43996
DR	CD25 on IgD- CD38dim	MR Egger	17.5155	9	0.0412296		DR	CD4 on CD28+ CD4+	0.0925021	0.0539544	0.124792
DR	CD25 on IgD- CD38dim	Inverse variance weighted	17.5474	10	0.0630964		DR	CD4 on CD39+ activated Treg	0.0530416	0.153483	0.741448
DR	CD25 on IgD+	MR Egger	19.0452	10	0.0396922		DR	CD4 on CD39+ CD4+	0.0398893	0.0235758	0.112782
DR	CD25 on IgD+	Inverse variance weighted	19.6558	11	0.050291		DR	CD4 on CD39+ resting Treg	-0.146134	0.0755625	0.192797
DR	CD25 on IgD+ CD24-	MR Egger	14.1868	10	0.164641		DR	CD4 on CD39+ secreting Treg	-0.0734695	0.1062	0.501229
DR	CD25 on IgD+ CD24-	Inverse variance weighted	14.541	11	0.204488		DR	CD4 on CD4 Treg	0.00988747	0.0502628	0.847342
DR	CD25 on IgD+ CD24+	MR Egger	17.3061	9	0.0441327		DR	CD4 on CD4+	0.0703787	0.136856	0.622906
DR	CD25 on IgD+ CD24+	Inverse variance weighted	20.4066	10	0.0256331		DR	CD4 on CD45RA+ CD4+	-0.0156429	0.123925	0.9031
DR	CD25 on IgD+ CD38-	MR Egger	5.18471	8	0.737664		DR	CD4 on CM CD4 +	-0.0723139	0.193851	0.721944
DR	CD25 on IgD+ CD38-	Inverse variance weighted	7.39826	9	0.595729		DR	CD4 on EM CD4+	-0.0181209	0.22967	0.939678
DR	CD25 on IgD+ CD38- naive	MR Egger	13.1666	11	0.282574		DR	CD4 on HLA DR+ CD4+	0.0608145	0.092448	0.53168
DR	CD25 on IgD+ CD38- naive	Inverse variance weighted	13.2121	12	0.353813		DR	CD4 on monocyte	0.00449015	0.0423113	0.918945
DR	CD25 on IgD+ CD38- unsw mem	MR Egger	13.5624	7	0.0595349		DR	CD4 on naive CD4+	0.0401574	0.0445905	0.385528
DR	CD25 on IgD+ CD38- unsw mem	Inverse variance weighted	13.9495	8	0.0830916		DR	CD4 on resting Treg	0.00497895	0.0773706	0.951778
DR	CD25 on IgD+ CD38br	MR Egger	5.77981	8	0.67188		DR	CD4 on secreting Treg	0.073972	0.0392362	0.0860631
DR	CD25 on IgD+ CD38br	Inverse variance weighted	5.7861	9	0.76112		DR	CD4 on TD CD4+	0.0179138	0.0265902	0.51949
DR	CD25 on IgD+ CD38dim	MR Egger	15.0536	9	0.089475		DR	CD4 Treg %CD4	-0.0176521	0.0523862	0.744817
DR	CD25 on IgD+ CD38dim	Inverse variance weighted	15.5266	10	0.11401		DR	CD4 Treg %T cell	0.00472539	0.0417475	0.913572
DR	CD25 on memory B cell	MR Egger	23.3678	11	0.0156783		DR	CD4 Treg AC	0.0076258	0.0631125	0.906481
DR	CD25 on memory B cell	Inverse variance weighted	23.8332	12	0.02143		DR	CD4/CD8br	0.0366596	0.0896536	0.71005
DR	CD25 on naive-mature B cell	MR Egger	9.40187	11	0.584851		DR	CD4+ %leukocyte	0.0157167	0.0539894	0.789936
DR	CD25 on naive-mature B cell	Inverse variance weighted	9.86503	12	0.627801		DR	CD4+ %T cell	0.0236253	0.0418876	0.590347
DR	CD25 on resting Treg	MR Egger	162.127	8	5.74126e-31		DR	CD4+ AC	-0.12462	0.269389	0.653551
DR	CD25 on resting Treg	Inverse variance weighted	166.949	9	2.66431e-31		DR	CD4+ CD8dim %leukocyte	-0.0452312	0.050776	0.396226
DR	CD25 on secreting Treg	MR Egger	2.79262	5	0.731921		DR	CD4+ CD8dim %lymphocyte	-0.0830769	0.0474823	0.118298
DR	CD25 on secreting Treg	Inverse variance weighted	2.95158	6	0.814899		DR	CD4+ CD8dim AC	-0.12327	0.0628106	0.0973478
DR	CD25 on sw mem	MR Egger	6.25206	9	0.71445		DR	CD40 on CD14- CD16+ monocyte	0.067389	0.0336698	0.0684783
DR	CD25 on sw mem	Inverse variance weighted	6.26071	10	0.792905		DR	CD40 on CD14+ CD16- monocyte	-0.0105312	0.0373799	0.783377
DR	CD25 on transitional	MR Egger	4.18006	9	0.899166		DR	CD40 on CD14+ CD16+ monocyte	0.0516452	0.0487794	0.317301
DR	CD25 on transitional	Inverse variance weighted	4.90406	10	0.897494		DR	CD40 on monocytes	0.00629348	0.0388022	0.873471
DR	CD25 on unsw mem	MR Egger	19.8411	12	0.0701515		DR	CD45 on B cell	-0.104314	0.195848	0.613431
DR	CD25 on unsw mem	Inverse variance weighted	20.0502	13	0.0939645		DR	CD45 on basophil	-0.0641635	0.0673943	0.377827
DR	CD25++ CD8br %CD8br	MR Egger	13.6409	9	0.135686		DR	CD45 on CD14+ monocyte	-0.00440343	0.0395164	0.914907
DR	CD25++ CD8br %CD8br	Inverse variance weighted	18.2887	10	0.050284		DR	CD45 on CD33- HLA DR-	-0.0158369	0.0350021	0.666839
DR	CD25++ CD8br %T cell	MR Egger	25.495	8	0.00128089		DR	CD45 on CD33- HLA DR+	-0.052098	0.0408149	0.23375
DR	CD25++ CD8br %T cell	Inverse variance weighted	26.1755	9	0.00191215		DR	CD45 on CD33br HLA DR+	0.0185827	0.0501826	0.722109
DR	CD25++ CD8br AC	MR Egger	24.7571	17	0.10028		DR	CD45 on CD33br HLA DR+ CD14-	-0.0192709	0.0338181	0.582728
DR	CD25++ CD8br AC	Inverse variance weighted	26.7144	18	0.08451		DR	CD45 on CD33br HLA DR+ CD14dim	0.0365053	0.0836858	0.692163
DR	CD25hi %CD4+	MR Egger	61.1693	11	5.61883e-09		DR	CD45 on CD33dim HLA DR-	-0.0513419	0.045654	0.377597
DR	CD25hi %CD4+	Inverse variance weighted	71.7872	12	1.48097e-10		DR	CD45 on CD33dim HLA DR+ CD11b-	0.0297256	0.0401205	0.492055
DR	CD25hi %T cell	MR Egger	15.9122	7	0.0259304		DR	CD45 on CD4+	0.205064	0.300816	0.520865
DR	CD25hi %T cell	Inverse variance weighted	23.4728	8	0.0028074		DR	CD45 on CD66b++ myelod cell	0.0896043	0.0734143	0.289294
DR	CD25hi AC	MR Egger	12.8065	7	0.0769653		DR	CD45 on CD8br	0.0228735	0.0329942	0.519026
DR	CD25hi AC	Inverse variance weighted	16.7122	8	0.0332496		DR	CD45 on Gr MDSC	-0.135657	0.0771538	0.139035
DR	CD25hi CD45RA- CD4 not Treg %CD4+	MR Egger	65.4582	11	8.83597e-10		DR	CD45 on granulocyte	0.0211433	0.0387583	0.605069
DR	CD25hi CD45RA- CD4 not Treg %CD4+	Inverse variance weighted	77.1801	12	1.41977e-11		DR	CD45 on HLA DR+ CD4+	-0.413564	0.638389	0.545666
DR	CD25hi CD45RA- CD4 not Treg %T cell	MR Egger	19.5593	9	0.0208355		DR	CD45 on HLA DR+ CD8br	0.0834889	0.0285533	0.0264943
DR	CD25hi CD45RA- CD4 not Treg %T cell	Inverse variance weighted	24.7225	10	0.00589708		DR	CD45 on HLA DR+ NK	-0.015599	0.0858864	0.867457
DR	CD25hi CD45RA- CD4 not Treg AC	MR Egger	7.5509	4	0.109486		DR	CD45 on HLA DR+ T cell	-0.0106326	0.072508	0.887549
DR	CD25hi CD45RA- CD4 not Treg AC	Inverse variance weighted	10.9658	5	0.0520617		DR	CD45 on Im MDSC	-0.0984475	0.109533	0.533901
DR	CD25hi CD45RA+ CD4 not Treg %CD4+	MR Egger	9.37292	9	0.403586		DR	CD45 on lymphocyte	0.0788897	0.0617813	0.23359
DR	CD25hi CD45RA+ CD4 not Treg %CD4+	Inverse variance weighted	9.55978	10	0.479926		DR	CD45 on lymphocyte_duplicate	0.0400862	0.0523304	0.468702
DR	CD25hi CD45RA+ CD4 not Treg %T cell	MR Egger	10.3905	11	0.495639		DR	CD45 on Mo MDSC	0.108378	0.0713874	0.226269
DR	CD25hi CD45RA+ CD4 not Treg %T cell	Inverse variance weighted	12.4874	12	0.407373		DR	CD45 on NK	-0.0593578	0.0320401	0.086772
DR	CD25hi CD45RA+ CD4 not Treg AC	MR Egger	10.3001	11	0.503615		DR	CD45 on NKT	-0.0085182	0.0365409	0.824916
DR	CD25hi CD45RA+ CD4 not Treg AC	Inverse variance weighted	10.9104	12	0.536613		DR	CD45 on T cell	0.0259966	0.178133	0.888749
DR	CD27 on CD20-	MR Egger	1.93165	3	0.586713		DR	CD45RA- CD28- CD8br %CD8br	0.0108316	0.0561338	0.849972
DR	CD27 on CD20-	Inverse variance weighted	1.93503	4	0.747707		DR	CD45RA- CD28- CD8br %T cell	0.0139842	0.0247669	0.578931
DR	CD27 on CD20- CD38-	MR Egger	4.36789	9	0.885575		DR	CD45RA- CD28- CD8br AC	-0.0586655	0.037806	0.128599
DR	CD27 on CD20- CD38-	Inverse variance weighted	4.39215	10	0.927927		DR	CD45RA- CD4+ %CD4+	-0.0988969	0.150522	0.522625
DR	CD27 on CD24+ CD27+	MR Egger	20.1532	17	0.266468		DR	CD45RA- CD4+ %T cell	-0.0315996	0.148818	0.836574
DR	CD27 on CD24+ CD27+	Inverse variance weighted	20.5339	18	0.303577		DR	CD45RA- CD4+ AC	0.0508177	0.0528762	0.364661
DR	CD27 on IgD- CD38-	MR Egger	21.6257	16	0.155694		DR	CD45RA on CD39+ resting Treg	0.0106868	0.0272668	0.701455
DR	CD27 on IgD- CD38-	Inverse variance weighted	21.9979	17	0.184799		DR	CD45RA on naive CD4+	0.0269415	0.0316774	0.410441
DR	CD27 on IgD- CD38br	MR Egger	10.9068	9	0.282155		DR	CD45RA on naive CD8br	-0.0511654	0.0460273	0.290002
DR	CD27 on IgD- CD38br	Inverse variance weighted	11.4025	10	0.327034		DR	CD45RA on resting Treg	-0.0360569	0.0539998	0.533888
DR	CD27 on IgD- CD38dim	MR Egger	19.4084	19	0.430932		DR	CD45RA on TD CD8br	-0.00231382	0.0584785	0.96997
DR	CD27 on IgD- CD38dim	Inverse variance weighted	19.5191	20	0.488351		DR	CD45RA+ CD28- CD8br %CD8br	-0.0076953	0.0323352	0.819812
DR	CD27 on IgD+ CD24+	MR Egger	23.213	19	0.228088		DR	CD45RA+ CD28- CD8br %T cell	0.132893	0.081181	0.120008
DR	CD27 on IgD+ CD24+	Inverse variance weighted	23.7349	20	0.254165		DR	CD45RA+ CD28- CD8br AC	0.00646992	0.0166841	0.698626
DR	CD27 on IgD+ CD38- unsw mem	MR Egger	3.71211	11	0.977595		DR	CD45RA+ CD8br %CD8br	0.0149054	0.0336881	0.668603
DR	CD27 on IgD+ CD38- unsw mem	Inverse variance weighted	3.71876	12	0.987993		DR	CD45RA+ CD8br %T cell	0.0255067	0.09001	0.783299
DR	CD27 on memory B cell	MR Egger	16.8469	15	0.328101		DR	CD45RA+ CD8br AC	-0.387438	0.471521	0.438347
DR	CD27 on memory B cell	Inverse variance weighted	17.2344	16	0.37059		DR	CD4RA on TD CD4+	-0.0324509	0.0432972	0.472695
DR	CD27 on PB/PC	MR Egger	10.4594	8	0.234247		DR	CD62L- CD86+ myeloid DC %DC	0.0129393	0.0236985	0.602028
DR	CD27 on PB/PC	Inverse variance weighted	10.7013	9	0.296742		DR	CD62L- CD86+ myeloid DC AC	0.00483985	0.0211412	0.824667
DR	CD27 on sw mem	MR Egger	24.8232	20	0.20828		DR	CD62L- DC %DC	0.0134251	0.0229679	0.580172
DR	CD27 on sw mem	Inverse variance weighted	26.135	21	0.201348		DR	CD62L- DC AC	-0.0283627	0.0276544	0.339204
DR	CD27 on T cell	MR Egger	11.0415	8	0.19936		DR	CD62L- HLA DR++ monocyte %monocyte	0.055211	0.0556226	0.394073
DR	CD27 on T cell	Inverse variance weighted	12.9886	9	0.163124		DR	CD62L- HLA DR++ monocyte AC	0.0601444	0.0463566	0.264252
DR	CD27 on unsw mem	MR Egger	24.1545	21	0.285631		DR	CD62L- monocyte %monocyte	0.0157684	0.024908	0.539627
DR	CD27 on unsw mem	Inverse variance weighted	24.2047	22	0.336592		DR	CD62L- monocyte AC	0.0619495	0.0532928	0.29752
DR	CD28- CD127- CD25++ CD8br %CD8br	MR Egger	3.55013	6	0.737288		DR	CD62L- myeloid DC %DC	-0.00157097	0.0226563	0.946236
DR	CD28- CD127- CD25++ CD8br %CD8br	Inverse variance weighted	4.0081	7	0.778844		DR	CD62L- myeloid DC AC	0.0155387	0.0288429	0.609461
DR	CD28- CD127- CD25++ CD8br %T cell	MR Egger	1.23753	6	0.974991		DR	CD62L- plasmacytoid DC %DC	-0.0257024	0.0405799	0.554322
DR	CD28- CD127- CD25++ CD8br %T cell	Inverse variance weighted	4.92539	7	0.669067		DR	CD62L- plasmacytoid DC AC	-0.0624194	0.0396373	0.143614
DR	CD28- CD127- CD25++ CD8br AC	MR Egger	162.439	9	2.31106e-30		DR	CD62L on CD62L+ DC	0.0487787	0.0323333	0.153629
DR	CD28- CD127- CD25++ CD8br AC	Inverse variance weighted	190.651	10	1.4309e-35		DR	CD62L on CD62L+ myeloid DC	0.0225496	0.0376692	0.568282
DR	CD28- CD25++ CD8br %CD8br	MR Egger	37.1596	11	0.000108347		DR	CD62L on CD62L+ plasmacytoid DC	0.0188468	0.0324825	0.57996
DR	CD28- CD25++ CD8br %CD8br	Inverse variance weighted	41.1816	12	4.5693e-05		DR	CD62L on granulocyte	0.0563349	0.0477982	0.283176
DR	CD28- CD25++ CD8br %T cell	MR Egger	97.6822	15	3.58169e-14		DR	CD62L on monocyte	-0.00239771	0.0268416	0.930778
DR	CD28- CD25++ CD8br %T cell	Inverse variance weighted	100.096	16	3.32328e-14		DR	CD64 on CD14- CD16-	-0.472003	0.161647	0.0223412
DR	CD28- CD25++ CD8br AC	MR Egger	415.941	7	9.08318e-86		DR	CD64 on CD14- CD16+ monocyte	-0.0411149	0.0671696	0.551889
DR	CD28- CD25++ CD8br AC	Inverse variance weighted	419.952	8	1.00738e-85		DR	CD64 on CD14+ CD16- monocyte	-0.00723143	0.0232326	0.758991
DR	CD28- CD8br %CD8br	MR Egger	47.7769	11	1.56453e-06		DR	CD64 on CD14+ CD16+ monocyte	0.0313034	0.0227805	0.188346
DR	CD28- CD8br %CD8br	Inverse variance weighted	52.2501	12	5.59797e-07		DR	CD64 on monocyte	0.0403058	0.0238847	0.109765
DR	CD28- CD8br %T cell	MR Egger	373.32	7	1.24872e-76		DR	CD66b on CD66b++ myeloid cell	0.07123	0.0502026	0.179471
DR	CD28- CD8br %T cell	Inverse variance weighted	381.517	8	1.67804e-77		DR	CD66b on Gr MDSC	0.0345179	0.037117	0.376654
DR	CD28- CD8br AC	MR Egger	78.6029	9	3.06032e-13		DR	CD66b++ myeloid cell AC	-0.0831134	0.0871434	0.41057
DR	CD28- CD8br AC	Inverse variance weighted	78.6078	10	9.40528e-13		DR	CD8 on CD8br	-0.0236803	0.0535596	0.666962
DR	CD28- CD8dim %CD8dim	MR Egger	6.15853	6	0.405668		DR	CD8 on CD28- CD8br	-0.00745478	0.0895212	0.93513
DR	CD28- CD8dim %CD8dim	Inverse variance weighted	6.55461	7	0.476676		DR	CD8 on CD28+ CD45RA- CD8br	-0.0658874	0.0494781	0.23133
DR	CD28- CD8dim %T cell	MR Egger	18.6627	13	0.133938		DR	CD8 on CD28+ CD45RA+ CD8br	-0.0317609	0.0716434	0.669279
DR	CD28- CD8dim %T cell	Inverse variance weighted	18.6663	14	0.178098		DR	CD8 on CD39+ CD8br	0.00698694	0.0818744	0.9334
DR	CD28- CD8dim AC	MR Egger	21.8576	14	0.081588		DR	CD8 on CM CD8br	0.0802173	0.0647957	0.261957
DR	CD28- CD8dim AC	Inverse variance weighted	22.0095	15	0.107556		DR	CD8 on EM CD8br	-0.0321735	0.033729	0.358964
DR	CD28- DN (CD4-CD8-) %DN	MR Egger	14.1255	9	0.117931		DR	CD8 on HLA DR+ CD8br	-0.316413	0.165364	0.0920435
DR	CD28- DN (CD4-CD8-) %DN	Inverse variance weighted	17.3339	10	0.0672952		DR	CD8 on naive CD8br	-0.0233337	0.0583668	0.705828
DR	CD28- DN (CD4-CD8-) %T cell	MR Egger	7.95284	11	0.717522		DR	CD8 on NKT	0.0571089	0.310583	0.859323
DR	CD28- DN (CD4-CD8-) %T cell	Inverse variance weighted	8.36296	12	0.756162		DR	CD8 on TD CD8br	-0.0961543	0.0792739	0.259751
DR	CD28- DN (CD4-CD8-) AC	MR Egger	23.9736	14	0.0461601		DR	CD80 on CD62L+ myeloid DC	-0.000198088	0.0243483	0.993669
DR	CD28- DN (CD4-CD8-) AC	Inverse variance weighted	23.9891	15	0.0652787		DR	CD80 on CD62L+ plasmacytoid DC	0.0164094	0.0779904	0.839347
DR	CD28 on activated & secreting Treg	MR Egger	6.16219	7	0.520944		DR	CD80 on granulocyte	-0.0221497	0.0245449	0.377575
DR	CD28 on activated & secreting Treg	Inverse variance weighted	6.80963	8	0.557304		DR	CD80 on monocyte	-0.00690818	0.022623	0.765791
DR	CD28 on activated Treg	MR Egger	5.51085	7	0.597876		DR	CD80 on myeloid DC	-0.0198567	0.0265025	0.468147
DR	CD28 on activated Treg	Inverse variance weighted	7.44238	8	0.489739		DR	CD80 on plasmacytoid DC	0.0160918	0.0774932	0.841411
DR	CD28 on CD28+ CD4+	MR Egger	23.776	11	0.0137112		DR	CD86 on CD62L+ myeloid DC	0.0647241	0.0393205	0.160669
DR	CD28 on CD28+ CD4+	Inverse variance weighted	30.3515	12	0.00247142		DR	CD86 on granulocyte	-0.00159252	0.0477952	0.974236
DR	CD28 on CD28+ CD45RA- CD8br	MR Egger	9.19112	8	0.326431		DR	CD86 on monocyte	-0.0563811	0.0567586	0.376766
DR	CD28 on CD28+ CD45RA- CD8br	Inverse variance weighted	9.47313	9	0.394794		DR	CD86 on myeloid DC	-0.0761625	0.0345224	0.0584284
DR	CD28 on CD28+ CD45RA+ CD8br	MR Egger	12.0916	6	0.059957		DR	CD86+ myeloid DC %DC	-0.0304861	0.0263679	0.277375
DR	CD28 on CD28+ CD45RA+ CD8br	Inverse variance weighted	15.4128	7	0.031057		DR	CD86+ myeloid DC AC	-0.00763379	0.030019	0.807755
DR	CD28 on CD28+ DN (CD4-CD8-)	MR Egger	7.57744	11	0.750581		DR	CD86+ plasmacytoid DC %DC	-0.0347881	0.0330674	0.310603
DR	CD28 on CD28+ DN (CD4-CD8-)	Inverse variance weighted	7.64473	12	0.812241		DR	CD86+ plasmacytoid DC AC	-0.0414291	0.0299554	0.196756
DR	CD28 on CD39+ activated Treg	MR Egger	8.95505	6	0.176122		DR	CD8br %leukocyte	0.115278	0.332649	0.740764
DR	CD28 on CD39+ activated Treg	Inverse variance weighted	9.75377	7	0.202962		DR	CD8br %T cell	0.24752	0.237963	0.338353
DR	CD28 on CD39+ CD4+	MR Egger	15.3501	6	0.0177017		DR	CD8br AC	0.0523545	0.0281411	0.0924498
DR	CD28 on CD39+ CD4+	Inverse variance weighted	16.0263	7	0.0248769		DR	CD8br and CD8dim %leukocyte	0.0392478	0.111055	0.735868
DR	CD28 on CD39+ CD8br	MR Egger	5.15917	8	0.740436		DR	CD8br NKT %lymphocyte	0.115096	0.215637	0.605177
DR	CD28 on CD39+ CD8br	Inverse variance weighted	6.89452	9	0.648101		DR	CD8br NKT %T cell	0.0192474	0.0498189	0.706003
DR	CD28 on CD39+ resting Treg	MR Egger	23.5717	9	0.00503231		DR	CD8br NKT AC	-0.0794982	0.199529	0.697312
DR	CD28 on CD39+ resting Treg	Inverse variance weighted	24.0205	10	0.00754623		DR	CD8dim %leukocyte	0.0119266	0.0352946	0.743175
DR	CD28 on CD39+ secreting Treg	MR Egger	11.4097	9	0.24867		DR	CD8dim %T cell	-0.00720169	0.0485219	0.885683
DR	CD28 on CD39+ secreting Treg	Inverse variance weighted	11.416	10	0.326039		DR	CD8dim AC	-0.0209252	0.0310746	0.51762
DR	CD28 on CD4 Treg	MR Egger	12.3063	9	0.196585		DR	CD8dim NKT %lymphocyte	0.00968512	0.0252358	0.707851
DR	CD28 on CD4 Treg	Inverse variance weighted	13.4243	10	0.200908		DR	CD8dim NKT %T cell	0.0112721	0.0239265	0.646765
DR	CD28 on CD4+	MR Egger	35.9218	12	0.000333502		DR	CD8dim NKT AC	-0.012245	0.0203384	0.556125
DR	CD28 on CD4+	Inverse variance weighted	36.3404	13	0.000525271		DR	CM CD8br %CD8br	-0.0493662	0.0312053	0.135976
DR	CD28 on CD45RA- CD4 not Treg	MR Egger	3.07173	8	0.929776		DR	CM CD4+ %CD4+	-0.00116982	0.0246098	0.962714
DR	CD28 on CD45RA- CD4 not Treg	Inverse variance weighted	3.4972	9	0.941293		DR	CM CD4+ %T cell	0.0350641	0.0409494	0.414059
DR	CD28 on CD45RA+ CD4+	MR Egger	66.799	9	6.4376e-11		DR	CM CD4+ AC	0.091316	0.12806	0.493875
DR	CD28 on CD45RA+ CD4+	Inverse variance weighted	69.6134	10	5.26489e-11		DR	CM CD8br %T cell	0.0607362	0.0703996	0.427716
DR	CD28 on resting Treg	MR Egger	21.0823	13	0.0713175		DR	CM CD8br AC	-0.0397007	0.129204	0.767576
DR	CD28 on resting Treg	Inverse variance weighted	21.0823	14	0.099542		DR	CM DN (CD4-CD8-) %DN	0.0344002	0.125338	0.809483
DR	CD28 on secreting Treg	MR Egger	7.37751	5	0.194044		DR	CM DN (CD4-CD8-) %T cell	0.0313578	0.0600158	0.69348
DR	CD28 on secreting Treg	Inverse variance weighted	11.1544	6	0.0837215		DR	CX3CR1 on CD14- CD16-	0.0135115	0.0500367	0.797927
DR	CD28+ CD45RA- CD8br %CD8br	MR Egger	232.209	7	1.68382e-46		DR	CX3CR1 on CD14- CD16+ monocyte	0.0853734	0.047513	0.115416
DR	CD28+ CD45RA- CD8br %CD8br	Inverse variance weighted	259.674	8	1.5301e-51		DR	CX3CR1 on CD14+ CD16- monocyte	0.00580952	0.0213326	0.789081
DR	CD28+ CD45RA- CD8br %T cell	MR Egger	11.7689	12	0.464412		DR	CX3CR1 on CD14+ CD16+ monocyte	-0.0193107	0.0277787	0.497582
DR	CD28+ CD45RA- CD8br %T cell	Inverse variance weighted	12.1392	13	0.516267		DR	CX3CR1 on monocyte	0.0221391	0.0251593	0.392763
DR	CD28+ CD45RA- CD8br AC	MR Egger	5.81325	10	0.830702		DR	DC AC	-0.0066763	0.0252561	0.797469
DR	CD28+ CD45RA- CD8br AC	Inverse variance weighted	6.91704	11	0.805762		DR	DN (CD4-CD8-) %leukocyte	-0.0236407	0.0350428	0.518931
DR	CD28+ CD45RA- CD8dim %CD8dim	MR Egger	7.15125	8	0.520405		DR	DN (CD4-CD8-) %T cell	-0.0263161	0.0327044	0.45171
DR	CD28+ CD45RA- CD8dim %CD8dim	Inverse variance weighted	7.67441	9	0.567262		DR	DN (CD4-CD8-) AC	-0.0480988	0.0338174	0.182669
DR	CD28+ CD45RA- CD8dim %T cell	MR Egger	54.0685	9	1.83203e-08		DR	DN (CD4-CD8-) NKT %lymphocyte	-0.00113002	0.027788	0.96801
DR	CD28+ CD45RA- CD8dim %T cell	Inverse variance weighted	54.2749	10	4.31241e-08		DR	DN (CD4-CD8-) NKT %T cell	-0.0121649	0.022343	0.592805
DR	CD28+ CD45RA- CD8dim AC	MR Egger	5.90084	6	0.434389		DR	DN (CD4-CD8-) NKT AC	-0.00447346	0.0253588	0.861944
DR	CD28+ CD45RA- CD8dim AC	Inverse variance weighted	6.12111	7	0.525681		DR	DP (CD4+CD8+) %leukocyte	-0.0322075	0.0305538	0.312589
DR	CD28+ CD45RA+ CD8br %CD8br	MR Egger	2.85425	7	0.89815		DR	DP (CD4+CD8+) %T cell	-0.0227408	0.0303118	0.467572
DR	CD28+ CD45RA+ CD8br %CD8br	Inverse variance weighted	3.34727	8	0.910715		DR	DP (CD4+CD8+) AC	-0.0474613	0.0549277	0.427049
DR	CD28+ CD45RA+ CD8br %T cell	MR Egger	59.5658	13	6.28109e-08		DR	EM CD4+ %CD4+	0.0174714	0.0692499	0.805465
DR	CD28+ CD45RA+ CD8br %T cell	Inverse variance weighted	72.9992	14	5.49813e-10		DR	EM CD4+ %T cell	0.027985	0.177325	0.87746
DR	CD28+ CD45RA+ CD8br AC	MR Egger	110.774	15	1.14528e-16		DR	EM CD4+ AC	-0.163975	0.123922	0.233954
DR	CD28+ CD45RA+ CD8br AC	Inverse variance weighted	119.906	16	5.72609e-18		DR	EM CD8br %CD8br	0.00763086	0.0390713	0.850701
DR	CD28+ CD45RA+ CD8dim %CD8dim	MR Egger	339.696	12	2.08939e-65		DR	EM CD8br %T cell	0.00820779	0.0876153	0.929868
DR	CD28+ CD45RA+ CD8dim %CD8dim	Inverse variance weighted	344.797	13	9.63946e-66		DR	EM CD8br AC	0.0319405	0.204784	0.878648
DR	CD28+ CD45RA+ CD8dim %T cell	MR Egger	161.176	17	1.55886e-25		DR	EM DN (CD4-CD8-) %DN	0.0846559	0.124236	0.507569
DR	CD28+ CD45RA+ CD8dim %T cell	Inverse variance weighted	162.153	18	3.15517e-25		DR	EM DN (CD4-CD8-) %T cell	-0.0173571	0.033385	0.611868
DR	CD28+ CD45RA+ CD8dim AC	MR Egger	17.5624	14	0.227445		DR	EM DN (CD4-CD8-) AC	-0.0115642	0.027776	0.688109
DR	CD28+ CD45RA+ CD8dim AC	Inverse variance weighted	17.6106	15	0.28369		DR	FSC-A on B cell	-0.0424995	0.0455815	0.403919
DR	CD28+ DN (CD4-CD8-) %DN	MR Egger	14.1255	9	0.117931		DR	FSC-A on CD14+ monocyte	-0.00271718	0.0454859	0.954305
DR	CD28+ DN (CD4-CD8-) %DN	Inverse variance weighted	17.3339	10	0.0672952		DR	FSC-A on CD4+	0.145032	0.248412	0.575417
DR	CD28+ DN (CD4-CD8-) %T cell	MR Egger	29.7851	11	0.00171245		DR	FSC-A on CD8br	0.00936935	0.0375501	0.811284
DR	CD28+ DN (CD4-CD8-) %T cell	Inverse variance weighted	30.2434	12	0.00256617		DR	FSC-A on granulocyte	0.0397021	0.0309636	0.231808
DR	CD28+ DN (CD4-CD8-) AC	MR Egger	0.692753	3	0.874907		DR	FSC-A on HLA DR+ CD4+	0.0525796	0.0347456	0.173975
DR	CD28+ DN (CD4-CD8-) AC	Inverse variance weighted	1.68568	4	0.793317		DR	FSC-A on HLA DR+ CD8br	-0.0227665	0.0468466	0.652403
DR	CD3- lymphocyte %leukocyte	MR Egger	2.63709	6	0.852821		DR	FSC-A on HLA DR+ NK	-0.00629591	0.0272218	0.822901
DR	CD3- lymphocyte %leukocyte	Inverse variance weighted	2.76943	7	0.905481		DR	FSC-A on HLA DR+ T cell	0.0795566	0.0744698	0.345567
DR	CD3- lymphocyte %lymphocyte	MR Egger	73.2531	8	1.10293e-12		DR	FSC-A on lymphocyte	-0.0902145	0.485198	0.858624
DR	CD3- lymphocyte %lymphocyte	Inverse variance weighted	89.7761	9	1.80549e-15		DR	FSC-A on monocyte	-0.0434341	0.0498042	0.405819
DR	CD3- lymphocyte AC	MR Egger	8.29353	9	0.504858		DR	FSC-A on myeloid DC	0.00386869	0.0408362	0.9266
DR	CD3- lymphocyte AC	Inverse variance weighted	8.68881	10	0.56187		DR	FSC-A on NK	0.00278461	0.0383493	0.943703
DR	CD3 on activated & secreting Treg	MR Egger	4.5668	10	0.918178		DR	FSC-A on NKT	0.048941	0.101814	0.663615
DR	CD3 on activated & secreting Treg	Inverse variance weighted	4.68182	11	0.945592		DR	FSC-A on plasmacytoid DC	-0.0392561	0.030176	0.219882
DR	CD3 on activated Treg	MR Egger	3.66249	8	0.886219		DR	FSC-A on T cell	0.0401774	0.0542105	0.486593
DR	CD3 on activated Treg	Inverse variance weighted	3.68216	9	0.93106		DR	Gr MDSC AC	-0.07041	0.0651473	0.311296
DR	CD3 on CD28- CD8br	MR Egger	8.48304	9	0.486293		DR	Granulocyte %leukocyte	-0.0802904	0.0438087	0.100058
DR	CD3 on CD28- CD8br	Inverse variance weighted	9.46446	10	0.488663		DR	Granulocyte AC	0.0142136	0.0436932	0.751053
DR	CD3 on CD28+ CD4+	MR Egger	10.6473	13	0.640334		DR	HLA DR on HLA DR+ CD4+	-0.124078	0.0574974	0.119803
DR	CD3 on CD28+ CD4+	Inverse variance weighted	10.6495	14	0.713326		DR	HLA DR on HLA DR+ CD8br	-0.00176242	0.0445433	0.969544
DR	CD3 on CD28+ CD45RA- CD8br	MR Egger	12.8273	10	0.233488		DR	HLA DR on HLA DR+ T cell	-0.0175168	0.0621078	0.791904
DR	CD3 on CD28+ CD45RA- CD8br	Inverse variance weighted	13.8425	11	0.241829		DR	HLA DR on B cell	-0.0962965	0.178193	0.600744
DR	CD3 on CD28+ CD45RA+ CD8br	MR Egger	12.1871	16	0.731		DR	HLA DR on CD14- CD16-	0.0183519	0.0498204	0.72112
DR	CD3 on CD28+ CD45RA+ CD8br	Inverse variance weighted	13.3035	17	0.715642		DR	HLA DR on CD14- CD16+ monocyte	-0.0238143	0.164161	0.88754
DR	CD3 on CD28+ DN (CD4-CD8-)	MR Egger	6.95164	2	0.0309364		DR	HLA DR on CD14+ CD16- monocyte	0.122403	0.138339	0.399283
DR	CD3 on CD28+ DN (CD4-CD8-)	Inverse variance weighted	9.71937	3	0.0211086		DR	HLA DR on CD14+ CD16+ monocyte	0.145424	0.250261	0.575442
DR	CD3 on CD39+ activated Treg	MR Egger	21.5328	10	0.0176702		DR	HLA DR on CD14+ monocyte	0.137639	0.138716	0.347007
DR	CD3 on CD39+ activated Treg	Inverse variance weighted	21.5328	11	0.0282534		DR	HLA DR on CD33- HLA DR+	-0.276433	0.067475	0.00459132
DR	CD3 on CD39+ CD4+	MR Egger	19.9537	9	0.0182001		DR	HLA DR on CD33br HLA DR+ CD14-	-0.0328835	0.046365	0.496142
DR	CD3 on CD39+ CD4+	Inverse variance weighted	21.9473	10	0.0153754		DR	HLA DR on CD33br HLA DR+ CD14dim	0.103459	0.196649	0.615063
DR	CD3 on CD39+ CD8br	MR Egger	8.951	8	0.346447		DR	HLA DR on CD33dim HLA DR+ CD11b-	-0.124523	0.207707	0.562168
DR	CD3 on CD39+ CD8br	Inverse variance weighted	9.1309	9	0.42528		DR	HLA DR on CD33dim HLA DR+ CD11b+	0.0125754	0.185837	0.947264
DR	CD3 on CD39+ resting Treg	MR Egger	5.35032	5	0.374638		DR	HLA DR on DC	-0.183538	0.0996025	0.098487
DR	CD3 on CD39+ resting Treg	Inverse variance weighted	5.35877	6	0.498688		DR	HLA DR on HLA DR+ NK	0.0876203	0.0670377	0.21385
DR	CD3 on CD39+ secreting Treg	MR Egger	7.11861	12	0.849677		DR	HLA DR on HSC	-0.108153	0.0594604	0.0989546
DR	CD3 on CD39+ secreting Treg	Inverse variance weighted	9.01118	13	0.772099		DR	HLA DR on monocyte	0.287387	0.441452	0.561461
DR	CD3 on CD4 Treg	MR Egger	6.9999	10	0.725455		DR	HLA DR on myeloid DC	-0.414494	0.116122	0.00910333
DR	CD3 on CD4 Treg	Inverse variance weighted	7.07813	11	0.792722		DR	HLA DR on plasmacytoid DC	-0.102216	0.0931589	0.295985
DR	CD3 on CD4+	MR Egger	8.88771	10	0.542793		DR	HLA DR+ CD4+ %lymphocyte	0.0964896	0.169617	0.585058
DR	CD3 on CD4+	Inverse variance weighted	9.04691	11	0.617562		DR	HLA DR+ CD4+ %T cell	0.0641254	0.227187	0.789056
DR	CD3 on CD45RA- CD4+	MR Egger	14.2647	15	0.505558		DR	HLA DR+ CD4+ AC	-0.313423	0.168216	0.092027
DR	CD3 on CD45RA- CD4+	Inverse variance weighted	14.3311	16	0.574062		DR	HLA DR+ CD8br %lymphocyte	-0.0115733	0.0196537	0.565336
DR	CD3 on CD45RA+ CD4+	MR Egger	10.9359	12	0.534422		DR	HLA DR+ CD8br %T cell	-0.0128014	0.019236	0.516552
DR	CD3 on CD45RA+ CD4+	Inverse variance weighted	10.9599	13	0.614176		DR	HLA DR+ CD8br AC	0.0152707	0.0248727	0.546527
DR	CD3 on CD8br	MR Egger	5.20399	6	0.517929		DR	HLA DR+ NK %CD3- lymphocyte	0.0155246	0.0225443	0.505322
DR	CD3 on CD8br	Inverse variance weighted	6.78468	7	0.451638		DR	HLA DR+ NK %NK	-0.00310452	0.0182532	0.867781
DR	CD3 on CM CD4+	MR Egger	14.5876	10	0.147835		DR	HLA DR+ NK AC	-0.00688327	0.0551493	0.905536
DR	CD3 on CM CD4+	Inverse variance weighted	14.6747	11	0.197881		DR	HLA DR+ T cell AC	-0.0277457	0.0202002	0.189767
DR	CD3 on CM CD8br	MR Egger	5.51762	7	0.59706		DR	HLA DR+ T cell%lymphocyte	-0.0300195	0.0383636	0.456455
DR	CD3 on CM CD8br	Inverse variance weighted	6.17765	8	0.62734		DR	HLA DR+ T cell%T cell	0.141689	0.132702	0.313445
DR	CD3 on EM CD4+	MR Egger	4.33332	11	0.959134		DR	HLA DR++ monocyte %leukocyte	0.664858	0.688326	0.435998
DR	CD3 on EM CD4+	Inverse variance weighted	5.52694	12	0.93803		DR	HLA DR++ monocyte %monocyte	0.188388	0.257647	0.492219
DR	CD3 on EM CD8br	MR Egger	5.19001	7	0.636788		DR	HLA DR++ monocyte AC	-0.136257	0.175875	0.456425
DR	CD3 on EM CD8br	Inverse variance weighted	5.88282	8	0.660356		DR	HSC AC	0.0295495	0.0313828	0.389637
DR	CD3 on HLA DR+ CD4+	MR Egger	22.756	15	0.0894594		DR	HVEM on CD4+	0.0529688	0.0595251	0.396705
DR	CD3 on HLA DR+ CD4+	Inverse variance weighted	22.8881	16	0.116759		DR	HVEM on CD45RA- CD4+	-0.00635745	0.0504552	0.90284
DR	CD3 on HLA DR+ CD8br	MR Egger	4.98364	10	0.892268		DR	HVEM on CD8br	-0.114055	0.117239	0.375313
DR	CD3 on HLA DR+ CD8br	Inverse variance weighted	5.06572	11	0.927942		DR	HVEM on CM CD4+	0.495344	0.211261	0.256643
DR	CD3 on HLA DR+ T cell	MR Egger	11.1751	11	0.428715		DR	HVEM on CM CD8br	-0.0834451	0.0790712	0.322106
DR	CD3 on HLA DR+ T cell	Inverse variance weighted	11.4744	12	0.488759		DR	HVEM on EM CD4+	-0.0323543	0.0721875	0.667554
DR	CD3 on Naive CD4+	MR Egger	9.58915	15	0.844757		DR	HVEM on EM CD8br	0.0766425	0.0524361	0.203688
DR	CD3 on Naive CD4+	Inverse variance weighted	10.6268	16	0.831915		DR	HVEM on naive CD4+	0.0632189	0.0715373	0.417309
DR	CD3 on naive CD8br	MR Egger	15.2538	16	0.506134		DR	HVEM on naive CD8br	-0.0100222	0.0519728	0.850948
DR	CD3 on naive CD8br	Inverse variance weighted	15.4095	17	0.566009		DR	HVEM on T cell	-0.0625812	0.0502351	0.248097
DR	CD3 on NKT	MR Egger	2.8016	7	0.902729		DR	HVEM on TD CD4+	-0.0171192	0.0905278	0.854721
DR	CD3 on NKT	Inverse variance weighted	2.94215	8	0.937935		DR	HVEM on TD CD8br	-0.0362984	0.0301424	0.259214
DR	CD3 on resting Treg	MR Egger	28.053	22	0.173932		DR	IgD- CD24- %B cell	-0.0542223	0.0889501	0.568774
DR	CD3 on resting Treg	Inverse variance weighted	30.7734	23	0.128462		DR	IgD- CD24- %lymphocyte	0.0126547	0.0267755	0.647733
DR	CD3 on secreting Treg	MR Egger	7.45719	10	0.681693		DR	IgD- CD24- AC	0.0639077	0.051779	0.271956
DR	CD3 on secreting Treg	Inverse variance weighted	7.57463	11	0.750825		DR	IgD- CD27- %B cell	0.034438	0.0389224	0.402081
DR	CD3 on T cell	MR Egger	5.76084	16	0.990479		DR	IgD- CD27- %lymphocyte	0.00190883	0.034861	0.957234
DR	CD3 on T cell	Inverse variance weighted	5.81701	17	0.994333		DR	IgD- CD27- AC	-0.024754	0.0375494	0.523305
DR	CD3 on TD CD4+	MR Egger	3.41877	6	0.754744		DR	IgD- CD38- %B cell	-0.0934937	0.0694011	0.235762
DR	CD3 on TD CD4+	Inverse variance weighted	3.61965	7	0.822395		DR	IgD- CD38- %lymphocyte	0.00466474	0.0382884	0.905446
DR	CD3 on TD CD8br	MR Egger	16.7727	9	0.0523974		DR	IgD- CD38- AC	-0.0138822	0.0408125	0.74757
DR	CD3 on TD CD8br	Inverse variance weighted	17.5445	10	0.0631506		DR	IgD- CD38br %B cell	-0.018868	0.0261057	0.48639
DR	CD33- HLA DR- AC	MR Egger	3.54387	8	0.895758		DR	IgD- CD38br %lymphocyte	-0.0231287	0.0294749	0.449204
DR	CD33- HLA DR- AC	Inverse variance weighted	4.88469	9	0.844242		DR	IgD- CD38br AC	0.0542894	0.0540541	0.361309
DR	CD33- HLA DR+ AC	MR Egger	9.5	12	0.659734		DR	IgD- CD38dim %B cell	-0.0240248	0.0262351	0.381351
DR	CD33- HLA DR+ AC	Inverse variance weighted	9.56444	13	0.729104		DR	IgD- CD38dim %lymphocyte	0.0275314	0.0270829	0.333327
DR	CD33 on basophil	MR Egger	13.1977	11	0.280602		DR	IgD- CD38dim AC	0.0230904	0.0330905	0.502933
DR	CD33 on basophil	Inverse variance weighted	13.2144	12	0.353655		DR	IgD on IgD+	-0.0297866	0.0239148	0.244387
DR	CD33 on CD14+ monocyte	MR Egger	13.8087	10	0.181897		DR	IgD on IgD+ CD24-	-0.0337458	0.0198895	0.113558
DR	CD33 on CD14+ monocyte	Inverse variance weighted	14.0283	11	0.231433		DR	IgD on IgD+ CD24+	0.0488014	0.205103	0.816735
DR	CD33 on CD33br HLA DR+	MR Egger	19.5463	13	0.107116		DR	IgD on IgD+ CD38-	-0.0574384	0.132442	0.674725
DR	CD33 on CD33br HLA DR+	Inverse variance weighted	24.9639	14	0.0349253		DR	IgD on IgD+ CD38- unsw mem	-0.0801547	0.149729	0.611671
DR	CD33 on CD33br HLA DR+ CD14-	MR Egger	17.8553	13	0.163091		DR	IgD on IgD+ CD38br	-0.0171918	0.0303327	0.579842
DR	CD33 on CD33br HLA DR+ CD14-	Inverse variance weighted	22.2027	14	0.0745451		DR	IgD on IgD+ CD38dim	-0.0090967	0.0223457	0.690566
DR	CD33 on CD33br HLA DR+ CD14dim	MR Egger	10.1804	12	0.600136		DR	IgD on transitional	-0.0249397	0.0283365	0.389789
DR	CD33 on CD33br HLA DR+ CD14dim	Inverse variance weighted	15.5187	13	0.2761		DR	IgD on unsw mem	-0.129463	0.187065	0.502061
DR	CD33 on CD33dim HLA DR-	MR Egger	6.1046	9	0.729405		DR	IgD+ %B cell	-0.0186526	0.04892	0.712917
DR	CD33 on CD33dim HLA DR-	Inverse variance weighted	6.49724	10	0.771902		DR	IgD+ %Lymphocyte	-0.0805882	0.0740642	0.302085
DR	CD33 on CD33dim HLA DR+ CD11b-	MR Egger	12.2579	14	0.585598		DR	IgD+ AC	-0.0238739	0.0470439	0.638519
DR	CD33 on CD33dim HLA DR+ CD11b-	Inverse variance weighted	12.759	15	0.620906		DR	IgD+ CD24- %B cell	-0.0116509	0.0399819	0.779188
DR	CD33 on CD33dim HLA DR+ CD11b+	MR Egger	17.1637	14	0.247557		DR	IgD+ CD24- %lymphocyte	-0.0235782	0.0661818	0.728382
DR	CD33 on CD33dim HLA DR+ CD11b+	Inverse variance weighted	17.3851	15	0.296369		DR	IgD+ CD24- AC	0.00916863	0.0490782	0.857961
DR	CD33 on CD66b++ myeloid cell	MR Egger	11.7231	11	0.384814		DR	IgD+ CD24+ %B cell	-0.0267295	0.0314208	0.423081
DR	CD33 on CD66b++ myeloid cell	Inverse variance weighted	12.074	12	0.439753		DR	IgD+ CD24+ %lymphocyte	-0.00173677	0.0577514	0.977172
DR	CD33 on Gr MDSC	MR Egger	9.56866	7	0.214363		DR	IgD+ CD24+ AC	0.00442603	0.0340252	0.898658
DR	CD33 on Gr MDSC	Inverse variance weighted	9.60688	8	0.293708		DR	IgD+ CD38- %B cell	0.0617543	0.0425599	0.184835
DR	CD33 on Im MDSC	MR Egger	11.2075	12	0.511228		DR	IgD+ CD38- %lymphocyte	0.0620044	0.0429767	0.176957
DR	CD33 on Im MDSC	Inverse variance weighted	11.8895	13	0.536722		DR	IgD+ CD38- AC	-0.204058	0.173855	0.284981
DR	CD33 on Mo MDSC	MR Egger	12.8997	9	0.167198		DR	IgD+ CD38br %B cell	-0.0507738	0.0293218	0.111255
DR	CD33 on Mo MDSC	Inverse variance weighted	12.9124	10	0.22861		DR	IgD+ CD38br %lymphocyte	-0.000197186	0.0310774	0.995051
DR	CD33br HLA DR+ AC	MR Egger	9.88981	13	0.70292		DR	IgD+ CD38br AC	0.0390827	0.037744	0.322678
DR	CD33br HLA DR+ AC	Inverse variance weighted	10.4945	14	0.725211		DR	IgD+ CD38dim %B cell	-0.0719062	0.0776468	0.406826
DR	CD33br HLA DR+ CD14- %CD33br HLA DR+	MR Egger	7.69525	6	0.261291		DR	IgD+ CD38dim %lymphocyte	-0.00767852	0.0327305	0.817323
DR	CD33br HLA DR+ CD14- %CD33br HLA DR+	Inverse variance weighted	7.69822	7	0.359955		DR	IgD+ CD38dim AC	0.0551229	0.0447275	0.249017
DR	CD33br HLA DR+ CD14- AC	MR Egger	11.1717	11	0.42899		DR	Im MDSC %CD33dim HLA DR- CD66b-	-0.0428293	0.0404959	0.330939
DR	CD33br HLA DR+ CD14- AC	Inverse variance weighted	13.2735	12	0.34948		DR	Im MDSC AC	-0.0038125	0.0617619	0.952504
DR	CD33br HLA DR+ CD14dim %CD33br HLA DR+	MR Egger	10.3177	8	0.243432		DR	Leukocyte AC	1.12651	0.394621	0.0189447
DR	CD33br HLA DR+ CD14dim %CD33br HLA DR+	Inverse variance weighted	14.7631	9	0.0976531		DR	Lymphocyte %leukocyte	0.00417553	0.0303193	0.893197
DR	CD33br HLA DR+ CD14dim AC	MR Egger	2.18214	8	0.974912		DR	Lymphocyte AC	0.322285	0.348392	0.407289
DR	CD33br HLA DR+ CD14dim AC	Inverse variance weighted	5.82824	9	0.756978		DR	Memory B cell %B cell	0.0286286	0.0251119	0.271048
DR	CD33dim HLA DR- AC	MR Egger	10.1995	11	0.512534		DR	Memory B cell %lymphocyte	0.0349088	0.0248519	0.187721
DR	CD33dim HLA DR- AC	Inverse variance weighted	10.2645	12	0.592765		DR	Memory B cell AC	-0.0248228	0.040064	0.558313
DR	CD33dim HLA DR+ CD11b- %CD33dim HLA DR+	MR Egger	5.83815	8	0.665356		DR	Mo MDSC AC	0.0855201	0.0391906	0.0516703
DR	CD33dim HLA DR+ CD11b- %CD33dim HLA DR+	Inverse variance weighted	9.13177	9	0.425201		DR	Monocyte AC	0.0331517	0.0405679	0.431164
DR	CD33dim HLA DR+ CD11b- AC	MR Egger	6.11798	11	0.865378		DR	Myeloid DC %DC	-1.10656e-05	0.0224187	0.999614
DR	CD33dim HLA DR+ CD11b- AC	Inverse variance weighted	9.74192	12	0.63859		DR	Myeloid DC AC	-0.0401945	0.0265935	0.174431
DR	CD33dim HLA DR+ CD11b+ %CD33dim HLA DR+	MR Egger	13.7822	10	0.183161		DR	Naive-mature B cell %B cell	-0.0137352	0.0224885	0.549932
DR	CD33dim HLA DR+ CD11b+ %CD33dim HLA DR+	Inverse variance weighted	16.2826	11	0.130958		DR	Naive-mature B cell %lymphocyte	0.0408925	0.0478808	0.415232
DR	CD33dim HLA DR+ CD11b+ AC	MR Egger	11.7882	16	0.758427		DR	Naive-mature B cell AC	0.114704	0.048933	0.0437251
DR	CD33dim HLA DR+ CD11b+ AC	Inverse variance weighted	13.3743	17	0.710792		DR	Naive CD8br %CD8br	0.0205596	0.0306126	0.518701
DR	CD34 on HSC	MR Egger	9.45753	7	0.221454		DR	Naive CD4+ %T cell	-0.0249117	0.0440639	0.582249
DR	CD34 on HSC	Inverse variance weighted	9.59823	8	0.294365		DR	Naive CD4+ %CD4+	-0.0911785	0.154138	0.561944
DR	CD38 on CD20-	MR Egger	3.85662	5	0.570238		DR	Naive CD4+ AC	-0.0349689	0.54198	0.950139
DR	CD38 on CD20-	Inverse variance weighted	3.99734	6	0.677037		DR	Naive CD8br %T cell	-0.058037	0.0502764	0.267678
DR	CD38 on CD3- CD19-	MR Egger	6.94952	7	0.434155		DR	Naive CD8br AC	0.118179	0.112848	0.31407
DR	CD38 on CD3- CD19-	Inverse variance weighted	7.38473	8	0.495748		DR	Naive DN (CD4-CD8-) %DN	0.0178993	0.0309522	0.577252
DR	CD38 on IgD- CD38br	Inverse variance weighted	0.0388436	1	0.843759		DR	Naive DN (CD4-CD8-) %T cell	0.0810946	0.224617	0.730445
DR	CD38 on IgD- CD38dim	MR Egger	2.77007	6	0.837103		DR	Naive DN (CD4-CD8-) AC	0.0855481	0.116025	0.488742
DR	CD38 on IgD- CD38dim	Inverse variance weighted	2.77027	7	0.90541		DR	NK %CD3- lymphocyte	-0.0298443	0.028539	0.313402
DR	CD38 on IgD+	MR Egger	10.3902	6	0.109154		DR	NK %lymphocyte	0.034635	0.0391785	0.399678
DR	CD38 on IgD+	Inverse variance weighted	11.4049	7	0.121908		DR	NK AC	0.0392597	0.0778405	0.624934
DR	CD38 on IgD+ CD24-	MR Egger	2.49298	9	0.981072		DR	NKT %lymphocyte	-0.0101026	0.0308315	0.747409
DR	CD38 on IgD+ CD24-	Inverse variance weighted	4.69839	10	0.910394		DR	NKT %T cell	0.0127649	0.0283062	0.657125
DR	CD38 on IgD+ CD38br	MR Egger	6.25523	6	0.395215		DR	NKT AC	-0.00160705	0.0252887	0.949961
DR	CD38 on IgD+ CD38br	Inverse variance weighted	6.26013	7	0.509726		DR	PB/PC %B cell	0.0133925	0.0305523	0.667383
DR	CD38 on IgD+ CD38dim	MR Egger	16.4479	12	0.171573		DR	PB/PC %lymphocyte	-0.0583735	0.0447983	0.249342
DR	CD38 on IgD+ CD38dim	Inverse variance weighted	16.8698	13	0.205323		DR	PB/PC AC	-0.00832647	0.0355088	0.822401
DR	CD38 on naive-mature B cell	MR Egger	5.88927	11	0.880649		DR	PDL-1 on CD14- CD16-	0.0150533	0.0327547	0.65805
DR	CD38 on naive-mature B cell	Inverse variance weighted	9.24874	12	0.681551		DR	PDL-1 on CD14- CD16+ monocyte	-0.0102988	0.0334053	0.764871
DR	CD38 on PB/PC	MR Egger	4.51878	5	0.477374		DR	PDL-1 on CD14+ CD16- monocyte	0.0323724	0.0430026	0.476118
DR	CD38 on PB/PC	Inverse variance weighted	4.52877	6	0.605505		DR	PDL-1 on CD14+ CD16+ monocyte	0.0184254	0.0303878	0.557801
DR	CD38 on transitional	MR Egger	8.4256	12	0.75105		DR	PDL-1 on monocyte	0.0203906	0.0293979	0.510281
DR	CD38 on transitional	Inverse variance weighted	10.3897	13	0.6618		DR	Plasmacytoid DC %DC	-0.0231515	0.0251953	0.377866
DR	CD39 on CD39+ activated Treg	MR Egger	12.3632	12	0.416966		DR	Plasmacytoid DC AC	0.0131855	0.0274174	0.640924
DR	CD39 on CD39+ activated Treg	Inverse variance weighted	12.4439	13	0.491625		DR	Resting Treg % CD4 Treg	-0.261852	0.152646	0.111949
DR	CD39 on CD39+ CD4+	MR Egger	7.80095	11	0.731015		DR	Resting Treg %CD4	-0.16731	0.0799218	0.0537161
DR	CD39 on CD39+ CD4+	Inverse variance weighted	8.90794	12	0.710773		DR	Resting Treg AC	-0.092603	0.100831	0.372942
DR	CD39 on CD39+ CD8br	MR Egger	5.21852	7	0.633315		DR	Secreting Treg % CD4 Treg	-0.0100146	0.025384	0.700115
DR	CD39 on CD39+ CD8br	Inverse variance weighted	7.08444	8	0.52755		DR	Secreting Treg %CD4	0.00828681	0.0318918	0.799391
DR	CD39 on CD39+ secreting Treg	MR Egger	29.8687	11	0.00166156		DR	Secreting Treg AC	0.0867023	0.0638508	0.216642
DR	CD39 on CD39+ secreting Treg	Inverse variance weighted	29.9643	12	0.00282717		DR	SSC-A on B cell	-0.00477194	0.052148	0.930068
DR	CD39 on granulocyte	MR Egger	10.4705	11	0.488626		DR	SSC-A on CD14+ monocyte	0.00909487	0.0195278	0.649109
DR	CD39 on granulocyte	Inverse variance weighted	11.5098	12	0.485807		DR	SSC-A on CD4+	0.15257	0.124447	0.24195
DR	CD39 on monocyte	MR Egger	11.2955	10	0.334961		DR	SSC-A on CD8br	-0.0430952	0.156169	0.789579
DR	CD39 on monocyte	Inverse variance weighted	12.5087	11	0.326642		DR	SSC-A on granulocyte	-0.0352272	0.0384219	0.378883
DR	CD39+ activated Treg %activated Treg	MR Egger	18.1559	9	0.0334074		DR	SSC-A on HLA DR+ CD4+	-0.100064	0.257246	0.705443
DR	CD39+ activated Treg %activated Treg	Inverse variance weighted	18.5786	10	0.0459526		DR	SSC-A on HLA DR+ CD8br	0.0303753	0.109331	0.787421
DR	CD39+ activated Treg %CD4 Treg	MR Egger	12.4845	9	0.18735		DR	SSC-A on HLA DR+ NK	-0.00800127	0.0234544	0.739424
DR	CD39+ activated Treg %CD4 Treg	Inverse variance weighted	12.5047	10	0.252695		DR	SSC-A on HLA DR+ T cell	0.0626632	0.124755	0.626339
DR	CD39+ activated Treg AC	MR Egger	9.89632	21	0.980227		DR	SSC-A on lymphocyte	0.186657	0.448764	0.689912
DR	CD39+ activated Treg AC	Inverse variance weighted	10.5298	22	0.980832		DR	SSC-A on monocyte	0.00892023	0.0235262	0.712495
DR	CD39+ CD4+ %CD4+	MR Egger	32.4897	15	0.00551865		DR	SSC-A on myeloid DC	0.207107	0.0957335	0.0737328
DR	CD39+ CD4+ %CD4+	Inverse variance weighted	32.7707	16	0.00792456		DR	SSC-A on NK	-0.0275657	0.0312548	0.398499
DR	CD39+ CD4+ %T cell	MR Egger	18.6635	16	0.286501		DR	SSC-A on NKT	0.0872049	0.0637272	0.208376
DR	CD39+ CD4+ %T cell	Inverse variance weighted	19.0455	17	0.325928		DR	SSC-A on plasmacytoid DC	0.0431016	0.0448407	0.357096
DR	CD39+ CD4+ AC	MR Egger	14.4993	14	0.413216		DR	SSC-A on T cell	0.000224113	0.0892566	0.998042
DR	CD39+ CD4+ AC	Inverse variance weighted	15.0302	15	0.449244		DR	Sw mem %B cell	0.0277819	0.0915838	0.771866
DR	CD39+ CD8br %CD8br	MR Egger	5.00737	8	0.756788		DR	Sw mem %lymphocyte	0.00399577	0.0809762	0.962023
DR	CD39+ CD8br %CD8br	Inverse variance weighted	8.51908	9	0.482796		DR	Sw mem AC	0.0165669	0.0259752	0.535587
DR	CD39+ CD8br %T cell	MR Egger	17.7741	10	0.0588952		DR	T cell %leukocyte	0.00444758	0.0305648	0.887197
DR	CD39+ CD8br %T cell	Inverse variance weighted	17.9162	11	0.0835454		DR	T cell %lymphocyte	-0.182317	0.135722	0.21603
DR	CD39+ CD8br AC	MR Egger	6.61607	12	0.881908		DR	T cell AC	-0.0654866	0.267118	0.818397
DR	CD39+ CD8br AC	Inverse variance weighted	10.5317	13	0.649986		DR	T/B	-0.0303378	0.0226556	0.207557
DR	CD39+ resting Treg % CD4 Treg	MR Egger	23.7476	16	0.0951643		DR	TCRgd %lymphocyte	0.0908079	0.0697086	0.240447
DR	CD39+ resting Treg % CD4 Treg	Inverse variance weighted	23.7551	17	0.126243		DR	TCRgd %T cell	0.0114298	0.0528955	0.836083
DR	CD39+ resting Treg %resting Treg	MR Egger	20.935	14	0.10331		DR	TCRgd AC	0.0525773	0.0384071	0.208215
DR	CD39+ resting Treg %resting Treg	Inverse variance weighted	21.2631	15	0.128633		DR	TD CD8br %CD8br	0.160331	0.123756	0.251716
DR	CD39+ resting Treg AC	MR Egger	19.5426	14	0.145236		DR	TD CD4+ %CD4+	0.345177	0.162816	0.0668212
DR	CD39+ resting Treg AC	Inverse variance weighted	20.9382	15	0.138814		DR	TD CD4+ %T cell	0.356281	0.174997	0.0761532
DR	CD39+ secreting Treg AC	MR Egger	9.82321	12	0.631467		DR	TD CD4+ AC	0.0885886	0.137638	0.565631
DR	CD39+ secreting Treg AC	Inverse variance weighted	9.82401	13	0.708259		DR	TD CD8br %T cell	0.0512911	0.129492	0.718525
DR	CD39+ secreting Treg %CD4 Treg	MR Egger	12.9881	9	0.163145		DR	TD CD8br AC	0.0164694	0.15593	0.91999
DR	CD39+ secreting Treg %CD4 Treg	Inverse variance weighted	13.1934	10	0.213061		DR	TD DN (CD4-CD8-) %DN	-0.0245239	0.0222435	0.287612
DR	CD39+ secreting Treg %secreting Treg	MR Egger	24.6101	11	0.0103925		DR	TD DN (CD4-CD8-) %T cell	-0.102874	0.0563207	0.0977205
DR	CD39+ secreting Treg %secreting Treg	Inverse variance weighted	24.6121	12	0.0167718		DR	TD DN (CD4-CD8-) AC	-0.00678248	0.0303269	0.830453
DR	CD4 on activated & secreting Treg	MR Egger	14.8138	9	0.0961785		DR	Transitional %B cell	-0.0378178	0.0416115	0.398474
DR	CD4 on activated & secreting Treg	Inverse variance weighted	14.9911	10	0.132388		DR	Transitional %lymphocyte	-0.0217055	0.0939106	0.820812
DR	CD4 on activated Treg	MR Egger	3.96402	3	0.265375		DR	Transitional AC	0.0347664	0.0290528	0.248868
DR	CD4 on activated Treg	Inverse variance weighted	5.00591	4	0.286691		DR	Unsw mem %B cell	0.000723504	0.019709	0.971201
DR	CD4 on CD28+ CD4+	MR Egger	18.0693	8	0.0207128		DR	Unsw Mem %lymphocyte	0.0183255	0.0257635	0.489468
DR	CD4 on CD28+ CD4+	Inverse variance weighted	24.7083	9	0.00331142		DR	Unsw mem AC	0.0264774	0.0337379	0.452734
DR	CD4 on CD39+ activated Treg	MR Egger	60.868	6	2.99845e-11
DR	CD4 on CD39+ activated Treg	Inverse variance weighted	62.0796	7	5.79489e-11
DR	CD4 on CD39+ CD4+	MR Egger	17.8311	14	0.214582
DR	CD4 on CD39+ CD4+	Inverse variance weighted	21.4772	15	0.122262
DR	CD4 on CD39+ resting Treg	MR Egger	1.06711	2	0.586515
DR	CD4 on CD39+ resting Treg	Inverse variance weighted	4.80725	3	0.186467
DR	CD4 on CD39+ secreting Treg	MR Egger	175.993	13	1.1134e-30
DR	CD4 on CD39+ secreting Treg	Inverse variance weighted	182.472	14	2.03959e-31
DR	CD4 on CD4 Treg	MR Egger	28.2619	12	0.00506402
DR	CD4 on CD4 Treg	Inverse variance weighted	28.353	13	0.008077
DR	CD4 on CD4+	MR Egger	85.527	7	1.02252e-15
DR	CD4 on CD4+	Inverse variance weighted	88.7582	8	8.30715e-16
DR	CD4 on CD45RA+ CD4+	MR Egger	81.9267	7	5.57079e-15
DR	CD4 on CD45RA+ CD4+	Inverse variance weighted	82.1131	8	1.83424e-14
DR	CD4 on CM CD4 +	MR Egger	92.9006	6	7.56003e-18
DR	CD4 on CM CD4 +	Inverse variance weighted	95.0553	7	1.12915e-17
DR	CD4 on EM CD4+	MR Egger	236.307	6	3.45045e-48
DR	CD4 on EM CD4+	Inverse variance weighted	236.552	7	2.01042e-47
DR	CD4 on HLA DR+ CD4+	MR Egger	51.7196	7	6.63071e-09
DR	CD4 on HLA DR+ CD4+	Inverse variance weighted	54.9168	8	4.58236e-09
DR	CD4 on monocyte	MR Egger	5.63248	6	0.465592
DR	CD4 on monocyte	Inverse variance weighted	5.64374	7	0.581907
DR	CD4 on naive CD4+	MR Egger	26.9742	12	0.00779343
DR	CD4 on naive CD4+	Inverse variance weighted	28.7974	13	0.00699306
DR	CD4 on resting Treg	MR Egger	12.6269	4	0.0132502
DR	CD4 on resting Treg	Inverse variance weighted	12.64	5	0.0269965
DR	CD4 on secreting Treg	MR Egger	21.7815	11	0.0261215
DR	CD4 on secreting Treg	Inverse variance weighted	28.8196	12	0.00419024
DR	CD4 on TD CD4+	MR Egger	3.70641	8	0.882593
DR	CD4 on TD CD4+	Inverse variance weighted	4.16028	9	0.90055
DR	CD4 Treg %CD4	MR Egger	9.16496	8	0.328572
DR	CD4 Treg %CD4	Inverse variance weighted	9.29503	9	0.410498
DR	CD4 Treg %T cell	MR Egger	4.83769	6	0.564793
DR	CD4 Treg %T cell	Inverse variance weighted	4.8505	7	0.678201
DR	CD4 Treg AC	MR Egger	18.5616	9	0.0291899
DR	CD4 Treg AC	Inverse variance weighted	18.5917	10	0.0457662
DR	CD4/CD8br	MR Egger	9.27054	3	0.025902
DR	CD4/CD8br	Inverse variance weighted	9.78723	4	0.0441685
DR	CD4+ %leukocyte	MR Egger	2.55016	3	0.466294
DR	CD4+ %leukocyte	Inverse variance weighted	2.6349	4	0.620653
DR	CD4+ %T cell	MR Egger	7.1536	7	0.413065
DR	CD4+ %T cell	Inverse variance weighted	7.47869	8	0.485972
DR	CD4+ AC	MR Egger	309.929	10	1.23555e-60
DR	CD4+ AC	Inverse variance weighted	316.561	11	2.82255e-61
DR	CD4+ CD8dim %leukocyte	MR Egger	32.4092	9	0.000169159
DR	CD4+ CD8dim %leukocyte	Inverse variance weighted	35.2667	10	0.000112431
DR	CD4+ CD8dim %lymphocyte	MR Egger	21.4282	8	0.00609279
DR	CD4+ CD8dim %lymphocyte	Inverse variance weighted	29.6278	9	0.000507472
DR	CD4+ CD8dim AC	MR Egger	17.0344	6	0.00915766
DR	CD4+ CD8dim AC	Inverse variance weighted	27.9696	7	0.000222703
DR	CD40 on CD14- CD16+ monocyte	MR Egger	13.1274	12	0.35985
DR	CD40 on CD14- CD16+ monocyte	Inverse variance weighted	17.5096	13	0.177042
DR	CD40 on CD14+ CD16- monocyte	MR Egger	24.3745	11	0.0112434
DR	CD40 on CD14+ CD16- monocyte	Inverse variance weighted	24.5504	12	0.0171031
DR	CD40 on CD14+ CD16+ monocyte	MR Egger	12.3373	9	0.194953
DR	CD40 on CD14+ CD16+ monocyte	Inverse variance weighted	13.8739	10	0.178819
DR	CD40 on monocytes	MR Egger	31.8339	14	0.00422958
DR	CD40 on monocytes	Inverse variance weighted	31.8937	15	0.00665605
DR	CD45 on B cell	MR Egger	89.1421	6	4.5666e-17
DR	CD45 on B cell	Inverse variance weighted	93.3569	7	2.52577e-17
DR	CD45 on basophil	MR Egger	9.25402	6	0.159788
DR	CD45 on basophil	Inverse variance weighted	10.652	7	0.154534
DR	CD45 on CD14+ monocyte	MR Egger	6.49371	6	0.370211
DR	CD45 on CD14+ monocyte	Inverse variance weighted	6.50715	7	0.48193
DR	CD45 on CD33- HLA DR-	MR Egger	6.66278	6	0.353162
DR	CD45 on CD33- HLA DR-	Inverse variance weighted	6.89011	7	0.440411
DR	CD45 on CD33- HLA DR+	MR Egger	12.6896	9	0.177162
DR	CD45 on CD33- HLA DR+	Inverse variance weighted	14.9869	10	0.132542
DR	CD45 on CD33br HLA DR+	MR Egger	7.2274	7	0.405593
DR	CD45 on CD33br HLA DR+	Inverse variance weighted	7.36898	8	0.497395
DR	CD45 on CD33br HLA DR+ CD14-	MR Egger	4.29677	9	0.890817
DR	CD45 on CD33br HLA DR+ CD14-	Inverse variance weighted	4.62149	10	0.914988
DR	CD45 on CD33br HLA DR+ CD14dim	MR Egger	0.471528	3	0.925101
DR	CD45 on CD33br HLA DR+ CD14dim	Inverse variance weighted	0.661815	4	0.955953
DR	CD45 on CD33dim HLA DR-	MR Egger	1.03062	2	0.597317
DR	CD45 on CD33dim HLA DR-	Inverse variance weighted	2.29531	3	0.513419
DR	CD45 on CD33dim HLA DR+ CD11b-	MR Egger	3.29872	5	0.654038
DR	CD45 on CD33dim HLA DR+ CD11b-	Inverse variance weighted	3.84767	6	0.697282
DR	CD45 on CD4+	MR Egger	413.574	6	3.37111e-86
DR	CD45 on CD4+	Inverse variance weighted	445.605	7	3.90041e-92
DR	CD45 on CD66b++ myelod cell	MR Egger	5.68555	4	0.223895
DR	CD45 on CD66b++ myelod cell	Inverse variance weighted	7.80297	5	0.167434
DR	CD45 on CD8br	MR Egger	7.03972	5	0.217703
DR	CD45 on CD8br	Inverse variance weighted	7.71638	6	0.259627
DR	CD45 on Gr MDSC	MR Egger	1.54451	5	0.907877
DR	CD45 on Gr MDSC	Inverse variance weighted	4.63599	6	0.591273
DR	CD45 on granulocyte	MR Egger	9.92787	6	0.127723
DR	CD45 on granulocyte	Inverse variance weighted	10.4203	7	0.165981
DR	CD45 on HLA DR+ CD4+	MR Egger	310.896	5	4.54581e-65
DR	CD45 on HLA DR+ CD4+	Inverse variance weighted	336.992	6	9.56084e-70
DR	CD45 on HLA DR+ CD8br	MR Egger	4.63207	6	0.591792
DR	CD45 on HLA DR+ CD8br	Inverse variance weighted	13.1816	7	0.0678048
DR	CD45 on HLA DR+ NK	MR Egger	2.8315	3	0.418341
DR	CD45 on HLA DR+ NK	Inverse variance weighted	2.86449	4	0.580753
DR	CD45 on HLA DR+ T cell	MR Egger	14.4179	7	0.0442293
DR	CD45 on HLA DR+ T cell	Inverse variance weighted	14.4621	8	0.070487
DR	CD45 on Im MDSC	MR Egger	2.41344	1	0.120297
DR	CD45 on Im MDSC	Inverse variance weighted	4.36309	2	0.112867
DR	CD45 on lymphocyte	MR Egger	21.3427	9	0.0112126
DR	CD45 on lymphocyte	Inverse variance weighted	25.2094	10	0.00496249
DR	CD45 on lymphocyte_duplicate	MR Egger	9.29674	7	0.232047
DR	CD45 on lymphocyte_duplicate	Inverse variance weighted	10.0761	8	0.259728
DR	CD45 on Mo MDSC	MR Egger	3.29296	3	0.348624
DR	CD45 on Mo MDSC	Inverse variance weighted	5.82285	4	0.212774
DR	CD45 on NK	MR Egger	13.0543	13	0.443623
DR	CD45 on NK	Inverse variance weighted	16.5009	14	0.283753
DR	CD45 on NKT	MR Egger	1.38894	5	0.925519
DR	CD45 on NKT	Inverse variance weighted	1.44328	6	0.963173
DR	CD45 on T cell	MR Egger	46.8346	6	2.01876e-08
DR	CD45 on T cell	Inverse variance weighted	47.0009	7	5.57983e-08
DR	CD45RA- CD28- CD8br %CD8br	MR Egger	70.5759	13	6.28728e-10
DR	CD45RA- CD28- CD8br %CD8br	Inverse variance weighted	70.778	14	1.39484e-09
DR	CD45RA- CD28- CD8br %T cell	MR Egger	23.8346	19	0.202572
DR	CD45RA- CD28- CD8br %T cell	Inverse variance weighted	24.2346	20	0.232296
DR	CD45RA- CD28- CD8br AC	MR Egger	172.19	40	2.48528e-18
DR	CD45RA- CD28- CD8br AC	Inverse variance weighted	182.556	41	9.02659e-20
DR	CD45RA- CD4+ %CD4+	MR Egger	276.127	13	2.33592e-51
DR	CD45RA- CD4+ %CD4+	Inverse variance weighted	285.297	14	1.36594e-52
DR	CD45RA- CD4+ %T cell	MR Egger	267.91	9	1.63741e-52
DR	CD45RA- CD4+ %T cell	Inverse variance weighted	269.252	10	4.80723e-52
DR	CD45RA- CD4+ AC	MR Egger	16.424	8	0.0366976
DR	CD45RA- CD4+ AC	Inverse variance weighted	18.3203	9	0.031634
DR	CD45RA on CD39+ resting Treg	MR Egger	10.247	13	0.673624
DR	CD45RA on CD39+ resting Treg	Inverse variance weighted	10.4006	14	0.732348
DR	CD45RA on naive CD4+	MR Egger	14.231	13	0.357782
DR	CD45RA on naive CD4+	Inverse variance weighted	15.0228	14	0.376598
DR	CD45RA on naive CD8br	MR Egger	8.83254	11	0.637347
DR	CD45RA on naive CD8br	Inverse variance weighted	10.0683	12	0.609972
DR	CD45RA on resting Treg	MR Egger	7.24346	5	0.203154
DR	CD45RA on resting Treg	Inverse variance weighted	7.88936	6	0.246321
DR	CD45RA on TD CD8br	MR Egger	12.6447	5	0.0269456
DR	CD45RA on TD CD8br	Inverse variance weighted	12.6487	6	0.0489669
DR	CD45RA+ CD28- CD8br %CD8br	MR Egger	3.1514	6	0.789618
DR	CD45RA+ CD28- CD8br %CD8br	Inverse variance weighted	3.20804	7	0.865113
DR	CD45RA+ CD28- CD8br %T cell	MR Egger	188.127	17	6.88536e-31
DR	CD45RA+ CD28- CD8br %T cell	Inverse variance weighted	217.782	18	2.70745e-36
DR	CD45RA+ CD28- CD8br AC	MR Egger	182.171	182	0.482481
DR	CD45RA+ CD28- CD8br AC	Inverse variance weighted	182.322	183	0.500249
DR	CD45RA+ CD8br %CD8br	MR Egger	7.67363	9	0.567341
DR	CD45RA+ CD8br %CD8br	Inverse variance weighted	7.8694	10	0.641593
DR	CD45RA+ CD8br %T cell	MR Egger	86.7276	9	7.36684e-15
DR	CD45RA+ CD8br %T cell	Inverse variance weighted	87.5014	10	1.67353e-14
DR	CD45RA+ CD8br AC	MR Egger	317.153	7	1.30895e-64
DR	CD45RA+ CD8br AC	Inverse variance weighted	347.743	8	2.74563e-70
DR	CD4RA on TD CD4+	MR Egger	14.6078	9	0.102289
DR	CD4RA on TD CD4+	Inverse variance weighted	15.5195	10	0.114238
DR	CD62L- CD86+ myeloid DC %DC	MR Egger	9.18894	7	0.239374
DR	CD62L- CD86+ myeloid DC %DC	Inverse variance weighted	9.58027	8	0.295729
DR	CD62L- CD86+ myeloid DC AC	MR Egger	9.18523	8	0.326912
DR	CD62L- CD86+ myeloid DC AC	Inverse variance weighted	9.24541	9	0.414937
DR	CD62L- DC %DC	MR Egger	4.68217	6	0.585174
DR	CD62L- DC %DC	Inverse variance weighted	5.02382	7	0.657056
DR	CD62L- DC AC	MR Egger	6.97574	7	0.43141
DR	CD62L- DC AC	Inverse variance weighted	8.02762	8	0.430777
DR	CD62L- HLA DR++ monocyte %monocyte	MR Egger	3.18357	3	0.36418
DR	CD62L- HLA DR++ monocyte %monocyte	Inverse variance weighted	4.22911	4	0.375887
DR	CD62L- HLA DR++ monocyte AC	MR Egger	0.984439	4	0.912146
DR	CD62L- HLA DR++ monocyte AC	Inverse variance weighted	2.66776	5	0.751045
DR	CD62L- monocyte %monocyte	MR Egger	6.10276	11	0.866421
DR	CD62L- monocyte %monocyte	Inverse variance weighted	6.50353	12	0.888606
DR	CD62L- monocyte AC	MR Egger	5.22484	5	0.389062
DR	CD62L- monocyte AC	Inverse variance weighted	6.63686	6	0.355738
DR	CD62L- myeloid DC %DC	MR Egger	10.9157	9	0.281534
DR	CD62L- myeloid DC %DC	Inverse variance weighted	10.9215	10	0.363666
DR	CD62L- myeloid DC AC	MR Egger	6.52361	6	0.367155
DR	CD62L- myeloid DC AC	Inverse variance weighted	6.83917	7	0.445815
DR	CD62L- plasmacytoid DC %DC	MR Egger	2.47821	5	0.779773
DR	CD62L- plasmacytoid DC %DC	Inverse variance weighted	2.87938	6	0.823826
DR	CD62L- plasmacytoid DC AC	MR Egger	17.7804	11	0.0868189
DR	CD62L- plasmacytoid DC AC	Inverse variance weighted	21.7888	12	0.0399557
DR	CD62L on CD62L+ DC	MR Egger	10.9745	14	0.688039
DR	CD62L on CD62L+ DC	Inverse variance weighted	13.2504	15	0.582962
DR	CD62L on CD62L+ myeloid DC	MR Egger	6.59171	7	0.472591
DR	CD62L on CD62L+ myeloid DC	Inverse variance weighted	6.95005	8	0.542031
DR	CD62L on CD62L+ plasmacytoid DC	MR Egger	1.63469	7	0.977277
DR	CD62L on CD62L+ plasmacytoid DC	Inverse variance weighted	1.97133	8	0.981878
DR	CD62L on granulocyte	MR Egger	6.00956	6	0.42212
DR	CD62L on granulocyte	Inverse variance weighted	7.40087	7	0.388367
DR	CD62L on monocyte	MR Egger	9.39403	9	0.401725
DR	CD62L on monocyte	Inverse variance weighted	9.40235	10	0.494391
DR	CD64 on CD14- CD16-	MR Egger	198.352	7	2.56375e-39
DR	CD64 on CD14- CD16-	Inverse variance weighted	439.949	8	5.26172e-90
DR	CD64 on CD14- CD16+ monocyte	MR Egger	46.6285	12	5.40506e-06
DR	CD64 on CD14- CD16+ monocyte	Inverse variance weighted	48.0844	13	6.33056e-06
DR	CD64 on CD14+ CD16- monocyte	MR Egger	19.2658	19	0.439907
DR	CD64 on CD14+ CD16- monocyte	Inverse variance weighted	19.3641	20	0.498288
DR	CD64 on CD14+ CD16+ monocyte	MR Egger	17.0827	16	0.380267
DR	CD64 on CD14+ CD16+ monocyte	Inverse variance weighted	19.0987	17	0.322898
DR	CD64 on monocyte	MR Egger	20.9617	17	0.228009
DR	CD64 on monocyte	Inverse variance weighted	24.473	18	0.140134
DR	CD66b on CD66b++ myeloid cell	MR Egger	29.0452	13	0.00644998
DR	CD66b on CD66b++ myeloid cell	Inverse variance weighted	33.543	14	0.00240411
DR	CD66b on Gr MDSC	MR Egger	13.2002	9	0.153753
DR	CD66b on Gr MDSC	Inverse variance weighted	14.4687	10	0.152665
DR	CD66b++ myeloid cell AC	MR Egger	5.46314	3	0.14086
DR	CD66b++ myeloid cell AC	Inverse variance weighted	7.11964	4	0.129699
DR	CD8 on CD8br	MR Egger	50.668	11	4.7455e-07
DR	CD8 on CD8br	Inverse variance weighted	51.5684	12	7.39209e-07
DR	CD8 on CD28- CD8br	MR Egger	23.4442	11	0.0152909
DR	CD8 on CD28- CD8br	Inverse variance weighted	23.459	12	0.0240723
DR	CD8 on CD28+ CD45RA- CD8br	MR Egger	16.9619	6	0.00942435
DR	CD8 on CD28+ CD45RA- CD8br	Inverse variance weighted	21.9749	7	0.00256582
DR	CD8 on CD28+ CD45RA+ CD8br	MR Egger	71.4329	8	2.54655e-12
DR	CD8 on CD28+ CD45RA+ CD8br	Inverse variance weighted	73.1878	9	3.59849e-12
DR	CD8 on CD39+ CD8br	MR Egger	117.412	12	2.02539e-19
DR	CD8 on CD39+ CD8br	Inverse variance weighted	117.483	13	6.32031e-19
DR	CD8 on CM CD8br	MR Egger	15.6052	6	0.0160374
DR	CD8 on CM CD8br	Inverse variance weighted	19.5914	7	0.00652318
DR	CD8 on EM CD8br	MR Egger	20.775	12	0.0537736
DR	CD8 on EM CD8br	Inverse variance weighted	22.3503	13	0.0501666
DR	CD8 on HLA DR+ CD8br	MR Egger	179.082	8	1.60492e-34
DR	CD8 on HLA DR+ CD8br	Inverse variance weighted	261.039	9	4.64643e-51
DR	CD8 on naive CD8br	MR Egger	16.8915	5	0.00471033
DR	CD8 on naive CD8br	Inverse variance weighted	17.4314	6	0.00782202
DR	CD8 on NKT	MR Egger	410.209	7	1.5412e-84
DR	CD8 on NKT	Inverse variance weighted	412.191	8	4.61682e-84
DR	CD8 on TD CD8br	MR Egger	48.6701	8	7.35383e-08
DR	CD8 on TD CD8br	Inverse variance weighted	57.6206	9	3.84309e-09
DR	CD80 on CD62L+ myeloid DC	MR Egger	5.98106	10	0.816852
DR	CD80 on CD62L+ myeloid DC	Inverse variance weighted	5.98113	11	0.874621
DR	CD80 on CD62L+ plasmacytoid DC	MR Egger	14.3719	7	0.0449489
DR	CD80 on CD62L+ plasmacytoid DC	Inverse variance weighted	14.4628	8	0.0704727
DR	CD80 on granulocyte	MR Egger	14.7016	20	0.793218
DR	CD80 on granulocyte	Inverse variance weighted	15.516	21	0.7962
DR	CD80 on monocyte	MR Egger	13.7941	11	0.2446
DR	CD80 on monocyte	Inverse variance weighted	13.911	12	0.306429
DR	CD80 on myeloid DC	MR Egger	9.72706	12	0.639892
DR	CD80 on myeloid DC	Inverse variance weighted	10.2884	13	0.670197
DR	CD80 on plasmacytoid DC	MR Egger	14.3721	7	0.0449453
DR	CD80 on plasmacytoid DC	Inverse variance weighted	14.4606	8	0.0705214
DR	CD86 on CD62L+ myeloid DC	MR Egger	2.26426	5	0.811501
DR	CD86 on CD62L+ myeloid DC	Inverse variance weighted	4.97379	6	0.547179
DR	CD86 on granulocyte	MR Egger	12.1122	8	0.146267
DR	CD86 on granulocyte	Inverse variance weighted	12.1139	9	0.206965
DR	CD86 on monocyte	MR Egger	8.78241	4	0.0667744
DR	CD86 on monocyte	Inverse variance weighted	10.9489	5	0.0524027
DR	CD86 on myeloid DC	MR Egger	9.94465	8	0.268933
DR	CD86 on myeloid DC	Inverse variance weighted	15.995	9	0.0669863
DR	CD86+ myeloid DC %DC	MR Egger	13.156	9	0.155674
DR	CD86+ myeloid DC %DC	Inverse variance weighted	15.11	10	0.128102
DR	CD86+ myeloid DC AC	MR Egger	6.75906	6	0.343705
DR	CD86+ myeloid DC AC	Inverse variance weighted	6.83191	7	0.446588
DR	CD86+ plasmacytoid DC %DC	MR Egger	14.7622	14	0.394604
DR	CD86+ plasmacytoid DC %DC	Inverse variance weighted	15.9292	15	0.386773
DR	CD86+ plasmacytoid DC AC	MR Egger	9.05059	10	0.527309
DR	CD86+ plasmacytoid DC AC	Inverse variance weighted	10.9633	11	0.446339
DR	CD8br %leukocyte	MR Egger	189.171	6	3.81834e-38
DR	CD8br %leukocyte	Inverse variance weighted	192.957	7	3.55354e-38
DR	CD8br %T cell	MR Egger	193.824	6	3.91058e-39
DR	CD8br %T cell	Inverse variance weighted	228.775	7	9.03517e-46
DR	CD8br AC	MR Egger	5.52721	10	0.853299
DR	CD8br AC	Inverse variance weighted	8.98841	11	0.622962
DR	CD8br and CD8dim %leukocyte	MR Egger	30.8201	6	2.74342e-05
DR	CD8br and CD8dim %leukocyte	Inverse variance weighted	31.4617	7	5.10919e-05
DR	CD8br NKT %lymphocyte	MR Egger	384.097	10	2.27485e-76
DR	CD8br NKT %lymphocyte	Inverse variance weighted	395.039	11	6.91303e-78
DR	CD8br NKT %T cell	MR Egger	29.9111	12	0.00287973
DR	CD8br NKT %T cell	Inverse variance weighted	30.2832	13	0.00428651
DR	CD8br NKT AC	MR Egger	383.753	12	1.0385e-74
DR	CD8br NKT AC	Inverse variance weighted	388.83	13	5.10386e-75
DR	CD8dim %leukocyte	MR Egger	3.84219	9	0.921489
DR	CD8dim %leukocyte	Inverse variance weighted	3.95638	10	0.949293
DR	CD8dim %T cell	MR Egger	1.4205	8	0.993951
DR	CD8dim %T cell	Inverse variance weighted	1.44252	9	0.997551
DR	CD8dim AC	MR Egger	5.20898	9	0.815723
DR	CD8dim AC	Inverse variance weighted	5.66243	10	0.842782
DR	CD8dim NKT %lymphocyte	MR Egger	9.28885	12	0.67808
DR	CD8dim NKT %lymphocyte	Inverse variance weighted	9.43615	13	0.739264
DR	CD8dim NKT %T cell	MR Egger	9.10094	11	0.612576
DR	CD8dim NKT %T cell	Inverse variance weighted	9.32288	12	0.675132
DR	CD8dim NKT AC	MR Egger	13.5835	15	0.557326
DR	CD8dim NKT AC	Inverse variance weighted	13.9459	16	0.602742
DR	CM CD8br %CD8br	MR Egger	16.7255	14	0.271104
DR	CM CD8br %CD8br	Inverse variance weighted	19.7153	15	0.183127
DR	CM CD4+ %CD4+	MR Egger	14.3207	15	0.501356
DR	CM CD4+ %CD4+	Inverse variance weighted	14.323	16	0.574665
DR	CM CD4+ %T cell	MR Egger	11.9508	9	0.216096
DR	CM CD4+ %T cell	Inverse variance weighted	12.9244	10	0.227927
DR	CM CD4+ AC	MR Egger	204.292	9	4.16966e-39
DR	CM CD4+ AC	Inverse variance weighted	215.834	10	7.95432e-41
DR	CM CD8br %T cell	MR Egger	9.01157	5	0.108604
DR	CM CD8br %T cell	Inverse variance weighted	10.3531	6	0.11055
DR	CM CD8br AC	MR Egger	53.1985	7	3.38719e-09
DR	CM CD8br AC	Inverse variance weighted	53.916	8	7.16723e-09
DR	CM DN (CD4-CD8-) %DN	MR Egger	4.27788	2	0.117779
DR	CM DN (CD4-CD8-) %DN	Inverse variance weighted	4.439	3	0.217796
DR	CM DN (CD4-CD8-) %T cell	MR Egger	1.04381	1	0.306937
DR	CM DN (CD4-CD8-) %T cell	Inverse variance weighted	1.32877	2	0.51459
DR	CX3CR1 on CD14- CD16-	MR Egger	9.83982	5	0.0799033
DR	CX3CR1 on CD14- CD16-	Inverse variance weighted	9.98332	6	0.125356
DR	CX3CR1 on CD14- CD16+ monocyte	MR Egger	4.31416	7	0.742964
DR	CX3CR1 on CD14- CD16+ monocyte	Inverse variance weighted	7.54281	8	0.479352
DR	CX3CR1 on CD14+ CD16- monocyte	MR Egger	15.6475	15	0.405861
DR	CX3CR1 on CD14+ CD16- monocyte	Inverse variance weighted	15.7248	16	0.472326
DR	CX3CR1 on CD14+ CD16+ monocyte	MR Egger	20.2452	15	0.162728
DR	CX3CR1 on CD14+ CD16+ monocyte	Inverse variance weighted	20.8974	16	0.182488
DR	CX3CR1 on monocyte	MR Egger	11.1957	15	0.738601
DR	CX3CR1 on monocyte	Inverse variance weighted	11.97	16	0.74604
DR	DC AC	MR Egger	12.1117	9	0.207084
DR	DC AC	Inverse variance weighted	12.2058	10	0.271522
DR	DN (CD4-CD8-) %leukocyte	MR Egger	3.34517	8	0.910868
DR	DN (CD4-CD8-) %leukocyte	Inverse variance weighted	3.80029	9	0.924058
DR	DN (CD4-CD8-) %T cell	MR Egger	2.24333	6	0.896015
DR	DN (CD4-CD8-) %T cell	Inverse variance weighted	2.89082	7	0.894915
DR	DN (CD4-CD8-) AC	MR Egger	21.9058	11	0.0251131
DR	DN (CD4-CD8-) AC	Inverse variance weighted	25.9344	12	0.0109656
DR	DN (CD4-CD8-) NKT %lymphocyte	MR Egger	27.0731	18	0.0776351
DR	DN (CD4-CD8-) NKT %lymphocyte	Inverse variance weighted	27.0756	19	0.102905
DR	DN (CD4-CD8-) NKT %T cell	MR Egger	23.907	18	0.1581
DR	DN (CD4-CD8-) NKT %T cell	Inverse variance weighted	24.3007	19	0.18487
DR	DN (CD4-CD8-) NKT AC	MR Egger	28.9589	18	0.0488832
DR	DN (CD4-CD8-) NKT AC	Inverse variance weighted	29.009	19	0.0658437
DR	DP (CD4+CD8+) %leukocyte	MR Egger	10.1952	12	0.598839
DR	DP (CD4+CD8+) %leukocyte	Inverse variance weighted	11.3064	13	0.585167
DR	DP (CD4+CD8+) %T cell	MR Egger	10.8787	12	0.539341
DR	DP (CD4+CD8+) %T cell	Inverse variance weighted	11.4415	13	0.573879
DR	DP (CD4+CD8+) AC	MR Egger	7.77004	5	0.169373
DR	DP (CD4+CD8+) AC	Inverse variance weighted	8.93028	6	0.177537
DR	EM CD4+ %CD4+	MR Egger	26.5654	11	0.00534249
DR	EM CD4+ %CD4+	Inverse variance weighted	26.7191	12	0.00847932
DR	EM CD4+ %T cell	MR Egger	274.583	11	1.9493e-52
DR	EM CD4+ %T cell	Inverse variance weighted	275.205	12	7.41091e-52
DR	EM CD4+ AC	MR Egger	7.34421	6	0.290184
DR	EM CD4+ AC	Inverse variance weighted	9.48733	7	0.219534
DR	EM CD8br %CD8br	MR Egger	5.04912	7	0.653968
DR	EM CD8br %CD8br	Inverse variance weighted	5.08727	8	0.748209
DR	EM CD8br %T cell	MR Egger	10.8371	4	0.0284571
DR	EM CD8br %T cell	Inverse variance weighted	10.8609	5	0.0542092
DR	EM CD8br AC	MR Egger	647.444	12	7.72313e-131
DR	EM CD8br AC	Inverse variance weighted	648.756	13	3.04319e-130
DR	EM DN (CD4-CD8-) %DN	MR Egger	471.674	13	1.50527e-92
DR	EM DN (CD4-CD8-) %DN	Inverse variance weighted	488.521	14	2.50939e-95
DR	EM DN (CD4-CD8-) %T cell	MR Egger	21.0532	13	0.0718822
DR	EM DN (CD4-CD8-) %T cell	Inverse variance weighted	21.491	14	0.0896959
DR	EM DN (CD4-CD8-) AC	MR Egger	7.38943	8	0.495257
DR	EM DN (CD4-CD8-) AC	Inverse variance weighted	7.56277	9	0.578736
DR	FSC-A on B cell	MR Egger	5.68214	4	0.224177
DR	FSC-A on B cell	Inverse variance weighted	6.91708	5	0.226881
DR	FSC-A on CD14+ monocyte	MR Egger	3.37679	6	0.760284
DR	FSC-A on CD14+ monocyte	Inverse variance weighted	3.38036	7	0.847731
DR	FSC-A on CD4+	MR Egger	225.113	8	3.19869e-44
DR	FSC-A on CD4+	Inverse variance weighted	234.704	9	1.67954e-45
DR	FSC-A on CD8br	MR Egger	10.8996	6	0.0915296
DR	FSC-A on CD8br	Inverse variance weighted	11.0127	7	0.138066
DR	FSC-A on granulocyte	MR Egger	8.65449	9	0.469759
DR	FSC-A on granulocyte	Inverse variance weighted	10.2986	10	0.414701
DR	FSC-A on HLA DR+ CD4+	MR Egger	6.09577	7	0.528612
DR	FSC-A on HLA DR+ CD4+	Inverse variance weighted	8.38577	8	0.396722
DR	FSC-A on HLA DR+ CD8br	MR Egger	5.26512	4	0.26116
DR	FSC-A on HLA DR+ CD8br	Inverse variance weighted	5.57599	5	0.349685
DR	FSC-A on HLA DR+ NK	MR Egger	8.87081	8	0.353311
DR	FSC-A on HLA DR+ NK	Inverse variance weighted	8.93013	9	0.443749
DR	FSC-A on HLA DR+ T cell	MR Egger	5.68272	4	0.224129
DR	FSC-A on HLA DR+ T cell	Inverse variance weighted	7.30411	5	0.198988
DR	FSC-A on lymphocyte	MR Egger	392.353	6	1.23129e-81
DR	FSC-A on lymphocyte	Inverse variance weighted	394.614	7	3.40844e-81
DR	FSC-A on monocyte	MR Egger	5.67995	9	0.771474
DR	FSC-A on monocyte	Inverse variance weighted	6.4405	10	0.776997
DR	FSC-A on myeloid DC	MR Egger	13.2708	9	0.150733
DR	FSC-A on myeloid DC	Inverse variance weighted	13.284	10	0.208224
DR	FSC-A on NK	MR Egger	2.72478	9	0.974215
DR	FSC-A on NK	Inverse variance weighted	2.73005	10	0.987083
DR	FSC-A on NKT	MR Egger	3.17963	3	0.36475
DR	FSC-A on NKT	Inverse variance weighted	3.42453	4	0.489446
DR	FSC-A on plasmacytoid DC	MR Egger	9.36812	11	0.587953
DR	FSC-A on plasmacytoid DC	Inverse variance weighted	11.0605	12	0.523744
DR	FSC-A on T cell	MR Egger	10.737	6	0.0968543
DR	FSC-A on T cell	Inverse variance weighted	11.7199	7	0.110155
DR	Gr MDSC AC	MR Egger	17.0427	8	0.0296673
DR	Gr MDSC AC	Inverse variance weighted	19.5311	9	0.0210369
DR	Granulocyte %leukocyte	MR Egger	4.48605	9	0.876617
DR	Granulocyte %leukocyte	Inverse variance weighted	7.84502	10	0.643972
DR	Granulocyte AC	MR Egger	23.758	11	0.0137929
DR	Granulocyte AC	Inverse variance weighted	23.9866	12	0.0204267
DR	HLA DR on HLA DR+ CD4+	MR Egger	1.33764	3	0.720214
DR	HLA DR on HLA DR+ CD4+	Inverse variance weighted	5.99454	4	0.199557
DR	HLA DR on HLA DR+ CD8br	MR Egger	11.3715	7	0.123214
DR	HLA DR on HLA DR+ CD8br	Inverse variance weighted	11.3741	8	0.181391
DR	HLA DR on HLA DR+ T cell	MR Egger	5.07353	4	0.279835
DR	HLA DR on HLA DR+ T cell	Inverse variance weighted	5.17443	5	0.394966
DR	HLA DR on B cell	MR Egger	402.233	10	3.15165e-80
DR	HLA DR on B cell	Inverse variance weighted	413.979	11	6.57517e-82
DR	HLA DR on CD14- CD16-	MR Egger	25.2221	9	0.00273512
DR	HLA DR on CD14- CD16-	Inverse variance weighted	25.6023	10	0.00431352
DR	HLA DR on CD14- CD16+ monocyte	MR Egger	420.342	10	4.38734e-84
DR	HLA DR on CD14- CD16+ monocyte	Inverse variance weighted	421.227	11	1.89625e-83
DR	HLA DR on CD14+ CD16- monocyte	MR Egger	250.413	9	8.16184e-49
DR	HLA DR on CD14+ CD16- monocyte	Inverse variance weighted	272.196	10	1.15224e-52
DR	HLA DR on CD14+ CD16+ monocyte	MR Egger	683.691	9	2.21586e-141
DR	HLA DR on CD14+ CD16+ monocyte	Inverse variance weighted	709.342	10	6.19883e-146
DR	HLA DR on CD14+ monocyte	MR Egger	240.841	9	8.5409e-47
DR	HLA DR on CD14+ monocyte	Inverse variance weighted	267.188	10	1.30918e-51
DR	HLA DR on CD33- HLA DR+	MR Egger	77.2391	7	5.02878e-14
DR	HLA DR on CD33- HLA DR+	Inverse variance weighted	262.436	8	3.96694e-52
DR	HLA DR on CD33br HLA DR+ CD14-	MR Egger	20.0817	9	0.0174151
DR	HLA DR on CD33br HLA DR+ CD14-	Inverse variance weighted	21.204	10	0.0197151
DR	HLA DR on CD33br HLA DR+ CD14dim	MR Egger	72.6646	7	4.26873e-13
DR	HLA DR on CD33br HLA DR+ CD14dim	Inverse variance weighted	75.5379	8	3.84886e-13
DR	HLA DR on CD33dim HLA DR+ CD11b-	MR Egger	406.981	10	3.07435e-81
DR	HLA DR on CD33dim HLA DR+ CD11b-	Inverse variance weighted	421.608	11	1.57333e-83
DR	HLA DR on CD33dim HLA DR+ CD11b+	MR Egger	487.232	11	1.69188e-97
DR	HLA DR on CD33dim HLA DR+ CD11b+	Inverse variance weighted	487.434	12	1.04511e-96
DR	HLA DR on DC	MR Egger	283.407	9	8.58815e-56
DR	HLA DR on DC	Inverse variance weighted	390.332	10	1.07337e-77
DR	HLA DR on HLA DR+ NK	MR Egger	90.2082	13	1.27509e-13
DR	HLA DR on HLA DR+ NK	Inverse variance weighted	102.062	14	1.90635e-15
DR	HLA DR on HSC	MR Egger	36.837	10	6.03882e-05
DR	HLA DR on HSC	Inverse variance weighted	49.0241	11	9.3677e-07
DR	HLA DR on monocyte	MR Egger	253.502	3	1.14407e-54
DR	HLA DR on monocyte	Inverse variance weighted	289.314	4	2.18622e-61
DR	HLA DR on myeloid DC	MR Egger	114.409	7	1.11522e-21
DR	HLA DR on myeloid DC	Inverse variance weighted	322.653	8	6.16309e-65
DR	HLA DR on plasmacytoid DC	MR Egger	336.226	11	1.98364e-65
DR	HLA DR on plasmacytoid DC	Inverse variance weighted	373.024	12	1.92712e-72
DR	HLA DR+ CD4+ %lymphocyte	MR Egger	298.107	8	1.04134e-59
DR	HLA DR+ CD4+ %lymphocyte	Inverse variance weighted	310.166	9	1.81797e-61
DR	HLA DR+ CD4+ %T cell	MR Egger	279.688	5	2.32224e-58
DR	HLA DR+ CD4+ %T cell	Inverse variance weighted	284.145	6	2.03613e-58
DR	HLA DR+ CD4+ AC	MR Egger	465.743	10	9.14199e-94
DR	HLA DR+ CD4+ AC	Inverse variance weighted	627.429	11	1.89332e-127
DR	HLA DR+ CD8br %lymphocyte	MR Egger	10.7231	14	0.707638
DR	HLA DR+ CD8br %lymphocyte	Inverse variance weighted	11.0699	15	0.747626
DR	HLA DR+ CD8br %T cell	MR Egger	8.96808	14	0.83309
DR	HLA DR+ CD8br %T cell	Inverse variance weighted	9.41096	15	0.855069
DR	HLA DR+ CD8br AC	MR Egger	33.6951	19	0.0199586
DR	HLA DR+ CD8br AC	Inverse variance weighted	34.3636	20	0.0237678
DR	HLA DR+ NK %CD3- lymphocyte	MR Egger	16.8006	11	0.113913
DR	HLA DR+ NK %CD3- lymphocyte	Inverse variance weighted	17.5249	12	0.130897
DR	HLA DR+ NK %NK	MR Egger	12.4991	12	0.40647
DR	HLA DR+ NK %NK	Inverse variance weighted	12.5293	13	0.484793
DR	HLA DR+ NK AC	MR Egger	28.0212	5	3.60534e-05
DR	HLA DR+ NK AC	Inverse variance weighted	28.1085	6	8.96438e-05
DR	HLA DR+ T cell AC	MR Egger	13.6796	15	0.549955
DR	HLA DR+ T cell AC	Inverse variance weighted	15.5662	16	0.483625
DR	HLA DR+ T cell%lymphocyte	MR Egger	19.2631	8	0.0135144
DR	HLA DR+ T cell%lymphocyte	Inverse variance weighted	20.7374	9	0.0138688
DR	HLA DR+ T cell%T cell	MR Egger	268.388	9	1.29769e-52
DR	HLA DR+ T cell%T cell	Inverse variance weighted	302.385	10	4.86942e-59
DR	HLA DR++ monocyte %leukocyte	MR Egger	173.419	2	2.20044e-38
DR	HLA DR++ monocyte %leukocyte	Inverse variance weighted	254.317	3	7.62221e-55
DR	HLA DR++ monocyte %monocyte	MR Egger	303.445	6	1.49465e-62
DR	HLA DR++ monocyte %monocyte	Inverse variance weighted	330.484	7	1.84773e-67
DR	HLA DR++ monocyte AC	MR Egger	84.4223	10	6.78493e-14
DR	HLA DR++ monocyte AC	Inverse variance weighted	89.4894	11	2.09891e-14
DR	HSC AC	MR Egger	6.18947	5	0.288217
DR	HSC AC	Inverse variance weighted	7.28696	6	0.295123
DR	HVEM on CD4+	MR Egger	17.3036	9	0.0441681
DR	HVEM on CD4+	Inverse variance weighted	18.826	10	0.0425286
DR	HVEM on CD45RA- CD4+	MR Egger	13.3426	8	0.100593
DR	HVEM on CD45RA- CD4+	Inverse variance weighted	13.3691	9	0.146605
DR	HVEM on CD8br	MR Egger	32.0043	5	5.92962e-06
DR	HVEM on CD8br	Inverse variance weighted	38.0622	6	1.09235e-06
DR	HVEM on CM CD4+	MR Egger	0.0887813	1	0.765732
DR	HVEM on CM CD4+	Inverse variance weighted	5.58643	2	0.061224
DR	HVEM on CM CD8br	MR Egger	15.2873	8	0.0537944
DR	HVEM on CM CD8br	Inverse variance weighted	17.4154	9	0.0425939
DR	HVEM on EM CD4+	MR Egger	11.1301	7	0.133043
DR	HVEM on EM CD4+	Inverse variance weighted	11.4495	8	0.177505
DR	HVEM on EM CD8br	MR Egger	3.69235	5	0.594504
DR	HVEM on EM CD8br	Inverse variance weighted	5.82872	6	0.442648
DR	HVEM on naive CD4+	MR Egger	1.40578	5	0.92368
DR	HVEM on naive CD4+	Inverse variance weighted	2.18674	6	0.901748
DR	HVEM on naive CD8br	MR Egger	13.3401	10	0.205273
DR	HVEM on naive CD8br	Inverse variance weighted	13.3897	11	0.268619
DR	HVEM on T cell	MR Egger	4.95118	8	0.762782
DR	HVEM on T cell	Inverse variance weighted	6.50311	9	0.688699
DR	HVEM on TD CD4+	MR Egger	13.0969	8	0.10856
DR	HVEM on TD CD4+	Inverse variance weighted	13.1554	9	0.155699
DR	HVEM on TD CD8br	MR Egger	6.53726	9	0.685174
DR	HVEM on TD CD8br	Inverse variance weighted	7.98743	10	0.630065
DR	IgD- CD24- %B cell	MR Egger	8.04371	5	0.153843
DR	IgD- CD24- %B cell	Inverse variance weighted	8.6415	6	0.194766
DR	IgD- CD24- %lymphocyte	MR Egger	6.92094	9	0.645351
DR	IgD- CD24- %lymphocyte	Inverse variance weighted	7.14431	10	0.711754
DR	IgD- CD24- AC	MR Egger	2.65332	5	0.753248
DR	IgD- CD24- AC	Inverse variance weighted	4.17667	6	0.652782
DR	IgD- CD27- %B cell	MR Egger	15.3621	8	0.0524761
DR	IgD- CD27- %B cell	Inverse variance weighted	16.8653	9	0.0508671
DR	IgD- CD27- %lymphocyte	MR Egger	5.25095	12	0.949067
DR	IgD- CD27- %lymphocyte	Inverse variance weighted	5.25395	13	0.969169
DR	IgD- CD27- AC	MR Egger	13.5107	11	0.261259
DR	IgD- CD27- AC	Inverse variance weighted	14.0445	12	0.297875
DR	IgD- CD38- %B cell	MR Egger	6.63743	5	0.249031
DR	IgD- CD38- %B cell	Inverse variance weighted	9.04657	6	0.170976
DR	IgD- CD38- %lymphocyte	MR Egger	15.3546	10	0.11966
DR	IgD- CD38- %lymphocyte	Inverse variance weighted	15.3773	11	0.165865
DR	IgD- CD38- AC	MR Egger	3.59091	5	0.609679
DR	IgD- CD38- AC	Inverse variance weighted	3.70661	6	0.716309
DR	IgD- CD38br %B cell	MR Egger	3.97558	10	0.948442
DR	IgD- CD38br %B cell	Inverse variance weighted	4.49795	11	0.953029
DR	IgD- CD38br %lymphocyte	MR Egger	8.09457	11	0.704808
DR	IgD- CD38br %lymphocyte	Inverse variance weighted	8.71031	12	0.727455
DR	IgD- CD38br AC	MR Egger	7.17959	5	0.207623
DR	IgD- CD38br AC	Inverse variance weighted	8.62804	6	0.195603
DR	IgD- CD38dim %B cell	MR Egger	12.5808	10	0.248061
DR	IgD- CD38dim %B cell	Inverse variance weighted	13.6359	11	0.253801
DR	IgD- CD38dim %lymphocyte	MR Egger	10.7371	10	0.378362
DR	IgD- CD38dim %lymphocyte	Inverse variance weighted	11.8467	11	0.375277
DR	IgD- CD38dim AC	MR Egger	5.51531	9	0.787275
DR	IgD- CD38dim AC	Inverse variance weighted	6.00223	10	0.815076
DR	IgD on IgD+	MR Egger	9.39979	9	0.401218
DR	IgD on IgD+	Inverse variance weighted	11.02	10	0.355959
DR	IgD on IgD+ CD24-	MR Egger	19.8733	13	0.0984161
DR	IgD on IgD+ CD24-	Inverse variance weighted	24.2739	14	0.0424498
DR	IgD on IgD+ CD24+	MR Egger	417.06	10	2.19488e-83
DR	IgD on IgD+ CD24+	Inverse variance weighted	419.421	11	4.58855e-83
DR	IgD on IgD+ CD38-	MR Egger	286.864	9	1.59071e-56
DR	IgD on IgD+ CD38-	Inverse variance weighted	292.859	10	5.02085e-57
DR	IgD on IgD+ CD38- unsw mem	MR Egger	117.043	6	6.80628e-23
DR	IgD on IgD+ CD38- unsw mem	Inverse variance weighted	122.633	7	2.16612e-23
DR	IgD on IgD+ CD38br	MR Egger	37.5914	14	0.000599927
DR	IgD on IgD+ CD38br	Inverse variance weighted	38.4539	15	0.000772868
DR	IgD on IgD+ CD38dim	MR Egger	17.6186	13	0.172546
DR	IgD on IgD+ CD38dim	Inverse variance weighted	17.8432	14	0.214017
DR	IgD on transitional	MR Egger	58.7693	19	6.04841e-06
DR	IgD on transitional	Inverse variance weighted	61.1653	20	4.6944e-06
DR	IgD on unsw mem	MR Egger	805.549	12	1.0684e-164
DR	IgD on unsw mem	Inverse variance weighted	837.702	13	1.15644e-170
DR	IgD+ %B cell	MR Egger	25.6485	8	0.00120604
DR	IgD+ %B cell	Inverse variance weighted	26.1146	9	0.00195662
DR	IgD+ %Lymphocyte	MR Egger	29.5711	10	0.00100649
DR	IgD+ %Lymphocyte	Inverse variance weighted	33.0721	11	0.0005122
DR	IgD+ AC	MR Egger	3.44114	4	0.486884
DR	IgD+ AC	Inverse variance weighted	3.69868	5	0.59356
DR	IgD+ CD24- %B cell	MR Egger	10.1361	7	0.180992
DR	IgD+ CD24- %B cell	Inverse variance weighted	10.2591	8	0.247313
DR	IgD+ CD24- %lymphocyte	MR Egger	27.346	11	0.00407307
DR	IgD+ CD24- %lymphocyte	Inverse variance weighted	27.6615	12	0.00619835
DR	IgD+ CD24- AC	MR Egger	9.73853	6	0.136104
DR	IgD+ CD24- AC	Inverse variance weighted	9.79518	7	0.200481
DR	IgD+ CD24+ %B cell	MR Egger	8.87925	7	0.261442
DR	IgD+ CD24+ %B cell	Inverse variance weighted	9.79721	8	0.279549
DR	IgD+ CD24+ %lymphocyte	MR Egger	8.00943	5	0.155717
DR	IgD+ CD24+ %lymphocyte	Inverse variance weighted	8.01088	6	0.237308
DR	IgD+ CD24+ AC	MR Egger	10.608	12	0.562779
DR	IgD+ CD24+ AC	Inverse variance weighted	10.6249	13	0.642208
DR	IgD+ CD38- %B cell	MR Egger	6.29527	8	0.614195
DR	IgD+ CD38- %B cell	Inverse variance weighted	8.40066	9	0.494327
DR	IgD+ CD38- %lymphocyte	MR Egger	15.4395	11	0.163248
DR	IgD+ CD38- %lymphocyte	Inverse variance weighted	18.3611	12	0.105159
DR	IgD+ CD38- AC	MR Egger	138.377	6	2.20533e-27
DR	IgD+ CD38- AC	Inverse variance weighted	170.149	7	2.33557e-33
DR	IgD+ CD38br %B cell	MR Egger	10.2885	11	0.504642
DR	IgD+ CD38br %B cell	Inverse variance weighted	13.2869	12	0.348537
DR	IgD+ CD38br %lymphocyte	MR Egger	10.9886	11	0.444221
DR	IgD+ CD38br %lymphocyte	Inverse variance weighted	10.9886	12	0.529895
DR	IgD+ CD38br AC	MR Egger	10.0875	11	0.522532
DR	IgD+ CD38br AC	Inverse variance weighted	11.1597	12	0.515283
DR	IgD+ CD38dim %B cell	MR Egger	5.10004	4	0.277186
DR	IgD+ CD38dim %B cell	Inverse variance weighted	6.1935	5	0.287844
DR	IgD+ CD38dim %lymphocyte	MR Egger	29.1207	17	0.0334291
DR	IgD+ CD38dim %lymphocyte	Inverse variance weighted	29.215	18	0.045814
DR	IgD+ CD38dim AC	MR Egger	17.1667	9	0.0461679
DR	IgD+ CD38dim AC	Inverse variance weighted	20.0638	10	0.0286547
DR	Im MDSC %CD33dim HLA DR- CD66b-	MR Egger	9.84531	6	0.131319
DR	Im MDSC %CD33dim HLA DR- CD66b-	Inverse variance weighted	11.6807	7	0.111559
DR	Im MDSC AC	MR Egger	13.0772	7	0.07025
DR	Im MDSC AC	Inverse variance weighted	13.0843	8	0.108982
DR	Leukocyte AC	MR Egger	212.716	9	7.10665e-41
DR	Leukocyte AC	Inverse variance weighted	405.321	10	6.93609e-81
DR	Lymphocyte %leukocyte	MR Egger	9.4206	10	0.492706
DR	Lymphocyte %leukocyte	Inverse variance weighted	9.43956	11	0.581387
DR	Lymphocyte AC	MR Egger	156.008	4	1.04965e-32
DR	Lymphocyte AC	Inverse variance weighted	189.383	5	5.29242e-39
DR	Memory B cell %B cell	MR Egger	18.356	16	0.303465
DR	Memory B cell %B cell	Inverse variance weighted	19.8471	17	0.282125
DR	Memory B cell %lymphocyte	MR Egger	9.36606	11	0.588142
DR	Memory B cell %lymphocyte	Inverse variance weighted	11.3392	12	0.500096
DR	Memory B cell AC	MR Egger	8.7009	6	0.191111
DR	Memory B cell AC	Inverse variance weighted	9.25759	7	0.234688
DR	Mo MDSC AC	MR Egger	29.927	11	0.00162694
DR	Mo MDSC AC	Inverse variance weighted	42.8822	12	2.36406e-05
DR	Monocyte AC	MR Egger	15.0519	11	0.180133
DR	Monocyte AC	Inverse variance weighted	15.9657	12	0.192813
DR	Myeloid DC %DC	MR Egger	17.3093	13	0.185547
DR	Myeloid DC %DC	Inverse variance weighted	17.3093	14	0.240069
DR	Myeloid DC AC	MR Egger	10.4817	7	0.162877
DR	Myeloid DC AC	Inverse variance weighted	13.9025	8	0.0843434
DR	Naive-mature B cell %B cell	MR Egger	13.6642	16	0.623711
DR	Naive-mature B cell %B cell	Inverse variance weighted	14.0373	17	0.664462
DR	Naive-mature B cell %lymphocyte	MR Egger	9.19339	9	0.419618
DR	Naive-mature B cell %lymphocyte	Inverse variance weighted	9.93846	10	0.445909
DR	Naive-mature B cell AC	MR Egger	14.6287	9	0.101652
DR	Naive-mature B cell AC	Inverse variance weighted	23.5601	10	0.0088576
DR	Naive CD8br %CD8br	MR Egger	6.88828	9	0.64875
DR	Naive CD8br %CD8br	Inverse variance weighted	7.33933	10	0.693068
DR	Naive CD4+ %T cell	MR Egger	20.4849	12	0.0584514
DR	Naive CD4+ %T cell	Inverse variance weighted	21.0305	13	0.0723269
DR	Naive CD4+ %CD4+	MR Egger	409.815	17	1.64187e-76
DR	Naive CD4+ %CD4+	Inverse variance weighted	418.251	18	1.42103e-77
DR	Naive CD4+ AC	MR Egger	400.969	8	1.16248e-81
DR	Naive CD4+ AC	Inverse variance weighted	401.177	9	7.68261e-81
DR	Naive CD8br %T cell	MR Egger	62.2222	14	4.76507e-08
DR	Naive CD8br %T cell	Inverse variance weighted	68.1446	15	9.54075e-09
DR	Naive CD8br AC	MR Egger	118.797	13	3.47904e-19
DR	Naive CD8br AC	Inverse variance weighted	128.819	14	1.16238e-20
DR	Naive DN (CD4-CD8-) %DN	MR Egger	4.98554	9	0.835567
DR	Naive DN (CD4-CD8-) %DN	Inverse variance weighted	5.31996	10	0.868806
DR	Naive DN (CD4-CD8-) %T cell	MR Egger	87.4896	6	1.00587e-16
DR	Naive DN (CD4-CD8-) %T cell	Inverse variance weighted	89.3903	7	1.6506e-16
DR	Naive DN (CD4-CD8-) AC	MR Egger	67.5864	6	1.27681e-12
DR	Naive DN (CD4-CD8-) AC	Inverse variance weighted	73.7103	7	2.62016e-13
DR	NK %CD3- lymphocyte	MR Egger	17.6094	14	0.225155
DR	NK %CD3- lymphocyte	Inverse variance weighted	18.9849	15	0.21442
DR	NK %lymphocyte	MR Egger	11.0419	9	0.272846
DR	NK %lymphocyte	Inverse variance weighted	12.0007	10	0.285006
DR	NK AC	MR Egger	32.8409	10	0.000289668
DR	NK AC	Inverse variance weighted	33.6763	11	0.000408497
DR	NKT %lymphocyte	MR Egger	28.2597	16	0.0294332
DR	NKT %lymphocyte	Inverse variance weighted	28.4493	17	0.0399539
DR	NKT %T cell	MR Egger	39.6407	19	0.00364662
DR	NKT %T cell	Inverse variance weighted	40.065	20	0.00490172
DR	NKT AC	MR Egger	36.7764	20	0.0124454
DR	NKT AC	Inverse variance weighted	36.7839	21	0.0178215
DR	PB/PC %B cell	MR Egger	19.1768	15	0.205832
DR	PB/PC %B cell	Inverse variance weighted	19.4225	16	0.247364
DR	PB/PC %lymphocyte	MR Egger	1.61147	5	0.899859
DR	PB/PC %lymphocyte	Inverse variance weighted	3.30935	6	0.769137
DR	PB/PC AC	MR Egger	0.796553	6	0.992166
DR	PB/PC AC	Inverse variance weighted	0.851539	7	0.996882
DR	PDL-1 on CD14- CD16-	MR Egger	1.89748	8	0.983995
DR	PDL-1 on CD14- CD16-	Inverse variance weighted	2.10869	9	0.98963
DR	PDL-1 on CD14- CD16+ monocyte	MR Egger	5.83629	9	0.756184
DR	PDL-1 on CD14- CD16+ monocyte	Inverse variance weighted	5.93134	10	0.820998
DR	PDL-1 on CD14+ CD16- monocyte	MR Egger	5.21636	7	0.633578
DR	PDL-1 on CD14+ CD16- monocyte	Inverse variance weighted	5.78308	8	0.671516
DR	PDL-1 on CD14+ CD16+ monocyte	MR Egger	6.79045	10	0.745069
DR	PDL-1 on CD14+ CD16+ monocyte	Inverse variance weighted	7.1581	11	0.78614
DR	PDL-1 on monocyte	MR Egger	6.25374	7	0.510454
DR	PDL-1 on monocyte	Inverse variance weighted	6.73483	8	0.565494
DR	Plasmacytoid DC %DC	MR Egger	17.0388	11	0.106735
DR	Plasmacytoid DC %DC	Inverse variance weighted	18.3466	12	0.105564
DR	Plasmacytoid DC AC	MR Egger	5.28403	10	0.871415
DR	Plasmacytoid DC AC	Inverse variance weighted	5.51531	11	0.903672
DR	Resting Treg % CD4 Treg	MR Egger	416.966	12	9.63114e-82
DR	Resting Treg % CD4 Treg	Inverse variance weighted	519.215	13	1.20947e-102
DR	Resting Treg %CD4	MR Egger	123.99	15	3.17145e-19
DR	Resting Treg %CD4	Inverse variance weighted	160.215	16	7.44962e-26
DR	Resting Treg AC	MR Egger	182.386	15	7.84842e-31
DR	Resting Treg AC	Inverse variance weighted	192.641	16	2.42358e-32
DR	Secreting Treg % CD4 Treg	MR Egger	18.326	12	0.106144
DR	Secreting Treg % CD4 Treg	Inverse variance weighted	18.5637	13	0.137264
DR	Secreting Treg %CD4	MR Egger	30.1259	12	0.00267308
DR	Secreting Treg %CD4	Inverse variance weighted	30.2954	13	0.00426906
DR	Secreting Treg AC	MR Egger	22.584	7	0.00201337
DR	Secreting Treg AC	Inverse variance weighted	28.5328	8	0.000382855
DR	SSC-A on B cell	MR Egger	11.8293	6	0.0658874
DR	SSC-A on B cell	Inverse variance weighted	11.8458	7	0.105745
DR	SSC-A on CD14+ monocyte	MR Egger	7.58579	13	0.8695
DR	SSC-A on CD14+ monocyte	Inverse variance weighted	7.8027	14	0.899349
DR	SSC-A on CD4+	MR Egger	209.87	13	1.27753e-37
DR	SSC-A on CD4+	Inverse variance weighted	234.134	14	5.42344e-42
DR	SSC-A on CD8br	MR Egger	124.417	8	4.05192e-23
DR	SSC-A on CD8br	Inverse variance weighted	125.601	9	9.49969e-23
DR	SSC-A on granulocyte	MR Egger	17.601	11	0.0913121
DR	SSC-A on granulocyte	Inverse variance weighted	18.9461	12	0.0898379
DR	SSC-A on HLA DR+ CD4+	MR Egger	482.631	10	2.26621e-97
DR	SSC-A on HLA DR+ CD4+	Inverse variance weighted	489.934	11	4.4911e-98
DR	SSC-A on HLA DR+ CD8br	MR Egger	120.069	9	1.29341e-21
DR	SSC-A on HLA DR+ CD8br	Inverse variance weighted	121.099	10	3.02778e-21
DR	SSC-A on HLA DR+ NK	MR Egger	8.31252	11	0.685065
DR	SSC-A on HLA DR+ NK	Inverse variance weighted	8.4289	12	0.75078
DR	SSC-A on HLA DR+ T cell	MR Egger	151.636	10	1.71725e-27
DR	SSC-A on HLA DR+ T cell	Inverse variance weighted	155.461	11	1.13859e-27
DR	SSC-A on lymphocyte	MR Egger	468.184	7	5.51615e-97
DR	SSC-A on lymphocyte	Inverse variance weighted	479.755	8	1.54792e-98
DR	SSC-A on monocyte	MR Egger	5.5365	10	0.852587
DR	SSC-A on monocyte	Inverse variance weighted	5.68026	11	0.893824
DR	SSC-A on myeloid DC	MR Egger	25.5781	6	0.000266751
DR	SSC-A on myeloid DC	Inverse variance weighted	45.5298	7	1.07909e-07
DR	SSC-A on NK	MR Egger	12.7306	10	0.239126
DR	SSC-A on NK	Inverse variance weighted	13.7209	11	0.248825
DR	SSC-A on NKT	MR Egger	5.10511	8	0.746285
DR	SSC-A on NKT	Inverse variance weighted	6.97766	9	0.639445
DR	SSC-A on plasmacytoid DC	MR Egger	12.7633	11	0.30908
DR	SSC-A on plasmacytoid DC	Inverse variance weighted	13.8353	12	0.31135
DR	SSC-A on T cell	MR Egger	37.1656	11	0.000108095
DR	SSC-A on T cell	Inverse variance weighted	37.1656	12	0.00021
DR	Sw mem %B cell	MR Egger	25.51	6	0.000274635
DR	Sw mem %B cell	Inverse variance weighted	25.9012	7	0.000524548
DR	Sw mem %lymphocyte	MR Egger	8.52878	7	0.28828
DR	Sw mem %lymphocyte	Inverse variance weighted	8.53175	8	0.383321
DR	Sw mem AC	MR Egger	10.4657	12	0.575175
DR	Sw mem AC	Inverse variance weighted	10.8725	13	0.621499
DR	T cell %leukocyte	MR Egger	12.7627	10	0.237245
DR	T cell %leukocyte	Inverse variance weighted	12.7897	11	0.307292
DR	T cell %lymphocyte	MR Egger	73.2531	8	1.10293e-12
DR	T cell %lymphocyte	Inverse variance weighted	89.7761	9	1.80549e-15
DR	T cell AC	MR Egger	145.565	4	1.81545e-30
DR	T cell AC	Inverse variance weighted	147.752	5	4.0178e-30
DR	T/B	MR Egger	12.8878	11	0.30072
DR	T/B	Inverse variance weighted	14.9887	12	0.242054
DR	TCRgd %lymphocyte	MR Egger	18.3552	6	0.00540311
DR	TCRgd %lymphocyte	Inverse variance weighted	23.5466	7	0.00136831
DR	TCRgd %T cell	MR Egger	11.3504	6	0.078132
DR	TCRgd %T cell	Inverse variance weighted	11.4387	7	0.120594
DR	TCRgd AC	MR Egger	9.15654	8	0.329263
DR	TCRgd AC	Inverse variance weighted	11.3015	9	0.255609
DR	TD CD8br %CD8br	MR Egger	7.80799	5	0.16714
DR	TD CD8br %CD8br	Inverse variance weighted	10.429	6	0.107709
DR	TD CD4+ %CD4+	MR Egger	119.425	8	4.35751e-22
DR	TD CD4+ %CD4+	Inverse variance weighted	186.52	9	2.1996e-35
DR	TD CD4+ %T cell	MR Egger	87.9916	8	1.18817e-15
DR	TD CD4+ %T cell	Inverse variance weighted	133.582	9	2.1718e-24
DR	TD CD4+ AC	MR Egger	14.8587	3	0.00194147
DR	TD CD4+ AC	Inverse variance weighted	16.9105	4	0.00201187
DR	TD CD8br %T cell	MR Egger	6.46291	3	0.0911369
DR	TD CD8br %T cell	Inverse variance weighted	6.8009	4	0.146791
DR	TD CD8br AC	MR Egger	8.93227	5	0.111796
DR	TD CD8br AC	Inverse variance weighted	8.9522	6	0.176284
DR	TD DN (CD4-CD8-) %DN	MR Egger	18.1962	15	0.252489
DR	TD DN (CD4-CD8-) %DN	Inverse variance weighted	19.6708	16	0.235415
DR	TD DN (CD4-CD8-) %T cell	MR Egger	24.6029	10	0.00615117
DR	TD DN (CD4-CD8-) %T cell	Inverse variance weighted	32.8114	11	0.000564474
DR	TD DN (CD4-CD8-) AC	MR Egger	4.32212	6	0.633173
DR	TD DN (CD4-CD8-) AC	Inverse variance weighted	4.37213	7	0.736055
DR	Transitional %B cell	MR Egger	5.16678	6	0.522607
DR	Transitional %B cell	Inverse variance weighted	5.99275	7	0.540596
DR	Transitional %lymphocyte	MR Egger	113.886	13	3.22747e-18
DR	Transitional %lymphocyte	Inverse variance weighted	114.354	14	7.97035e-18
DR	Transitional AC	MR Egger	12.4732	16	0.710818
DR	Transitional AC	Inverse variance weighted	13.9052	17	0.673803
DR	Unsw mem %B cell	MR Egger	13.796	15	0.541054
DR	Unsw mem %B cell	Inverse variance weighted	13.7973	16	0.613808
DR	Unsw Mem %lymphocyte	MR Egger	8.22313	13	0.828766
DR	Unsw Mem %lymphocyte	Inverse variance weighted	8.72908	14	0.848005
DR	Unsw mem AC	MR Egger	7.97688	9	0.536478
DR	Unsw mem AC	Inverse variance weighted	8.59278	10	0.571136
