# Supplementary material for: Causal effect of immune cells, metabolites, cathepsins, and vitamin therapy in diabetic retinopathy: a Mendelian randomization and cross-sectional study
Source: Front Immunol. 2024 Oct 1;15:1443236. doi: 10.3389/fimmu.2024.1443236 (PMC11487118; doi:10.3389/fimmu.2024.1443236)
Supplement: Supplementary file 3 [file DataSheet1.zip › Supplementary Table 5.XLS]

## Sheet: Sheet1
Supplementary Table 5. Pleiotropy and heterogeneity analyses of Two-Sample MR between metabolites and DR
outcome	exposure	method	Q	Q_df	Q_pval		outcome	exposure	egger_intercept	se	pval
DR	Adenosine 5'-diphosphate (ADP) to N-palmitoyl-sphingosine (d18:1 to 16:0) ratio	MR Egger	36.9154	17	0.00345513		DR	Adenosine 5'-diphosphate (ADP) to N-palmitoyl-sphingosine (d18:1 to 16:0) ratio	0.0142046	0.0223911	0.534272
DR	Adenosine 5'-diphosphate (ADP) to N-palmitoyl-sphingosine (d18:1 to 16:0) ratio	Inverse variance weighted	37.7893	18	0.00412972		DR	1-palmitoyl-2-stearoyl-gpc (16:0/18:0) levels	-0.000667017	0.0107149	0.950858
DR	1-palmitoyl-2-stearoyl-gpc (16:0/18:0) levels	MR Egger	25.8209	25	0.417203		DR	Mannitol/sorbitol levels	0.0228088	0.0151675	0.148261
DR	1-palmitoyl-2-stearoyl-gpc (16:0/18:0) levels	Inverse variance weighted	25.8249	26	0.472759		DR	Maltose to sucrose ratio	-0.000665509	0.0163389	0.968047
DR	Mannitol/sorbitol levels	MR Egger	18.0952	20	0.581136		DR	Octadecanedioylcarnitine (C18-DC) levels	0.0259081	0.0106279	0.0229214
DR	Mannitol/sorbitol levels	Inverse variance weighted	20.3566	21	0.498783		DR	Cysteine to alanine ratio	-0.0208724	0.0131518	0.125074
DR	Maltose to sucrose ratio	MR Egger	17.1154	15	0.31201		DR	Cysteinylglycine to glutamate ratio	-0.0112236	0.0132653	0.406221
DR	Maltose to sucrose ratio	Inverse variance weighted	17.1173	16	0.378044		DR	Benzoate to linoleoyl-arachidonoyl-glycerol (18:2 to 20:4) [1] ratio	0.0172148	0.0292916	0.566801
DR	Octadecanedioylcarnitine (C18-DC) levels	MR Egger	34.6246	23	0.0566495		DR	Tryptophan betaine levels	-0.0086807	0.0111851	0.443391
DR	Octadecanedioylcarnitine (C18-DC) levels	Inverse variance weighted	43.5708	24	0.00855483		DR	Pimeloylcarnitine/3-methyladipoylcarnitine (C7-DC) levels	-0.00924504	0.0102073	0.372807
DR	Cysteine to alanine ratio	MR Egger	12.9955	25	0.976557		DR	X-22509 levels	-0.0307405	0.0159697	0.0722055
DR	Cysteine to alanine ratio	Inverse variance weighted	15.5141	26	0.947192		DR	Phosphate to tyrosine ratio	0.00154186	0.012599	0.903415
DR	Cysteinylglycine to glutamate ratio	MR Egger	24.4381	23	0.379893		DR	Argininate levels	-0.0211009	0.0141613	0.14924
DR	Cysteinylglycine to glutamate ratio	Inverse variance weighted	25.1987	24	0.395029		DR	Ximenoylcarnitine (C26:1) levels	-0.0160488	0.0104674	0.1357
DR	Benzoate to linoleoyl-arachidonoyl-glycerol (18:2 to 20:4) [1] ratio	MR Egger	48.8141	13	4.75619e-06		DR	5alpha-pregnan-diol disulfate levels	-0.0245849	0.0228769	0.296721
DR	Benzoate to linoleoyl-arachidonoyl-glycerol (18:2 to 20:4) [1] ratio	Inverse variance weighted	50.1111	14	5.85021e-06		DR	Spermidine to histidine ratio	0.0104642	0.0173345	0.555722
DR	Tryptophan betaine levels	MR Egger	47.027	32	0.0421705		DR	Aspartate to mannose ratio	0.0108375	0.020107	0.595843
DR	Tryptophan betaine levels	Inverse variance weighted	47.9121	33	0.0451034		DR	X-16580 levels	-0.0498437	0.0317005	0.138195
DR	Pimeloylcarnitine/3-methyladipoylcarnitine (C7-DC) levels	MR Egger	16.666	28	0.954898		DR	X-14939 levels	0.0384013	0.0166384	0.0346957
DR	Pimeloylcarnitine/3-methyladipoylcarnitine (C7-DC) levels	Inverse variance weighted	17.4863	29	0.954077		DR	Paraxanthine to 5-acetylamino-6-formylamino-3-methyluracil ratio	0.000509192	0.00930532	0.956855
DR	X-22509 levels	MR Egger	12.7733	16	0.689256		DR	N6-acetyllysine levels	0.012269	0.0138829	0.390777
DR	X-22509 levels	Inverse variance weighted	16.4787	17	0.490192		DR	X-17346 levels	0.0127652	0.0155125	0.418346
DR	Phosphate to tyrosine ratio	MR Egger	38.6926	30	0.132765		DR	Creatinine levels	0.00315116	0.0128375	0.808728
DR	Phosphate to tyrosine ratio	Inverse variance weighted	38.7119	31	0.160735		DR	2-methoxyresorcinol sulfate levels	0.0010251	0.0152431	0.94699
DR	Argininate levels	MR Egger	24.9258	24	0.409802		DR	Cys-gly,oxidized levels	-0.000690258	0.00768352	0.929106
DR	Argininate levels	Inverse variance weighted	27.2317	25	0.344412		DR	Taurolithocholate 3-sulfate levels	-0.0103347	0.0126247	0.423716
DR	Ximenoylcarnitine (C26:1) levels	MR Egger	28.9932	30	0.517951		DR	S-adenosylhomocysteine (SAH) levels	-0.0167693	0.0142977	0.253982
DR	Ximenoylcarnitine (C26:1) levels	Inverse variance weighted	31.344	31	0.448976		DR	Gamma-glutamyl-alpha-lysine levels	-0.0109666	0.0118341	0.362003
DR	5alpha-pregnan-diol disulfate levels	MR Egger	36.7519	18	0.00564457		DR	Serine levels	0.0236279	0.00976428	0.0205578
DR	5alpha-pregnan-diol disulfate levels	Inverse variance weighted	39.1099	19	0.00427484		DR	Pipecolate levels	-0.0050265	0.016997	0.770091
DR	Spermidine to histidine ratio	MR Egger	17.3618	14	0.23741		DR	Adenosine 5'-diphosphate (ADP) to phosphate ratio	-0.000334567	0.0201209	0.986968
DR	Spermidine to histidine ratio	Inverse variance weighted	17.8137	15	0.272586		DR	Isoursodeoxycholate levels	-0.00702042	0.0210969	0.744239
DR	Aspartate to mannose ratio	MR Egger	32.8781	20	0.0347942		DR	Etiocholanolone glucuronide levels	-0.0133875	0.0110852	0.23944
DR	Aspartate to mannose ratio	Inverse variance weighted	33.3557	21	0.0424187		DR	Lactosyl-N-palmitoyl-sphingosine (d18:1/16:0) levels	-0.0112374	0.0154363	0.47506
DR	X-16580 levels	MR Egger	25.418	14	0.0306585		DR	1-palmitoyl-2-linoleoyl-GPI (16:0/18:2) levels	0.0275808	0.0175728	0.13394
DR	X-16580 levels	Inverse variance weighted	29.9065	15	0.0122633		DR	5alpha-pregnan-3beta,20alpha-diol disulfate levels	0.0106465	0.0148132	0.478271
DR	X-14939 levels	MR Egger	10.2292	16	0.854387		DR	X-24418 levels	-0.0124726	0.0130755	0.350057
DR	X-14939 levels	Inverse variance weighted	15.556	17	0.555496		DR	Oleate/vaccenate (18:1) levels	-0.0223975	0.0154991	0.165619
DR	Paraxanthine to 5-acetylamino-6-formylamino-3-methyluracil ratio	MR Egger	26.0295	22	0.250417		DR	10-nonadecenoate (19:1n9) levels	-0.00268351	0.0181333	0.884623
DR	Paraxanthine to 5-acetylamino-6-formylamino-3-methyluracil ratio	Inverse variance weighted	26.0331	23	0.299308		DR	3beta-hydroxy-5-cholestenoate levels	-0.00659498	0.0121767	0.592703
DR	N6-acetyllysine levels	MR Egger	24.5356	15	0.0565386		DR	Docosapentaenoate (n6 DPA; 22:5n6) levels	0.0284444	0.0233293	0.246171
DR	N6-acetyllysine levels	Inverse variance weighted	25.8131	16	0.0567154		DR	Gamma-glutamylisoleucine levels	-0.0253882	0.0223012	0.27405
DR	X-17346 levels	MR Egger	35.0829	25	0.0867143		DR	N-acetyl-isoputreanine levels	-0.0143837	0.00925548	0.131013
DR	X-17346 levels	Inverse variance weighted	36.0331	26	0.0910612		DR	(2,4 or 2,5)-dimethylphenol sulfate levels	0.0062091	0.0181619	0.736404
DR	Creatinine levels	MR Egger	18.5619	19	0.485243		DR	X-17367 levels	0.00759675	0.0135349	0.581174
DR	Creatinine levels	Inverse variance weighted	18.6222	20	0.546492		DR	N-acetylneuraminate levels	-0.0180119	0.011811	0.137731
DR	2-methoxyresorcinol sulfate levels	MR Egger	9.39289	22	0.991024		DR	X-16124 levels	-0.0092736	0.0135436	0.501789
DR	2-methoxyresorcinol sulfate levels	Inverse variance weighted	9.39741	23	0.994429		DR	Adenosine 5'-monophosphate (AMP) to isoleucine ratio	-0.0212706	0.017184	0.230863
DR	Cys-gly,oxidized levels	MR Egger	22.1836	26	0.678611		DR	1-linolenoyl-GPC (18:3) levels	-0.00999285	0.0161695	0.541946
DR	Cys-gly,oxidized levels	Inverse variance weighted	22.1917	27	0.727576		DR	X-18901 levels	-0.0077552	0.0109021	0.484019
DR	Taurolithocholate 3-sulfate levels	MR Egger	13.9607	18	0.731652		DR	Glutamate to cysteine ratio	0.00229328	0.0191095	0.905476
DR	Taurolithocholate 3-sulfate levels	Inverse variance weighted	14.6308	19	0.745758		DR	X-12730 levels	0.00460646	0.0139195	0.745595
DR	S-adenosylhomocysteine (SAH) levels	MR Egger	31.9231	21	0.0596083		DR	Glucose to fructose ratio	-0.0122448	0.0199343	0.551537
DR	S-adenosylhomocysteine (SAH) levels	Inverse variance weighted	34.0142	22	0.048961		DR	Isobutyrylcarnitine (c4) levels	0.00919729	0.00883788	0.30726
DR	Gamma-glutamyl-alpha-lysine levels	MR Egger	25.1727	28	0.61842		DR	Hydroxyasparagine levels	-0.0176916	0.0165686	0.299
DR	Gamma-glutamyl-alpha-lysine levels	Inverse variance weighted	26.0315	29	0.623809		DR	X-23593 levels	0.00622556	0.0135858	0.652264
DR	Serine levels	MR Egger	41.7408	37	0.27226		DR	2-aminophenol sulfate levels	0.00911548	0.0123408	0.466739
DR	Serine levels	Inverse variance weighted	48.3467	38	0.121299		DR	Phosphate to N-palmitoyl-sphingosine (d18:1 to 16:0) ratio	0.00756579	0.0171978	0.664281
DR	Pipecolate levels	MR Egger	38.281	23	0.0237585		DR	Glycosyl-N-(2-hydroxynervonoyl)-sphingosine (d18:1/24:1(2OH)) levels	0.0103261	0.0122911	0.409485
DR	Pipecolate levels	Inverse variance weighted	38.4265	24	0.0313382		DR	3-hydroxyhexanoate levels	-0.0256175	0.0178511	0.17323
DR	Adenosine 5'-diphosphate (ADP) to phosphate ratio	MR Egger	18.1945	14	0.198065		DR	Succinimide levels	0.00562845	0.0181686	0.762035
DR	Adenosine 5'-diphosphate (ADP) to phosphate ratio	Inverse variance weighted	18.1949	15	0.25256		DR	Glycine to serine ratio	-0.0025812	0.00868265	0.768919
DR	Isoursodeoxycholate levels	MR Egger	23.6279	14	0.0507889		DR	6-hydroxyindole sulfate levels	0.0163235	0.0171604	0.357623
DR	Isoursodeoxycholate levels	Inverse variance weighted	23.8148	15	0.0683056		DR	1-stearoyl-2-docosahexaenoyl-gpc (18:0/22:6) levels	0.0128337	0.0104797	0.229941
DR	Etiocholanolone glucuronide levels	MR Egger	29.0007	23	0.180286		DR	Glycocholate levels	-0.00426464	0.0110281	0.701456
DR	Etiocholanolone glucuronide levels	Inverse variance weighted	30.8398	24	0.158457		DR	21-hydroxypregnenolone disulfate levels	0.0198854	0.0157334	0.214862
DR	Lactosyl-N-palmitoyl-sphingosine (d18:1/16:0) levels	MR Egger	31.0677	20	0.0543034		DR	Glycoursodeoxycholic acid sulfate (1) levels	-0.00227174	0.0169191	0.894308
DR	Lactosyl-N-palmitoyl-sphingosine (d18:1/16:0) levels	Inverse variance weighted	31.8909	21	0.0600556		DR	Adenosine 5'-diphosphate (ADP) to EDTA ratio	-0.00454935	0.0159805	0.778436
DR	1-palmitoyl-2-linoleoyl-GPI (16:0/18:2) levels	MR Egger	29.3672	18	0.0440722		DR	X-17654 levels	0.0238451	0.0094731	0.0176129
DR	1-palmitoyl-2-linoleoyl-GPI (16:0/18:2) levels	Inverse variance weighted	33.3862	19	0.0216869		DR	Cholate levels	-0.00301566	0.0221187	0.893066
DR	5alpha-pregnan-3beta,20alpha-diol disulfate levels	MR Egger	53.6782	28	0.00244364		DR	Arginine to citrulline ratio	-0.0117555	0.0129373	0.370545
DR	5alpha-pregnan-3beta,20alpha-diol disulfate levels	Inverse variance weighted	54.6685	29	0.00270799		DR	4-ethylphenylsulfate levels	0.0265673	0.0140461	0.0768116
DR	X-24418 levels	MR Egger	27.4683	23	0.236557		DR	Hypotaurine to taurine ratio	-0.0160795	0.0253606	0.532903
DR	X-24418 levels	Inverse variance weighted	28.555	24	0.237328		DR	Mannose to trans-4-hydroxyproline ratio	0.0198229	0.0147818	0.194941
DR	Oleate/vaccenate (18:1) levels	MR Egger	15.5464	18	0.624168		DR	Aspartate to glutamate ratio	0.0167956	0.0141032	0.24638
DR	Oleate/vaccenate (18:1) levels	Inverse variance weighted	17.6347	19	0.546949		DR	Adenosine 5'-monophosphate (AMP) to asparagine ratio	0.0041383	0.016108	0.799749
DR	10-nonadecenoate (19:1n9) levels	MR Egger	11.7078	13	0.551735		DR	Phosphate to glucose ratio	0.00708093	0.0159032	0.662496
DR	10-nonadecenoate (19:1n9) levels	Inverse variance weighted	11.7297	14	0.627997		DR	Phosphate to N-acetylneuraminate ratio	0.042486	0.015133	0.00954033
DR	3beta-hydroxy-5-cholestenoate levels	MR Egger	38.5705	26	0.0535549		DR	3-hydroxyisobutyrate to adenosine 5'-diphosphate (ADP) ratio	0.0106585	0.0118819	0.38154
DR	3beta-hydroxy-5-cholestenoate levels	Inverse variance weighted	39.0056	27	0.0632844		DR	X-18779 levels	0.00236072	0.014757	0.875037
DR	Docosapentaenoate (n6 DPA; 22:5n6) levels	MR Egger	13.2577	12	0.350593		DR	Sphingadienine levels	-0.00409197	0.0205031	0.844899
DR	Docosapentaenoate (n6 DPA; 22:5n6) levels	Inverse variance weighted	14.9001	13	0.313632		DR	Isovalerate (i5:0) levels	-0.00638174	0.0340376	0.853966
DR	Gamma-glutamylisoleucine levels	MR Egger	25.4704	14	0.0301977		DR	Methionine to phosphate ratio	0.00587396	0.0241321	0.812609
DR	Gamma-glutamylisoleucine levels	Inverse variance weighted	27.8283	15	0.0226692		DR	tryptophan to tyrosine ratio	0.0219795	0.0168468	0.207588
DR	N-acetyl-isoputreanine levels	MR Egger	27.8397	29	0.526495		DR	Hydroquinone sulfate levels	-0.00328513	0.0154256	0.83422
DR	N-acetyl-isoputreanine levels	Inverse variance weighted	30.2549	30	0.452658		DR	Dibutyl sulfosuccinate levels	-0.00888688	0.0134701	0.515005
DR	(2,4 or 2,5)-dimethylphenol sulfate levels	MR Egger	20.5673	18	0.301801		DR	Sulfate of piperine metabolite C16H19NO3 (2) levels	-0.0279498	0.0152028	0.0789435
DR	(2,4 or 2,5)-dimethylphenol sulfate levels	Inverse variance weighted	20.7009	19	0.353562		DR	Glucuronate levels	-0.00621876	0.0153515	0.692539
DR	X-17367 levels	MR Egger	18.9148	19	0.462317		DR	Glycerophosphorylcholine (GPC) levels	-0.00232747	0.0111366	0.835915
DR	X-17367 levels	Inverse variance weighted	19.2298	20	0.506938		DR	Hippurate levels	0.00977719	0.0168059	0.569361
DR	N-acetylneuraminate levels	MR Egger	40.5687	30	0.0943115		DR	Mannose to N-acetylglucosamine to N-acetylgalactosamine ratio	-0.0117803	0.0118797	0.33127
DR	N-acetylneuraminate levels	Inverse variance weighted	43.7136	31	0.0645802		DR	Sphingosine to phosphate ratio	0.0359765	0.01885	0.0786431
DR	X-16124 levels	MR Egger	15.0292	19	0.720741		DR	Glyco-beta-muricholate levels	-0.000172391	0.0117893	0.988454
DR	X-16124 levels	Inverse variance weighted	15.498	20	0.747238		DR	Salicylate levels	0.0130917	0.0136786	0.350541
DR	Adenosine 5'-monophosphate (AMP) to isoleucine ratio	MR Egger	26.076	19	0.128085		DR	3-Hydroxybutyrate levels	0.010419	0.0182678	0.578167
DR	Adenosine 5'-monophosphate (AMP) to isoleucine ratio	Inverse variance weighted	28.1788	20	0.105234		DR	Palmitate (16:0) levels	-0.00701971	0.0161493	0.668231
DR	1-linolenoyl-GPC (18:3) levels	MR Egger	37.793	26	0.0632928		DR	Bilirubin degradation product,C17H20N2O5 (1) levels	0.00110054	0.00925161	0.906342
DR	1-linolenoyl-GPC (18:3) levels	Inverse variance weighted	38.3481	27	0.0725226		DR	3-methyl catechol sulfate (2) levels	0.0186657	0.0137348	0.187324
DR	X-18901 levels	MR Egger	27.2154	23	0.24691		DR	N-palmitoyl-sphingadienine (d18:2/16:0) levels	0.00354547	0.0168306	0.835814
DR	X-18901 levels	Inverse variance weighted	27.8142	24	0.267956		DR	Arachidonate (20:4n6) to oleate to vaccenate (18:1) ratio	0.0105376	0.010818	0.343676
DR	Glutamate to cysteine ratio	MR Egger	36.0256	24	0.0545748		DR	4-methylcatechol sulfate levels	-0.0344715	0.057166	0.554027
DR	Glutamate to cysteine ratio	Inverse variance weighted	36.0472	25	0.0708871		DR	3-methoxycatechol sulfate (1) levels	-0.0195176	0.0138592	0.175201
DR	X-12730 levels	MR Egger	12.4963	14	0.566513		DR	N6,N6-dimethyllysine levels	-0.0209129	0.0134714	0.133656
DR	X-12730 levels	Inverse variance weighted	12.6058	15	0.632717		DR	Hexanoylcarnitine levels (Biocrates platform)	-0.0173417	0.0111199	0.13456
DR	Glucose to fructose ratio	MR Egger	8.75708	11	0.644304		DR	N-palmitoyl-sphinganine (d18:0/16:0) levels	0.0230364	0.0281029	0.422541
DR	Glucose to fructose ratio	Inverse variance weighted	9.13439	12	0.691411		DR	Acetoacetate levels	0.013323	0.0166168	0.438268
DR	Isobutyrylcarnitine (c4) levels	MR Egger	31.4761	27	0.252041		DR	Hexadecanedioate (C16-DC) levels	0.00566426	0.00744278	0.455975
DR	Isobutyrylcarnitine (c4) levels	Inverse variance weighted	32.7387	28	0.245501		DR	Glycochenodeoxycholate levels	-0.00510194	0.0121109	0.676562
DR	Hydroxyasparagine levels	MR Egger	15.4543	19	0.693319		DR	4-acetamidobutanoate levels	0.00557826	0.0106769	0.608092
DR	Hydroxyasparagine levels	Inverse variance weighted	16.5945	20	0.679128		DR	Citraconate/glutaconate levels	-0.0100834	0.012062	0.412163
DR	X-23593 levels	MR Egger	19.1356	18	0.383517		DR	Fructose to maltose ratio	-0.00696752	0.0143527	0.632907
DR	X-23593 levels	Inverse variance weighted	19.3589	19	0.434042		DR	Glycosyl-N-tricosanoyl-sphingadienine (d18:2/23:0) levels	-0.00667623	0.0138183	0.634239
DR	2-aminophenol sulfate levels	MR Egger	22.8345	26	0.642295		DR	Gamma-glutamylhistidine levels	-0.0275431	0.0232264	0.251099
DR	2-aminophenol sulfate levels	Inverse variance weighted	23.3801	27	0.664436		DR	Phosphate to alanine ratio	0.00206625	0.0142813	0.886768
DR	Phosphate to N-palmitoyl-sphingosine (d18:1 to 16:0) ratio	MR Egger	28.6118	22	0.156281		DR	Methionine sulfone levels	-0.00593667	0.00873475	0.50119
DR	Phosphate to N-palmitoyl-sphingosine (d18:1 to 16:0) ratio	Inverse variance weighted	28.8635	23	0.184877		DR	1-oleoyl-GPE (18:1) levels	0.0159586	0.0136986	0.254217
DR	Glycosyl-N-(2-hydroxynervonoyl)-sphingosine (d18:1/24:1(2OH)) levels	MR Egger	31.7441	23	0.105584		DR	Phosphocholine levels	-0.0106538	0.0117691	0.372557
DR	Glycosyl-N-(2-hydroxynervonoyl)-sphingosine (d18:1/24:1(2OH)) levels	Inverse variance weighted	32.7182	24	0.11016		DR	X-21383 levels	-0.0145052	0.0162596	0.38411
DR	3-hydroxyhexanoate levels	MR Egger	11.363	14	0.657313		DR	2,2'-Methylenebis(6-tert-butyl-p-cresol) levels	0.0042168	0.0140006	0.767151
DR	3-hydroxyhexanoate levels	Inverse variance weighted	13.4224	15	0.569705		DR	X-24456 levels	0.0123663	0.0157248	0.441853
DR	Succinimide levels	MR Egger	12.0875	12	0.438681		DR	X-24243 levels	-0.00584996	0.0149842	0.700165
DR	Succinimide levels	Inverse variance weighted	12.1841	13	0.512605		DR	X-13553 levels	-0.0117202	0.0254134	0.649411
DR	Glycine to serine ratio	MR Egger	33.1381	23	0.0786904		DR	1-oleoyl-GPC (18:1) levels	-0.0021333	0.0218729	0.923792
DR	Glycine to serine ratio	Inverse variance weighted	33.2654	24	0.0985957		DR	Trans 3,4-methyleneheptanoate levels	-0.0230792	0.0310555	0.471685
DR	6-hydroxyindole sulfate levels	MR Egger	11.5891	14	0.639261		DR	4-hydroxyhippurate levels	-0.00713504	0.0204864	0.732169
DR	6-hydroxyindole sulfate levels	Inverse variance weighted	12.494	15	0.64132		DR	3-phosphoglycerate to phosphate ratio	-0.0108465	0.0130736	0.41607
DR	1-stearoyl-2-docosahexaenoyl-gpc (18:0/22:6) levels	MR Egger	32.6023	31	0.388002		DR	Alpha-ketoglutarate to pyruvate ratio	0.0128786	0.0218745	0.565408
DR	1-stearoyl-2-docosahexaenoyl-gpc (18:0/22:6) levels	Inverse variance weighted	34.1796	32	0.363362		DR	X-12714 levels	0.0302048	0.0233513	0.222341
DR	Glycocholate levels	MR Egger	38.4507	33	0.236287		DR	Dihydrocaffeate sulfate (2) levels	0.00911535	0.0140833	0.522743
DR	Glycocholate levels	Inverse variance weighted	38.6249	34	0.268501		DR	Adenosine 5'-diphosphate (ADP) to citrate ratio	0.0253633	0.0167114	0.146451
DR	21-hydroxypregnenolone disulfate levels	MR Egger	72.9758	34	0.000115825		DR	N,N,N-trimethyl-5-aminovalerate levels	-0.0076899	0.0147263	0.60525
DR	21-hydroxypregnenolone disulfate levels	Inverse variance weighted	76.4045	35	6.5055e-05		DR	2'-o-methylcytidine levels	-0.00410012	0.00900782	0.6551
DR	Glycoursodeoxycholic acid sulfate (1) levels	MR Egger	42.416	24	0.0115873		DR	Adenosine 3',5'-cyclic monophosphate (camp) levels	0.0134034	0.0118893	0.269889
DR	Glycoursodeoxycholic acid sulfate (1) levels	Inverse variance weighted	42.4479	25	0.016079		DR	Dopamine 4-sulfate levels	-0.00619557	0.0105298	0.562549
DR	Adenosine 5'-diphosphate (ADP) to EDTA ratio	MR Egger	38.8723	23	0.0204901		DR	Sphingomyelin (d18:1/20:2,d18:2/20:1,d16:1/22:2) levels	-0.00336925	0.0188239	0.859449
DR	Adenosine 5'-diphosphate (ADP) to EDTA ratio	Inverse variance weighted	39.0093	24	0.027248		DR	N-formylmethionine levels	0.00088415	0.0183199	0.96207
DR	X-17654 levels	MR Egger	22.1628	29	0.813388		DR	1-stearoyl-GPG (18:0) levels	0.0155026	0.0150512	0.314204
DR	X-17654 levels	Inverse variance weighted	28.4987	30	0.544026		DR	N-acetylcitrulline levels	-0.009367	0.0094634	0.33409
DR	Cholate levels	MR Egger	20.5933	18	0.300424		DR	Serine to alpha-ketobutyrate ratio	-0.0182294	0.0157264	0.264513
DR	Cholate levels	Inverse variance weighted	20.6146	19	0.358481		DR	X-21310 levels	9.38306e-05	0.0146796	0.994963
DR	Arginine to citrulline ratio	MR Egger	32.517	31	0.392021		DR	Glucose to N-palmitoyl-sphinganine (d18:0 to 16:0) ratio	-0.00911465	0.0211963	0.671785
DR	Arginine to citrulline ratio	Inverse variance weighted	33.383	32	0.399899		DR	Isobutyrylglycine levels	-0.0134867	0.0106616	0.215951
DR	4-ethylphenylsulfate levels	MR Egger	6.64281	16	0.979547		DR	Benzoate levels	0.00585986	0.0226376	0.800134
DR	4-ethylphenylsulfate levels	Inverse variance weighted	10.2203	17	0.894117		DR	2-hydroxyglutarate levels	-0.00533862	0.0125816	0.675112
DR	Hypotaurine to taurine ratio	MR Egger	44.2659	21	0.0021597		DR	X-12026 levels	-0.00511767	0.0145495	0.728379
DR	Hypotaurine to taurine ratio	Inverse variance weighted	45.1133	22	0.0025674		DR	1-oleoyl-2-arachidonoyl-GPE (18:1/20:4) levels	-0.000191707	0.011676	0.987031
DR	Mannose to trans-4-hydroxyproline ratio	MR Egger	23.7343	20	0.254191		DR	N-lactoyl phenylalanine levels	-0.00939225	0.0264774	0.727733
DR	Mannose to trans-4-hydroxyproline ratio	Inverse variance weighted	25.8685	21	0.211509		DR	P-cresol glucuronide levels	-0.00161015	0.0128068	0.901144
DR	Aspartate to glutamate ratio	MR Egger	20.6338	22	0.543455		DR	Alpha-ketoglutarate to succinate ratio	0.00108328	0.0194918	0.956413
DR	Aspartate to glutamate ratio	Inverse variance weighted	22.0521	23	0.517108		DR	3-hydroxypyridine glucuronide levels	-0.0239507	0.0156692	0.140633
DR	Adenosine 5'-monophosphate (AMP) to asparagine ratio	MR Egger	30.0071	21	0.0918457		DR	Aspartate to phosphate ratio	-0.00316898	0.0164094	0.849296
DR	Adenosine 5'-monophosphate (AMP) to asparagine ratio	Inverse variance weighted	30.1014	22	0.116021		DR	Adenosine 5'-diphosphate (ADP) to fructose ratio	-0.012893	0.0142778	0.375496
DR	Phosphate to glucose ratio	MR Egger	13.0265	15	0.600253		DR	Adenosine 5'-monophosphate (AMP) to cysteine ratio	0.000584384	0.0124299	0.962891
DR	Phosphate to glucose ratio	Inverse variance weighted	13.2247	16	0.656262		DR	X-11381 levels	-0.00749	0.0116787	0.527382
DR	Phosphate to N-acetylneuraminate ratio	MR Egger	39.1067	25	0.0359431		DR	3-hydroxydodecanedioate levels	0.00295261	0.0147004	0.842948
DR	Phosphate to N-acetylneuraminate ratio	Inverse variance weighted	51.4363	26	0.00210997		DR	Arginine levels	0.0171111	0.0197373	0.396255
DR	3-hydroxyisobutyrate to adenosine 5'-diphosphate (ADP) ratio	MR Egger	13.87	18	0.737525		DR	Linolenoylcarnitine (C18:3) levels	-0.0116706	0.0149848	0.444377
DR	3-hydroxyisobutyrate to adenosine 5'-diphosphate (ADP) ratio	Inverse variance weighted	14.6747	19	0.743037		DR	3-carboxy-4-methyl-5-propyl-2-furanpropanoate (cmpf) levels	-0.0125336	0.027111	0.650965
DR	X-18779 levels	MR Egger	11.8539	15	0.690053		DR	Taurodeoxycholate levels	0.0223713	0.0144497	0.138971
DR	X-18779 levels	Inverse variance weighted	11.8795	16	0.752234		DR	2-hydroxy-4-(methylthio)butanoic acid levels	0.00653867	0.0133732	0.629146
DR	Sphingadienine levels	MR Egger	16.5971	13	0.21838		DR	3-methoxycatechol sulfate (2) levels	0.00731634	0.0162309	0.657854
DR	Sphingadienine levels	Inverse variance weighted	16.648	14	0.275422		DR	Adenosine 5'-diphosphate (ADP) to choline ratio	-0.0166277	0.0238335	0.494823
DR	Isovalerate (i5:0) levels	MR Egger	48.1443	14	1.24421e-05		DR	3-hydroxyisobutyrate to phosphate ratio	0.00390716	0.0133648	0.772761
DR	Isovalerate (i5:0) levels	Inverse variance weighted	48.2652	15	2.30437e-05		DR	Phenylpyruvate to citrate ratio	-0.00176427	0.0133276	0.895668
DR	Methionine to phosphate ratio	MR Egger	12.0822	10	0.279593		DR	Phosphate to threonine ratio	0.0344534	0.0256375	0.190177
DR	Methionine to phosphate ratio	Inverse variance weighted	12.1538	11	0.352195		DR	Pro-hydroxy-pro levels	0.00473285	0.011424	0.682342
DR	tryptophan to tyrosine ratio	MR Egger	25.7048	19	0.138626		DR	3-aminoisobutyrate levels	-0.00471872	0.00784486	0.552521
DR	tryptophan to tyrosine ratio	Inverse variance weighted	28.0076	20	0.109219		DR	1-stearoyl-2-oleoyl-GPS (18:0/18:1) levels	-0.111346	0.030119	0.00165018
DR	Hydroquinone sulfate levels	MR Egger	13.0388	15	0.599303		DR	Bilirubin degradation product,C17H20N2O5 (2) levels	0.00442193	0.0110002	0.691756
DR	Hydroquinone sulfate levels	Inverse variance weighted	13.0841	16	0.666597		DR	2-butenoylglycine levels	-0.0142694	0.0215292	0.513296
DR	Dibutyl sulfosuccinate levels	MR Egger	39.8903	27	0.0524599		DR	X-12844 levels	-0.00146253	0.016021	0.927833
DR	Dibutyl sulfosuccinate levels	Inverse variance weighted	40.5334	28	0.0592259		DR	Glycine to phosphate ratio	-0.00855312	0.00882015	0.343221
DR	Sulfate of piperine metabolite C16H19NO3 (2) levels	MR Egger	13.6593	23	0.936214		DR	Sphingomyelin (d17:1/16:0,d18:1/15:0,d16:1/17:0) levels	0.00537028	0.00966251	0.582347
DR	Sulfate of piperine metabolite C16H19NO3 (2) levels	Inverse variance weighted	17.0392	24	0.846984		DR	N-delta-acetylornithine levels	0.0186605	0.00928981	0.0569972
DR	Glucuronate levels	MR Egger	13.2261	12	0.35282		DR	Adenosine 5'-diphosphate (ADP) to glycerol 3-phosphate ratio	0.0131182	0.0132581	0.333202
DR	Glucuronate levels	Inverse variance weighted	13.407	13	0.416887		DR	1-dihomo-linolenylglycerol (20:3) levels	0.0249554	0.0163903	0.142783
DR	Glycerophosphorylcholine (GPC) levels	MR Egger	24.8239	29	0.687355		DR	Adenosine 5'-diphosphate (ADP) to glutamine ratio	0.010196	0.0169885	0.555872
DR	Glycerophosphorylcholine (GPC) levels	Inverse variance weighted	24.8675	30	0.731444		DR	Uridine to pseudouridine ratio	0.00759187	0.0164327	0.648618
DR	Hippurate levels	MR Egger	15.3269	15	0.428139		DR	X-21733 levels	-0.0110849	0.0129975	0.401535
DR	Hippurate levels	Inverse variance weighted	15.6727	16	0.476028		DR	X-12680 levels	0.0239285	0.0235775	0.325261
DR	Mannose to N-acetylglucosamine to N-acetylgalactosamine ratio	MR Egger	21.7309	24	0.595322		DR	X-23641 levels	-0.0063833	0.020869	0.762337
DR	Mannose to N-acetylglucosamine to N-acetylgalactosamine ratio	Inverse variance weighted	22.7143	25	0.594243		DR	Glycosyl ceramide (d18:1/23:1,d17:1/24:1) levels	0.00653114	0.0161235	0.6902
DR	Sphingosine to phosphate ratio	MR Egger	10.3277	13	0.666945		DR	N2-acetyl,N6-methyllysine levels	0.0121736	0.00858344	0.164711
DR	Sphingosine to phosphate ratio	Inverse variance weighted	13.9703	14	0.451926		DR	2,4-di-tert-butylphenol levels	0.000484115	0.017801	0.978662
DR	Glyco-beta-muricholate levels	MR Egger	45.7925	24	0.00468816		DR	Adenosine 5'-diphosphate (ADP) to mannitol to sorbitol ratio	0.00651058	0.0166504	0.700641
DR	Glyco-beta-muricholate levels	Inverse variance weighted	45.7929	25	0.006782		DR	1-linoleoyl-GPI (18:2) levels	-0.0192466	0.0121218	0.128843
DR	Salicylate levels	MR Egger	16.4243	19	0.62881		DR	Urate levels	0.0104403	0.0141994	0.468516
DR	Salicylate levels	Inverse variance weighted	17.3403	20	0.630779		DR	X-16964 levels	-0.0191674	0.0123357	0.144227
DR	3-Hydroxybutyrate levels	MR Egger	5.92774	13	0.948743		DR	Kynurenine levels	0.00892295	0.0299646	0.76833
DR	3-Hydroxybutyrate levels	Inverse variance weighted	6.25303	14	0.959705		DR	2-furoylcarnitine levels	0.0186572	0.0142475	0.206833
DR	Palmitate (16:0) levels	MR Egger	16.1351	21	0.762014		DR	Spermidine to ergothioneine ratio	-0.0225028	0.0144904	0.138854
DR	Palmitate (16:0) levels	Inverse variance weighted	16.324	22	0.799486		DR	1-palmitoyl-GPC (16:0) levels	-0.00040212	0.015923	0.98008
DR	Bilirubin degradation product,C17H20N2O5 (1) levels	MR Egger	20.5223	23	0.610235		DR	3-ethylcatechol sulfate (2) levels	0.037216	0.0179713	0.0560387
DR	Bilirubin degradation product,C17H20N2O5 (1) levels	Inverse variance weighted	20.5364	24	0.665897		DR	Iminodiacetate (IDA) levels	-0.000206136	0.0151066	0.989293
DR	3-methyl catechol sulfate (2) levels	MR Egger	31.6251	23	0.108195		DR	Isoleucine to phosphate ratio	-0.019033	0.0164224	0.259479
DR	3-methyl catechol sulfate (2) levels	Inverse variance weighted	34.1646	24	0.0817866		DR	Linoleoyl-arachidonoyl-glycerol (18:2/20:4) [1] levels	-8.99281e-05	0.0124156	0.994305
DR	N-palmitoyl-sphingadienine (d18:2/16:0) levels	MR Egger	9.12758	16	0.908067		DR	Octadecenedioylcarnitine (C18:1-DC) levels	0.0139901	0.010959	0.221156
DR	N-palmitoyl-sphingadienine (d18:2/16:0) levels	Inverse variance weighted	9.17195	17	0.934712		DR	N-lactoyl valine levels	0.0040379	0.028108	0.888625
DR	Arachidonate (20:4n6) to oleate to vaccenate (18:1) ratio	MR Egger	17.2464	17	0.437799		DR	Stearate (18:0) levels	-0.016678	0.0299792	0.586197
DR	Arachidonate (20:4n6) to oleate to vaccenate (18:1) ratio	Inverse variance weighted	18.2089	18	0.44197		DR	Cytidine levels	0.00423401	0.0124574	0.736788
DR	4-methylcatechol sulfate levels	MR Egger	331.538	18	1.51108e-59		DR	Indoleacetoylcarnitine levels	0.0178901	0.0096447	0.0738018
DR	4-methylcatechol sulfate levels	Inverse variance weighted	338.235	19	2.74389e-60		DR	Stearoylcarnitine levels	-0.0150204	0.0159302	0.356987
DR	3-methoxycatechol sulfate (1) levels	MR Egger	17.3514	19	0.566076		DR	X-26054 levels	-0.00244377	0.00959873	0.80104
DR	3-methoxycatechol sulfate (1) levels	Inverse variance weighted	19.3346	20	0.50018		DR	Sphingomyelin (d18:1/14:0,d16:1/16:0) levels	-0.00577159	0.0110462	0.605925
DR	N6,N6-dimethyllysine levels	MR Egger	36.053	24	0.0542411		DR	Erythritol levels in elite athletes	-0.008512	0.0106584	0.432345
DR	N6,N6-dimethyllysine levels	Inverse variance weighted	39.6732	25	0.0314983		DR	X-17690 levels	-0.000601641	0.043759	0.989113
DR	Hexanoylcarnitine levels (Biocrates platform)	MR Egger	20.2899	20	0.439933		DR	Epiandrosterone sulfate levels	-0.000449479	0.00824441	0.956955
DR	Hexanoylcarnitine levels (Biocrates platform)	Inverse variance weighted	22.7572	21	0.357059		DR	X-12216 levels	0.00400678	0.0164968	0.810571
DR	N-palmitoyl-sphinganine (d18:0/16:0) levels	MR Egger	45.905	19	0.000511222		DR	Galactonate levels	-0.00740689	0.0171351	0.672133
DR	N-palmitoyl-sphinganine (d18:0/16:0) levels	Inverse variance weighted	47.5284	20	0.00049521		DR	Adenosine 5'-diphosphate (ADP) to 5-oxoproline ratio	-0.04415	0.0205021	0.0492013
DR	Acetoacetate levels	MR Egger	19.1288	12	0.0854664		DR	Bilirubin (Z,Z) to etiocholanolone glucuronide ratio	0.0105965	0.0101952	0.307528
DR	Acetoacetate levels	Inverse variance weighted	20.1536	13	0.0914462		DR	1-stearoyl-2-arachidonoyl-GPI (18:0/20:4) levels	-0.00394617	0.0191542	0.838966
DR	Hexadecanedioate (C16-DC) levels	MR Egger	20.9879	19	0.337471		DR	X-11843 levels	0.0054065	0.012708	0.675059
DR	Hexadecanedioate (C16-DC) levels	Inverse variance weighted	21.6277	20	0.361052		DR	Arachidonoylcarnitine (C20:4) levels	-0.00171416	0.00684841	0.803669
DR	Glycochenodeoxycholate levels	MR Egger	26.2626	30	0.661662		DR	Adenosine 5'-monophosphate (AMP) to proline ratio	-0.029288	0.0137797	0.0468858
DR	Glycochenodeoxycholate levels	Inverse variance weighted	26.4401	31	0.699982		DR	Succinylcarnitine levels	-0.0128048	0.0115205	0.275812
DR	4-acetamidobutanoate levels	MR Egger	11.8179	17	0.811037		DR	X-18887 levels	0.0071177	0.0178283	0.695345
DR	4-acetamidobutanoate levels	Inverse variance weighted	12.0908	18	0.842512		DR	Threonate levels	0.00437888	0.0141996	0.760831
DR	Citraconate/glutaconate levels	MR Egger	17.4878	22	0.735888		DR	1-(1-enyl-palmitoyl)-2-oleoyl-gpc (p-16:0/18:1) levels	0.0146318	0.0125197	0.256263
DR	Citraconate/glutaconate levels	Inverse variance weighted	18.1866	23	0.747289		DR	(N(1) + N(8))-acetylspermidine levels	0.00440915	0.0124138	0.725024
DR	Fructose to maltose ratio	MR Egger	13.0975	19	0.833541		DR	Glucuronide of piperine metabolite C17H21NO3 (3) levels	0.016017	0.0188807	0.412857
DR	Fructose to maltose ratio	Inverse variance weighted	13.3332	20	0.862635		DR	Leucine to N-palmitoyl-sphingosine (d18:1 to 16:0) ratio	0.0197017	0.0145449	0.189311
DR	Glycosyl-N-tricosanoyl-sphingadienine (d18:2/23:0) levels	MR Egger	14.2112	20	0.81963		DR	1-(1-enyl-palmitoyl)-2-arachidonoyl-gpc (p-16:0/20:4) levels	0.00756956	0.00652203	0.253437
DR	Glycosyl-N-tricosanoyl-sphingadienine (d18:2/23:0) levels	Inverse variance weighted	14.4446	21	0.849755		DR	X-18345 levels	-0.00727005	0.0121101	0.553485
DR	Gamma-glutamylhistidine levels	MR Egger	44.0675	18	0.000564221		DR	X-24947 levels	0.0204488	0.0179968	0.263572
DR	Gamma-glutamylhistidine levels	Inverse variance weighted	47.5103	19	0.000301787		DR	Adenosine 5'-diphosphate (ADP) to gluconate ratio	0.0200305	0.0161427	0.230595
DR	Phosphate to alanine ratio	MR Egger	10.7742	16	0.823201		DR	Dihomo-linoleoylcarnitine (C20:2) levels	-0.0257549	0.0257668	0.326408
DR	Phosphate to alanine ratio	Inverse variance weighted	10.7952	17	0.867011		DR	Histidine to trans-urocanate ratio	0.00148063	0.0154893	0.924711
DR	Methionine sulfone levels	MR Egger	41.073	35	0.221725		DR	Kynurenate levels	0.00674879	0.0107092	0.534529
DR	Methionine sulfone levels	Inverse variance weighted	41.6151	36	0.239512		DR	Cortisone levels	0.00701063	0.0196928	0.727148
DR	1-oleoyl-GPE (18:1) levels	MR Egger	18.444	27	0.889365		DR	Phosphate levels (UKB data field 30810)	-0.000155774	0.0139182	0.991176
DR	1-oleoyl-GPE (18:1) levels	Inverse variance weighted	19.8011	28	0.871605		DR	Spermidine to N-acetylputrescine ratio	-0.0138282	0.0126449	0.288559
DR	Phosphocholine levels	MR Egger	24.6362	30	0.742513		DR	Glucose-to-mannose ratio	0.0218315	0.0107258	0.0529939
DR	Phosphocholine levels	Inverse variance weighted	25.4556	31	0.746977		DR	4-methylguaiacol sulfate levels	0.0522733	0.0928011	0.584541
DR	X-21383 levels	MR Egger	15.9923	18	0.593085		DR	Furaneol sulfate levels	0.0125691	0.0197304	0.53713
DR	X-21383 levels	Inverse variance weighted	16.7881	19	0.604218		DR	1-(1-enyl-palmitoyl)-2-palmitoyl-GPC (P-16:0/16:0) levels	0.0116254	0.0083601	0.173131
DR	2,2'-Methylenebis(6-tert-butyl-p-cresol) levels	MR Egger	20.3237	16	0.205993		DR	N-acetylkynurenine (2) levels	-0.0112045	0.0121921	0.371747
DR	2,2'-Methylenebis(6-tert-butyl-p-cresol) levels	Inverse variance weighted	20.439	17	0.252395		DR	Linoleate (18:2n6) levels	-0.0429934	0.0164104	0.0179263
DR	X-24456 levels	MR Egger	11.8139	18	0.856693		DR	3-methylglutaconate levels	0.00914992	0.0116403	0.441529
DR	X-24456 levels	Inverse variance weighted	12.4324	19	0.866321		DR	Cholesterol to taurocholate ratio	-0.00680058	0.0124039	0.589033
DR	X-24243 levels	MR Egger	22.0612	21	0.395989		DR	Alpha-ketobutyrate to pyruvate ratio	-0.0336408	0.0220674	0.153307
DR	X-24243 levels	Inverse variance weighted	22.2214	22	0.446745		DR	3,4-dihydroxybutyrate levels	0.0704995	0.0688741	0.315454
DR	X-13553 levels	MR Egger	106.106	21	2.36244e-13		DR	Behenoylcarnitine (C22) levels	0.00525281	0.0157852	0.742199
DR	X-13553 levels	Inverse variance weighted	107.181	22	3.50429e-13		DR	Propyl 4-hydroxybenzoate sulfate levels	-0.00203564	0.0165014	0.902848
DR	1-oleoyl-GPC (18:1) levels	MR Egger	13.6716	13	0.397374		DR	Phosphoethanolamine to choline ratio	-0.0271351	0.0154131	0.0922165
DR	1-oleoyl-GPC (18:1) levels	Inverse variance weighted	13.6816	14	0.473694		DR	X-11849 levels	0.0175841	0.0124889	0.169767
DR	Trans 3,4-methyleneheptanoate levels	MR Egger	34.8483	12	0.000495079		DR	Pantothenate levels	-0.0188086	0.0157036	0.243221
DR	Trans 3,4-methyleneheptanoate levels	Inverse variance weighted	36.4521	13	0.000504627		DR	Ornithine to glutamate ratio	0.0282322	0.0188986	0.154665
DR	4-hydroxyhippurate levels	MR Egger	12.6644	16	0.697118		DR	1-oleoyl-2-docosahexaenoyl-GPC (18:1/22:6) levels	-0.00888714	0.016417	0.592557
DR	4-hydroxyhippurate levels	Inverse variance weighted	12.7857	17	0.750409		DR	X-24588 levels	0.013627	0.0105665	0.206419
DR	3-phosphoglycerate to phosphate ratio	MR Egger	19.3637	21	0.561824		DR	3b-hydroxy-5-cholenoic acid levels	0.0123166	0.0128555	0.34622
DR	3-phosphoglycerate to phosphate ratio	Inverse variance weighted	20.052	22	0.579789		DR	Palmitoylcholine levels	-0.0293328	0.0152117	0.0674467
DR	Alpha-ketoglutarate to pyruvate ratio	MR Egger	28.1487	14	0.013595		DR	3-bromo-5-chloro-2,6-dihydroxybenzoic acid levels	-0.0039875	0.0124686	0.751885
DR	Alpha-ketoglutarate to pyruvate ratio	Inverse variance weighted	28.8456	15	0.0168369		DR	2,3-dihydroxy-2-methylbutyrate levels	-0.0233199	0.0310574	0.468493
DR	X-12714 levels	MR Egger	13.4801	11	0.263109		DR	Androstenediol (3beta,17beta) disulfate (2) levels	0.00880182	0.0152356	0.567378
DR	X-12714 levels	Inverse variance weighted	15.5304	12	0.213702		DR	X-21807 levels	0.00343907	0.0183359	0.854118
DR	Dihydrocaffeate sulfate (2) levels	MR Egger	42.7097	28	0.0371196		DR	2'-o-methyluridine levels	0.0031462	0.0106023	0.770729
DR	Dihydrocaffeate sulfate (2) levels	Inverse variance weighted	43.3487	29	0.0422593		DR	Paraxanthine to linoleate (18:2n6) ratio	-0.0119555	0.0164486	0.478516
DR	Adenosine 5'-diphosphate (ADP) to citrate ratio	MR Egger	15.1611	18	0.650875		DR	Picolinoylglycine levels	-0.0242877	0.0172699	0.174243
DR	Adenosine 5'-diphosphate (ADP) to citrate ratio	Inverse variance weighted	17.4646	19	0.558422		DR	Catechol sulfate levels	0.00503254	0.0155833	0.749534
DR	N,N,N-trimethyl-5-aminovalerate levels	MR Egger	41.5209	31	0.0981911		DR	Sphingomyelin (d18:2/24:1,d18:1/24:2) levels	-0.0335001	0.0375385	0.379271
DR	N,N,N-trimethyl-5-aminovalerate levels	Inverse variance weighted	41.8861	32	0.113342		DR	Plasma free proline levels	0.000235626	0.0115838	0.983906
DR	2'-o-methylcytidine levels	MR Egger	19.6914	16	0.234443		DR	Alpha-ketoglutarate to kynurenine ratio	-0.0349605	0.0215001	0.11885
DR	2'-o-methylcytidine levels	Inverse variance weighted	19.9464	17	0.276982		DR	5-dodecenoylcarnitine (C12:1) levels	0.00127143	0.0194116	0.948427
DR	Adenosine 3',5'-cyclic monophosphate (camp) levels	MR Egger	12.9216	26	0.984662		DR	1-(1-enyl-palmitoyl)-GPE (p-16:0) levels	0.0434228	0.0199356	0.0415336
DR	Adenosine 3',5'-cyclic monophosphate (camp) levels	Inverse variance weighted	14.1925	27	0.979303		DR	Theobromine levels	-0.0195992	0.0158121	0.227144
DR	Dopamine 4-sulfate levels	MR Egger	17.8504	21	0.658451		DR	3-ethylcatechol sulfate (1) levels	0.0235255	0.0207097	0.273797
DR	Dopamine 4-sulfate levels	Inverse variance weighted	18.1966	22	0.694271		DR	Arachidonoylcholine levels	-0.000832651	0.0131153	0.950119
DR	Sphingomyelin (d18:1/20:2,d18:2/20:1,d16:1/22:2) levels	MR Egger	54.4672	24	0.000369148		DR	Hypotaurine to cysteine ratio	-0.00795732	0.0249527	0.751944
DR	Sphingomyelin (d18:1/20:2,d18:2/20:1,d16:1/22:2) levels	Inverse variance weighted	54.5399	25	0.00056527		DR	Umbelliferone sulfate levels	0.00667376	0.0138843	0.636878
DR	N-formylmethionine levels	MR Egger	21.2276	17	0.216274		DR	X-22520 levels	0.00862957	0.0214967	0.69341
DR	N-formylmethionine levels	Inverse variance weighted	21.2305	18	0.267942		DR	Pristanate levels	-0.0228282	0.0134277	0.117181
DR	1-stearoyl-GPG (18:0) levels	MR Egger	33.3006	22	0.0577684		DR	X-17328 levels	0.0119159	0.0242308	0.629174
DR	1-stearoyl-GPG (18:0) levels	Inverse variance weighted	34.9064	23	0.0531383		DR	Glycine conjugate of C10H14O2 (1) levels	0.00244501	0.0110866	0.827486
DR	N-acetylcitrulline levels	MR Egger	14.2782	20	0.816115		DR	Inosine 5'-monophosphate (IMP) to urate ratio	-0.015836	0.0210324	0.461789
DR	N-acetylcitrulline levels	Inverse variance weighted	15.2579	21	0.809791		DR	Pyridoxal levels	-0.00733579	0.0125033	0.56194
DR	Serine to alpha-ketobutyrate ratio	MR Egger	17.1269	15	0.311336		DR	Beta-hydroxyisovalerate levels	0.000854722	0.0116741	0.942242
DR	Serine to alpha-ketobutyrate ratio	Inverse variance weighted	18.6611	16	0.286631		DR	2,3-dihydroxyisovalerate levels	0.0273923	0.0175436	0.134118
DR	X-21310 levels	MR Egger	19.1306	20	0.513352		DR	Dopamine 3-o-sulfate levels	-0.0210321	0.0325771	0.526252
DR	X-21310 levels	Inverse variance weighted	19.1306	21	0.57676		DR	Alpha-ketobutyrate to 3-methyl-2-oxobutyrate ratio	0.0174909	0.0178019	0.338187
DR	Glucose to N-palmitoyl-sphinganine (d18:0 to 16:0) ratio	MR Egger	15.3968	20	0.753271		DR	1-linoleoyl-GPE (18:2) levels	-0.0100947	0.00916656	0.280165
DR	Glucose to N-palmitoyl-sphinganine (d18:0 to 16:0) ratio	Inverse variance weighted	15.5817	21	0.792674		DR	10-undecenoate (11:1n1) levels	-0.00458392	0.0104884	0.668744
DR	Isobutyrylglycine levels	MR Egger	32.0197	29	0.319007		DR	Margarate (17:0) levels	-0.013828	0.013597	0.320216
DR	Isobutyrylglycine levels	Inverse variance weighted	33.7865	30	0.289447		DR	Octadecanedioate levels	-0.0113629	0.0145611	0.442807
DR	Benzoate levels	MR Egger	13.4192	12	0.33932		DR	Alpha-ketoglutarate levels	0.0253984	0.0140484	0.0837155
DR	Benzoate levels	Inverse variance weighted	13.4942	13	0.410406		DR	Eicosenedioate (C20:1-DC) levels	-0.00383637	0.0186627	0.839574
DR	2-hydroxyglutarate levels	MR Egger	22.8224	24	0.530303		DR	Alpha-ketobutyrate levels	-0.0121342	0.0206276	0.565732
DR	2-hydroxyglutarate levels	Inverse variance weighted	23.0024	25	0.577422		DR	Nisinate (24:6n3) levels	-0.00333106	0.0172518	0.849323
DR	X-12026 levels	MR Egger	32.5505	22	0.0684823		DR	Carnitine C18:2 levels	-0.0668721	0.0382272	0.0920302
DR	X-12026 levels	Inverse variance weighted	32.7336	23	0.0858223		DR	X-25265 levels	0.00255673	0.0112104	0.821609
DR	1-oleoyl-2-arachidonoyl-GPE (18:1/20:4) levels	MR Egger	41.7564	25	0.0190866		DR	1-oleoylglycerol (18:1) levels	-0.0477211	0.0178623	0.013089
DR	1-oleoyl-2-arachidonoyl-GPE (18:1/20:4) levels	Inverse variance weighted	41.7568	26	0.0260023		DR	X-17357 levels	0.00547792	0.0148083	0.714223
DR	N-lactoyl phenylalanine levels	MR Egger	32.1496	15	0.00614294		DR	Alpha-ketoglutarate to alpha-ketobutyrate ratio	-0.0150192	0.0138115	0.291187
DR	N-lactoyl phenylalanine levels	Inverse variance weighted	32.4193	16	0.00881479		DR	Glucose to N-stearoyl-sphingosine (d18:1 to 18:0) ratio	-0.0111237	0.0344337	0.751796
DR	P-cresol glucuronide levels	MR Egger	18.8308	21	0.595991		DR	Phytanate levels	0.00026887	0.0132793	0.984057
DR	P-cresol glucuronide levels	Inverse variance weighted	18.8466	22	0.654779		DR	1-arachidonoyl-gpc (20:4n6) levels	0.00733006	0.00838473	0.389711
DR	Alpha-ketoglutarate to succinate ratio	MR Egger	17.8114	15	0.272712		DR	Butyrate/isobutyrate (4:0) levels	0.00548165	0.0160229	0.736228
DR	Alpha-ketoglutarate to succinate ratio	Inverse variance weighted	17.815	16	0.334838		DR	X-21258 levels	0.000634292	0.0118294	0.957722
DR	3-hydroxypyridine glucuronide levels	MR Egger	20.8196	22	0.531913		DR	4-allylphenol sulfate levels	-0.00139215	0.0147029	0.925671
DR	3-hydroxypyridine glucuronide levels	Inverse variance weighted	23.1559	23	0.451696		DR	9-hydroxystearate levels	0.0272436	0.0214999	0.217783
DR	Aspartate to phosphate ratio	MR Egger	18.3182	16	0.305594		DR	Phosphate to linoleoyl-arachidonoyl-glycerol (18:2 to 20:4) [2] ratio	-0.00544299	0.0123105	0.661908
DR	Aspartate to phosphate ratio	Inverse variance weighted	18.3609	17	0.366421		DR	Pyrraline levels	-0.000691964	0.0240179	0.977316
DR	Adenosine 5'-diphosphate (ADP) to fructose ratio	MR Egger	28.3831	24	0.244215		DR	1,2-dilinoleoyl-GPE (18:2/18:2) levels	0.00207313	0.0130778	0.875319
DR	Adenosine 5'-diphosphate (ADP) to fructose ratio	Inverse variance weighted	29.3474	25	0.249655		DR	Vanillic acid glycine levels	-0.00838117	0.0199228	0.678261
DR	Adenosine 5'-monophosphate (AMP) to cysteine ratio	MR Egger	22.5358	24	0.547317		DR	Hexanoylglutamine levels	0.0356559	0.0374645	0.351131
DR	Adenosine 5'-monophosphate (AMP) to cysteine ratio	Inverse variance weighted	22.5381	25	0.604518		DR	Taurochenodeoxycholic acid 3-sulfate levels	0.019593	0.0114936	0.0976518
DR	X-11381 levels	MR Egger	22.4297	24	0.553636		DR	Pregnenediol disulfate (C21H34O8S2) levels	-0.00889406	0.0112146	0.433075
DR	X-11381 levels	Inverse variance weighted	22.841	25	0.586847		DR	1-palmitoleoylglycerol (16:1) levels	-0.00860877	0.00953405	0.3733
DR	3-hydroxydodecanedioate levels	MR Egger	17.4111	19	0.562038		DR	Gamma-glutamylglycine levels	0.00990708	0.00915203	0.290249
DR	3-hydroxydodecanedioate levels	Inverse variance weighted	17.4514	20	0.623495		DR	5,6-dihydrouridine levels	-0.0074221	0.016282	0.651399
DR	Arginine levels	MR Egger	25.5392	20	0.181575		DR	Hydroxy-cmpf levels	-0.0212921	0.0284825	0.465577
DR	Arginine levels	Inverse variance weighted	26.499	21	0.188059		DR	Alpha-ketobutyrate to 4-methyl-2-oxopentanoate ratio	-0.00740082	0.0278049	0.795031
DR	Linolenoylcarnitine (C18:3) levels	MR Egger	23.5814	22	0.369548		DR	Adenosine 5'-monophosphate (AMP) to citrate ratio	-0.0092953	0.0143954	0.52546
DR	Linolenoylcarnitine (C18:3) levels	Inverse variance weighted	24.2316	23	0.39108		DR	N-acetylglutamate levels	-0.000564343	0.016659	0.973349
DR	3-carboxy-4-methyl-5-propyl-2-furanpropanoate (cmpf) levels	MR Egger	33.6363	14	0.00233021		DR	EDTA levels	0.00674915	0.0223659	0.767607
DR	3-carboxy-4-methyl-5-propyl-2-furanpropanoate (cmpf) levels	Inverse variance weighted	34.1498	15	0.00324418		DR	Arachidonate (20:4n6) to paraxanthine ratio	0.0254327	0.018098	0.17795
DR	Taurodeoxycholate levels	MR Egger	15.3249	18	0.639553		DR	X-12812 levels	0.00806754	0.016701	0.635218
DR	Taurodeoxycholate levels	Inverse variance weighted	17.7219	19	0.541083		DR	X-12544 levels	0.0174132	0.0185798	0.361774
DR	2-hydroxy-4-(methylthio)butanoic acid levels	MR Egger	31.7995	25	0.163895		DR	3-(3-hydroxyphenyl)propionate levels	0.0147631	0.0155244	0.356695
DR	2-hydroxy-4-(methylthio)butanoic acid levels	Inverse variance weighted	32.1036	26	0.189718		DR	Thymol sulfate levels	0.0215884	0.0236617	0.373628
DR	3-methoxycatechol sulfate (2) levels	MR Egger	17.6971	17	0.408189		DR	4-hydroxyphenylacetoylcarnitine levels	-0.0236506	0.0282267	0.409734
DR	3-methoxycatechol sulfate (2) levels	Inverse variance weighted	17.9086	18	0.46169		DR	1-methylxanthine levels	0.0139052	0.00935365	0.149623
DR	Adenosine 5'-diphosphate (ADP) to choline ratio	MR Egger	26.2335	17	0.0703101		DR	X-25433 levels	-0.0195974	0.0121979	0.120695
DR	Adenosine 5'-diphosphate (ADP) to choline ratio	Inverse variance weighted	26.9846	18	0.0792849		DR	X-12007 levels	-0.0221546	0.0342011	0.531721
DR	3-hydroxyisobutyrate to phosphate ratio	MR Egger	24.095	22	0.34227		DR	Retinol (Vitamin A) levels	-0.00561899	0.0114961	0.629264
DR	3-hydroxyisobutyrate to phosphate ratio	Inverse variance weighted	24.1886	23	0.393428		DR	Sarcosine levels	-0.00259523	0.0250672	0.918828
DR	Phenylpyruvate to citrate ratio	MR Egger	30.4306	27	0.295158		DR	Propionylcarnitine (c3) levels	-0.00398747	0.0108177	0.716296
DR	Phenylpyruvate to citrate ratio	Inverse variance weighted	30.4503	28	0.342021		DR	X-21742 levels	-0.0171419	0.0158978	0.297953
DR	Phosphate to threonine ratio	MR Egger	89.013	27	1.51897e-08		DR	1-palmitoyl-2-docosahexaenoyl-GPE (16:0/22:6) levels	-0.00519883	0.0103115	0.62061
DR	Phosphate to threonine ratio	Inverse variance weighted	94.9669	28	3.26223e-09		DR	1-palmitoyl-2-linoleoyl-GPE (16:0/18:2) levels	-0.00431324	0.0122726	0.72875
DR	Pro-hydroxy-pro levels	MR Egger	31.8538	24	0.130659		DR	Alpha-ketobutyrate to 3-methyl-2-oxovalerate ratio	0.0194825	0.0230302	0.412878
DR	Pro-hydroxy-pro levels	Inverse variance weighted	32.0816	25	0.155663		DR	1-linoleoyl-2-arachidonoyl-GPC (18:2/20:4n6) levels	-0.00561686	0.0121504	0.647879
DR	3-aminoisobutyrate levels	MR Egger	41.4958	27	0.0368803		DR	Tetrahydrocortisol glucuronide levels	-0.00298176	0.0113501	0.795114
DR	3-aminoisobutyrate levels	Inverse variance weighted	42.0518	28	0.0428739		DR	Myristoleate (14:1n5) levels	-0.0261232	0.0172994	0.147479
DR	1-stearoyl-2-oleoyl-GPS (18:0/18:1) levels	MR Egger	41.4594	18	0.00131514		DR	N-acetylasparagine levels	0.0166402	0.0110955	0.147902
DR	1-stearoyl-2-oleoyl-GPS (18:0/18:1) levels	Inverse variance weighted	72.9379	19	2.96752e-08		DR	Palmitoyl dihydrosphingomyelin (d18:0/16:0) levels	0.00912219	0.0118381	0.446789
DR	Bilirubin degradation product,C17H20N2O5 (2) levels	MR Egger	22.3862	21	0.377557		DR	2,3-dihydroxy-5-methylthio-4-pentenoate (dmtpa) levels	-0.0066909	0.0130799	0.61329
DR	Bilirubin degradation product,C17H20N2O5 (2) levels	Inverse variance weighted	22.5584	22	0.427011		DR	X-12306 levels	-0.0183356	0.0153445	0.242504
DR	2-butenoylglycine levels	MR Egger	53.7794	26	0.00108219		DR	Caffeine levels	0.0122713	0.0148747	0.419114
DR	2-butenoylglycine levels	Inverse variance weighted	54.688	27	0.00125234		DR	X-12830 levels	-0.00129252	0.0133776	0.923904
DR	X-12844 levels	MR Egger	60.9757	32	0.00150324		DR	Dihomo-linolenate (20:3n3 or n6) levels	-0.00796558	0.0197363	0.69008
DR	X-12844 levels	Inverse variance weighted	60.9916	33	0.00214251		DR	1-oleoyl-2-linoleoyl-GPE (18:1/18:2) levels	-0.00496268	0.00804668	0.541912
DR	Glycine to phosphate ratio	MR Egger	31.6968	21	0.0628175		DR	Quinolinate levels	-0.0120131	0.0243852	0.628224
DR	Glycine to phosphate ratio	Inverse variance weighted	33.1162	22	0.0602582		DR	X-19438 levels	-0.00418128	0.0173982	0.812522
DR	Sphingomyelin (d17:1/16:0,d18:1/15:0,d16:1/17:0) levels	MR Egger	30.7163	31	0.480571		DR	Theophylline levels	0.0206016	0.0162496	0.218117
DR	Sphingomyelin (d17:1/16:0,d18:1/15:0,d16:1/17:0) levels	Inverse variance weighted	31.0252	32	0.51573		DR	X-13507 levels	0.00536845	0.0140857	0.709264
DR	N-delta-acetylornithine levels	MR Egger	12.0575	22	0.956181		DR	Carnitine to propionylcarnitine (C3) ratio	0.00379333	0.0111725	0.737436
DR	N-delta-acetylornithine levels	Inverse variance weighted	16.0924	23	0.851285		DR	N-acetyl leucine levels	-0.0193958	0.0218573	0.389863
DR	Adenosine 5'-diphosphate (ADP) to glycerol 3-phosphate ratio	MR Egger	16.6723	22	0.781179		DR	Pregnenolone sulfate levels	-0.00393828	0.0122831	0.750645
DR	Adenosine 5'-diphosphate (ADP) to glycerol 3-phosphate ratio	Inverse variance weighted	17.6513	23	0.776119		DR	Deoxycholic acid glucuronide levels	0.0105028	0.0110275	0.348755
DR	1-dihomo-linolenylglycerol (20:3) levels	MR Egger	30.7438	21	0.0780286		DR	Hexanoylglycine levels	0.0112552	0.022841	0.628136
DR	1-dihomo-linolenylglycerol (20:3) levels	Inverse variance weighted	34.1377	22	0.0475633		DR	3-hydroxyisobutyrate levels	-0.0153404	0.019548	0.444063
DR	Adenosine 5'-diphosphate (ADP) to glutamine ratio	MR Egger	21.6716	18	0.246894		DR	X-24328 levels	0.0105205	0.0107061	0.332153
DR	Adenosine 5'-diphosphate (ADP) to glutamine ratio	Inverse variance weighted	22.1052	19	0.27905		DR	Adenosine 5'-diphosphate (ADP) to phosphoethanolamine ratio	0.00797673	0.0216466	0.716575
DR	Uridine to pseudouridine ratio	MR Egger	22.5642	22	0.426673		DR	Histidine to phosphate ratio	0.0106418	0.00981246	0.288482
DR	Uridine to pseudouridine ratio	Inverse variance weighted	22.7832	23	0.473491		DR	X-24295 levels	-0.0322542	0.0183373	0.0955756
DR	X-21733 levels	MR Egger	31.7635	26	0.201056		DR	1-(1-enyl-oleoyl)-GPE (p-18:1) levels	0.0136882	0.0158632	0.402739
DR	X-21733 levels	Inverse variance weighted	32.6521	27	0.208793		DR	Adenosine 5'-monophosphate (AMP) to valine ratio	0.012682	0.0172884	0.473217
DR	X-12680 levels	MR Egger	22.9569	16	0.114891		DR	X-18921 levels	-0.0105947	0.0202248	0.608038
DR	X-12680 levels	Inverse variance weighted	24.4348	17	0.108096		DR	Eicosanedioate (C20-DC) levels	-0.0165136	0.0189065	0.401091
DR	X-23641 levels	MR Egger	52.9938	24	0.000579558		DR	Spermidine to ornithine ratio	0.0303116	0.013431	0.0434584
DR	X-23641 levels	Inverse variance weighted	53.2004	25	0.000842682		DR	Bilirubin (z,z) levels	0.00460208	0.0090818	0.616307
DR	Glycosyl ceramide (d18:1/23:1,d17:1/24:1) levels	MR Egger	15.9773	18	0.594129		DR	Ornithine levels	-0.0037563	0.0115527	0.748449
DR	Glycosyl ceramide (d18:1/23:1,d17:1/24:1) levels	Inverse variance weighted	16.1414	19	0.647822		DR	Alpha-ketoglutarate to aspartate ratio	-0.0252506	0.0158428	0.125917
DR	N2-acetyl,N6-methyllysine levels	MR Egger	39.7237	36	0.307628		DR	N-acetylarginine levels	0.00240484	0.00754277	0.75193
DR	N2-acetyl,N6-methyllysine levels	Inverse variance weighted	41.9433	37	0.265116		DR	3-hydroxy-2-methylpyridine sulfate levels	-0.013028	0.0205101	0.533292
DR	2,4-di-tert-butylphenol levels	MR Egger	21.2088	15	0.13029		DR	X-24585 levels	-0.0164187	0.0209537	0.448481
DR	2,4-di-tert-butylphenol levels	Inverse variance weighted	21.2098	16	0.170585		DR	Phenylalanine levels	0.0116889	0.0152501	0.455284
DR	Adenosine 5'-diphosphate (ADP) to mannitol to sorbitol ratio	MR Egger	13.0503	17	0.732811		DR	Octadecadienedioate (C18:2-DC) levels	-0.00161565	0.00849529	0.850491
DR	Adenosine 5'-diphosphate (ADP) to mannitol to sorbitol ratio	Inverse variance weighted	13.2032	18	0.779362		DR	X-24306 levels	0.0108824	0.0156985	0.497538
DR	1-linoleoyl-GPI (18:2) levels	MR Egger	17.1423	19	0.580229		DR	C-glycosyltryptophan levels	-0.000369578	0.011874	0.975383
DR	1-linoleoyl-GPI (18:2) levels	Inverse variance weighted	19.6633	20	0.479164		DR	Nicotinamide levels	0.0125541	0.0165388	0.456248
DR	Urate levels	MR Egger	47.9506	27	0.00777627		DR	Trans-urocanate levels	0.0134385	0.0121931	0.28576
DR	Urate levels	Inverse variance weighted	48.9107	28	0.00853387		DR	Glycerol to sulfate ratio	0.00141282	0.0133969	0.917063
DR	X-16964 levels	MR Egger	10.4035	13	0.660649		DR	X-15461 levels	0.0131989	0.0104795	0.220482
DR	X-16964 levels	Inverse variance weighted	12.8179	14	0.540911		DR	3-hydroxydecanoate levels	0.00167022	0.0130609	0.900552
DR	Kynurenine levels	MR Egger	112.073	25	5.39693e-13		DR	X-26111 levels	0.0235005	0.0115481	0.0568499
DR	Kynurenine levels	Inverse variance weighted	112.471	26	9.9713e-13		DR	X-12411 levels	0.00844626	0.0114153	0.472509
DR	2-furoylcarnitine levels	MR Egger	23.0704	18	0.1879		DR	Cortolone glucuronide (1) levels	0.00398287	0.0262556	0.880947
DR	2-furoylcarnitine levels	Inverse variance weighted	25.2682	19	0.151902		DR	2-hydroxyarachidate levels	-0.0112852	0.014492	0.444833
DR	Spermidine to ergothioneine ratio	MR Egger	24.6424	17	0.103005		DR	Glycine to pyridoxal ratio	0.0167821	0.0144812	0.269044
DR	Spermidine to ergothioneine ratio	Inverse variance weighted	28.1382	18	0.0599834		DR	Xanthurenate levels	0.0114667	0.0269636	0.674969
DR	1-palmitoyl-GPC (16:0) levels	MR Egger	36.0824	22	0.0297543		DR	N-carbamoylalanine levels	-0.00936887	0.0185889	0.620053
DR	1-palmitoyl-GPC (16:0) levels	Inverse variance weighted	36.0835	23	0.0404511		DR	Xylose levels	-0.00772103	0.0132576	0.566229
DR	3-ethylcatechol sulfate (2) levels	MR Egger	10.6667	15	0.775845		DR	N-stearoyl-sphingadienine (d18:2/18:0) levels	-0.011709	0.0243837	0.637207
DR	3-ethylcatechol sulfate (2) levels	Inverse variance weighted	14.9551	16	0.527927		DR	Caffeine to theophylline ratio	-0.00455401	0.0137567	0.743488
DR	Iminodiacetate (IDA) levels	MR Egger	12.69	15	0.626228		DR	Arginine to phosphate ratio	-0.00240229	0.0142867	0.868243
DR	Iminodiacetate (IDA) levels	Inverse variance weighted	12.6902	16	0.695261		DR	Caffeine to theobromine ratio	-0.0194941	0.0151405	0.214212
DR	Isoleucine to phosphate ratio	MR Egger	24.1183	21	0.287363		DR	1-stearoyl-2-linoleoyl-GPE (18:0/18:2) levels	-0.0125402	0.014859	0.406115
DR	Isoleucine to phosphate ratio	Inverse variance weighted	25.6609	22	0.266524		DR	Sphingosine 1-phosphate levels	0.0285984	0.0181608	0.13764
DR	Linoleoyl-arachidonoyl-glycerol (18:2/20:4) [1] levels	MR Egger	24.243	17	0.112982		DR	Acetylcarnitine levels (Biocrates platform)	0.0198679	0.0180607	0.285799
DR	Linoleoyl-arachidonoyl-glycerol (18:2/20:4) [1] levels	Inverse variance weighted	24.243	18	0.147226		DR	Linoleoyl-arachidonoyl-glycerol (18:2/20:4) [2] levels	0.00254331	0.0116724	0.828897
DR	Octadecenedioylcarnitine (C18:1-DC) levels	MR Egger	9.6939	15	0.83854		DR	Ribitol levels	-0.00567161	0.00741141	0.449559
DR	Octadecenedioylcarnitine (C18:1-DC) levels	Inverse variance weighted	11.3236	16	0.789085		DR	Adenosine 5'-monophosphate (AMP) to tryptophan ratio	-0.0240953	0.0156493	0.137279
DR	N-lactoyl valine levels	MR Egger	8.75604	10	0.555403		DR	5-oxoproline to citrate ratio	-0.000167244	0.0091977	0.985718
DR	N-lactoyl valine levels	Inverse variance weighted	8.77667	11	0.642498		DR	Homoarginine levels	0.00754024	0.0106958	0.486267
DR	Stearate (18:0) levels	MR Egger	29.7778	15	0.0127485		DR	3-phenylpropionate hydrocinnamate levels	-0.00654492	0.0134087	0.63053
DR	Stearate (18:0) levels	Inverse variance weighted	30.3922	16	0.0160718		DR	1,3-dimethylurate levels	0.00596123	0.0142283	0.678816
DR	Cytidine levels	MR Egger	24.8946	25	0.468294		DR	1-stearoyl-2-arachidonoyl-gpc (18:0/20:4) levels	0.00599265	0.00674869	0.38162
DR	Cytidine levels	Inverse variance weighted	25.0101	26	0.518404		DR	Campesterol levels	0.0139426	0.0159656	0.394005
DR	Indoleacetoylcarnitine levels	MR Egger	22.6948	29	0.790323		DR	1-(1-enyl-stearoyl)-2-linoleoyl-GPE (p-18:0/18:2) levels	-0.0262125	0.0209865	0.227657
DR	Indoleacetoylcarnitine levels	Inverse variance weighted	26.1355	30	0.668199		DR	Phosphate to citrate ratio	-0.00951008	0.0117374	0.423982
DR	Stearoylcarnitine levels	MR Egger	24.1663	20	0.235203		DR	Phenol glucuronide levels	0.000439262	0.0176902	0.980436
DR	Stearoylcarnitine levels	Inverse variance weighted	25.2406	21	0.236896		DR	Threonine to alpha-ketobutyrate ratio	-0.00121669	0.0161726	0.940817
DR	X-26054 levels	MR Egger	37.9336	26	0.0614257		DR	X-16397 levels	0.0137466	0.0213307	0.529702
DR	X-26054 levels	Inverse variance weighted	38.0282	27	0.0774173		DR	3-(3-amino-3-carboxypropyl)uridine levels	-0.00240214	0.0167049	0.887709
DR	Sphingomyelin (d18:1/14:0,d16:1/16:0) levels	MR Egger	29.1087	25	0.259396		DR	Carboxyethyl-gaba levels	0.00799388	0.0299386	0.792873
DR	Sphingomyelin (d18:1/14:0,d16:1/16:0) levels	Inverse variance weighted	29.4266	26	0.292042		DR	2-hydroxy-3-methylvalerate levels	-0.0266688	0.0145088	0.0779588
DR	Erythritol levels in elite athletes	MR Egger	23.0858	24	0.514739		DR	2-methoxyhydroquinone sulfate (1) levels	0.0554169	0.0481366	0.266547
DR	Erythritol levels in elite athletes	Inverse variance weighted	23.7236	25	0.535389		DR	1-palmitoyl-GPE (16:0) levels	-0.038791	0.0185921	0.0514387
DR	X-17690 levels	MR Egger	524.87	33	6.79056e-90		DR	Sulfate of piperine metabolite C16H19NO3 (3) levels	-0.0113015	0.0152323	0.46563
DR	X-17690 levels	Inverse variance weighted	524.873	34	2.73041e-89		DR	X-12851 levels	0.0147796	0.0217154	0.503924
DR	Epiandrosterone sulfate levels	MR Egger	40.373	25	0.0266913		DR	Maltotriose levels	0.00350251	0.0126414	0.784316
DR	Epiandrosterone sulfate levels	Inverse variance weighted	40.3778	26	0.0358059		DR	Adenosine 5'-monophosphate (AMP) to phosphate ratio	0.00183765	0.0239779	0.939805
DR	X-12216 levels	MR Egger	15.4982	20	0.747225		DR	Dodecadienoate (12:2) levels	-0.0173944	0.0153717	0.268548
DR	X-12216 levels	Inverse variance weighted	15.5572	21	0.79399		DR	X-12849 levels	0.00248543	0.0150011	0.869991
DR	Galactonate levels	MR Egger	5.78857	14	0.971542		DR	Uridine to cytidine ratio	-0.0256791	0.0145465	0.0944703
DR	Galactonate levels	Inverse variance weighted	5.97543	15	0.980158		DR	X-17351 levels	0.021214	0.0229329	0.367887
DR	Adenosine 5'-diphosphate (ADP) to 5-oxoproline ratio	MR Egger	19.2625	14	0.155161		DR	X-21283 levels	0.00244927	0.0103742	0.81678
DR	Adenosine 5'-diphosphate (ADP) to 5-oxoproline ratio	Inverse variance weighted	25.6428	15	0.0419486		DR	Glutamine conjugate of C6H10O2 (1) levels	0.0131163	0.0203172	0.529784
DR	Bilirubin (Z,Z) to etiocholanolone glucuronide ratio	MR Egger	36.6846	28	0.125981		DR	Phenylpyruvate to 4-hydroxyphenylpyruvate ratio	-0.00920738	0.0139342	0.515617
DR	Bilirubin (Z,Z) to etiocholanolone glucuronide ratio	Inverse variance weighted	38.0999	29	0.12013		DR	Pyruvate to 3-methyl-2-oxobutyrate ratio	0.012014	0.0161394	0.466808
DR	1-stearoyl-2-arachidonoyl-GPI (18:0/20:4) levels	MR Egger	39.5512	19	0.00374602		DR	N-acetyl-3-methylhistidine levels	-0.00710552	0.0151955	0.644117
DR	1-stearoyl-2-arachidonoyl-GPI (18:0/20:4) levels	Inverse variance weighted	39.6396	20	0.0055463		DR	Homocitrulline levels	0.011964	0.0112861	0.29925
DR	X-11843 levels	MR Egger	9.68898	20	0.973467		DR	1-stearoyl-gpc (18:0) levels	0.0143076	0.0115688	0.226834
DR	X-11843 levels	Inverse variance weighted	9.86998	21	0.980551		DR	Alpha-ketoglutarate to trans-4-hydroxyproline ratio	-0.0271565	0.0208827	0.214454
DR	Arachidonoylcarnitine (C20:4) levels	MR Egger	33.016	39	0.738619		DR	N-acetylisoleucine levels	-0.0196782	0.0206073	0.353003
DR	Arachidonoylcarnitine (C20:4) levels	Inverse variance weighted	33.0787	40	0.77272		DR	Phosphate to phosphoethanolamine ratio	0.0352823	0.0209857	0.120854
DR	Adenosine 5'-monophosphate (AMP) to proline ratio	MR Egger	18.7636	19	0.472094		DR	X-12740 levels	-0.00722562	0.0172696	0.683045
DR	Adenosine 5'-monophosphate (AMP) to proline ratio	Inverse variance weighted	23.2811	20	0.275205		DR	X-21736 levels	-0.00082688	0.0162146	0.959678
DR	Succinylcarnitine levels	MR Egger	20.5983	28	0.841691		DR	Dimethylglycine levels	-0.00180344	0.00838819	0.831224
DR	Succinylcarnitine levels	Inverse variance weighted	21.8337	29	0.827011		DR	Ethylparaben sulfate levels	-0.00887172	0.0189527	0.646919
DR	X-18887 levels	MR Egger	17.0494	15	0.315919		DR	4-hydroxy-2-oxoglutaric acid levels	0.00635186	0.0126601	0.620086
DR	X-18887 levels	Inverse variance weighted	17.2306	16	0.37083		DR	Tauro-beta-muricholate levels	-0.00884374	0.0118129	0.461657
DR	Threonate levels	MR Egger	13.1447	21	0.903471		DR	1-stearoyl-2-arachidonoyl-GPE (18:0/20:4) levels	0.0157271	0.0143051	0.280635
DR	Threonate levels	Inverse variance weighted	13.2398	22	0.926257		DR	4-vinylguaiacol sulfate levels	0.00618521	0.016894	0.718321
DR	1-(1-enyl-palmitoyl)-2-oleoyl-gpc (p-16:0/18:1) levels	MR Egger	29.7356	20	0.0742534		DR	Adenosine 5'-monophosphate (AMP) to acetoacetate ratio	-0.0291956	0.013644	0.0437133
DR	1-(1-enyl-palmitoyl)-2-oleoyl-gpc (p-16:0/18:1) levels	Inverse variance weighted	31.7663	21	0.0618161		DR	Catechol glucuronide levels	-0.00288287	0.0196838	0.885647
DR	(N(1) + N(8))-acetylspermidine levels	MR Egger	54.7926	29	0.00261944		DR	Succinate to acetoacetate ratio	-0.0526501	0.0315637	0.139239
DR	(N(1) + N(8))-acetylspermidine levels	Inverse variance weighted	55.031	30	0.00352136		DR	Dihydroorotate levels	-0.0297161	0.0102374	0.00675698
DR	Glucuronide of piperine metabolite C17H21NO3 (3) levels	MR Egger	14.5742	12	0.265549		DR	Alpha-ketoglutarate to ornithine ratio	0.00250503	0.0178363	0.890061
DR	Glucuronide of piperine metabolite C17H21NO3 (3) levels	Inverse variance weighted	15.4483	13	0.280209		DR	X-11315 levels	-0.0130024	0.00985669	0.198621
DR	Leucine to N-palmitoyl-sphingosine (d18:1 to 16:0) ratio	MR Egger	13.5028	22	0.918182		DR	N-palmitoyl-heptadecasphingosine (d17:1/16:0) levels	0.0123375	0.0127331	0.34186
DR	Leucine to N-palmitoyl-sphingosine (d18:1 to 16:0) ratio	Inverse variance weighted	15.3376	23	0.882125		DR	Trigonelline levels	0.00533765	0.011178	0.637316
DR	1-(1-enyl-palmitoyl)-2-arachidonoyl-gpc (p-16:0/20:4) levels	MR Egger	33.9188	36	0.567931		DR	X-24970 levels	-0.00420473	0.0180765	0.818124
DR	1-(1-enyl-palmitoyl)-2-arachidonoyl-gpc (p-16:0/20:4) levels	Inverse variance weighted	35.2659	37	0.550501		DR	Methionine sulfoxide levels	0.0206359	0.0142941	0.162318
DR	X-18345 levels	MR Egger	28.2175	26	0.347841		DR	2-hydroxystearate levels	0.0167866	0.0142094	0.252033
DR	X-18345 levels	Inverse variance weighted	28.6086	27	0.38013		DR	1-stearoyl-2-oleoyl-GPE (18:0/18:1) levels	0.0084435	0.0134429	0.535216
DR	X-24947 levels	MR Egger	192.584	35	1.14316e-23		DR	X-12462 levels	-0.00362006	0.0239893	0.884309
DR	X-24947 levels	Inverse variance weighted	199.688	36	1.43152e-24		DR	Mannonate levels	-0.00748656	0.0138959	0.595999
DR	Adenosine 5'-diphosphate (ADP) to gluconate ratio	MR Egger	19.43	18	0.365805		DR	Oleoylcholine levels	-0.0390044	0.0174077	0.03959
DR	Adenosine 5'-diphosphate (ADP) to gluconate ratio	Inverse variance weighted	21.092	19	0.331739		DR	5-methyluridine (ribothymidine) levels	-0.0204205	0.0227357	0.378819
DR	Dihomo-linoleoylcarnitine (C20:2) levels	MR Egger	172.275	27	4.11942e-23		DR	1-(1-enyl-stearoyl)-GPE (p-18:0) levels	0.00899193	0.0163582	0.58783
DR	Dihomo-linoleoylcarnitine (C20:2) levels	Inverse variance weighted	178.65	28	6.95703e-24		DR	Levulinoylcarnitine levels	-0.00498208	0.013238	0.711057
DR	Histidine to trans-urocanate ratio	MR Egger	40.6476	22	0.00907374		DR	16a-hydroxy DHEA 3-sulfate levels	-0.00819153	0.00838592	0.337023
DR	Histidine to trans-urocanate ratio	Inverse variance weighted	40.6645	23	0.0129323		DR	X-12193 levels	0.0185043	0.0139055	0.199033
DR	Kynurenate levels	MR Egger	20.1138	24	0.690284		DR	Chiro-inositol levels	-0.0319182	0.0175234	0.0899699
DR	Kynurenate levels	Inverse variance weighted	20.511	25	0.719535		DR	3-hydroxyhexanoylcarnitine (1) levels	0.00583661	0.0225512	0.799077
DR	Cortisone levels	MR Egger	21.3034	14	0.0941071		DR	Phenylacetylcarnitine levels	0.00189075	0.0174996	0.914897
DR	Cortisone levels	Inverse variance weighted	21.4962	15	0.12171		DR	Cortisol to taurocholate ratio	0.00842037	0.0125625	0.510346
DR	Phosphate levels (UKB data field 30810)	MR Egger	16.8896	21	0.717779		DR	Blood sugar levels	0.0313825	0.0139898	0.0363659
DR	Phosphate levels (UKB data field 30810)	Inverse variance weighted	16.8897	22	0.769421		DR	Butyrylglycine levels	0.0166804	0.0112379	0.152587
DR	Spermidine to N-acetylputrescine ratio	MR Egger	13.2807	18	0.774637		DR	Tetradecadienedioate (C14:2-DC) levels	-0.00872662	0.0105161	0.415163
DR	Spermidine to N-acetylputrescine ratio	Inverse variance weighted	14.4766	19	0.755234		DR	Spermidine to 5-methylthioadenosine (MTA) ratio	0.0120744	0.0196457	0.548673
DR	Glucose-to-mannose ratio	MR Egger	22.314	24	0.560533		DR	Spermidine to adenosine 5'-diphosphate (ADP) ratio	0.0229597	0.0229433	0.328357
DR	Glucose-to-mannose ratio	Inverse variance weighted	26.4569	25	0.383547		DR	4-hydroxyphenylacetylglutamine levels	-0.0346003	0.0169038	0.0540358
DR	4-methylguaiacol sulfate levels	MR Egger	363.024	11	4.24086e-71		DR	Bilirubin (E,E) levels	0.00214782	0.00828606	0.79737
DR	4-methylguaiacol sulfate levels	Inverse variance weighted	373.495	12	1.53256e-72		DR	5alpha-pregnan-3beta,20alpha-diol monosulfate (2) levels	-0.0160871	0.0120606	0.193395
DR	Furaneol sulfate levels	MR Egger	9.09476	11	0.613146		DR	Vanillic alcohol sulfate levels	-0.000330298	0.0119543	0.978218
DR	Furaneol sulfate levels	Inverse variance weighted	9.50058	12	0.659684		DR	Phosphate to mannose ratio	0.00240192	0.0149173	0.873429
DR	1-(1-enyl-palmitoyl)-2-palmitoyl-GPC (P-16:0/16:0) levels	MR Egger	41.2528	35	0.216037		DR	Adenosine 5'-monophosphate (AMP) to EDTA ratio	0.00401339	0.0175379	0.823192
DR	1-(1-enyl-palmitoyl)-2-palmitoyl-GPC (P-16:0/16:0) levels	Inverse variance weighted	43.532	36	0.181479		DR	X-23648 levels	0.00884622	0.0182652	0.635154
DR	N-acetylkynurenine (2) levels	MR Egger	18.4888	16	0.29606		DR	X-17438 levels	-0.00221901	0.0152455	0.885893
DR	N-acetylkynurenine (2) levels	Inverse variance weighted	19.4647	17	0.302518		DR	Eicosenoate (20:1) levels	-0.0288472	0.0191516	0.149349
DR	Linoleate (18:2n6) levels	MR Egger	13.2718	17	0.717812		DR	Inosine to theophylline ratio	0.0109531	0.0147986	0.468258
DR	Linoleate (18:2n6) levels	Inverse variance weighted	20.1356	18	0.325237		DR	S-methylmethionine levels	-0.00566242	0.0196934	0.777399
DR	3-methylglutaconate levels	MR Egger	30.7575	19	0.0429152		DR	X-23974 levels	-0.0187949	0.0174352	0.295277
DR	3-methylglutaconate levels	Inverse variance weighted	31.7577	20	0.0459492		DR	3-hydroxypyridine sulfate levels	-0.0105768	0.0127586	0.416434
DR	Cholesterol to taurocholate ratio	MR Egger	22.8675	22	0.409242		DR	5-acetylamino-6-amino-3-methyluracil levels	0.0188919	0.00848226	0.0335835
DR	Cholesterol to taurocholate ratio	Inverse variance weighted	23.18	23	0.450303		DR	Taurine to cysteine ratio	-0.025982	0.0142312	0.0855136
DR	Alpha-ketobutyrate to pyruvate ratio	MR Egger	5.53666	12	0.937617		DR	Methyl indole-3-acetate levels	-1.23209e-05	0.0161964	0.999401
DR	Alpha-ketobutyrate to pyruvate ratio	Inverse variance weighted	7.86063	13	0.85256		DR	2R,3R-dihydroxybutyrate levels	-0.00633632	0.01357	0.64459
DR	3,4-dihydroxybutyrate levels	MR Egger	695.533	26	6.26928e-130		DR	Docosadienoate (22:2n6) levels	-0.0267871	0.0155687	0.100765
DR	3,4-dihydroxybutyrate levels	Inverse variance weighted	723.562	27	4.39714e-135		DR	Adenosine 5'-diphosphate (ADP) to glutamate ratio	0.018049	0.0129407	0.175868
DR	Behenoylcarnitine (C22) levels	MR Egger	35.9355	24	0.0556834		DR	Phosphate to urate ratio	0.00999148	0.0106379	0.354871
DR	Behenoylcarnitine (C22) levels	Inverse variance weighted	36.1013	25	0.0700769		DR	Adenosine 5'-monophosphate (AMP) to leucine ratio	-0.0160092	0.0162633	0.339583
DR	Propyl 4-hydroxybenzoate sulfate levels	MR Egger	30.6112	24	0.165312		DR	Mannose to fructose ratio	-0.00956107	0.0163224	0.566206
DR	Propyl 4-hydroxybenzoate sulfate levels	Inverse variance weighted	30.6306	25	0.201543		DR	Ursodeoxycholate levels	-0.00903423	0.0228374	0.697329
DR	Phosphoethanolamine to choline ratio	MR Egger	22.5608	22	0.426874		DR	Spermidine to carnitine ratio	-0.00232017	0.0153728	0.882045
DR	Phosphoethanolamine to choline ratio	Inverse variance weighted	25.7392	23	0.313331		DR	5-dodecenoate (12:1n7) levels	-0.033458	0.0194048	0.110308
DR	X-11849 levels	MR Egger	27.3363	29	0.553567		DR	Alpha-tocopherol levels	0.00169645	0.0106968	0.875263
DR	X-11849 levels	Inverse variance weighted	29.3187	30	0.500905		DR	Undecenoylcarnitine (C11:1) levels	-0.00224989	0.0123972	0.857295
DR	Pantothenate levels	MR Egger	32.6534	23	0.0872988		DR	Sulfate levels	-0.00184074	0.0115771	0.874811
DR	Pantothenate levels	Inverse variance weighted	34.6901	24	0.0731305		DR	5-hydroxy-2-methylpyridine sulfate levels	0.0044816	0.0166287	0.790983
DR	Ornithine to glutamate ratio	MR Egger	13.096	16	0.665722		DR	Threonine to pyruvate ratio	-0.00642139	0.0160406	0.69219
DR	Ornithine to glutamate ratio	Inverse variance weighted	15.3277	17	0.571888		DR	Gamma-glutamylleucine levels	0.0115034	0.0189592	0.553094
DR	1-oleoyl-2-docosahexaenoyl-GPC (18:1/22:6) levels	MR Egger	47.2542	28	0.0128757		DR	Leucine to phosphate ratio	-0.00701344	0.0176007	0.694503
DR	1-oleoyl-2-docosahexaenoyl-GPC (18:1/22:6) levels	Inverse variance weighted	47.7488	29	0.0156042		DR	Dihydroferulic acid sulfate levels	-0.024856	0.0147758	0.109794
DR	X-24588 levels	MR Egger	27.6806	32	0.685063		DR	Laurylcarnitine levels	0.00802504	0.0147639	0.592471
DR	X-24588 levels	Inverse variance weighted	29.3438	33	0.649837		DR	Alanine to pyruvate ratio	0.0232255	0.0203903	0.273799
DR	3b-hydroxy-5-cholenoic acid levels	MR Egger	36.0226	28	0.142024		DR	Serine to alpha-tocopherol ratio	0.00415797	0.0115605	0.721792
DR	3b-hydroxy-5-cholenoic acid levels	Inverse variance weighted	37.2035	29	0.14109		DR	Oleoylcarnitine levels	0.00270857	0.0150941	0.859394
DR	Palmitoylcholine levels	MR Egger	25.2067	21	0.238323		DR	X-23654 levels	-0.00484001	0.00880725	0.585845
DR	Palmitoylcholine levels	Inverse variance weighted	29.6699	22	0.12671		DR	Androstenediol (3beta,17beta) disulfate (1) levels	-0.00373257	0.00864173	0.669105
DR	3-bromo-5-chloro-2,6-dihydroxybenzoic acid levels	MR Egger	22.4123	24	0.554675		DR	Glycosyl ceramide (d18:1/20:0,d16:1/22:0) levels	0.00756948	0.0120172	0.533702
DR	3-bromo-5-chloro-2,6-dihydroxybenzoic acid levels	Inverse variance weighted	22.5145	25	0.605888		DR	5-methylthioadenosine (mta) levels	0.0176831	0.0155956	0.269635
DR	2,3-dihydroxy-2-methylbutyrate levels	MR Egger	22.7885	11	0.018929		DR	N-methyl-2-pyridone-5-carboxamide levels	-0.00871175	0.0236789	0.71886
DR	2,3-dihydroxy-2-methylbutyrate levels	Inverse variance weighted	23.9565	12	0.02062		DR	Cysteine levels	0.0196614	0.0191837	0.325629
DR	Androstenediol (3beta,17beta) disulfate (2) levels	MR Egger	76.1538	33	2.91076e-05		DR	Taurine levels	-0.0143066	0.0164537	0.400341
DR	Androstenediol (3beta,17beta) disulfate (2) levels	Inverse variance weighted	76.924	34	3.6115e-05		DR	Carnitine to acetylcarnitine (C2) ratio	0.0293433	0.0159123	0.0826741
DR	X-21807 levels	MR Egger	5.13449	13	0.972112		DR	N-stearoyl-sphingosine (d18:1/18:0) levels	-0.0169733	0.0213914	0.43988
DR	X-21807 levels	Inverse variance weighted	5.16967	14	0.983308		DR	3-hydroxymyristate levels	-0.0119212	0.0163712	0.475868
DR	2'-o-methyluridine levels	MR Egger	19.9109	15	0.175378		DR	X-23655 levels	0.00335949	0.0203294	0.870404
DR	2'-o-methyluridine levels	Inverse variance weighted	20.0278	16	0.218972		DR	Salicylate to citrate ratio	-0.00670823	0.0157626	0.67546
DR	Paraxanthine to linoleate (18:2n6) ratio	MR Egger	13.3328	15	0.576612		DR	Acisoga levels	-0.0243497	0.0114934	0.0468402
DR	Paraxanthine to linoleate (18:2n6) ratio	Inverse variance weighted	13.8611	16	0.609064		DR	Beta-hydroxyisovaleroylcarnitine levels	0.00692686	0.0105228	0.514439
DR	Picolinoylglycine levels	MR Egger	28.7544	21	0.120024		DR	X-12410 levels	-0.0239693	0.0117779	0.0530286
DR	Picolinoylglycine levels	Inverse variance weighted	31.4626	22	0.0870313		DR	Arginine to ornithine ratio	0.00661789	0.0142442	0.645809
DR	Catechol sulfate levels	MR Egger	38.2649	24	0.0325662		DR	N-palmitoyl-sphingosine (d18:1 to 16:0) to N-stearoyl-sphingosine (d18:1 to 18:0) ratio	0.00422015	0.0179144	0.816285
DR	Catechol sulfate levels	Inverse variance weighted	38.4312	25	0.0419656		DR	Androsterone glucuronide to etiocholanolone glucuronide ratio	0.00261229	0.00764823	0.735148
DR	Sphingomyelin (d18:2/24:1,d18:1/24:2) levels	MR Egger	315.76	30	2.0412e-49		DR	2-aminobutyrate levels	-0.00674565	0.0158336	0.675759
DR	Sphingomyelin (d18:2/24:1,d18:1/24:2) levels	Inverse variance weighted	324.142	31	1.47829e-50		DR	10-heptadecenoate (17:1n7) levels	-0.0152305	0.0223075	0.503455
DR	Plasma free proline levels	MR Egger	33.4073	30	0.305142		DR	X-07765 levels	-0.00776054	0.0319741	0.809997
DR	Plasma free proline levels	Inverse variance weighted	33.4078	31	0.351056		DR	Theophylline to EDTA ratio	0.0255775	0.0228954	0.2858
DR	Alpha-ketoglutarate to kynurenine ratio	MR Egger	70.6642	21	2.74889e-07		DR	Succinate to proline ratio	0.0176332	0.0195715	0.385331
DR	Alpha-ketoglutarate to kynurenine ratio	Inverse variance weighted	79.5614	22	1.91279e-08		DR	X-11308 levels	0.00544782	0.0109221	0.622288
DR	5-dodecenoylcarnitine (C12:1) levels	MR Egger	36.3737	20	0.0138962		DR	Glutamine to asparagine ratio	0.00612137	0.00989263	0.541445
DR	5-dodecenoylcarnitine (C12:1) levels	Inverse variance weighted	36.3815	21	0.0198025		DR	2-o-methylascorbic acid levels	0.0353276	0.0175873	0.0575997
DR	1-(1-enyl-palmitoyl)-GPE (p-16:0) levels	MR Egger	29.7514	20	0.0739838		DR	Lysine levels	-0.000945373	0.0180037	0.958471
DR	1-(1-enyl-palmitoyl)-GPE (p-16:0) levels	Inverse variance weighted	36.8089	21	0.0177044		DR	Adenosine 5'-monophosphate (AMP) to tyrosine ratio	-0.00923893	0.017116	0.596347
DR	Theobromine levels	MR Egger	34.6671	24	0.0734926		DR	X-24757 levels	0.0182166	0.0176014	0.31145
DR	Theobromine levels	Inverse variance weighted	36.8863	25	0.0591866		DR	Palmitoleoylcarnitine (C16:1) levels	-0.000706495	0.0189198	0.970705
DR	3-ethylcatechol sulfate (1) levels	MR Egger	15.9463	15	0.385631		DR	Stearidonate (18:4n3) levels	-0.0204601	0.0127853	0.125213
DR	3-ethylcatechol sulfate (1) levels	Inverse variance weighted	17.3181	16	0.365308		DR	X-11795 levels	0.045756	0.0137037	0.00533273
DR	Arachidonoylcholine levels	MR Egger	13.0077	17	0.735671		DR	X-11847 levels	0.00176909	0.0195419	0.928991
DR	Arachidonoylcholine levels	Inverse variance weighted	13.0117	18	0.790876		DR	2-naphthol sulfate levels	-0.00624022	0.0133138	0.644351
DR	Hypotaurine to cysteine ratio	MR Egger	95.8729	31	1.50504e-08		DR	1-(1-enyl-palmitoyl)-2-linoleoyl-GPC (p-16:0/18:2) levels	0.0177098	0.0192715	0.370265
DR	Hypotaurine to cysteine ratio	Inverse variance weighted	96.1874	32	2.42591e-08		DR	X-16935 levels	-0.01039	0.0101193	0.315215
DR	Umbelliferone sulfate levels	MR Egger	19.0378	17	0.326364		DR	Glutamine degradant levels	0.000456085	0.0114642	0.96857
DR	Umbelliferone sulfate levels	Inverse variance weighted	19.2966	18	0.373778		DR	Inosine 5'-monophosphate (IMP) to phosphate ratio	-0.000319946	0.0147786	0.982966
DR	X-22520 levels	MR Egger	18.2848	16	0.307483		DR	Urea levels	-9.07783e-05	0.0173764	0.995881
DR	X-22520 levels	Inverse variance weighted	18.469	17	0.359847		DR	Succinoyltaurine levels	-0.00195742	0.0091249	0.831958
DR	Pristanate levels	MR Egger	12.1393	11	0.353264		DR	2-acetamidophenol sulfate levels	0.0246293	0.0153867	0.125941
DR	Pristanate levels	Inverse variance weighted	15.3289	12	0.223939		DR	X-21364 levels	0.00460504	0.0154411	0.767651
DR	X-17328 levels	MR Egger	26.7068	17	0.0625104		DR	1,5-anhydroglucitol (1,5-ag) levels	0.0118729	0.00940263	0.215812
DR	X-17328 levels	Inverse variance weighted	27.0867	18	0.0773833		DR	2-hydroxyhippurate (salicylurate) levels	0.00615989	0.0139206	0.663122
DR	Glycine conjugate of C10H14O2 (1) levels	MR Egger	14.7888	22	0.87114		DR	Glutamine levels	0.0375462	0.0181266	0.0467388
DR	Glycine conjugate of C10H14O2 (1) levels	Inverse variance weighted	14.8375	23	0.900364		DR	Pyruvate to N-acetylneuraminate ratio	0.00595364	0.0132856	0.657636
DR	Inosine 5'-monophosphate (IMP) to urate ratio	MR Egger	31.4798	17	0.0174488		DR	Proline to glutamate ratio	0.0147903	0.0152331	0.342634
DR	Inosine 5'-monophosphate (IMP) to urate ratio	Inverse variance weighted	32.5296	18	0.0190154		DR	Indole-3-carboxylate levels	0.00376339	0.0174165	0.832879
DR	Pyridoxal levels	MR Egger	23.1308	29	0.770525		DR	Phosphate to serine ratio	-0.0058276	0.0186645	0.757806
DR	Pyridoxal levels	Inverse variance weighted	23.475	30	0.795241		DR	Orotidine levels	0.013376	0.0110729	0.238819
DR	Beta-hydroxyisovalerate levels	MR Egger	18.831	24	0.760939		DR	X-18888 levels	0.0219311	0.0154142	0.170209
DR	Beta-hydroxyisovalerate levels	Inverse variance weighted	18.8364	25	0.804896		DR	X-21607 levels	-0.0092271	0.0149541	0.542582
DR	2,3-dihydroxyisovalerate levels	MR Egger	42.47	20	0.00240065		DR	N-oleoylserine levels	0.00961101	0.0180518	0.600305
DR	2,3-dihydroxyisovalerate levels	Inverse variance weighted	47.647	21	0.000767946		DR	5alpha-androstan-3beta,17alpha-diol disulfate levels	0.0116159	0.0114784	0.323068
DR	Dopamine 3-o-sulfate levels	MR Egger	95.474	19	3.50457e-12		DR	Adenosine 5'-monophosphate (AMP) to flavin adenine dinucleotide (FAD) ratio	-0.0396557	0.0406781	0.345086
DR	Dopamine 3-o-sulfate levels	Inverse variance weighted	97.5685	20	3.42188e-12		DR	Hydroxypalmitoyl sphingomyelin (d18:1/16:0(OH)) levels	0.000808683	0.0111371	0.942597
DR	Alpha-ketobutyrate to 3-methyl-2-oxobutyrate ratio	MR Egger	16.9624	19	0.592412		DR	Stearoylcholine levels	0.0182557	0.0184988	0.339362
DR	Alpha-ketobutyrate to 3-methyl-2-oxobutyrate ratio	Inverse variance weighted	17.9278	20	0.592164		DR	1-methyl-5-imidazoleacetate levels	0.0121282	0.0123639	0.336021
DR	1-linoleoyl-GPE (18:2) levels	MR Egger	26.7628	28	0.531193		DR	3-methoxytyrosine levels	0.0546464	0.0220111	0.0207717
DR	1-linoleoyl-GPE (18:2) levels	Inverse variance weighted	27.9755	29	0.519223		DR	Histidine to pyruvate ratio	0.0268847	0.0175405	0.141826
DR	10-undecenoate (11:1n1) levels	MR Egger	13.3584	14	0.498519		DR	Dodecanedioate levels	-0.00907779	0.0169773	0.598472
DR	10-undecenoate (11:1n1) levels	Inverse variance weighted	13.5494	15	0.559942		DR	1-methylhistidine levels	-0.0238164	0.012577	0.0690344
DR	Margarate (17:0) levels	MR Egger	19.4824	22	0.615382		DR	N-stearoyl-sphinganine (d18:0/18:0) levels	-0.00176266	0.0176508	0.922427
DR	Margarate (17:0) levels	Inverse variance weighted	20.5166	23	0.610579		DR	Cerotoylcarnitine (C26) levels	-0.00797918	0.010313	0.445162
DR	Octadecanedioate levels	MR Egger	21.384	24	0.615979		DR	Methylsuccinoylcarnitine levels	0.00403756	0.00915826	0.66258
DR	Octadecanedioate levels	Inverse variance weighted	21.993	25	0.636148		DR	X-21312 levels	-0.0213846	0.0763192	0.78163
DR	Alpha-ketoglutarate levels	MR Egger	23.244	23	0.446603		DR	5alpha-androstan-3beta,17beta-diol disulfate levels	-0.00246676	0.00726161	0.73645
DR	Alpha-ketoglutarate levels	Inverse variance weighted	26.5472	24	0.325997		DR	Bilirubin degradation product,C17H18N2O4 (3) levels	-0.00699923	0.00741923	0.355727
DR	Eicosenedioate (C20:1-DC) levels	MR Egger	14.9379	17	0.599954		DR	Glutarate (C5-DC) to salicylate ratio	-0.017193	0.0196567	0.397629
DR	Eicosenedioate (C20:1-DC) levels	Inverse variance weighted	14.9802	18	0.663329		DR	X-23678 levels	-0.0196719	0.0160559	0.236286
DR	Alpha-ketobutyrate levels	MR Egger	28.1915	14	0.0134177		DR	Prolylglycine levels	-0.000360184	0.0114899	0.975223
DR	Alpha-ketobutyrate levels	Inverse variance weighted	28.8883	15	0.0166256		DR	Glucuronate to androsterone glucuronide ratio	0.0167795	0.00770205	0.0403591
DR	Nisinate (24:6n3) levels	MR Egger	21.4512	16	0.16181		DR	Proline to trans-4-hydroxyproline ratio	-0.00349119	0.0153607	0.822304
DR	Nisinate (24:6n3) levels	Inverse variance weighted	21.5012	17	0.204669		DR	Arachidoylcarnitine (C20) levels	0.0121043	0.0122071	0.330206
DR	Carnitine C18:2 levels	MR Egger	359.963	26	1.76677e-60		DR	X-21319 levels	0.018063	0.0178457	0.333199
DR	Carnitine C18:2 levels	Inverse variance weighted	402.33	27	1.67512e-68		DR	4-hydroxyphenylpyruvate levels	0.0269476	0.0143929	0.0758625
DR	X-25265 levels	MR Egger	14.2479	23	0.919553		DR	5alpha-androstan-3alpha,17beta-diol disulfate levels	0.00905445	0.0130581	0.494454
DR	X-25265 levels	Inverse variance weighted	14.2999	24	0.939585		DR	X-13695 levels	-0.00833716	0.0158619	0.608735
DR	1-oleoylglycerol (18:1) levels	MR Egger	34.2651	25	0.102362		DR	Inosine 5'-monophosphate (IMP) levels	-0.0126553	0.0150152	0.409808
DR	1-oleoylglycerol (18:1) levels	Inverse variance weighted	44.0478	26	0.0149381		DR	Salicylate to taurocholate ratio	-0.00798147	0.0157788	0.617787
DR	X-17357 levels	MR Egger	40.9748	28	0.0539921		DR	1-stearoyl-GPI (18:0) levels	-0.00111566	0.0160437	0.945423
DR	X-17357 levels	Inverse variance weighted	41.175	29	0.0664795		DR	Thyroxine to taurocholate ratio	0.00255911	0.0162005	0.876069
DR	Alpha-ketoglutarate to alpha-ketobutyrate ratio	MR Egger	13.0511	18	0.788531		DR	X-24811 levels	0.0169545	0.0127769	0.197546
DR	Alpha-ketoglutarate to alpha-ketobutyrate ratio	Inverse variance weighted	14.2336	19	0.769908		DR	Plasma free asparagine levels	0.0145429	0.011755	0.231098
DR	Glucose to N-stearoyl-sphingosine (d18:1 to 18:0) ratio	MR Egger	33.992	13	0.00120691		DR	Glycosyl ceramide (d18:2/24:1,d18:1/24:2) levels	-0.00427038	0.00910753	0.642145
DR	Glucose to N-stearoyl-sphingosine (d18:1 to 18:0) ratio	Inverse variance weighted	34.2649	14	0.00188626		DR	N-acetyl-2-aminoadipate levels	0.00238566	0.0114316	0.836611
DR	Phytanate levels	MR Egger	16.6116	19	0.61616		DR	1-palmitoyl-2-arachidonoyl-GPI (16:0/20:4) levels	-0.00394991	0.0246246	0.874171
DR	Phytanate levels	Inverse variance weighted	16.6121	20	0.678002		DR	1,3,7-trimethylurate levels	0.00128308	0.016765	0.939755
DR	1-arachidonoyl-gpc (20:4n6) levels	MR Egger	41.1191	27	0.0401132		DR	X-12013 levels	-0.00763512	0.0155658	0.629393
DR	1-arachidonoyl-gpc (20:4n6) levels	Inverse variance weighted	42.283	28	0.0407683		DR	Bilirubin degradation product,C17H18N2O4 (2) levels	-0.00627768	0.00762299	0.418
DR	Butyrate/isobutyrate (4:0) levels	MR Egger	14.8894	18	0.669546		DR	X-15523 levels	0.00762302	0.0103564	0.464936
DR	Butyrate/isobutyrate (4:0) levels	Inverse variance weighted	15.0064	19	0.722187		DR	5-(galactosylhydroxy)-L-lysine levels	-0.0171421	0.0204191	0.419053
DR	X-21258 levels	MR Egger	19.2002	22	0.632937		DR	Sphingomyelin (d18:1/22:2,d18:2/22:1,d16:1/24:2) levels	0.0179291	0.011549	0.138975
DR	X-21258 levels	Inverse variance weighted	19.2031	23	0.689378		DR	1-palmitoyl-2-docosahexaenoyl-gpc (16:0/22:6) levels	-0.00469778	0.0173126	0.789209
DR	4-allylphenol sulfate levels	MR Egger	14.57	17	0.626423		DR	N-acetylglucosaminylasparagine levels	-0.000506532	0.00896806	0.955548
DR	4-allylphenol sulfate levels	Inverse variance weighted	14.579	18	0.690644		DR	Glucose to mannitol to sorbitol ratio	-0.0202324	0.0152268	0.196968
DR	9-hydroxystearate levels	MR Egger	35.9904	23	0.0413467		DR	Alanine to asparagine ratio	0.00284064	0.00926146	0.761046
DR	9-hydroxystearate levels	Inverse variance weighted	38.5029	24	0.0307724		DR	Threonine levels	-0.00955576	0.0175202	0.589501
DR	Phosphate to linoleoyl-arachidonoyl-glycerol (18:2 to 20:4) [2] ratio	MR Egger	45.2029	27	0.0154773		DR	Glycerol 3-phosphate levels	-0.0252902	0.0126011	0.0552532
DR	Phosphate to linoleoyl-arachidonoyl-glycerol (18:2 to 20:4) [2] ratio	Inverse variance weighted	45.5301	28	0.0194823		DR	3-methyl-2-oxovalerate levels	-0.00151845	0.0243455	0.951386
DR	Pyrraline levels	MR Egger	57.3127	19	1.02167e-05		DR	Glutarylcarnitine (c5-dc) levels	0.0143289	0.0114869	0.221299
DR	Pyrraline levels	Inverse variance weighted	57.3152	20	1.83844e-05		DR	N-methylproline levels	0.00245648	0.0123753	0.844764
DR	1,2-dilinoleoyl-GPE (18:2/18:2) levels	MR Egger	32.1589	25	0.153466		DR	Cholesterol levels	0.00792483	0.0167474	0.643919
DR	1,2-dilinoleoyl-GPE (18:2/18:2) levels	Inverse variance weighted	32.1912	26	0.186875		DR	X-24241 levels	0.00443675	0.0130345	0.736656
DR	Vanillic acid glycine levels	MR Egger	47.2321	21	0.00087388		DR	3,5-dichloro-2,6-dihydroxybenzoic acid levels	-0.00378291	0.0152147	0.806457
DR	Vanillic acid glycine levels	Inverse variance weighted	47.6301	22	0.0012138		DR	Glycocholenate sulfate levels	-0.00663729	0.0124519	0.597937
DR	Hexanoylglutamine levels	MR Egger	247.591	23	1.48719e-39		DR	X-13723 levels	-0.0155639	0.02437	0.535051
DR	Hexanoylglutamine levels	Inverse variance weighted	257.341	24	5.76282e-41		DR	Tetradecanedioate (C14-DC) levels	0.0127256	0.00916478	0.185252
DR	Taurochenodeoxycholic acid 3-sulfate levels	MR Egger	20.0495	33	0.962777		DR	Sphingomyelin (d18:0/20:0,d16:0/22:0) levels	0.00863906	0.0086211	0.322812
DR	Taurochenodeoxycholic acid 3-sulfate levels	Inverse variance weighted	22.9554	34	0.924606		DR	Adenosine 5'-diphosphate (ADP) to glucose ratio	0.00971527	0.0185961	0.608996
DR	Pregnenediol disulfate (C21H34O8S2) levels	MR Egger	85.0673	35	4.71105e-06		DR	N2,N5-diacetylornithine levels	0.0229751	0.0162017	0.168044
DR	Pregnenediol disulfate (C21H34O8S2) levels	Inverse variance weighted	86.5961	36	4.69747e-06		DR	17alpha-hydroxypregnanolone glucuronide levels	0.00508425	0.0150046	0.737347
DR	1-palmitoleoylglycerol (16:1) levels	MR Egger	22.7491	32	0.886051		DR	1H-indole-7-acetic acid levels	-0.000477145	0.0127716	0.970495
DR	1-palmitoleoylglycerol (16:1) levels	Inverse variance weighted	23.5644	33	0.88705		DR	Glutamate levels	0.00745674	0.0156986	0.639937
DR	Gamma-glutamylglycine levels	MR Egger	41.4168	23	0.010607		DR	Succinate to trans-4-hydroxyproline ratio	-0.0287511	0.0226409	0.226389
DR	Gamma-glutamylglycine levels	Inverse variance weighted	43.5269	24	0.00865508		DR	Phenylacetate levels	0.00745346	0.0135237	0.587961
DR	5,6-dihydrouridine levels	MR Egger	101.77	34	1.10785e-08		DR	Cysteine-glutathione disulfide levels	-0.00190708	0.010832	0.861561
DR	5,6-dihydrouridine levels	Inverse variance weighted	102.392	35	1.58173e-08		DR	X-15486 levels	-0.0145683	0.0212253	0.504541
DR	Hydroxy-cmpf levels	MR Egger	48.1922	16	4.43086e-05		DR	Bilirubin degradation product,C17H18N2O4 (1) levels	-0.00597808	0.00833941	0.480113
DR	Hydroxy-cmpf levels	Inverse variance weighted	49.8754	17	4.41633e-05		DR	Cysteinylglycine disulfide levels	0.0220805	0.0226627	0.345353
DR	Alpha-ketobutyrate to 4-methyl-2-oxopentanoate ratio	MR Egger	12.1813	11	0.350172		DR	Retinol (Vitamin A) to oleoyl-linoleoyl-glycerol (18:1 to 18:2) [2] ratio	0.0293218	0.0371177	0.435746
DR	Alpha-ketobutyrate to 4-methyl-2-oxopentanoate ratio	Inverse variance weighted	12.2597	12	0.425052		DR	2-ketocaprylate levels	-0.00304048	0.0128646	0.81517
DR	Adenosine 5'-monophosphate (AMP) to citrate ratio	MR Egger	22.0525	21	0.396488		DR	Cholate to phosphate ratio	0.121774	0.107342	0.278759
DR	Adenosine 5'-monophosphate (AMP) to citrate ratio	Inverse variance weighted	22.4904	22	0.430966		DR	N-acetylaspartate (naa) levels	-0.00539089	0.0121222	0.662485
DR	N-acetylglutamate levels	MR Egger	20.0242	18	0.331458		DR	Sphingomyelin (d17:2/16:0,d18:2/15:0) levels	0.0307639	0.0119258	0.0158967
DR	N-acetylglutamate levels	Inverse variance weighted	20.0255	19	0.393046		DR	S-1-pyrroline-5-carboxylate levels	-0.0113342	0.0163429	0.497925
DR	EDTA levels	MR Egger	18.9887	13	0.123456		DR	X-23276 levels	-0.00673592	0.0154219	0.66653
DR	EDTA levels	Inverse variance weighted	19.1217	14	0.160352		DR	Glycosyl-N-behenoyl-sphingadienine (d18:2/22:0) levels	-0.0188295	0.0144026	0.203473
DR	Arachidonate (20:4n6) to paraxanthine ratio	MR Egger	14.82	17	0.608448		DR	N-acetylhistidine levels	-0.0223708	0.0103621	0.0420299
DR	Arachidonate (20:4n6) to paraxanthine ratio	Inverse variance weighted	16.7948	18	0.537256		DR	4-methyl-2-oxopentanoate to 3-methyl-2-oxobutyrate ratio	0.00163682	0.0252136	0.948996
DR	X-12812 levels	MR Egger	5.83879	17	0.994205		DR	Spermidine to taurocholate ratio	-0.0055205	0.0206904	0.793502
DR	X-12812 levels	Inverse variance weighted	6.07214	18	0.995896		DR	Adenosine 5'-diphosphate (ADP) to uridine ratio	0.0231341	0.0226988	0.332143
DR	X-12544 levels	MR Egger	27.1474	17	0.0559408		DR	3-methyl catechol sulfate (1) levels	-0.0266533	0.0179128	0.151629
DR	X-12544 levels	Inverse variance weighted	28.5501	18	0.0541624		DR	3-hydroxylaurate levels	0.0227175	0.0247427	0.38908
DR	3-(3-hydroxyphenyl)propionate levels	MR Egger	14.2413	15	0.507313		DR	N-acetylglucosamine/n-acetylgalactosamine levels	0.00597876	0.0143012	0.681826
DR	3-(3-hydroxyphenyl)propionate levels	Inverse variance weighted	15.1456	16	0.514		DR	Phenylalanine to phosphate ratio	-0.0168823	0.015399	0.285962
DR	Thymol sulfate levels	MR Egger	43.9092	18	0.000594382		DR	X-17335 levels	-0.00947723	0.0318785	0.772327
DR	Thymol sulfate levels	Inverse variance weighted	45.9399	19	0.000505444		DR	N-acetyltaurine levels	-0.0464965	0.0125481	0.00139934
DR	4-hydroxyphenylacetoylcarnitine levels	MR Egger	106.52	26	1.03259e-11		DR	Androstenediol (3beta,17beta) monosulfate (2) levels	-0.00647197	0.0121366	0.598384
DR	4-hydroxyphenylacetoylcarnitine levels	Inverse variance weighted	109.396	27	7.01814e-12		DR	N,N-dimethylalanine levels	-0.0056277	0.0182119	0.760509
DR	1-methylxanthine levels	MR Egger	16.7657	25	0.890117		DR	Cortisone to cortisol ratio	-0.0139271	0.0162375	0.404548
DR	1-methylxanthine levels	Inverse variance weighted	18.9757	26	0.837455		DR	Bilirubin degradation product,C16H18N2O5 (3) levels	0.00405115	0.00738469	0.588155
DR	X-25433 levels	MR Egger	47.0483	25	0.00483933		DR	Citrate levels	-0.0212261	0.0174737	0.239345
DR	X-25433 levels	Inverse variance weighted	51.906	26	0.00184871		DR	Pyridoxate levels	-0.0453359	0.0168678	0.0161736
DR	X-12007 levels	MR Egger	26.3923	10	0.00324689		DR	Taurochenodeoxycholate levels	0.0233983	0.0195987	0.248026
DR	X-12007 levels	Inverse variance weighted	27.4998	11	0.00385967		DR	3-hydroxy-2-ethylpropionate levels	-0.0145397	0.0165195	0.387506
DR	Retinol (Vitamin A) levels	MR Egger	26.4542	25	0.383687		DR	Glycerol levels	-0.000486879	0.0150205	0.974463
DR	Retinol (Vitamin A) levels	Inverse variance weighted	26.707	26	0.42482		DR	1-(1-enyl-palmitoyl)-2-arachidonoyl-GPE (p-16:0/20:4) levels	0.0123953	0.017332	0.48481
DR	Sarcosine levels	MR Egger	28.8212	16	0.0251702		DR	Nonanoylcarnitine (C9) levels	-0.0273607	0.012879	0.0469786
DR	Sarcosine levels	Inverse variance weighted	28.8405	17	0.0360257		DR	Gamma-tocopherol/beta-tocopherol levels	-0.0188238	0.0157678	0.248049
DR	Propionylcarnitine (c3) levels	MR Egger	20.5153	20	0.426135		DR	Isoleucine levels	-0.0446119	0.0229904	0.0681533
DR	Propionylcarnitine (c3) levels	Inverse variance weighted	20.6547	21	0.480196		DR	Choline phosphate to phosphoethanolamine ratio	-0.0301715	0.0112456	0.0127504
DR	X-21742 levels	MR Egger	14.3432	15	0.499675		DR	1-myristoyl-2-arachidonoyl-GPC (14:0/20:4) levels	0.0119825	0.0108105	0.279137
DR	X-21742 levels	Inverse variance weighted	15.5059	16	0.487947		DR	1-oleoyl-GPI (18:1) levels	0.000510786	0.0145833	0.972317
DR	1-palmitoyl-2-docosahexaenoyl-GPE (16:0/22:6) levels	MR Egger	21.9972	17	0.184825		DR	Citrulline to dimethylarginine (SDMA + ADMA) ratio	-0.0134856	0.0126483	0.296945
DR	1-palmitoyl-2-docosahexaenoyl-GPE (16:0/22:6) levels	Inverse variance weighted	22.3262	18	0.217826		DR	3-ureidopropionate levels	0.0257739	0.0156223	0.115415
DR	1-palmitoyl-2-linoleoyl-GPE (16:0/18:2) levels	MR Egger	43.8506	21	0.00244449		DR	Cis-4-decenoate (10:1n6) levels	-0.00311585	0.0118331	0.795
DR	1-palmitoyl-2-linoleoyl-GPE (16:0/18:2) levels	Inverse variance weighted	44.1086	22	0.0034374		DR	Octadecenedioate (C18:1-DC) levels	-0.00716034	0.00997281	0.481069
DR	Alpha-ketobutyrate to 3-methyl-2-oxovalerate ratio	MR Egger	16.8513	13	0.206192		DR	Adenosine 5'-monophosphate (AMP) levels	0.00305674	0.0163771	0.854615
DR	Alpha-ketobutyrate to 3-methyl-2-oxovalerate ratio	Inverse variance weighted	17.7789	14	0.217036		DR	Ceramide (d18:1/24:1) levels	-0.0083719	0.010252	0.421297
DR	1-linoleoyl-2-arachidonoyl-GPC (18:2/20:4n6) levels	MR Egger	37.1697	25	0.0556307		DR	Creatine levels	0.00508615	0.0132263	0.70463
DR	1-linoleoyl-2-arachidonoyl-GPC (18:2/20:4n6) levels	Inverse variance weighted	37.4874	26	0.067517		DR	Bilirubin (Z,Z) to androsterone glucuronide ratio	0.0112542	0.00706859	0.120888
DR	Tetrahydrocortisol glucuronide levels	MR Egger	24.2949	23	0.387635		DR	Tartarate levels	-0.0175272	0.0200745	0.392967
DR	Tetrahydrocortisol glucuronide levels	Inverse variance weighted	24.3678	24	0.440737		DR	Homovanillate (hva) levels	0.0155608	0.0126137	0.228809
DR	Myristoleate (14:1n5) levels	MR Egger	24.2644	19	0.186207		DR	X-24728 levels	0.0100836	0.0130519	0.446024
DR	Myristoleate (14:1n5) levels	Inverse variance weighted	27.1765	20	0.130372		DR	Formiminoglutamate levels	0.000490648	0.0112663	0.965639
DR	N-acetylasparagine levels	MR Egger	49.3325	22	0.000721297		DR	N-acetylputrescine to (N(1) + N(8))-acetylspermidine ratio	-0.00668667	0.00888001	0.459087
DR	N-acetylasparagine levels	Inverse variance weighted	54.3759	23	0.000237723		DR	Imidazole propionate levels	-0.00316913	0.0166687	0.851339
DR	Palmitoyl dihydrosphingomyelin (d18:0/16:0) levels	MR Egger	36.1611	31	0.240113		DR	Uridine to 2'-deoxyuridine ratio	-0.00673008	0.0133279	0.618191
DR	Palmitoyl dihydrosphingomyelin (d18:0/16:0) levels	Inverse variance weighted	36.8538	32	0.25432		DR	Alpha-ketoglutarate to alanine ratio	-0.0383794	0.0141124	0.0140551
DR	2,3-dihydroxy-5-methylthio-4-pentenoate (dmtpa) levels	MR Egger	30.9262	26	0.231029		DR	Alpha-hydroxyisocaproate levels	-0.0182221	0.0134916	0.191902
DR	2,3-dihydroxy-5-methylthio-4-pentenoate (dmtpa) levels	Inverse variance weighted	31.2375	27	0.261501		DR	X-21467 levels	0.006419	0.00821665	0.4406
DR	X-12306 levels	MR Egger	46.8179	27	0.0103723		DR	Creatine to carnitine ratio	0.0119472	0.0156001	0.454274
DR	X-12306 levels	Inverse variance weighted	49.2938	28	0.00774568		DR	Adenosine 5'-monophosphate (AMP) to threonine ratio	0.0069235	0.0126431	0.590684
DR	Caffeine levels	MR Egger	23.9544	20	0.244388		DR	Adrenate (22:4n6) levels	0.00507121	0.0156079	0.748317
DR	Caffeine levels	Inverse variance weighted	24.7696	21	0.257281		DR	Histidine betaine (hercynine) levels	0.00421354	0.0186283	0.824571
DR	X-12830 levels	MR Egger	20.2819	22	0.565414		DR	Cystine levels	-0.00600351	0.0158232	0.70937
DR	X-12830 levels	Inverse variance weighted	20.2912	23	0.624288		DR	Gamma-glutamylthreonine levels	-0.0261742	0.0146739	0.084263
DR	Dihomo-linolenate (20:3n3 or n6) levels	MR Egger	49.2418	24	0.00176618		DR	Docosatrienoate (22:3n6) levels	0.0296011	0.0199111	0.160951
DR	Dihomo-linolenate (20:3n3 or n6) levels	Inverse variance weighted	49.576	25	0.00240287		DR	Glutamate to kynurenine ratio	0.00207437	0.0142315	0.885439
DR	1-oleoyl-2-linoleoyl-GPE (18:1/18:2) levels	MR Egger	33.4599	31	0.34873		DR	3-methyladipate levels	-0.0369094	0.0248392	0.159466
DR	1-oleoyl-2-linoleoyl-GPE (18:1/18:2) levels	Inverse variance weighted	33.8704	32	0.377348		DR	Phosphate to sulfate ratio	-0.00521433	0.0141808	0.716775
DR	Quinolinate levels	MR Egger	59.1677	18	2.78691e-06		DR	3-(3-hydroxyphenyl)propionate sulfate levels	0.0249201	0.0158219	0.133673
DR	Quinolinate levels	Inverse variance weighted	59.9654	19	3.91888e-06		DR	Indoleacetylglutamine levels	0.013594	0.0174508	0.445578
DR	X-19438 levels	MR Egger	45.8621	20	0.000841894		DR	Fructose to sucrose ratio	0.00417813	0.0124021	0.739256
DR	X-19438 levels	Inverse variance weighted	45.9945	21	0.00127996		DR	Maltose levels in coronary artery disease	-0.0501821	0.0371656	0.193677
DR	Theophylline levels	MR Egger	29.6642	22	0.126858		DR	5-hydroxyhexanoate levels	0.00277037	0.0201833	0.892537
DR	Theophylline levels	Inverse variance weighted	31.8315	23	0.103699		DR	Gamma-glutamylvaline levels	0.00308873	0.0175302	0.86162
DR	X-13507 levels	MR Egger	8.90528	13	0.780059		DR	2-hydroxypalmitate levels	-0.0135187	0.0146607	0.371069
DR	X-13507 levels	Inverse variance weighted	9.05054	14	0.827799		DR	N-acetylmethionine levels	-0.0297126	0.0167773	0.110332
DR	Carnitine to propionylcarnitine (C3) ratio	MR Egger	15.2348	22	0.851968		DR	Adenosine 5'-diphosphate (ADP) to oxalate (ethanedioate) ratio	-0.00538662	0.0133033	0.690906
DR	Carnitine to propionylcarnitine (C3) ratio	Inverse variance weighted	15.35	23	0.881651		DR	X-24801 levels	-0.00370674	0.0101106	0.716317
DR	N-acetyl leucine levels	MR Egger	9.9589	14	0.765182		DR	X-14056 levels	0.00423003	0.0193516	0.830125
DR	N-acetyl leucine levels	Inverse variance weighted	10.7463	15	0.770359		DR	1-linoleoylglycerol (18:2) levels	0.00318842	0.019847	0.87438
DR	Pregnenolone sulfate levels	MR Egger	33.9557	31	0.326999		DR	Caprate (10:0) levels	-0.0192557	0.0214763	0.391005
DR	Pregnenolone sulfate levels	Inverse variance weighted	34.0683	32	0.368364		DR	X-24494 levels	0.00195697	0.0132029	0.883518
DR	Deoxycholic acid glucuronide levels	MR Egger	43.5764	29	0.0402372		DR	N-formylanthranilic acid levels	-5.15606e-06	0.0102826	0.999605
DR	Deoxycholic acid glucuronide levels	Inverse variance weighted	44.9395	30	0.0391053		DR	3-methoxytyramine sulfate levels	-0.0197926	0.0307338	0.529298
DR	Hexanoylglycine levels	MR Egger	28.6211	18	0.0532109		DR	Cinnamoylglycine levels	0.0261028	0.0119837	0.0379699
DR	Hexanoylglycine levels	Inverse variance weighted	29.0072	19	0.065872		DR	Cholesterol to benzoate ratio	0.0193068	0.0285571	0.512956
DR	3-hydroxyisobutyrate levels	MR Egger	17.8136	16	0.334927		DR	Cholesterol to linoleoyl-arachidonoyl-glycerol (18:2 to 20:4) [1] ratio	0.0186145	0.0140614	0.203095
DR	3-hydroxyisobutyrate levels	Inverse variance weighted	18.4992	17	0.358022		DR	X-21834 levels	-0.0198546	0.0148434	0.196818
DR	X-24328 levels	MR Egger	33.5866	37	0.629867		DR	Sphingomyelin (d18:1/17:0,d17:1/18:0,d19:1/16:0) levels	0.00126946	0.0140935	0.928946
DR	X-24328 levels	Inverse variance weighted	34.5522	38	0.629666		DR	Glucuronide of piperine metabolite C17H21NO3 (5) levels	0.00779677	0.023962	0.748645
DR	Adenosine 5'-diphosphate (ADP) to phosphoethanolamine ratio	MR Egger	42.2776	19	0.00162563		DR	1-palmitoleoyl-2-linolenoyl-GPC (16:1/18:3) levels	-0.010284	0.0142305	0.479706
DR	Adenosine 5'-diphosphate (ADP) to phosphoethanolamine ratio	Inverse variance weighted	42.5797	20	0.00232234		DR	Docosahexaenoylcarnitine (C22:6) levels	-0.0300168	0.013131	0.0303277
DR	Histidine to phosphate ratio	MR Egger	25.6701	25	0.425367		DR	N-methyltaurine levels	0.0108497	0.0136753	0.43603
DR	Histidine to phosphate ratio	Inverse variance weighted	26.8778	26	0.415762		DR	Caproate (6:0) levels	0.01196	0.0197037	0.55104
DR	X-24295 levels	MR Egger	22.2295	18	0.221954		DR	Sphingomyelin (d18:2/23:1) levels	0.0317095	0.0209111	0.146786
DR	X-24295 levels	Inverse variance weighted	26.0504	19	0.128791		DR	Phosphate to glutamate ratio	-0.0103849	0.0196262	0.602262
DR	1-(1-enyl-oleoyl)-GPE (p-18:1) levels	MR Egger	11.7565	14	0.62585		DR	1-(1-enyl-palmitoyl)-2-palmitoleoyl-GPC (P-16:0/16:1) levels	0.0211818	0.00929078	0.028474
DR	1-(1-enyl-oleoyl)-GPE (p-18:1) levels	Inverse variance weighted	12.5011	15	0.640773		DR	Methyl glucopyranoside (alpha + beta) levels	-0.00210942	0.00904441	0.817953
DR	Adenosine 5'-monophosphate (AMP) to valine ratio	MR Egger	22.191	17	0.177486		DR	Trans-4-hydroxyproline levels	-0.00878743	0.0123795	0.485998
DR	Adenosine 5'-monophosphate (AMP) to valine ratio	Inverse variance weighted	22.8934	18	0.19472		DR	Glycocholate glucuronide (1) levels	-0.00747458	0.016428	0.654555
DR	X-18921 levels	MR Egger	41.1642	15	0.000301872		DR	Adenosine 5'-diphosphate (ADP) to aspartate ratio	0.0123555	0.0159748	0.447496
DR	X-18921 levels	Inverse variance weighted	41.9172	16	0.000405967		DR	Salicyluric glucuronide levels	0.0181595	0.0180321	0.333779
DR	Eicosanedioate (C20-DC) levels	MR Egger	6.0368	11	0.870898		DR	Adenosine 5'-diphosphate (ADP) to Adenosine 5'-monophosphate (AMP) ratio	-0.0146708	0.0141102	0.309757
DR	Eicosanedioate (C20-DC) levels	Inverse variance weighted	6.79969	12	0.870562		DR	Sphingomyelin (d18:1/20:1,d18:2/20:0) levels	-0.0363992	0.0226209	0.121852
DR	Spermidine to ornithine ratio	MR Egger	10.2767	12	0.591698		DR	1-oleoyl-GPG (18:1) levels	-0.00528523	0.0113759	0.646783
DR	Spermidine to ornithine ratio	Inverse variance weighted	15.37	13	0.284826		DR	Linoleoylcholine levels	0.00496024	0.0159449	0.759122
DR	Bilirubin (z,z) levels	MR Egger	38.8508	28	0.0833527		DR	S-adenosylhomocysteine (SAH) to leucine ratio	-0.00681837	0.0115427	0.560476
DR	Bilirubin (z,z) levels	Inverse variance weighted	39.2071	29	0.0977605		DR	Taurocholate to oxalate (ethanedioate) ratio	0.0153748	0.023149	0.515492
DR	Ornithine levels	MR Egger	18.4005	20	0.561043		DR	Sphingomyelin (d18:2/23:0,d18:1/23:1,d17:1/24:1) levels	0.0123457	0.0124918	0.333748
DR	Ornithine levels	Inverse variance weighted	18.5062	21	0.616782		DR	Choline to taurocholate ratio	0.00974794	0.0114911	0.405404
DR	Alpha-ketoglutarate to aspartate ratio	MR Egger	28.6617	21	0.122363		DR	Taurodeoxycholic acid 3-sulfate levels	0.0035238	0.00910803	0.702924
DR	Alpha-ketoglutarate to aspartate ratio	Inverse variance weighted	32.1288	22	0.0752267		DR	Sphingomyelin (d18:2/16:0,d18:1/16:1) levels	0.00836418	0.0157906	0.602156
DR	N-acetylarginine levels	MR Egger	28.9205	32	0.6232		DR	N-lactoyl tyrosine levels	0.00809755	0.0142511	0.576916
DR	N-acetylarginine levels	Inverse variance weighted	29.0221	33	0.665603		DR	Salicylate to caprylate (8:0) ratio	-0.00652741	0.0117923	0.58671
DR	3-hydroxy-2-methylpyridine sulfate levels	MR Egger	19.379	18	0.368844		DR	N-acetylalliin levels	-0.0256503	0.0119215	0.0417038
DR	3-hydroxy-2-methylpyridine sulfate levels	Inverse variance weighted	19.8134	19	0.405886		DR	Plasma lactate levels	0.00801889	0.0250916	0.753691
DR	X-24585 levels	MR Egger	10.5366	12	0.568993		DR	Pentadecanoate (15:0) levels	-0.0192998	0.0125054	0.137692
DR	X-24585 levels	Inverse variance weighted	11.1506	13	0.598205		DR	2-hydroxysebacate levels	-0.00256365	0.0159167	0.87394
DR	Phenylalanine levels	MR Egger	11.1111	15	0.744683		DR	Arachidonate (20:4n6) to pyruvate ratio	0.0244808	0.0189814	0.22145
DR	Phenylalanine levels	Inverse variance weighted	11.6986	16	0.764457		DR	Docosapentaenoate n3 DPA; 22:5n3 levels	0.0201311	0.0181569	0.279521
DR	Octadecadienedioate (C18:2-DC) levels	MR Egger	40.9099	29	0.0701233		DR	(R)-3-hydroxybutyrylcarnitine levels	0.000225532	0.0185551	0.990436
DR	Octadecadienedioate (C18:2-DC) levels	Inverse variance weighted	40.9609	30	0.0875546		DR	1,7-dimethyluric acid levels	0.00029535	0.0112417	0.97922
DR	X-24306 levels	MR Egger	21.3853	17	0.209528		DR	Palmitate (16:0) to myristate (14:0) ratio	0.0109129	0.0170177	0.531025
DR	X-24306 levels	Inverse variance weighted	21.9898	18	0.232438		DR	Pseudouridine levels	-0.00930908	0.0163056	0.574418
DR	C-glycosyltryptophan levels	MR Egger	30.2485	29	0.401678		DR	Hexadecenedioate (C16:1-DC) levels	0.00361385	0.00679872	0.599551
DR	C-glycosyltryptophan levels	Inverse variance weighted	30.2495	30	0.452931		DR	Cholate to adenosine 5'-monophosphate (AMP) ratio	0.0262815	0.0180825	0.166707
DR	Nicotinamide levels	MR Egger	21.8036	21	0.410901		DR	Thyroxine levels	0.0234356	0.0213479	0.286763
DR	Nicotinamide levels	Inverse variance weighted	22.4019	22	0.436133		DR	Glycine conjugate of C10H12O2 levels	-0.014665	0.0155812	0.355981
DR	Trans-urocanate levels	MR Egger	10.7081	17	0.871331		DR	Gamma-glutamylcitrulline levels	0.00442255	0.017603	0.803769
DR	Trans-urocanate levels	Inverse variance weighted	11.9228	18	0.851198		DR	2,6-dihydroxybenzoic acid levels	0.0139835	0.0152288	0.370012
DR	Glycerol to sulfate ratio	MR Egger	19.3306	20	0.500437		DR	2-hydroxybutyrate/2-hydroxyisobutyrate levels	-0.0344565	0.0164015	0.0542514
DR	Glycerol to sulfate ratio	Inverse variance weighted	19.3418	21	0.563227		DR	Glycerol to carnitine ratio	-0.00838684	0.0144356	0.566454
DR	X-15461 levels	MR Egger	21.8949	23	0.526603		DR	Indolelactate levels	-0.0145838	0.014418	0.321469
DR	X-15461 levels	Inverse variance weighted	23.4813	24	0.491558		DR	Linolenate [alpha or gamma; (18:3n3 or 6)] levels	-0.0148223	0.0177072	0.413527
DR	3-hydroxydecanoate levels	MR Egger	5.7782	11	0.887746		DR	Serine to threonine ratio	0.00115981	0.0122186	0.925199
DR	3-hydroxydecanoate levels	Inverse variance weighted	5.79455	12	0.926082		DR	Serine to pyruvate ratio	-0.00443632	0.0191108	0.81905
DR	X-26111 levels	MR Egger	11.4607	18	0.873794		DR	X-12906 levels	0.0153096	0.0122559	0.228534
DR	X-26111 levels	Inverse variance weighted	15.602	19	0.683648		DR	3-hydroxyoleoylcarnitine levels	0.00449048	0.0127909	0.728366
DR	X-12411 levels	MR Egger	15.8217	13	0.258893		DR	Ergothioneine levels	-0.0351949	0.0158509	0.0360889
DR	X-12411 levels	Inverse variance weighted	16.488	14	0.284491		DR	N-palmitoylglycine levels	0.00639638	0.0107243	0.55831
DR	Cortolone glucuronide (1) levels	MR Egger	85.0996	20	5.26198e-10		DR	4-hydroxyglutamate levels	0.0164018	0.0129373	0.218751
DR	Cortolone glucuronide (1) levels	Inverse variance weighted	85.1975	21	1.07305e-09		DR	Fructosyllysine levels	0.00559874	0.0162408	0.733723
DR	2-hydroxyarachidate levels	MR Egger	18.383	21	0.624656		DR	4-allylcatechol sulfate levels	-0.00458985	0.0174377	0.795375
DR	2-hydroxyarachidate levels	Inverse variance weighted	18.9894	22	0.645984		DR	Suberate (C8-DC) levels	-0.00601344	0.0121428	0.624944
DR	Glycine to pyridoxal ratio	MR Egger	12.9225	12	0.374699		DR	Inosine to EDTA ratio	-0.0312653	0.0216479	0.16215
DR	Glycine to pyridoxal ratio	Inverse variance weighted	14.3688	13	0.348396		DR	X-13684 levels	0.0120463	0.0128272	0.354931
DR	Xanthurenate levels	MR Egger	68.7098	21	5.64913e-07		DR	X-24337 levels	0.00513164	0.0101445	0.617389
DR	Xanthurenate levels	Inverse variance weighted	69.3015	22	8.5153e-07		DR	Glycodeoxycholate levels	-0.015719	0.0180792	0.397455
DR	N-carbamoylalanine levels	MR Egger	33.0398	19	0.0237873		DR	N-acetylvaline levels	-0.00993386	0.0159542	0.542866
DR	N-carbamoylalanine levels	Inverse variance weighted	33.4815	20	0.0298535		DR	1-(1-enyl-stearoyl)-2-oleoyl-GPE (p-18:0/18:1) levels	-0.0105341	0.0164879	0.531929
DR	Xylose levels	MR Egger	27.4575	22	0.194364		DR	2-palmitoyl-GPC (16:0) levels	0.0178837	0.0203535	0.39442
DR	Xylose levels	Inverse variance weighted	27.8808	23	0.220324		DR	X-23644 levels	-0.0300384	0.0171689	0.102067
DR	N-stearoyl-sphingadienine (d18:2/18:0) levels	MR Egger	33.6678	17	0.00926462		DR	1-linoleoyl-2-linolenoyl-GPC (18:2/18:3) levels	-0.0139602	0.0122485	0.271169
DR	N-stearoyl-sphingadienine (d18:2/18:0) levels	Inverse variance weighted	34.1245	18	0.012157		DR	12,13-DiHOME levels	0.015629	0.0140773	0.277902
DR	Caffeine to theophylline ratio	MR Egger	22.3137	24	0.560547		DR	Andro steroid monosulfate C19H28O6S (1) levels	0.0214799	0.0174003	0.223587
DR	Caffeine to theophylline ratio	Inverse variance weighted	22.4233	25	0.611198		DR	X-12816 levels	-0.0136211	0.0139791	0.338841
DR	Arginine to phosphate ratio	MR Egger	22.8843	19	0.242475		DR	Bilirubin degradation product,C16H18N2O5 (4) levels	-0.000111964	0.00817572	0.989267
DR	Arginine to phosphate ratio	Inverse variance weighted	22.9184	20	0.292819		DR	Octanoylcarnitine (c8) levels	-0.0170677	0.012575	0.187866
DR	Caffeine to theobromine ratio	MR Egger	21.4065	18	0.259402		DR	(S)-3-hydroxybutyrylcarnitine levels	0.00358804	0.0196634	0.857251
DR	Caffeine to theobromine ratio	Inverse variance weighted	23.378	19	0.221101		DR	Histidine to alanine ratio	0.00925981	0.0273778	0.737911
DR	1-stearoyl-2-linoleoyl-GPE (18:0/18:2) levels	MR Egger	54.6216	27	0.00127621		DR	X-25217 levels	-0.00437967	0.0165046	0.794893
DR	1-stearoyl-2-linoleoyl-GPE (18:0/18:2) levels	Inverse variance weighted	56.0625	28	0.001264		DR	Palmitoleate (16:1n7) levels	-0.00944669	0.0272682	0.732306
DR	Sphingosine 1-phosphate levels	MR Egger	14.7691	14	0.394119		DR	Gamma-glutamylalanine levels	0.010374	0.0228668	0.65816
DR	Sphingosine 1-phosphate levels	Inverse variance weighted	17.3851	15	0.296369		DR	3-hydroxyoctanoylcarnitine (1) levels	-0.00887764	0.0201829	0.667856
DR	Acetylcarnitine levels (Biocrates platform)	MR Egger	12.3392	18	0.82924		DR	X-12104 levels	0.0136206	0.0245461	0.59116
DR	Acetylcarnitine levels (Biocrates platform)	Inverse variance weighted	13.5493	19	0.809301		DR	Dihomo-linoleate (20:2n6) levels	-0.0290853	0.0162887	0.0943916
DR	Linoleoyl-arachidonoyl-glycerol (18:2/20:4) [2] levels	MR Egger	48.5032	32	0.0309018		DR	Allantoin levels	0.00164302	0.0199567	0.935129
DR	Linoleoyl-arachidonoyl-glycerol (18:2/20:4) [2] levels	Inverse variance weighted	48.5751	33	0.03939		DR	Taurine to glutamate ratio	0.000200236	0.0179285	0.991219
DR	Ribitol levels	MR Egger	19.8147	33	0.965964		DR	Glycerate levels	-0.00531222	0.0120285	0.662548
DR	Ribitol levels	Inverse variance weighted	20.4003	34	0.968349		DR	Ceramide (d18:1/17:0,d17:1/18:0) levels	0.00486318	0.0156871	0.760321
DR	Adenosine 5'-monophosphate (AMP) to tryptophan ratio	MR Egger	37.2622	23	0.0305149		DR	1-stearoyl-2-oleoyl-GPI (18:0/18:1) levels	-0.0432093	0.0236236	0.0823403
DR	Adenosine 5'-monophosphate (AMP) to tryptophan ratio	Inverse variance weighted	41.103	24	0.0162287		DR	Decanoylcarnitine (C10) levels	-0.0317314	0.0104005	0.00607047
DR	5-oxoproline to citrate ratio	MR Egger	17.2768	16	0.367906		DR	3-(4-hydroxyphenyl)lactate levels	-0.00126971	0.0150939	0.933605
DR	5-oxoproline to citrate ratio	Inverse variance weighted	17.2772	17	0.435745		DR	Glutamate to glutamine ratio	0.0144859	0.0165348	0.39045
DR	Homoarginine levels	MR Egger	39.1654	30	0.122066		DR	Aconitate [cis or trans] levels	-0.00229834	0.0164405	0.890292
DR	Homoarginine levels	Inverse variance weighted	39.8143	31	0.133283		DR	Glycochenodeoxycholate 3-sulfate levels	0.000100192	0.0119218	0.993359
DR	3-phenylpropionate hydrocinnamate levels	MR Egger	18.5105	21	0.616509		DR	Orotate levels	-0.00674788	0.00793073	0.400983
DR	3-phenylpropionate hydrocinnamate levels	Inverse variance weighted	18.7488	22	0.660787		DR	Cholesterol to oleoyl-linoleoyl-glycerol (18:1 to 18:2) [2] ratio	0.0268553	0.0330846	0.422951
DR	1,3-dimethylurate levels	MR Egger	22.985	25	0.578442		DR	N-methylhydroxyproline levels	0.0250937	0.0219898	0.274393
DR	1,3-dimethylurate levels	Inverse variance weighted	23.1605	26	0.623852		DR	Lignoceroylcarnitine (C24) levels	-0.161859	0.0701705	0.0292985
DR	1-stearoyl-2-arachidonoyl-gpc (18:0/20:4) levels	MR Egger	35.504	30	0.224766		DR	Alpha-tocopherol to glycerol ratio	0.000975575	0.0191677	0.959968
DR	1-stearoyl-2-arachidonoyl-gpc (18:0/20:4) levels	Inverse variance weighted	36.4371	31	0.230422		DR	Carnitine C14 levels	0.00258754	0.0202678	0.89991
DR	Campesterol levels	MR Egger	28.7353	18	0.0517121		DR	3-phosphoglycerate to glycerate ratio	-0.00434635	0.0183679	0.816147
DR	Campesterol levels	Inverse variance weighted	29.9527	19	0.0524029		DR	Sphingomyelin (d17:1/14:0,d16:1/15:0) levels	-0.00485343	0.0153074	0.754326
DR	1-(1-enyl-stearoyl)-2-linoleoyl-GPE (p-18:0/18:2) levels	MR Egger	36.0128	18	0.00702939		DR	Histidine levels	0.0176024	0.0130802	0.195097
DR	1-(1-enyl-stearoyl)-2-linoleoyl-GPE (p-18:0/18:2) levels	Inverse variance weighted	39.134	19	0.00424416		DR	Laurate (12:0) levels	-0.0155699	0.014823	0.309146
DR	Phosphate to citrate ratio	MR Egger	33.1257	31	0.363789		DR	1-stearoyl-2-linoleoyl-GPI (18:0/18:2) levels	-0.00394662	0.0149016	0.793217
DR	Phosphate to citrate ratio	Inverse variance weighted	33.8272	32	0.379324		DR	Sphingomyelin (d18:1/24:1,d18:2/24:0) levels	0.00627881	0.0195434	0.751702
DR	Phenol glucuronide levels	MR Egger	26.2342	20	0.158215		DR	X-12822 levels	-0.0352505	0.0190323	0.0825471
DR	Phenol glucuronide levels	Inverse variance weighted	26.235	21	0.197629		DR	3-methylcytidine levels	-0.00169347	0.00931019	0.85795
DR	Threonine to alpha-ketobutyrate ratio	MR Egger	26.9947	19	0.104778		DR	X-21471 levels	0.0156615	0.0118743	0.199636
DR	Threonine to alpha-ketobutyrate ratio	Inverse variance weighted	27.0027	20	0.135188		DR	Pregnenetriol disulfate levels	0.0215286	0.00971628	0.0384745
DR	X-16397 levels	MR Egger	12.5495	14	0.562264		DR	Adenosine 5'-diphosphate (ADP) to 2'-deoxyuridine ratio	0.0259364	0.0143885	0.0882252
DR	X-16397 levels	Inverse variance weighted	12.9648	15	0.605017		DR	Adenosine 5'-diphosphate (ADP) to tyrosine ratio	-0.00328668	0.014528	0.82357
DR	3-(3-amino-3-carboxypropyl)uridine levels	MR Egger	21.173	14	0.0972804		DR	Adenosine 5'-diphosphate (ADP) to pantothenate ratio	-0.0275999	0.0187388	0.168813
DR	3-(3-amino-3-carboxypropyl)uridine levels	Inverse variance weighted	21.2043	15	0.130428		DR	Indolebutyrate levels	0.00242124	0.0188516	0.899025
DR	Carboxyethyl-gaba levels	MR Egger	49.0119	16	3.28986e-05		DR	Glycerol to glycerol 3-phosphate ratio	-0.0063221	0.014603	0.669697
DR	Carboxyethyl-gaba levels	Inverse variance weighted	49.2303	17	5.5574e-05		DR	Methionine levels	0.00634589	0.0190688	0.742938
DR	2-hydroxy-3-methylvalerate levels	MR Egger	32.5434	25	0.142884		DR	Pyruvate levels	-0.00327075	0.0178758	0.856759
DR	2-hydroxy-3-methylvalerate levels	Inverse variance weighted	36.9414	26	0.0756659		DR	X-12701 levels	-0.0188842	0.0172712	0.297587
DR	2-methoxyhydroquinone sulfate (1) levels	MR Egger	140.098	16	6.89537e-22		DR	Carnitine to ergothioneine ratio	-0.015149	0.0139346	0.289291
DR	2-methoxyhydroquinone sulfate (1) levels	Inverse variance weighted	151.703	17	1.13575e-23		DR	Margaroylcarnitine (C17) levels	-0.00694948	0.0163083	0.674563
DR	1-palmitoyl-GPE (16:0) levels	MR Egger	20.2152	18	0.320836		DR	Phenylacetylglutamine levels	0.0189829	0.0302116	0.537678
DR	1-palmitoyl-GPE (16:0) levels	Inverse variance weighted	25.1041	19	0.157145		DR	1-lignoceroyl-GPC (24:0) levels	-0.00901459	0.015193	0.561795
DR	Sulfate of piperine metabolite C16H19NO3 (3) levels	MR Egger	16.4015	23	0.83755		DR	Cytosine levels	0.0237342	0.0146549	0.12616
DR	Sulfate of piperine metabolite C16H19NO3 (3) levels	Inverse variance weighted	16.952	24	0.850702		DR	X-11444 levels	0.00267428	0.00741906	0.720871
DR	X-12851 levels	MR Egger	55.4878	20	3.47057e-05		DR	Arachidonate (20:4n6) to linoleate (18:2n6) ratio	0.00781225	0.00929563	0.409713
DR	X-12851 levels	Inverse variance weighted	56.773	21	3.88232e-05		DR	X-12101 levels	0.0113638	0.0140265	0.426929
DR	Maltotriose levels	MR Egger	25.3922	22	0.278688		DR	5alpha-pregnan-3beta,20beta-diol monosulfate (1) levels	-0.0136108	0.0119884	0.266217
DR	Maltotriose levels	Inverse variance weighted	25.4808	23	0.325979		DR	Glucuronide of C12H22O4 (1) levels	-0.000746941	0.0190879	0.969301
DR	Adenosine 5'-monophosphate (AMP) to phosphate ratio	MR Egger	32.7017	17	0.0122934		DR	Nonadecanoate (19:0) levels	0.0132321	0.0146694	0.376815
DR	Adenosine 5'-monophosphate (AMP) to phosphate ratio	Inverse variance weighted	32.713	18	0.0180751		DR	Picolinate levels	-0.000306074	0.0147224	0.983601
DR	Dodecadienoate (12:2) levels	MR Egger	42.1512	25	0.0173116		DR	X-19141 levels	-0.0858892	0.0534139	0.117085
DR	Dodecadienoate (12:2) levels	Inverse variance weighted	44.3102	26	0.0139951		DR	X-17676 levels	-0.0124671	0.0106947	0.253561
DR	X-12849 levels	MR Egger	25.0064	21	0.246885		DR	X-11858 levels	-0.00935474	0.0118195	0.436116
DR	X-12849 levels	Inverse variance weighted	25.0391	22	0.295207		DR	3-hydroxysebacate levels	0.0145001	0.0210982	0.501755
DR	Uridine to cytidine ratio	MR Egger	14.768	18	0.677831		DR	Bilirubin (Z,Z) to taurocholate ratio	0.013293	0.0173624	0.454399
DR	Uridine to cytidine ratio	Inverse variance weighted	17.8843	19	0.530178		DR	Deoxycarnitine levels	0.00847803	0.00925704	0.366598
DR	X-17351 levels	MR Egger	26.2566	17	0.0699109		DR	Indolepropionate levels	0.00593805	0.0141425	0.679547
DR	X-17351 levels	Inverse variance weighted	27.5782	18	0.0687703		DR	X-26109 levels	0.0137954	0.00688801	0.0534677
DR	X-21283 levels	MR Egger	18.1639	14	0.199419		DR	Isovalerylcarnitine (C5) levels	0.00560341	0.0155165	0.721165
DR	X-21283 levels	Inverse variance weighted	18.2362	15	0.250453		DR	3-methylglutarylcarnitine (2) levels	0.0116386	0.0109363	0.295719
DR	Glutamine conjugate of C6H10O2 (1) levels	MR Egger	13.9112	13	0.380124		DR	X-12407 levels	-0.00768315	0.0131913	0.566472
DR	Glutamine conjugate of C6H10O2 (1) levels	Inverse variance weighted	14.3572	14	0.42345		DR	N2-acetyl,N6,N6-dimethyllysine levels	-0.0219295	0.00795371	0.0107339
DR	Phenylpyruvate to 4-hydroxyphenylpyruvate ratio	MR Egger	24.0728	22	0.343426		DR	X-25371 levels	0.00953111	0.0123867	0.44945
DR	Phenylpyruvate to 4-hydroxyphenylpyruvate ratio	Inverse variance weighted	24.5505	23	0.373868		DR	N-acetyl-2-aminooctanoate levels	-0.0111706	0.00858804	0.204768
DR	Pyruvate to 3-methyl-2-oxobutyrate ratio	MR Egger	19.7531	17	0.287051		DR	Succinate levels	-0.0250011	0.0164403	0.152274
DR	Pyruvate to 3-methyl-2-oxobutyrate ratio	Inverse variance weighted	20.397	18	0.31092		DR	phosphate to asparagine ratio	-0.00249445	0.00950135	0.794977
DR	N-acetyl-3-methylhistidine levels	MR Egger	33.9175	25	0.109683		DR	Glycolithocholate sulfate levels	0.010791	0.0144583	0.46699
DR	N-acetyl-3-methylhistidine levels	Inverse variance weighted	34.2142	26	0.129716		DR	Anthranilate levels	-0.00202914	0.0150586	0.894093
DR	Homocitrulline levels	MR Egger	27.7738	25	0.318373		DR	N-acetylthreonine levels	-0.0244622	0.0160605	0.142646
DR	Homocitrulline levels	Inverse variance weighted	29.0222	26	0.310074		DR	Theophylline to theobromine ratio	0.0458914	0.0194552	0.036128
DR	1-stearoyl-gpc (18:0) levels	MR Egger	32.6838	27	0.207705		DR	4-vinylphenol sulfate levels	0.00329599	0.0175149	0.852459
DR	1-stearoyl-gpc (18:0) levels	Inverse variance weighted	34.5353	28	0.1838		DR	N-lactoyl isoleucine levels	-0.0136957	0.0197352	0.499052
DR	Alpha-ketoglutarate to trans-4-hydroxyproline ratio	MR Egger	11.1061	14	0.677685		DR	Cortisol to 4-cholesten-3-one ratio	-0.0239948	0.0162398	0.158946
DR	Alpha-ketoglutarate to trans-4-hydroxyproline ratio	Inverse variance weighted	12.7972	15	0.61796		DR	1-methyl-4-imidazoleacetate levels	0.0203033	0.0112947	0.084834
DR	N-acetylisoleucine levels	MR Egger	26.6642	17	0.0631793		DR	Arachidonate (20:4n6) to caffeine ratio	0.0110175	0.0133194	0.419598
DR	N-acetylisoleucine levels	Inverse variance weighted	28.0945	18	0.0606318		DR	Guanidinoacetate levels	0.00634377	0.0106043	0.555797
DR	Phosphate to phosphoethanolamine ratio	MR Egger	9.83515	11	0.545273		DR	Docosahexaenoate DHA; 22:6n3 levels	0.0041416	0.0146931	0.781088
DR	Phosphate to phosphoethanolamine ratio	Inverse variance weighted	12.6618	12	0.394097		DR	Glucose to N-palmitoyl-sphingosine (d18:1 to 16:0) ratio	-0.00177889	0.0130777	0.893097
DR	X-12740 levels	MR Egger	10.5519	12	0.567663		DR	X-13844 levels	-0.000607789	0.0224035	0.97874
DR	X-12740 levels	Inverse variance weighted	10.7269	13	0.633682		DR	Tartronate (hydroxymalonate) levels	-0.00515874	0.0136257	0.709959
DR	X-21736 levels	MR Egger	67.0745	29	7.53831e-05		DR	Uridine levels	-0.00540343	0.0167324	0.751519
DR	X-21736 levels	Inverse variance weighted	67.0805	30	0.000118099		DR	Adenosine 5'-diphosphate (ADP) to glycerate ratio	-0.0298655	0.018433	0.131149
DR	Dimethylglycine levels	MR Egger	31.4409	30	0.393968		DR	Serotonin levels	0.00847197	0.0162603	0.608371
DR	Dimethylglycine levels	Inverse variance weighted	31.4894	31	0.441758		DR	3-hydroxyoctanoate levels	-0.00713982	0.0185787	0.705815
DR	Ethylparaben sulfate levels	MR Egger	14.5397	14	0.410322		DR	X-18913 levels	0.00382543	0.0171481	0.826295
DR	Ethylparaben sulfate levels	Inverse variance weighted	14.7673	15	0.468305		DR	X-12729 levels	-0.0390535	0.0159191	0.0245782
DR	4-hydroxy-2-oxoglutaric acid levels	MR Egger	29.2454	26	0.300042		DR	Sulfate of piperine metabolite C18H21NO3 (1) levels	0.000121694	0.0187975	0.994899
DR	4-hydroxy-2-oxoglutaric acid levels	Inverse variance weighted	29.5285	27	0.335749		DR	3-methylxanthine levels	0.00240101	0.016343	0.884928
DR	Tauro-beta-muricholate levels	MR Egger	38.9378	23	0.0201546		DR	X-12839 levels	0.00772187	0.0162206	0.638013
DR	Tauro-beta-muricholate levels	Inverse variance weighted	39.8867	24	0.0219938		DR	X-12707 levels	-0.0168654	0.0235089	0.479067
DR	1-stearoyl-2-arachidonoyl-GPE (18:0/20:4) levels	MR Egger	68.6093	29	4.68779e-05		DR	X-21796 levels	-0.00593821	0.0166475	0.724873
DR	1-stearoyl-2-arachidonoyl-GPE (18:0/20:4) levels	Inverse variance weighted	71.4689	30	3.07819e-05		DR	Spermidine to choline ratio	0.0185489	0.0187927	0.339285
DR	4-vinylguaiacol sulfate levels	MR Egger	22.9225	19	0.240774		DR	(2 or 3)-decenoate (10:1n7 or n8) levels	-0.000713684	0.0137006	0.958839
DR	4-vinylguaiacol sulfate levels	Inverse variance weighted	23.0842	20	0.284679		DR	Carotene diol (3) levels	0.0158817	0.0110393	0.163165
DR	Adenosine 5'-monophosphate (AMP) to acetoacetate ratio	MR Egger	24.1654	22	0.338621		DR	Adenosine 5'-monophosphate (AMP) to urate ratio	-0.0186438	0.0150241	0.230565
DR	Adenosine 5'-monophosphate (AMP) to acetoacetate ratio	Inverse variance weighted	29.1948	23	0.173937		DR	Branched-chain,straight-chain,or cyclopropyl 12:1 fatty acid levels	0.0203628	0.017308	0.250934
DR	Catechol glucuronide levels	MR Egger	11.8486	14	0.61846		DR	Leucine levels	-0.00987083	0.0204952	0.636599
DR	Catechol glucuronide levels	Inverse variance weighted	11.87	15	0.688838		DR	Glycerophosphoethanolamine levels	0.00550766	0.011566	0.639664
DR	Succinate to acetoacetate ratio	MR Egger	3.94155	7	0.786485		DR	Phosphate to fructose ratio	0.0241773	0.0167241	0.171947
DR	Succinate to acetoacetate ratio	Inverse variance weighted	6.72396	8	0.566687		DR	Inosine levels	-0.0270693	0.0192801	0.176452
DR	Dihydroorotate levels	MR Egger	32.6856	31	0.3841		DR	X-25420 levels	0.00297002	0.0322555	0.928156
DR	Dihydroorotate levels	Inverse variance weighted	41.5693	32	0.119845		DR	1-palmitoyl-2-linoleoyl-gpc (16:0/18:2) levels	-0.0154718	0.00934798	0.107996
DR	Alpha-ketoglutarate to ornithine ratio	MR Egger	20.1718	16	0.212583		DR	Citrulline levels	0.0230265	0.0152708	0.145813
DR	Alpha-ketoglutarate to ornithine ratio	Inverse variance weighted	20.1967	17	0.264295		DR	3-acetylphenol sulfate levels	0.00154328	0.0141476	0.914342
DR	X-11315 levels	MR Egger	23.105	26	0.627002		DR	Androstenediol (3beta,17beta) monosulfate (1) levels	-0.0227822	0.00910709	0.0189889
DR	X-11315 levels	Inverse variance weighted	24.8451	27	0.583141		DR	Androstenediol (3alpha,17alpha) monosulfate (3) levels	0.0104316	0.00607159	0.0964392
DR	N-palmitoyl-heptadecasphingosine (d17:1/16:0) levels	MR Egger	23.7656	25	0.53295		DR	Adenosine 5'-monophosphate (AMP) to inosine 5'-monophosphate (IMP) ratio	-0.000639853	0.012907	0.96093
DR	N-palmitoyl-heptadecasphingosine (d17:1/16:0) levels	Inverse variance weighted	24.7044	26	0.535753		DR	X-18886 levels	0.0175243	0.0138154	0.226878
DR	Trigonelline levels	MR Egger	24.7689	24	0.418402		DR	Ceramide (d18:1/14:0,d16:1/16:0) levels	0.0107114	0.0107092	0.324956
DR	Trigonelline levels	Inverse variance weighted	25.0043	25	0.462134		DR	Glycerol to mannitol to sorbitol ratio	-0.0220779	0.0154919	0.168153
DR	X-24970 levels	MR Egger	27.7013	23	0.227289		DR	X-11880 levels	-0.0109174	0.0165225	0.518167
DR	X-24970 levels	Inverse variance weighted	27.7664	24	0.270014		DR	Aspartate to citrate ratio	0.00320144	0.0177807	0.859124
DR	Methionine sulfoxide levels	MR Egger	27.7275	23	0.226264		DR	Palmitoyl-sphingosine-phosphoethanolamine (d18:1/16:0) levels	-0.00501065	0.0122253	0.685267
DR	Methionine sulfoxide levels	Inverse variance weighted	30.24	24	0.176924		DR	Cortisone to 4-cholesten-3-one ratio	-0.030396	0.0128216	0.0257766
DR	2-hydroxystearate levels	MR Egger	10.7239	19	0.932778		DR	Eugenol sulfate levels	0.0146281	0.0131799	0.280898
DR	2-hydroxystearate levels	Inverse variance weighted	12.1195	20	0.911902		DR	X-17354 levels	-0.0046022	0.0197622	0.819482
DR	1-stearoyl-2-oleoyl-GPE (18:0/18:1) levels	MR Egger	45.0185	27	0.0161876		DR	X-23665 levels	-0.0105514	0.0237434	0.664667
DR	1-stearoyl-2-oleoyl-GPE (18:0/18:1) levels	Inverse variance weighted	45.6763	28	0.0188209		DR	4-hydroxycoumarin levels	-0.000895637	0.0129129	0.945428
DR	X-12462 levels	MR Egger	7.43809	7	0.384733		DR	1,2-dipalmitoyl-gpc (16:0/16:0) levels	0.0184054	0.0658748	0.781921
DR	X-12462 levels	Inverse variance weighted	7.46228	8	0.487673		DR	X-21355 levels	0.00880708	0.025409	0.735422
DR	Mannonate levels	MR Egger	25.404	20	0.186411		DR	Sphingomyelin (d18:2/24:2) levels	0.0215817	0.0150398	0.16675
DR	Mannonate levels	Inverse variance weighted	25.7727	21	0.21525		DR	3-methyl-2-oxovalerate to 4-methyl-2-oxopentanoate ratio	0.00981854	0.0140084	0.491859
DR	Oleoylcholine levels	MR Egger	12.8679	16	0.682394		DR	Deoxycholic acid 12-sulfate levels	0.00457137	0.00910371	0.62105
DR	Oleoylcholine levels	Inverse variance weighted	17.8883	17	0.395918		DR	X-24307 levels	0.00462734	0.0195288	0.816128
DR	5-methyluridine (ribothymidine) levels	MR Egger	201.757	22	5.15392e-31		DR	X-24334 levels	-0.00834051	0.0209495	0.696148
DR	5-methyluridine (ribothymidine) levels	Inverse variance weighted	209.155	23	5.7099e-32		DR	X-17146 levels	0.00346321	0.0169553	0.84073
DR	1-(1-enyl-stearoyl)-GPE (p-18:0) levels	MR Egger	23.0543	23	0.457604		DR	Sphingomyelin (d18:2/18:1) levels	-0.0117716	0.0310276	0.712329
DR	1-(1-enyl-stearoyl)-GPE (p-18:0) levels	Inverse variance weighted	23.3572	24	0.498803		DR	3-methyl-2-oxobutyrate levels	-0.0302557	0.0225708	0.196763
DR	Levulinoylcarnitine levels	MR Egger	16.8883	18	0.530799		DR	Arginine to glutamate ratio	-0.00671494	0.0152801	0.664262
DR	Levulinoylcarnitine levels	Inverse variance weighted	17.0299	19	0.587842		DR	2-piperidinone levels	0.0112722	0.0247442	0.65448
DR	16a-hydroxy DHEA 3-sulfate levels	MR Egger	54.8597	28	0.00176732		DR	Bilirubin degradation product,C16H18N2O5 (2) levels	0.000638268	0.00693405	0.927393
DR	16a-hydroxy DHEA 3-sulfate levels	Inverse variance weighted	56.7292	29	0.00154804		DR	Tyramine O-sulfate levels	0.00872735	0.0173743	0.621536
DR	X-12193 levels	MR Egger	14.7263	19	0.739826		DR	Myo-inositol levels	-0.0122529	0.0112441	0.285467
DR	X-12193 levels	Inverse variance weighted	16.4971	20	0.685345		DR	4-methoxyphenol sulfate levels	-0.00214672	0.0163407	0.897226
DR	Chiro-inositol levels	MR Egger	12.9504	14	0.530433		DR	Phosphate to 5-oxoproline ratio	-0.00540443	0.0125061	0.67026
DR	Chiro-inositol levels	Inverse variance weighted	16.2681	15	0.364461		DR	Lignoceroyl sphingomyelin (d18:1/24:0) levels	-0.00406942	0.0141984	0.776976
DR	3-hydroxyhexanoylcarnitine (1) levels	MR Egger	22.3779	16	0.131402		DR	Behenoyl sphingomyelin (d18:1/22:0) levels	9.59686e-05	0.0215164	0.996504
DR	3-hydroxyhexanoylcarnitine (1) levels	Inverse variance weighted	22.4716	17	0.167255		DR	N4-acetylcytidine levels	0.00456652	0.00897823	0.614209
DR	Phenylacetylcarnitine levels	MR Egger	40.2291	23	0.0144847		DR	Caffeine to linoleate (18:2n6) ratio	-0.0189738	0.0181229	0.322424
DR	Phenylacetylcarnitine levels	Inverse variance weighted	40.2495	24	0.0201039		DR	Cis-3,4-methyleneheptanoylcarnitine levels	0.0114314	0.01371	0.414753
DR	Cortisol to taurocholate ratio	MR Egger	14.9959	20	0.77664		DR	2-methoxyhydroquinone sulfate (2) levels	0.0357515	0.0153684	0.0326255
DR	Cortisol to taurocholate ratio	Inverse variance weighted	15.4452	21	0.799968		DR	N-acetyl-L-alanine levels	-0.0108017	0.0143565	0.457317
DR	Blood sugar levels	MR Egger	15.7204	20	0.733809		DR	3-methyl-2-oxovalerate to 3-methyl-2-oxobutyrate ratio	0.00644541	0.016604	0.702996
DR	Blood sugar levels	Inverse variance weighted	20.7526	21	0.474142		DR	Glutamine conjugate of C7H12O2 levels	-0.0113502	0.0163952	0.494669
DR	Butyrylglycine levels	MR Egger	34.8739	21	0.0291476		DR	Carnitine levels	-0.00964133	0.0120398	0.4308
DR	Butyrylglycine levels	Inverse variance weighted	38.5326	22	0.0159543		DR	X-25172 levels	-0.00708869	0.0138823	0.614697
DR	Tetradecadienedioate (C14:2-DC) levels	MR Egger	27.5771	23	0.232196		DR	3,7-dimethylurate levels	-0.0141636	0.0138382	0.314526
DR	Tetradecadienedioate (C14:2-DC) levels	Inverse variance weighted	28.4028	24	0.243418		DR	Glutamine to alanine ratio	0.00522264	0.0151079	0.73177
DR	Spermidine to 5-methylthioadenosine (MTA) ratio	MR Egger	19.0406	14	0.163404		DR	Glycodeoxycholate 3-sulfate levels	0.0129752	0.00933519	0.175905
DR	Spermidine to 5-methylthioadenosine (MTA) ratio	Inverse variance weighted	19.5543	15	0.189703		DR	1-palmitoyl-2-dihomo-linolenoyl-GPC (16:0/20:3n3 or 6) levels	-0.0108493	0.00964727	0.271882
DR	Spermidine to adenosine 5'-diphosphate (ADP) ratio	MR Egger	25.0331	21	0.245735		DR	X-12112 levels	-0.0148239	0.00707822	0.0431412
DR	Spermidine to adenosine 5'-diphosphate (ADP) ratio	Inverse variance weighted	26.2268	22	0.242071		DR	Betaine levels	0.0170826	0.0130148	0.202862
DR	4-hydroxyphenylacetylglutamine levels	MR Egger	27.7743	20	0.11485		DR	Aspartate to citrulline ratio	-0.0118526	0.0298243	0.697056
DR	4-hydroxyphenylacetylglutamine levels	Inverse variance weighted	33.5928	21	0.0400437		DR	Hexadecadienoate (16:2n6) levels	0.00369458	0.0220083	0.869085
DR	Bilirubin (E,E) levels	MR Egger	23.9659	28	0.683336		DR	Quinate levels	0.0182692	0.0179304	0.323412
DR	Bilirubin (E,E) levels	Inverse variance weighted	24.0331	29	0.7273		DR	3-hydroxy-3-methylglutarate levels	-0.013328	0.0156063	0.403735
DR	5alpha-pregnan-3beta,20alpha-diol monosulfate (2) levels	MR Egger	34.7651	27	0.144917		DR	2-hydroxyoctanoate levels	-0.0258471	0.018797	0.189304
DR	5alpha-pregnan-3beta,20alpha-diol monosulfate (2) levels	Inverse variance weighted	37.0559	28	0.117632		DR	Oxalate (ethanedioate) levels	-0.000987683	0.0114909	0.932453
DR	Vanillic alcohol sulfate levels	MR Egger	16.8852	21	0.71804		DR	5-methylthioadenosine (MTA) to phosphate ratio	0.00139951	0.0127292	0.913407
DR	Vanillic alcohol sulfate levels	Inverse variance weighted	16.886	22	0.769623		DR	Cytidine to N-acetylglucosamine to N-acetylgalactosamine ratio	-0.00383104	0.0174837	0.829165
DR	Phosphate to mannose ratio	MR Egger	24.4231	24	0.437631		DR	4-acetylphenol sulfate levels	-0.0135765	0.0219619	0.545727
DR	Phosphate to mannose ratio	Inverse variance weighted	24.4494	25	0.493542		DR	N-acetylproline levels	0.00219202	0.0195704	0.912211
DR	Adenosine 5'-monophosphate (AMP) to EDTA ratio	MR Egger	14.2376	11	0.220124		DR	Tridecenedioate (C13:1-DC) levels	-0.0283049	0.0137854	0.0548738
DR	Adenosine 5'-monophosphate (AMP) to EDTA ratio	Inverse variance weighted	14.3054	12	0.281633		DR	Sphingomyelin (d18:1/22:1,d18:2/22:0,d16:1/24:1) levels	0.00374023	0.0151292	0.807536
DR	X-23648 levels	MR Egger	10.0208	15	0.818429		DR	Bilirubin degradation product,C16H18N2O5 (1) levels	0.00899896	0.00883393	0.321151
DR	X-23648 levels	Inverse variance weighted	10.2554	16	0.852956		DR	1-linoleoyl-gpc (18:2) levels	-0.0126977	0.0123303	0.313815
DR	X-17438 levels	MR Egger	18.429	18	0.427745		DR	7-alpha-hydroxy-3-oxo-4-cholestenoate (7-hoca) levels	0.00643592	0.0133276	0.63373
DR	X-17438 levels	Inverse variance weighted	18.4507	19	0.492545		DR	X-24546 levels	-0.000453601	0.00967071	0.963054
DR	Eicosenoate (20:1) levels	MR Egger	15.6291	18	0.618415		DR	N-acetylserine levels	-0.0321462	0.0184137	0.0941954
DR	Eicosenoate (20:1) levels	Inverse variance weighted	17.8979	19	0.529267		DR	Phosphate to valine ratio	-0.00229042	0.0129905	0.861525
DR	Inosine to theophylline ratio	MR Egger	29.731	19	0.0553232		DR	Cortisol levels (plasma)	-0.0159335	0.0139265	0.267564
DR	Inosine to theophylline ratio	Inverse variance weighted	30.5882	20	0.0608665		DR	Phosphate to glutamine ratio	-0.00248966	0.0148216	0.86801
DR	S-methylmethionine levels	MR Egger	13.404	16	0.643018		DR	Ethyl beta-glucopyranoside levels	0.00334261	0.00983968	0.738787
DR	S-methylmethionine levels	Inverse variance weighted	13.4867	17	0.703044		DR	N6,n6,n6-trimethyllysine levels	-0.0243359	0.0114777	0.04737
DR	X-23974 levels	MR Egger	15.2669	18	0.643567		DR	1-(1-enyl-palmitoyl)-2-oleoyl-GPE (p-16:0/18:1) levels	0.0487354	0.0378674	0.208632
DR	X-23974 levels	Inverse variance weighted	16.4289	19	0.628495		DR	Ceramide (d18:1/16:0) levels	-0.00160786	0.0142523	0.911157
DR	3-hydroxypyridine sulfate levels	MR Egger	21.2968	21	0.440948		DR	Glutamate to 5-oxoproline ratio	-0.0112801	0.0223193	0.619093
DR	3-hydroxypyridine sulfate levels	Inverse variance weighted	21.9938	22	0.46026		DR	Ferulic acid 4-sulfate levels	-0.0362837	0.0116976	0.00425853
DR	5-acetylamino-6-amino-3-methyluracil levels	MR Egger	23.3405	30	0.801008		DR	Erythronate levels	-0.00996986	0.0154944	0.529648
DR	5-acetylamino-6-amino-3-methyluracil levels	Inverse variance weighted	28.301	31	0.605588		DR	Phosphate to linoleoyl-arachidonoyl-glycerol (18:2 to 20:4) [1] ratio	0.0131795	0.0127789	0.313581
DR	Taurine to cysteine ratio	MR Egger	9.24986	17	0.932095		DR	X-25109 levels	0.0361997	0.0120334	0.00576855
DR	Taurine to cysteine ratio	Inverse variance weighted	12.583	18	0.815723		DR	1-stearoyl-2-docosahexaenoyl-GPE (18:0/22:6) levels	0.00328971	0.0120904	0.787415
DR	Methyl indole-3-acetate levels	MR Egger	22.6697	18	0.203606		DR	Phosphate to glycerol ratio	0.023971	0.0203094	0.256265
DR	Methyl indole-3-acetate levels	Inverse variance weighted	22.6697	19	0.252206		DR	X-18922 levels	-0.00464301	0.013682	0.736632
DR	2R,3R-dihydroxybutyrate levels	MR Egger	31.9572	25	0.159255		DR	Thioproline levels	-0.0133435	0.0148496	0.378608
DR	2R,3R-dihydroxybutyrate levels	Inverse variance weighted	32.2359	26	0.185437		DR	3-carboxy-4-methyl-5-pentyl-2-furanpropionate (3-CMPFP) levels	-0.00520113	0.0138411	0.710254
DR	Docosadienoate (22:2n6) levels	MR Egger	16.6967	20	0.672574		DR	Docosatrienoate (22:3n3) levels	0.0419456	0.0145832	0.00933445
DR	Docosadienoate (22:2n6) levels	Inverse variance weighted	19.657	21	0.54307		DR	5alpha-androstan-3alpha,17beta-diol monosulfate (2) levels	0.0160553	0.0138939	0.257292
DR	Adenosine 5'-diphosphate (ADP) to glutamate ratio	MR Egger	26.785	24	0.314576		DR	Arachidonate (20:4n6) levels	0.0183362	0.0104717	0.0912969
DR	Adenosine 5'-diphosphate (ADP) to glutamate ratio	Inverse variance weighted	28.956	25	0.265759		DR	1-(1-enyl-palmitoyl)-2-linoleoyl-GPE (p-16:0/18:2) levels	0.00430414	0.0170861	0.80345
DR	Phosphate to urate ratio	MR Egger	35.6133	31	0.260142		DR	X-17653 levels	0.0194789	0.0119031	0.115972
DR	Phosphate to urate ratio	Inverse variance weighted	36.6267	32	0.26268		DR	Sphingomyelin (d18:2/21:0,d16:2/23:0) levels	0.000803099	0.0141946	0.955257
DR	Adenosine 5'-monophosphate (AMP) to leucine ratio	MR Egger	17.538	16	0.351634		DR	X-24518 levels	-0.00295775	0.0104109	0.778989
DR	Adenosine 5'-monophosphate (AMP) to leucine ratio	Inverse variance weighted	18.6002	17	0.351959		DR	Carotenoid levels (cryptoxanthin)	0.031331	0.018097	0.0974035
DR	Mannose to fructose ratio	MR Egger	22.3121	16	0.133397		DR	3-indoxyl sulfate levels	0.0213266	0.0274014	0.446501
DR	Mannose to fructose ratio	Inverse variance weighted	22.7906	17	0.156193		DR	Hyocholate levels	0.00712378	0.0217955	0.748986
DR	Ursodeoxycholate levels	MR Egger	27.8409	17	0.0468315		DR	X-21845 levels	0.0174157	0.016217	0.299831
DR	Ursodeoxycholate levels	Inverse variance weighted	28.0972	18	0.0605911		DR	1-stearoyl-GPE (18:0) levels	-0.0106611	0.010422	0.312803
DR	Spermidine to carnitine ratio	MR Egger	11.3705	15	0.725916		DR	Sucrose levels	0.00974266	0.0174896	0.586954
DR	Spermidine to carnitine ratio	Inverse variance weighted	11.3933	16	0.784585		DR	Adenosine 5'-monophosphate (AMP) to alanine ratio	0.00400017	0.0148817	0.791142
DR	5-dodecenoate (12:1n7) levels	MR Egger	16.7365	12	0.159781		DR	Imidazole lactate levels	0.00199583	0.00878045	0.8219
DR	5-dodecenoate (12:1n7) levels	Inverse variance weighted	20.8829	13	0.0752779		DR	Glycine to alanine ratio	0.0116509	0.0101878	0.273404
DR	Alpha-tocopherol levels	MR Egger	17.9937	25	0.842658		DR	Pregnanediol-3-glucuronide levels	0.00298255	0.0110784	0.789487
DR	Alpha-tocopherol levels	Inverse variance weighted	18.0189	26	0.875086		DR	Oleoyl-linoleoyl-glycerol (18:1 to 18:2) [2] to linoleoyl-arachidonoyl-glycerol (18:2 to 20:4) [2] ratio	-0.00513231	0.00801049	0.528051
DR	Undecenoylcarnitine (C11:1) levels	MR Egger	34.4878	28	0.185272		DR	Citrate to taurocholate ratio	0.0295479	0.0132752	0.042968
DR	Undecenoylcarnitine (C11:1) levels	Inverse variance weighted	34.5284	29	0.220446		DR	Dodecenedioate (C12:1-DC) levels	0.0194615	0.0148895	0.206791
DR	Sulfate levels	MR Egger	28.6211	28	0.431928		DR	Stachydrine levels	0.000559608	0.0134407	0.967183
DR	Sulfate levels	Inverse variance weighted	28.647	29	0.483559		DR	Glycoursodeoxycholate levels	0.00338791	0.0123907	0.787331
DR	5-hydroxy-2-methylpyridine sulfate levels	MR Egger	8.88372	16	0.918125		DR	S-adenosylhomocysteine (SAH) to 5-methyluridine (ribothymidine) ratio	0.00243493	0.0143771	0.867303
DR	5-hydroxy-2-methylpyridine sulfate levels	Inverse variance weighted	8.95636	17	0.941621		DR	Methyl vanillate sulfate levels	0.0234915	0.0227239	0.313577
DR	Threonine to pyruvate ratio	MR Egger	58.1293	26	0.000297666		DR	Dimethyl sulfone levels	-0.0067531	0.0204291	0.744592
DR	Threonine to pyruvate ratio	Inverse variance weighted	58.4876	27	0.000414925		DR	Benzoate to oleoyl-linoleoyl-glycerol (18:1 to 18:2) [2] ratio	-0.00450964	0.013785	0.746084
DR	Gamma-glutamylleucine levels	MR Egger	20.0755	15	0.169056		DR	Caffeine to paraxanthine ratio	-0.0140732	0.0162778	0.396606
DR	Gamma-glutamylleucine levels	Inverse variance weighted	20.5682	16	0.195711		DR	Perfluorooctanoate (PFOA) levels	0.0128	0.0154373	0.418506
DR	Leucine to phosphate ratio	MR Egger	28.2825	20	0.10288		DR	Carnitine C5:1 levels	-0.00572152	0.0146455	0.699978
DR	Leucine to phosphate ratio	Inverse variance weighted	28.507	21	0.126349		DR	Adenosine 5'-diphosphate (ADP) to sulfate ratio	-0.00163129	0.0194777	0.934087
DR	Dihydroferulic acid sulfate levels	MR Egger	7.84055	18	0.980917		DR	Pantoate levels	-0.00816593	0.0163212	0.621403
DR	Dihydroferulic acid sulfate levels	Inverse variance weighted	10.6704	19	0.934429		DR	N-oleoyltaurine levels	0.00974128	0.0159936	0.548714
DR	Laurylcarnitine levels	MR Egger	17.2692	21	0.694666		DR	Vanillactate levels	-0.00267029	0.0278524	0.924418
DR	Laurylcarnitine levels	Inverse variance weighted	17.5646	22	0.731467		DR	X-23780 levels	-0.00440282	0.0108813	0.689066
DR	Alanine to pyruvate ratio	MR Egger	16.2311	14	0.299468		DR	Heneicosapentaenoate (21:5n3) levels	-0.00746204	0.0178212	0.681357
DR	Alanine to pyruvate ratio	Inverse variance weighted	17.7353	15	0.276839		DR	X-21285 levels	0.0136376	0.0388208	0.727821
DR	Serine to alpha-tocopherol ratio	MR Egger	38.5706	28	0.0880804		DR	11beta-hydroxyetiocholanolone glucuronide levels	0.0286779	0.0175547	0.118798
DR	Serine to alpha-tocopherol ratio	Inverse variance weighted	38.7488	29	0.106569		DR	Phosphate to EDTA ratio	-0.0216225	0.0202754	0.29893
DR	Oleoylcarnitine levels	MR Egger	26.7265	20	0.143134		DR	Alanine levels	0.00651778	0.0126179	0.611429
DR	Oleoylcarnitine levels	Inverse variance weighted	26.7696	21	0.178611		DR	X-17685 levels	-0.0494058	0.0278892	0.0955189
DR	X-23654 levels	MR Egger	52.7017	38	0.0568099		DR	X-12283 levels	0.00496365	0.0107542	0.64824
DR	X-23654 levels	Inverse variance weighted	53.1205	39	0.0652554		DR	Glutamine conjugate of C6H10O2 (2) levels	-0.0175826	0.0215491	0.430438
DR	Androstenediol (3beta,17beta) disulfate (1) levels	MR Egger	19.1648	28	0.892974		DR	1-myristoyl-2-palmitoyl-gpc (14:0/16:0) levels	0.0354277	0.0158437	0.0435113
DR	Androstenediol (3beta,17beta) disulfate (1) levels	Inverse variance weighted	19.3514	29	0.911943		DR	4-cholesten-3-one levels	-0.0035334	0.0113819	0.759792
DR	Glycosyl ceramide (d18:1/20:0,d16:1/22:0) levels	MR Egger	34.3372	29	0.22713		DR	Cholate to taurocholate ratio	-0.0288295	0.0147058	0.0640257
DR	Glycosyl ceramide (d18:1/20:0,d16:1/22:0) levels	Inverse variance weighted	34.807	30	0.24973		DR	Androsterone sulfate levels	-0.0112197	0.00664559	0.0997675
DR	5-methylthioadenosine (mta) levels	MR Egger	29.7482	21	0.0971656		DR	Cysteinylglycine to taurine ratio	0.0206161	0.0114258	0.0823446
DR	5-methylthioadenosine (mta) levels	Inverse variance weighted	31.5694	22	0.0850394		DR	Tryptophan levels	-0.0257704	0.0154926	0.112639
DR	N-methyl-2-pyridone-5-carboxamide levels	MR Egger	28.3182	13	0.00816839		DR	Glutarate (C5-DC) to caprylate (8:0) ratio	-0.00399018	0.0172875	0.819804
DR	N-methyl-2-pyridone-5-carboxamide levels	Inverse variance weighted	28.6131	14	0.0117838		DR	Adenosine 5'-monophosphate (AMP) to glutamate ratio	-0.0130075	0.0185858	0.492494
DR	Cysteine levels	MR Egger	13.7471	12	0.317152		DR	Phosphate to cysteine ratio	-0.00988485	0.0160747	0.545896
DR	Cysteine levels	Inverse variance weighted	14.9504	13	0.31046		DR	Cytidine to N-acetylneuraminate ratio	0.0115924	0.0135858	0.401612
DR	Taurine levels	MR Egger	9.73623	13	0.715348		DR	Citramalate levels	-0.0075823	0.0134709	0.579486
DR	Taurine levels	Inverse variance weighted	10.4923	14	0.725381		DR	Glucose to sucrose ratio	-0.00331514	0.0146126	0.822949
DR	Carnitine to acetylcarnitine (C2) ratio	MR Egger	18.2227	17	0.374921		DR	2-hydroxyhippurate levels	0.00561479	0.0157012	0.724799
DR	Carnitine to acetylcarnitine (C2) ratio	Inverse variance weighted	21.8679	18	0.237903		DR	Ethyl alpha-glucopyranoside levels	-0.00280751	0.0150556	0.853518
DR	N-stearoyl-sphingosine (d18:1/18:0) levels	MR Egger	25.3672	15	0.0452247		DR	2'-deoxyuridine to cytidine ratio	-0.0121619	0.0140577	0.394877
DR	N-stearoyl-sphingosine (d18:1/18:0) levels	Inverse variance weighted	26.4319	16	0.0482463		DR	Ascorbic acid 2-sulfate levels	0.00904755	0.0132855	0.502384
DR	3-hydroxymyristate levels	MR Egger	12.3968	18	0.826092		DR	Phosphate to 2'-deoxyuridine ratio	0.0492428	0.0159042	0.00422503
DR	3-hydroxymyristate levels	Inverse variance weighted	12.927	19	0.842287		DR	6-oxopiperidine-2-carboxylate levels	-0.00863814	0.0088301	0.339631
DR	X-23655 levels	MR Egger	26.4556	20	0.151285		DR	Pregnenetriol sulfate levels	0.00783921	0.0125441	0.536188
DR	X-23655 levels	Inverse variance weighted	26.4918	21	0.188315		DR	1-palmitoyl-2-oleoyl-GPI (16:0/18:1) levels	0.00330792	0.0197313	0.868392
DR	Salicylate to citrate ratio	MR Egger	9.50454	18	0.946885		DR	Indoleacetate levels	0.00863195	0.0156748	0.586734
DR	Salicylate to citrate ratio	Inverse variance weighted	9.68565	19	0.960279		DR	X-25520 levels	0.0209296	0.0160813	0.215685
DR	Acisoga levels	MR Egger	18.807	20	0.534399		DR	N-succinyl-phenylalanine levels	0.0157174	0.0249699	0.533664
DR	Acisoga levels	Inverse variance weighted	23.2955	21	0.32843		DR	Glucuronide of C10H18O2 (7) levels	0.0244676	0.0153358	0.128016
DR	Beta-hydroxyisovaleroylcarnitine levels	MR Egger	31.0594	37	0.743045		DR	X-24565 levels	0.000325394	0.0175085	0.98532
DR	Beta-hydroxyisovaleroylcarnitine levels	Inverse variance weighted	31.4927	38	0.763058		DR	(S)-a-amino-omega-caprolactam levels	0.00910865	0.0213506	0.677884
DR	X-12410 levels	MR Egger	28.3657	24	0.244919		DR	X-24951 levels	0.0120861	0.0150809	0.433342
DR	X-12410 levels	Inverse variance weighted	33.2607	25	0.124678		DR	5-hydroxyindole sulfate levels	-0.0275159	0.0159747	0.104255
DR	Arginine to ornithine ratio	MR Egger	46.1593	28	0.0167781		DR	Adenosine 5'-monophosphate (AMP) to arginine ratio	-0.0253111	0.0184174	0.189533
DR	Arginine to ornithine ratio	Inverse variance weighted	46.5151	29	0.020841		DR	Tryptophan to pyruvate ratio	0.0040077	0.0152822	0.795954
DR	N-palmitoyl-sphingosine (d18:1 to 16:0) to N-stearoyl-sphingosine (d18:1 to 18:0) ratio	MR Egger	49.586	19	0.000150758		DR	Glycolithocholate levels	-0.0279939	0.0148499	0.0748004
DR	N-palmitoyl-sphingosine (d18:1 to 16:0) to N-stearoyl-sphingosine (d18:1 to 18:0) ratio	Inverse variance weighted	49.7309	20	0.000241992		DR	X-24531 levels	0.0300771	0.0249879	0.243501
DR	Androsterone glucuronide to etiocholanolone glucuronide ratio	MR Egger	26.7419	29	0.58563		DR	Glucose to maltose ratio	0.0257805	0.0234013	0.290586
DR	Androsterone glucuronide to etiocholanolone glucuronide ratio	Inverse variance weighted	26.8585	30	0.63069		DR	Glycerol to palmitoylcarnitine (C16) ratio	0.0106921	0.0224635	0.63925
DR	2-aminobutyrate levels	MR Egger	18.1335	16	0.31614		DR	Adenosine 5'-monophosphate (AMP) to serine ratio	-0.00956892	0.0180965	0.609754
DR	2-aminobutyrate levels	Inverse variance weighted	18.3392	17	0.367753		DR	Dihomo-linolenoylcarnitine (C20:3n3 or 6) levels	-0.0353841	0.0243591	0.154995
DR	10-heptadecenoate (17:1n7) levels	MR Egger	23.5074	18	0.171837		DR	Dihydroferulate levels	-0.0257999	0.0204212	0.242023
DR	10-heptadecenoate (17:1n7) levels	Inverse variance weighted	24.1162	19	0.191733		DR	3-amino-2-piperidone levels	-0.0217999	0.0145614	0.150794
DR	X-07765 levels	MR Egger	198.4	28	1.37578e-27		DR	Sphingomyelin (d18:1/18:1,d18:2/18:0) levels	-0.0491615	0.0203273	0.022888
DR	X-07765 levels	Inverse variance weighted	198.818	29	3.10205e-27		DR	X-22776 levels	-0.00234326	0.0200774	0.909652
DR	Theophylline to EDTA ratio	MR Egger	12.3936	12	0.414606		DR	Glutarate (C5-DC) levels	0.00416059	0.0167721	0.806493
DR	Theophylline to EDTA ratio	Inverse variance weighted	13.6826	13	0.39657		DR	X-25343 levels	0.0115454	0.0166411	0.496209
DR	Succinate to proline ratio	MR Egger	21.4267	12	0.0444707		DR	Vanillylmandelate (VMA) levels	0.000663501	0.0176615	0.970246
DR	Succinate to proline ratio	Inverse variance weighted	22.8761	13	0.0431874		DR	X-25790 levels	0.000868555	0.0257045	0.9736
DR	X-11308 levels	MR Egger	25.3129	25	0.444954		DR	5alpha-androstan-3beta,17beta-diol monosulfate (2) levels	0.00497574	0.00765331	0.520241
DR	X-11308 levels	Inverse variance weighted	25.5648	26	0.487217		DR	Adenosine 5'-monophosphate (AMP) to phenylalanine ratio	-0.00601844	0.0181102	0.742939
DR	Glutamine to asparagine ratio	MR Egger	40.5136	26	0.0347121		DR	X-24344 levels	0.0263388	0.0162109	0.130173
DR	Glutamine to asparagine ratio	Inverse variance weighted	41.1102	27	0.0401922		DR	Methyl-4-hydroxybenzoate sulfate levels	-0.0199168	0.0134487	0.152801
DR	2-o-methylascorbic acid levels	MR Egger	22.6905	21	0.360702		DR	X-15503 levels	0.0383798	0.0233853	0.119126
DR	2-o-methylascorbic acid levels	Inverse variance weighted	27.0501	22	0.209328		DR	Myristate (14:0) levels	-0.0124236	0.0159326	0.44384
DR	Lysine levels	MR Egger	60.8765	30	0.000720129		DR	Dopamine 4-sulfate to dopamine 3-O-sulfate ratio	0.0415676	0.0181296	0.0328335
DR	Lysine levels	Inverse variance weighted	60.8821	31	0.00106116		DR	Cis-3,4-methyleneheptanoylglycine levels	0.0138626	0.0142732	0.342488
DR	Adenosine 5'-monophosphate (AMP) to tyrosine ratio	MR Egger	26.159	17	0.0716127		DR	Fructose levels	-0.0175282	0.0160087	0.287988
DR	Adenosine 5'-monophosphate (AMP) to tyrosine ratio	Inverse variance weighted	26.6073	18	0.0866613		DR	Mannose to glycerol ratio	-0.0226171	0.0196114	0.266848
DR	X-24757 levels	MR Egger	50.7193	23	0.000740722		DR	Pentose acid levels	-0.0207973	0.0140858	0.1562
DR	X-24757 levels	Inverse variance weighted	53.0814	24	0.000564347		DR	Isovalerylglycine levels	0.0304704	0.0124672	0.0226084
DR	Palmitoleoylcarnitine (C16:1) levels	MR Egger	16.0287	15	0.380146		DR	X-13728 levels	-0.0179174	0.0213714	0.414166
DR	Palmitoleoylcarnitine (C16:1) levels	Inverse variance weighted	16.0302	16	0.450855		DR	Adenosine 5'-diphosphate (ADP) to N-acetylneuraminate ratio	-0.0253905	0.0252915	0.33374
DR	Stearidonate (18:4n3) levels	MR Egger	12.2705	20	0.906453		DR	Oleoyl-linoleoyl-glycerol (18:1/18:2) [2] levels	-0.00569476	0.0159678	0.723944
DR	Stearidonate (18:4n3) levels	Inverse variance weighted	14.8314	21	0.831317		DR	Alliin levels	-0.0156502	0.0137713	0.27154
DR	X-11795 levels	MR Egger	3.60999	13	0.994677		DR	Cis 3,4-methyleneheptanoate levels	0.0194068	0.013275	0.159302
DR	X-11795 levels	Inverse variance weighted	14.7586	14	0.39485		DR	Pregnenediol sulfate (C21H34O5S) levels	-0.018651	0.0138611	0.189238
DR	X-11847 levels	MR Egger	26.0788	16	0.0529295		DR	Maleate levels	-0.00763233	0.0164049	0.647042
DR	X-11847 levels	Inverse variance weighted	26.0922	17	0.0727977		DR	4-hydroxychlorothalonil levels	-0.000984111	0.012847	0.939632
DR	2-naphthol sulfate levels	MR Egger	8.96914	20	0.983262		DR	Adenosine 5'-diphosphate (ADP) to choline phosphate ratio	0.00534929	0.0206582	0.798464
DR	2-naphthol sulfate levels	Inverse variance weighted	9.18882	21	0.987649		DR	Gamma-glutamylmethionine levels	0.00290368	0.0147225	0.845382
DR	1-(1-enyl-palmitoyl)-2-linoleoyl-GPC (p-16:0/18:2) levels	MR Egger	29.7794	18	0.0396475		DR	Adenosine 5'-diphosphate (ADP) to cytidine ratio	0.00665131	0.0163871	0.690557
DR	1-(1-enyl-palmitoyl)-2-linoleoyl-GPC (p-16:0/18:2) levels	Inverse variance weighted	31.1765	19	0.0386078		DR	X-15728 levels	-0.00164441	0.0147924	0.912338
DR	X-16935 levels	MR Egger	27.1087	23	0.25137		DR	Gamma-glutamyltyrosine levels	-0.0228673	0.0142483	0.123447
DR	X-16935 levels	Inverse variance weighted	28.3512	24	0.245505		DR	Phenol sulfate levels	0.0309692	0.0420698	0.471132
DR	Glutamine degradant levels	MR Egger	28.9439	26	0.31364		DR	Mannose to mannitol to sorbitol ratio	0.00322929	0.0220647	0.885267
DR	Glutamine degradant levels	Inverse variance weighted	28.9457	27	0.363539		DR	Cysteinylglycine levels	0.0012749	0.0125267	0.920061
DR	Inosine 5'-monophosphate (IMP) to phosphate ratio	MR Egger	19.027	18	0.390165		DR	N-acetylleucine levels	-0.00374027	0.00889158	0.678728
DR	Inosine 5'-monophosphate (IMP) to phosphate ratio	Inverse variance weighted	19.0275	19	0.455076		DR	O-cresol sulfate levels	0.0124074	0.0159061	0.446091
DR	Urea levels	MR Egger	27.8906	21	0.143281		DR	Arabonate/xylonate levels	0.0231299	0.0166385	0.178393
DR	Urea levels	Inverse variance weighted	27.8907	22	0.179333		DR	X-25957 levels	0.00169322	0.0191566	0.930665
DR	Succinoyltaurine levels	MR Egger	22.8617	24	0.527976		DR	S-methylcysteine sulfoxide levels	-0.0104533	0.0165899	0.536134
DR	Succinoyltaurine levels	Inverse variance weighted	22.9077	25	0.582953		DR	3-hydroxybutyroylglycine levels	-0.00129025	0.0134384	0.924276
DR	2-acetamidophenol sulfate levels	MR Egger	25.1053	19	0.157107		DR	Alpha-hydroxycaproate levels	0.00502898	0.0167962	0.768481
DR	2-acetamidophenol sulfate levels	Inverse variance weighted	28.4908	20	0.0982807		DR	X-19299 levels	0.0543981	0.0202157	0.0209958
DR	X-21364 levels	MR Egger	62.9344	29	0.00026286		DR	N-stearoyl-sphingosine (d18:1 to 18:0) to N-palmitoyl-sphinganine (d18:0 to 16:0) ratio	-0.00904489	0.0144845	0.537773
DR	X-21364 levels	Inverse variance weighted	63.1274	30	0.000378824		DR	N-acetyl-aspartyl-glutamate (naag) levels	0.0103852	0.00746958	0.170709
DR	1,5-anhydroglucitol (1,5-ag) levels	MR Egger	27.0401	32	0.715895		DR	X-21286 levels	-0.0092182	0.0182354	0.617303
DR	1,5-anhydroglucitol (1,5-ag) levels	Inverse variance weighted	28.6346	33	0.684365		DR	N6-carbamoylthreonyladenosine levels	-0.00986378	0.0276693	0.72389
DR	2-hydroxyhippurate (salicylurate) levels	MR Egger	13.1957	19	0.828405		DR	X-12731 levels	-0.0122528	0.0135598	0.373913
DR	2-hydroxyhippurate (salicylurate) levels	Inverse variance weighted	13.3915	20	0.859963		DR	Adenosine 5'-diphosphate (ADP) to creatine ratio	-0.0161176	0.0164997	0.340922
DR	Glutamine levels	MR Egger	72.3967	31	3.68191e-05		DR	Adenosine 5'-monophosphate (AMP) to methionine ratio	-0.0254939	0.0160171	0.127143
DR	Glutamine levels	Inverse variance weighted	82.4165	32	2.51097e-06		DR	Choline phosphate to choline ratio	0.0190405	0.0194826	0.34212
DR	Pyruvate to N-acetylneuraminate ratio	MR Egger	35.4667	27	0.127433		DR	Gamma-CEHC levels	0.00403999	0.0102617	0.696417
DR	Pyruvate to N-acetylneuraminate ratio	Inverse variance weighted	35.7305	28	0.14959		DR	X-21353 levels	-0.00547226	0.0140168	0.701085
DR	Proline to glutamate ratio	MR Egger	12.0955	21	0.937003		DR	1-palmitoyl-2-oleoyl-gpc (16:0/18:1) levels	-0.0119809	0.0138549	0.397965
DR	Proline to glutamate ratio	Inverse variance weighted	13.0382	22	0.932089		DR	4-guanidinobutanoate levels	-0.00897248	0.0143851	0.541082
DR	Indole-3-carboxylate levels	MR Egger	5.37968	11	0.911395		DR	Gluconate levels	0.00284653	0.0133091	0.832807
DR	Indole-3-carboxylate levels	Inverse variance weighted	5.42637	12	0.942203		DR	Adenosine 5'-monophosphate (AMP) to aspartate ratio	0.00359914	0.0126551	0.778445
DR	Phosphate to serine ratio	MR Egger	43.6654	22	0.00390415		DR	Perfluorooctanesulfonate (PFOS) levels	0.00240699	0.0198659	0.904772
DR	Phosphate to serine ratio	Inverse variance weighted	43.8589	23	0.00546833		DR	Choline levels	0.00906348	0.0185537	0.630258
DR	Orotidine levels	MR Egger	65.942	24	8.84596e-06		DR	3-phosphoglycerate levels	0.0081932	0.0170266	0.63492
DR	Orotidine levels	Inverse variance weighted	69.9514	25	3.91238e-06		DR	Branched-chain,straight-chain,or cyclopropyl 10:1 fatty acid (1) levels	0.02051	0.0218523	0.368102
DR	X-18888 levels	MR Egger	14.7282	20	0.791744		DR	X-12818 levels	-0.00711636	0.0133595	0.601574
DR	X-18888 levels	Inverse variance weighted	16.7525	21	0.725995		DR	Palmitoylcarnitine levels (Metabolon platform)	-0.00132388	0.0140801	0.92587
DR	X-21607 levels	MR Egger	41.0949	26	0.0303583		DR	Malonylcarnitine levels	-0.00649575	0.014116	0.650359
DR	X-21607 levels	Inverse variance weighted	41.6967	27	0.0352521		DR	DHEAS levels	0.00152151	0.0102463	0.882699
DR	N-oleoylserine levels	MR Egger	38.2168	20	0.00833074		DR	Palmitoyl sphingomyelin (d18:1/16:0) levels	0.00117935	0.0137835	0.932423
DR	N-oleoylserine levels	Inverse variance weighted	38.7584	21	0.010488		DR	Phenylpyruvate levels	0.00284779	0.0121794	0.816826
DR	5alpha-androstan-3beta,17alpha-diol disulfate levels	MR Egger	16.3341	21	0.750597		DR	Sphingomyelin (d18:1/20:0,d16:1/22:0) levels	0.019715	0.0142579	0.181274
DR	5alpha-androstan-3beta,17alpha-diol disulfate levels	Inverse variance weighted	17.3582	22	0.743293		DR	4-ethylcatechol sulfate levels	-0.00325634	0.0136632	0.81405
DR	Adenosine 5'-monophosphate (AMP) to flavin adenine dinucleotide (FAD) ratio	MR Egger	66.2038	15	2.10003e-08		DR	Homostachydrine levels	-0.000473259	0.0158666	0.976462
DR	Adenosine 5'-monophosphate (AMP) to flavin adenine dinucleotide (FAD) ratio	Inverse variance weighted	70.3984	16	8.49712e-09		DR	X-13431 levels	0.0117773	0.0118095	0.327489
DR	Hydroxypalmitoyl sphingomyelin (d18:1/16:0(OH)) levels	MR Egger	41.0901	30	0.0854183		DR	Histidine to glutamine ratio	0.00285753	0.0126273	0.82281
DR	Hydroxypalmitoyl sphingomyelin (d18:1/16:0(OH)) levels	Inverse variance weighted	41.0973	31	0.10611		DR	X-22834 levels	-0.0070867	0.0161831	0.666146
DR	Stearoylcholine levels	MR Egger	16.5916	15	0.343858		DR	X-24812 levels	0.0160475	0.0120899	0.195509
DR	Stearoylcholine levels	Inverse variance weighted	17.6689	16	0.343642		DR	Phosphate to uridine ratio	0.0275628	0.050069	0.587286
DR	1-methyl-5-imidazoleacetate levels	MR Egger	23.475	25	0.549849		DR	Tyrosine to pyruvate ratio	-0.0129322	0.018443	0.490529
DR	1-methyl-5-imidazoleacetate levels	Inverse variance weighted	24.4372	26	0.55098		DR	Glycosyl-N-palmitoyl-sphingosine (d18:1/16:0) levels	0.0111595	0.0156792	0.482729
DR	3-methoxytyrosine levels	MR Egger	77.0683	23	9.4093e-08		DR	1-palmitoyl-GPI (16:0) levels	-0.00273766	0.0134096	0.840197
DR	3-methoxytyrosine levels	Inverse variance weighted	97.7216	24	7.32969e-11		DR	Eicosapentaenoate (EPA; 20:5n3) levels	0.0183892	0.0146704	0.222101
DR	Histidine to pyruvate ratio	MR Egger	17.151	19	0.579639		DR	X-21339 levels	0.000230316	0.0170357	0.98938
DR	Histidine to pyruvate ratio	Inverse variance weighted	19.5002	20	0.489556		DR	Behenoyl dihydrosphingomyelin (d18:0/22:0) levels	0.00524852	0.0120211	0.665239
DR	Dodecanedioate levels	MR Egger	32.4112	21	0.0531681		DR	X-11632 levels	-0.0147184	0.020346	0.477052
DR	Dodecanedioate levels	Inverse variance weighted	32.8524	22	0.0639801		DR	Hydantoin-5-propionate levels	0.00511258	0.0190469	0.792588
DR	1-methylhistidine levels	MR Egger	27.7344	27	0.424765		DR	(16 or 17)-methylstearate (a19:0 or i19:0) levels	-0.00930235	0.0223172	0.682023
DR	1-methylhistidine levels	Inverse variance weighted	31.4178	28	0.298845		DR	X-12798 levels	0.00190092	0.0100968	0.851854
DR	N-stearoyl-sphinganine (d18:0/18:0) levels	MR Egger	10.5745	10	0.391616		DR	N-acetylputrescine levels	-0.00247257	0.00764484	0.749424
DR	N-stearoyl-sphinganine (d18:0/18:0) levels	Inverse variance weighted	10.585	11	0.478654		DR	Alpha-ketoglutaramate levels	-0.0130855	0.0165852	0.441655
DR	Cerotoylcarnitine (C26) levels	MR Egger	35.0295	30	0.24157		DR	Arabitol/xylitol levels	-0.0159052	0.0164102	0.343465
DR	Cerotoylcarnitine (C26) levels	Inverse variance weighted	35.7284	31	0.255844		DR	Guaiacol sulfate levels	0.0164578	0.0170775	0.344801
DR	Methylsuccinoylcarnitine levels	MR Egger	30.2253	29	0.402819		DR	Glycolithocholate to glycolithocholate sulfate ratio	-0.00234084	0.0139107	0.867776
DR	Methylsuccinoylcarnitine levels	Inverse variance weighted	30.4279	30	0.443903		DR	4-hydroxyphenylacetate levels	-0.0206318	0.0163859	0.224073
DR	X-21312 levels	MR Egger	558.85	25	4.58508e-102		DR	X-24736 levels	-0.00525345	0.0139925	0.710261
DR	X-21312 levels	Inverse variance weighted	560.605	26	9.47002e-102		DR	Glucose to glycerol ratio	0.0191983	0.0150928	0.220492
DR	5alpha-androstan-3beta,17beta-diol disulfate levels	MR Egger	29.0564	30	0.514634		DR	Sphingomyelin (d18:1/21:0,d17:1/22:0,d16:1/23:0) levels	0.0166774	0.0156667	0.303934
DR	5alpha-androstan-3beta,17beta-diol disulfate levels	Inverse variance weighted	29.1718	31	0.560285		DR	2-oxoarginine levels	0.0108383	0.0189102	0.574514
DR	Bilirubin degradation product,C17H18N2O4 (3) levels	MR Egger	18.1662	22	0.696089		DR	Phosphate to proline ratio	-0.0244876	0.015153	0.122573
DR	Bilirubin degradation product,C17H18N2O4 (3) levels	Inverse variance weighted	19.0562	23	0.697958		DR	Malate levels	0.0286922	0.0162941	0.100073
DR	Glutarate (C5-DC) to salicylate ratio	MR Egger	9.04565	13	0.769487		DR	Tetradecadienoate (14:2) levels	-0.00127739	0.0224683	0.955466
DR	Glutarate (C5-DC) to salicylate ratio	Inverse variance weighted	9.81068	14	0.77589		DR	X-24795 levels	-0.00946519	0.0143912	0.516737
DR	X-23678 levels	MR Egger	20.3834	18	0.311652		DR	X-23636 levels	0.0170541	0.0254138	0.513106
DR	X-23678 levels	Inverse variance weighted	22.0833	19	0.280128		DR	S-allylcysteine levels	-0.0116472	0.017076	0.506317
DR	Prolylglycine levels	MR Egger	29.6735	27	0.329023		DR	Gulonate levels	0.0602859	0.0690301	0.395403
DR	Prolylglycine levels	Inverse variance weighted	29.6746	28	0.378941		DR	Propionylglycine levels	0.0201813	0.0150304	0.198111
DR	Glucuronate to androsterone glucuronide ratio	MR Egger	16.4824	22	0.791244		DR	Adenosine 5'-diphosphate (ADP) to N-acetylglucosamine to N-acetylgalactosamine ratio	-0.00631522	0.0145039	0.667704
DR	Glucuronate to androsterone glucuronide ratio	Inverse variance weighted	21.2286	23	0.56713		DR	Ornithine to phosphate ratio	0.0176414	0.015557	0.275846
DR	Proline to trans-4-hydroxyproline ratio	MR Egger	20.4169	22	0.55698		DR	Phenylacetylglutamate levels	0.0255941	0.0217449	0.251225
DR	Proline to trans-4-hydroxyproline ratio	Inverse variance weighted	20.4685	23	0.613508		DR	Caprylate (8:0) levels	0.0257422	0.0166891	0.138638
DR	Arachidoylcarnitine (C20) levels	MR Egger	33.5982	27	0.17804		DR	X-23587 levels	-0.013804	0.0148935	0.367776
DR	Arachidoylcarnitine (C20) levels	Inverse variance weighted	34.8217	28	0.175116		DR	Oleoyl ethanolamide levels	0.00245803	0.0108334	0.822281
DR	X-21319 levels	MR Egger	5.51247	11	0.903837		DR	1-palmitoyl-2-oleoyl-GPE (16:0/18:1) levels	0.0064718	0.0145935	0.660505
DR	X-21319 levels	Inverse variance weighted	6.53698	12	0.886636		DR	Citrulline to ornithine ratio	-0.0167856	0.0146505	0.264792
DR	4-hydroxyphenylpyruvate levels	MR Egger	15.9221	20	0.721447		DR	X-21821 levels	-0.0105528	0.0180267	0.566982
DR	4-hydroxyphenylpyruvate levels	Inverse variance weighted	19.4275	21	0.557734		DR	Acetylcarnitine (C2) to propionylcarnitine (C3) ratio	0.00537534	0.0158025	0.737905
DR	5alpha-androstan-3alpha,17beta-diol disulfate levels	MR Egger	32.5564	25	0.142536		DR	N-acetyl-beta-alanine levels	-0.018587	0.0157875	0.251648
DR	5alpha-androstan-3alpha,17beta-diol disulfate levels	Inverse variance weighted	33.1825	26	0.156869		DR	Adenosine 5'-diphosphate (ADP) to glycerol ratio	0.0140184	0.0190568	0.470508
DR	X-13695 levels	MR Egger	13.1428	12	0.358748		DR	Gamma-glutamyltryptophan levels	-0.00512737	0.0168593	0.764173
DR	X-13695 levels	Inverse variance weighted	13.4454	13	0.414028		DR	X-11470 levels	-0.00588368	0.0116084	0.615192
DR	Inosine 5'-monophosphate (IMP) levels	MR Egger	14.2595	19	0.768358		DR	X-23639 levels	-0.0313362	0.0168092	0.0786821
DR	Inosine 5'-monophosphate (IMP) levels	Inverse variance weighted	14.9699	20	0.778129		DR	Valine levels	-0.0222439	0.0180939	0.233205
DR	Salicylate to taurocholate ratio	MR Egger	27.3608	23	0.240921		DR	Beta-citrylglutamate levels	0.00753054	0.0103462	0.471996
DR	Salicylate to taurocholate ratio	Inverse variance weighted	27.6652	24	0.274414		DR	X-13729 levels	0.011491	0.0120873	0.35125
DR	1-stearoyl-GPI (18:0) levels	MR Egger	11.2168	16	0.795912		DR	Adenosine 5'-diphosphate (ADP) to flavin adenine dinucleotide (FAD) ratio	0.00820237	0.0129319	0.532751
DR	1-stearoyl-GPI (18:0) levels	Inverse variance weighted	11.2216	17	0.844815		DR	X-23782 levels	-0.0269564	0.0161823	0.115209
DR	Thyroxine to taurocholate ratio	MR Egger	31.4511	20	0.0495105		DR	Adenosine 5'-monophosphate (AMP) to histidine ratio	-0.0252923	0.0161269	0.133308
DR	Thyroxine to taurocholate ratio	Inverse variance weighted	31.4903	21	0.0658764		DR	5alpha-androstan-3alpha,17beta-diol monosulfate (1) levels	0.000576872	0.00742485	0.938773
DR	X-24811 levels	MR Egger	15.9257	23	0.858431		DR	Adipoylcarnitine (C6-DC) levels	0.00567358	0.0142729	0.695424
DR	X-24811 levels	Inverse variance weighted	17.6865	24	0.817945		DR	7-methylguanine levels	0.00565732	0.0130722	0.669809
DR	Plasma free asparagine levels	MR Egger	38.0614	19	0.00582889		DR	Sphingomyelin (d18:1/19:0,d19:1/18:0) levels	-0.00150689	0.0193015	0.938393
DR	Plasma free asparagine levels	Inverse variance weighted	41.1275	20	0.00358729		DR	1-stearoyl-2-linoleoyl-gpc (18:0/18:2) levels	-0.0191053	0.0154576	0.231528
DR	Glycosyl ceramide (d18:2/24:1,d18:1/24:2) levels	MR Egger	38.162	34	0.285816		DR	Bilirubin (E,Z or Z,E) levels	-0.00200248	0.0114253	0.862826
DR	Glycosyl ceramide (d18:2/24:1,d18:1/24:2) levels	Inverse variance weighted	38.4088	35	0.317724		DR	X-23739 levels	0.0140057	0.0122108	0.261831
DR	N-acetyl-2-aminoadipate levels	MR Egger	31.3128	22	0.0898902		DR	Linoleoyl ethanolamide levels	0.000999649	0.0124797	0.93688
DR	N-acetyl-2-aminoadipate levels	Inverse variance weighted	31.3748	23	0.11386		DR	4-acetylcatechol sulfate (1) levels	-0.0219859	0.0160629	0.191232
DR	1-palmitoyl-2-arachidonoyl-GPI (16:0/20:4) levels	MR Egger	42.9961	20	0.00204674		DR	X-13866 levels	0.0141959	0.0216371	0.51857
DR	1-palmitoyl-2-arachidonoyl-GPI (16:0/20:4) levels	Inverse variance weighted	43.0514	21	0.00309627		DR	Eicosenoylcarnitine (C20:1) levels	-0.00210044	0.0154536	0.892932
DR	1,3,7-trimethylurate levels	MR Egger	29.9852	20	0.0700943		DR	P-cresol sulfate levels	-0.00615664	0.01557	0.69694
DR	1,3,7-trimethylurate levels	Inverse variance weighted	29.994	21	0.0921096		DR	Citrate to oxalate (ethanedioate) ratio	0.00547946	0.0211938	0.800037
DR	X-12013 levels	MR Egger	20.9407	19	0.340084		DR	X-11787 levels	-0.000381414	0.00945645	0.968208
DR	X-12013 levels	Inverse variance weighted	21.2059	20	0.385103		DR	2,3-dihydroxypyridine levels	0.0340948	0.0195597	0.0993703
DR	Bilirubin degradation product,C17H18N2O4 (2) levels	MR Egger	28.4064	25	0.289489		DR	Spermidine to pyruvate ratio	0.0520964	0.0205662	0.0238865
DR	Bilirubin degradation product,C17H18N2O4 (2) levels	Inverse variance weighted	29.1769	26	0.303097		DR	X-25271 levels	0.00421275	0.0196839	0.833617
DR	X-15523 levels	MR Egger	55.2327	53	0.390325		DR	Bilirubin (Z,Z) to glucuronate ratio	-0.00086123	0.00996552	0.932086
DR	X-15523 levels	Inverse variance weighted	55.7973	54	0.407068		DR	Carnitine to palmitoylcarnitine (C16) ratio	0.0164512	0.0129365	0.21433
DR	5-(galactosylhydroxy)-L-lysine levels	MR Egger	13.4382	11	0.26565		DR	X-24949 levels	0.00367602	0.017066	0.831877
DR	5-(galactosylhydroxy)-L-lysine levels	Inverse variance weighted	14.2992	12	0.282009		DR	2-palmitoleoyl-GPC (16:1) levels	-0.00222743	0.0160589	0.890946
DR	Sphingomyelin (d18:1/22:2,d18:2/22:1,d16:1/24:2) levels	MR Egger	15.2487	17	0.577572		DR	Sphingosine levels	0.0152188	0.0171517	0.389904
DR	Sphingomyelin (d18:1/22:2,d18:2/22:1,d16:1/24:2) levels	Inverse variance weighted	17.6588	18	0.478335		DR	Sphingomyelin (d18:2/14:0,d18:1/14:1) levels	0.0184944	0.0139911	0.203725
DR	1-palmitoyl-2-docosahexaenoyl-gpc (16:0/22:6) levels	MR Egger	17.544	18	0.486053		DR	7-methylxanthine levels	0.0163199	0.0181445	0.380982
DR	1-palmitoyl-2-docosahexaenoyl-gpc (16:0/22:6) levels	Inverse variance weighted	17.6176	19	0.548103		DR	Beta-alanine levels	-0.00858974	0.0135793	0.534974
DR	N-acetylglucosaminylasparagine levels	MR Egger	18.2316	19	0.507018		DR	Piperine levels	-0.0170214	0.0119891	0.169699
DR	N-acetylglucosaminylasparagine levels	Inverse variance weighted	18.2348	20	0.571942		DR	Gamma-glutamyl-2-aminobutyrate levels	0.00332655	0.0139434	0.813748
DR	Glucose to mannitol to sorbitol ratio	MR Egger	17.5032	23	0.78385		DR	Phenyllactate (PLA) levels in elite athletes	-0.00671284	0.00938809	0.48121
DR	Glucose to mannitol to sorbitol ratio	Inverse variance weighted	19.2688	24	0.737508		DR	X-11478 levels	-0.00226156	0.0148815	0.880595
DR	Alanine to asparagine ratio	MR Egger	41.827	32	0.114534		DR	Heptenedioate (C7:1-DC) levels	-0.00524425	0.0188195	0.78458
DR	Alanine to asparagine ratio	Inverse variance weighted	41.95	33	0.136576		DR	N-acetylphenylalanine levels	0.0170171	0.0137582	0.229178
DR	Threonine levels	MR Egger	86.6955	30	2.06265e-07		DR	Flavin adenine dinucleotide (FAD) levels	-0.0149989	0.0223934	0.510651
DR	Threonine levels	Inverse variance weighted	87.5551	31	2.68545e-07		DR	2'-deoxyuridine levels	-0.0682819	0.0450846	0.1411
DR	Glycerol 3-phosphate levels	MR Egger	31.7707	26	0.200814		DR	Glutamate to pyruvate ratio	0.00950416	0.0120815	0.439174
DR	Glycerol 3-phosphate levels	Inverse variance weighted	36.6927	27	0.100949		DR	S-carboxyethylcysteine levels	0.0129939	0.0125642	0.314025
DR	3-methyl-2-oxovalerate levels	MR Egger	9.72154	11	0.555595		DR	2-aminoheptanoate levels	-0.0155534	0.0161406	0.345709
DR	3-methyl-2-oxovalerate levels	Inverse variance weighted	9.72543	12	0.640034		DR	Carotene diol (1) levels	0.00328327	0.0127807	0.798906
DR	Glutarylcarnitine (c5-dc) levels	MR Egger	44.6442	32	0.0679573		DR	Arachidate (20:0) levels	0.0135417	0.0141863	0.351196
DR	Glutarylcarnitine (c5-dc) levels	Inverse variance weighted	46.8151	33	0.0561465		DR	Cysteine to 5-oxoproline ratio	-0.0098863	0.0121654	0.42765
DR	N-methylproline levels	MR Egger	15.7387	19	0.674632		DR	Carotene diol (2) levels	0.0304232	0.0238041	0.21662
DR	N-methylproline levels	Inverse variance weighted	15.7781	20	0.730289		DR	X-21829 levels	0.16582	0.0942188	0.0889638
DR	Cholesterol levels	MR Egger	12.4262	13	0.493043		DR	N-acetylglycine levels	0.0225539	0.0102766	0.0381017
DR	Cholesterol levels	Inverse variance weighted	12.6501	14	0.55424		DR	N-palmitoyl-sphingosine (d18:1 to 16:0) to N-palmitoyl-sphinganine (d18:0 to 16:0) ratio	-0.00894595	0.0154323	0.569728
DR	X-24241 levels	MR Egger	19.8691	23	0.649794		DR	2-linoleoylglycerol (18:2) levels	0.00678967	0.0168092	0.690778
DR	X-24241 levels	Inverse variance weighted	19.985	24	0.69763		DR	Alpha-ketoglutarate to glutamate ratio	-0.00310958	0.0124296	0.804103
DR	3,5-dichloro-2,6-dihydroxybenzoic acid levels	MR Egger	25.8747	18	0.102659		DR	Cholate to adenosine 3',5'-cyclic monophosphate (cAMP) ratio	0.0358029	0.0171975	0.0511147
DR	3,5-dichloro-2,6-dihydroxybenzoic acid levels	Inverse variance weighted	25.9635	19	0.131209		DR	X-24544 levels	0.00124846	0.0160775	0.938547
DR	Glycocholenate sulfate levels	MR Egger	81.9588	30	1.02902e-06		DR	Adenosine 5'-monophosphate (AMP) to N-palmitoyl-sphingosine (d18:1 to 16:0) ratio	-0.0203654	0.0199522	0.320916
DR	Glycocholenate sulfate levels	Inverse variance weighted	82.735	31	1.35103e-06		DR	Aspartate levels	-0.00569735	0.0165284	0.733917
DR	X-13723 levels	MR Egger	10.8745	12	0.5397		DR	Citrate to 4-hydroxyphenylpyruvate ratio	0.00613764	0.0137687	0.661389
DR	X-13723 levels	Inverse variance weighted	11.2824	13	0.587172		DR	2-stearoyl-GPE (18:0) levels	-0.00520361	0.0110851	0.642277
DR	Tetradecanedioate (C14-DC) levels	MR Egger	8.77946	15	0.888764		DR	Gentisate levels	0.0151681	0.015001	0.32294
DR	Tetradecanedioate (C14-DC) levels	Inverse variance weighted	10.7075	16	0.827172		DR	Tyrosine levels	0.00306164	0.0154435	0.844454
DR	Sphingomyelin (d18:0/20:0,d16:0/22:0) levels	MR Egger	35.6393	37	0.532806		DR	X-21441 levels	0.00611458	0.00801377	0.451226
DR	Sphingomyelin (d18:0/20:0,d16:0/22:0) levels	Inverse variance weighted	36.6435	38	0.53216		DR	X-25422 levels	-0.00883038	0.0127637	0.496619
DR	Adenosine 5'-diphosphate (ADP) to glucose ratio	MR Egger	17.1763	15	0.308437		DR	Nervonoylcarnitine (C24:1) levels	-0.0170658	0.0113921	0.147723
DR	Adenosine 5'-diphosphate (ADP) to glucose ratio	Inverse variance weighted	17.4888	16	0.354668		DR	X-18935 levels	0.00833415	0.015755	0.603279
DR	N2,N5-diacetylornithine levels	MR Egger	59.1184	26	0.00022006		DR	Glutamate to alanine ratio	0.00832283	0.0149153	0.584114
DR	N2,N5-diacetylornithine levels	Inverse variance weighted	63.6908	27	8.48632e-05		DR	Glucuronate to etiocholanolone glucuronide ratio	0.0136166	0.0103173	0.199356
DR	17alpha-hydroxypregnanolone glucuronide levels	MR Egger	79.9169	27	3.88745e-07		DR	Spermidine to phosphate ratio	-0.0161717	0.0129914	0.230093
DR	17alpha-hydroxypregnanolone glucuronide levels	Inverse variance weighted	80.2568	28	6.11186e-07		DR	13-HODE + 9-HODE levels	-0.012411	0.0140753	0.39096
DR	1H-indole-7-acetic acid levels	MR Egger	26.8497	25	0.363435		DR	1-palmitoyl-2-arachidonoyl-gpc (16:0/20:4n6) levels	0.010216	0.00803224	0.213524
DR	1H-indole-7-acetic acid levels	Inverse variance weighted	26.8512	26	0.417168		DR	1-methylnicotinamide levels	0.0251832	0.0189274	0.203223
DR	Glutamate levels	MR Egger	16.6509	20	0.67551		DR	X-21442 levels	-0.00437232	0.0216328	0.842542
DR	Glutamate levels	Inverse variance weighted	16.8765	21	0.718562		DR	Retinol (Vitamin A) to linoleoyl-arachidonoyl-glycerol (18:2 to 20:4) [1] ratio	-0.0101037	0.0140235	0.479173
DR	Succinate to trans-4-hydroxyproline ratio	MR Egger	6.80208	13	0.912061		DR	2-hydroxydecanoate levels	0.0071032	0.0134354	0.604754
DR	Succinate to trans-4-hydroxyproline ratio	Inverse variance weighted	8.41467	14	0.866624		DR	Stearoyl sphingomyelin (d18:1/18:0) levels	0.00380771	0.0149028	0.800078
DR	Phenylacetate levels	MR Egger	16.3006	19	0.637139		DR	X-11372 levels	-0.00517902	0.0141944	0.719044
DR	Phenylacetate levels	Inverse variance weighted	16.6043	20	0.678497		DR	1-linoleoyl-GPG (18:2) levels	0.0129822	0.0148968	0.399302
DR	Cysteine-glutathione disulfide levels	MR Egger	27.3139	27	0.446961		DR	X-23680 levels	0.00539796	0.0138409	0.700873
DR	Cysteine-glutathione disulfide levels	Inverse variance weighted	27.3453	28	0.499512		DR	N-acetyl-1-methylhistidine levels	-0.000368181	0.00702052	0.958523
DR	X-15486 levels	MR Egger	31.6846	13	0.00267467		DR	Cholate to bilirubin (Z,Z) ratio	0.00177309	0.0142155	0.902047
DR	X-15486 levels	Inverse variance weighted	32.8328	14	0.00304525		DR	Indolin-2-one levels	-0.00171901	0.0206537	0.935041
DR	Bilirubin degradation product,C17H18N2O4 (1) levels	MR Egger	33.1911	25	0.126359		DR	1-(1-enyl-palmitoyl)-GPC (p-16:0) levels	0.0101813	0.011998	0.404168
DR	Bilirubin degradation product,C17H18N2O4 (1) levels	Inverse variance weighted	33.8733	26	0.138243		DR	2-hydroxyphenylacetate levels	0.0102897	0.0131334	0.44071
DR	Cysteinylglycine disulfide levels	MR Egger	43.4133	15	0.000135791		DR	Benzoate to linoleoyl-arachidonoyl-glycerol (18:2 to 20:4) [2] ratio	0.0167758	0.0178959	0.360312
DR	Cysteinylglycine disulfide levels	Inverse variance weighted	46.1607	16	9.19438e-05		DR	N-alpha-acetylornithine levels	-0.00453569	0.0153414	0.770704
DR	Retinol (Vitamin A) to oleoyl-linoleoyl-glycerol (18:1 to 18:2) [2] ratio	MR Egger	381.857	30	1.27507e-62		DR	Phosphate to oleoyl-linoleoyl-glycerol (18:1 to 18:2) [2] ratio	-0.0266923	0.0211984	0.21801
DR	Retinol (Vitamin A) to oleoyl-linoleoyl-glycerol (18:1 to 18:2) [2] ratio	Inverse variance weighted	389.8	31	1.16637e-63		DR	X-23659 levels	-0.0218039	0.0122191	0.0875573
DR	2-ketocaprylate levels	MR Egger	34.3894	24	0.0779829		DR	Glycosyl-N-stearoyl-sphingosine (d18:1/18:0) levels	-0.00944314	0.00913386	0.308952
DR	2-ketocaprylate levels	Inverse variance weighted	34.4694	25	0.0982491		DR	X-23997 levels	0.0270525	0.0273482	0.335683
DR	Cholate to phosphate ratio	MR Egger	205.129	12	2.84545e-37		DR	Adenosine 5'-diphosphate (ADP) to glycine ratio	-0.00514756	0.014837	0.731932
DR	Cholate to phosphate ratio	Inverse variance weighted	227.128	13	3.51291e-41		DR	Cholic acid glucuronide levels	-0.0117798	0.0176792	0.514707
DR	N-acetylaspartate (naa) levels	MR Egger	14.5547	16	0.557465		DR	Aspartate to asparagine ratio	-0.00336633	0.0156964	0.832894
DR	N-acetylaspartate (naa) levels	Inverse variance weighted	14.7524	17	0.613309		DR	X-21752 levels	0.00145361	0.0151914	0.924677
DR	Sphingomyelin (d17:2/16:0,d18:2/15:0) levels	MR Egger	25.7247	26	0.478316		DR	X-13007 levels	-0.0251272	0.0231815	0.289627
DR	Sphingomyelin (d17:2/16:0,d18:2/15:0) levels	Inverse variance weighted	32.379	27	0.218337		DR	Myristoyl dihydrosphingomyelin (d18:0/14:0) levels	-0.0123674	0.0102234	0.236505
DR	S-1-pyrroline-5-carboxylate levels	MR Egger	22.8482	16	0.117852		DR	Adenosine 5'-monophosphate (AMP) to glutamine ratio	0.000506238	0.0185242	0.978558
DR	S-1-pyrroline-5-carboxylate levels	Inverse variance weighted	23.5351	17	0.132628		DR	Gamma-CEHC glucuronide levels	0.0132502	0.0171504	0.447009
DR	X-23276 levels	MR Egger	30.8827	22	0.0985399		DR	5-acetylamino-6-formylamino-3-methyluracil levels	-0.0014596	0.00889363	0.871694
DR	X-23276 levels	Inverse variance weighted	31.1505	23	0.119139		DR	Androsterone glucuronide levels	-0.0105852	0.00954775	0.277356
DR	Glycosyl-N-behenoyl-sphingadienine (d18:2/22:0) levels	MR Egger	59.0644	24	8.64774e-05		DR	2s,3R-dihydroxybutyrate levels	-0.00195742	0.0153121	0.899556
DR	Glycosyl-N-behenoyl-sphingadienine (d18:2/22:0) levels	Inverse variance weighted	63.2708	25	3.6495e-05		DR	Adenosine 5'-diphosphate (ADP) to ornithine ratio	0.00205523	0.0165543	0.902274
DR	N-acetylhistidine levels	MR Egger	25.499	22	0.273811		DR	Histidine to asparagine ratio	-0.0115464	0.0143536	0.428735
DR	N-acetylhistidine levels	Inverse variance weighted	30.9012	23	0.125239		DR	1-palmitoyl-2-arachidonoyl-GPE (16:0/20:4) levels	-0.0035392	0.0140927	0.804905
DR	4-methyl-2-oxopentanoate to 3-methyl-2-oxobutyrate ratio	MR Egger	27.0059	17	0.0579812		DR	Adenosine 3',5'-cyclic monophosphate (cAMP) to taurocholate ratio	0.00153615	0.01807	0.93378
DR	4-methyl-2-oxopentanoate to 3-methyl-2-oxobutyrate ratio	Inverse variance weighted	27.0126	18	0.0787594		DR	2-methylserine levels	0.0116198	0.0177415	0.520351
DR	Spermidine to taurocholate ratio	MR Egger	22.6985	14	0.065356		DR	Alpha-hydroxyisovalerate levels	0.0112356	0.0150796	0.46534
DR	Spermidine to taurocholate ratio	Inverse variance weighted	22.8139	15	0.0881713		DR	O-sulfo-l-tyrosine levels	-0.017339	0.0117627	0.15402
DR	Adenosine 5'-diphosphate (ADP) to uridine ratio	MR Egger	11.624	10	0.311005		DR	Sphinganine levels	0.00843308	0.020182	0.680507
DR	Adenosine 5'-diphosphate (ADP) to uridine ratio	Inverse variance weighted	12.8315	11	0.304484		DR	1-palmitoyl-2-palmitoleoyl-gpc (16:0/16:1) levels	0.000373833	0.0134499	0.978077
DR	3-methyl catechol sulfate (1) levels	MR Egger	24.6364	21	0.263256		DR	5-hydroxymethyl-2-furoylcarnitine levels	0.00378843	0.0146646	0.79866
DR	3-methyl catechol sulfate (1) levels	Inverse variance weighted	27.2337	22	0.202483		DR	Biliverdin levels	-0.0100701	0.00728975	0.178913
DR	3-hydroxylaurate levels	MR Egger	3.30318	7	0.855611		DR	Docosahexaenoylcholine levels	-0.000148437	0.014697	0.992075
DR	3-hydroxylaurate levels	Inverse variance weighted	4.14619	8	0.843699		DR	Adenosine 5'-diphosphate (ADP) to arginine ratio	-0.0183813	0.0356165	0.613315
DR	N-acetylglucosamine/n-acetylgalactosamine levels	MR Egger	22.7468	15	0.0896652		DR	X-12127 levels	-0.0125131	0.0719482	0.862932
DR	N-acetylglucosamine/n-acetylgalactosamine levels	Inverse variance weighted	23.0119	16	0.113418		DR	S-methylcysteine levels	-0.0180174	0.0133766	0.199401
DR	Phenylalanine to phosphate ratio	MR Egger	18.9771	20	0.523317		DR	4-methylhexanoylglutamine levels	0.030749	0.0222182	0.183294
DR	Phenylalanine to phosphate ratio	Inverse variance weighted	20.179	21	0.50995		DR	X-11852 levels	0.0128812	0.0163163	0.439578
DR	X-17335 levels	MR Egger	22.4938	10	0.0127773		DR	Cis-4-decenoylcarnitine (C10:1) levels	-0.0242769	0.0119786	0.0569635
DR	X-17335 levels	Inverse variance weighted	22.6926	11	0.0195241		DR	9,10-DiHOME levels	-0.0106851	0.018066	0.563028
DR	N-acetyltaurine levels	MR Egger	28.924	20	0.0892672		DR	Mannose levels	-0.0202582	0.0131896	0.137635
DR	N-acetyltaurine levels	Inverse variance weighted	48.7808	21	0.00053777		DR	Cholesterol to cortisol ratio	-0.00185398	0.018905	0.923269
DR	Androstenediol (3beta,17beta) monosulfate (2) levels	MR Egger	34.5814	26	0.121002		DR	4-oxo-retinoic acid levels	0.026662	0.0174028	0.149476
DR	Androstenediol (3beta,17beta) monosulfate (2) levels	Inverse variance weighted	34.9596	27	0.139891		DR	1-(1-enyl-stearoyl)-2-arachidonoyl-GPE (p-18:0/20:4) levels	0.00323101	0.0141561	0.821666
DR	N,N-dimethylalanine levels	MR Egger	27.0609	20	0.133559		DR	Decadienedioic acid (C10:2-DC) levels	-0.0226335	0.0132651	0.0986524
DR	N,N-dimethylalanine levels	Inverse variance weighted	27.1901	21	0.164648		DR	N-acetylneuraminate to N-acetylglucosamine to N-acetylgalactosamine ratio	0.00691036	0.0120885	0.575505
DR	Cortisone to cortisol ratio	MR Egger	13.6083	15	0.555417		DR	4-methyl-2-oxopentanoate levels	0.00659483	0.0240907	0.789848
DR	Cortisone to cortisol ratio	Inverse variance weighted	14.344	16	0.573103		DR	X-12221 levels	-0.00263362	0.0162814	0.873044
DR	Bilirubin degradation product,C16H18N2O5 (3) levels	MR Egger	24.7638	25	0.475671		DR	Glycine levels	-0.00711428	0.00878594	0.427174
DR	Bilirubin degradation product,C16H18N2O5 (3) levels	Inverse variance weighted	25.0648	26	0.515312		DR	X-22771 levels	-0.0154874	0.020002	0.450791
DR	Citrate levels	MR Egger	36.3879	19	0.00945524		DR	Citrulline to phosphate ratio	-0.0273497	0.0187963	0.155392
DR	Citrate levels	Inverse variance weighted	39.2139	20	0.00627058		DR	Paraxanthine levels in elite athletes	0.0112936	0.0112499	0.323463
DR	Pyridoxate levels	MR Egger	15.0043	16	0.524323		DR	3-formylindole levels	-0.0368219	0.0300806	0.229327
DR	Pyridoxate levels	Inverse variance weighted	22.2281	17	0.176104		DR	Carnitine C4 levels	-0.00245031	0.00716933	0.734042
DR	Taurochenodeoxycholate levels	MR Egger	22.8684	18	0.195697		DR	4-acetaminophen sulfate levels	-0.0192484	0.0156843	0.232702
DR	Taurochenodeoxycholate levels	Inverse variance weighted	24.6793	19	0.171373		DR	3-hydroxydecanoylcarnitine levels	0.0026098	0.0153628	0.866659
DR	3-hydroxy-2-ethylpropionate levels	MR Egger	38.7008	24	0.0293494		DR	X-22162 levels	-0.0123564	0.0108442	0.266245
DR	3-hydroxy-2-ethylpropionate levels	Inverse variance weighted	39.9499	25	0.0295116		DR	N-acetyl-L-glutamine levels	-0.0070284	0.00907799	0.447855
DR	Glycerol levels	MR Egger	17.4803	20	0.621598		DR	Adenosine 5'-diphosphate (ADP) levels	0.000877965	0.0175391	0.960509
DR	Glycerol levels	Inverse variance weighted	17.4814	21	0.681544		DR	Trimethylamine n-oxide levels	-0.0129654	0.0211159	0.550672
DR	1-(1-enyl-palmitoyl)-2-arachidonoyl-GPE (p-16:0/20:4) levels	MR Egger	28.6189	16	0.0266362		DR	X-17325 levels	0.0194819	0.0191952	0.321168
DR	1-(1-enyl-palmitoyl)-2-arachidonoyl-GPE (p-16:0/20:4) levels	Inverse variance weighted	29.5338	17	0.0299103		DR	Lanthionine levels	0.00265895	0.0195689	0.892966
DR	Nonanoylcarnitine (C9) levels	MR Egger	29.4207	19	0.05965		DR	Adenosine 5'-diphosphate (ADP) to mannose ratio	-0.0154615	0.0177449	0.396465
DR	Nonanoylcarnitine (C9) levels	Inverse variance weighted	36.4093	20	0.0137621		DR	Cholesterol to linoleoyl-arachidonoyl-glycerol (18:2 to 20:4) [2] ratio	0.0012522	0.0116592	0.915237
DR	Gamma-tocopherol/beta-tocopherol levels	MR Egger	14.0486	18	0.725921		DR	Sphinganine-1-phosphate levels	-0.0298383	0.0204103	0.164396
DR	Gamma-tocopherol/beta-tocopherol levels	Inverse variance weighted	15.4737	19	0.69205		DR	X-11299 levels	0.00476541	0.017826	0.792857
DR	Isoleucine levels	MR Egger	16.9594	18	0.5259		DR	X-10458 levels	0.00422673	0.0136919	0.760739
DR	Isoleucine levels	Inverse variance weighted	20.7247	19	0.352208		DR	3-indoleglyoxylic acid levels	-0.0255669	0.0110595	0.0335886
DR	Choline phosphate to phosphoethanolamine ratio	MR Egger	21.931	25	0.639727		DR	X-17010 levels	-0.0132049	0.0205699	0.532062
DR	Choline phosphate to phosphoethanolamine ratio	Inverse variance weighted	29.1293	26	0.305234		DR	Caffeic acid sulfate levels	-0.0171625	0.0291493	0.562944
DR	1-myristoyl-2-arachidonoyl-GPC (14:0/20:4) levels	MR Egger	33.3593	23	0.0750077		DR	5alpha-androstan-3alpha,17alpha-diol monosulfate levels	0.014758	0.00989622	0.147922
DR	1-myristoyl-2-arachidonoyl-GPC (14:0/20:4) levels	Inverse variance weighted	35.1412	24	0.066334		DR	Erucate (22:1n9) levels	-0.0173844	0.0205247	0.410307
DR	1-oleoyl-GPI (18:1) levels	MR Egger	17.9132	27	0.906151		DR	Salicylate to oxalate (ethanedioate) ratio	0.00839072	0.0166238	0.620221
DR	1-oleoyl-GPI (18:1) levels	Inverse variance weighted	17.9144	28	0.928285		DR	Cysteine s-sulfate levels	0.000504373	0.0238875	0.983452
DR	Citrulline to dimethylarginine (SDMA + ADMA) ratio	MR Egger	27.3111	24	0.29016		DR	5,6-dihydrothymine levels	0.0114016	0.0218345	0.609169
DR	Citrulline to dimethylarginine (SDMA + ADMA) ratio	Inverse variance weighted	28.6047	25	0.280775		DR	Taurocholenate sulfate levels	-0.00827353	0.0087557	0.351172
DR	3-ureidopropionate levels	MR Egger	25.1432	19	0.155884		DR	Phenylalanine to tyrosine ratio	0.000443072	0.0155138	0.977513
DR	3-ureidopropionate levels	Inverse variance weighted	28.7451	20	0.0929006		DR	Ascorbic acid 3-sulfate levels	-0.0100177	0.0143819	0.495499
DR	Cis-4-decenoate (10:1n6) levels	MR Egger	30.5243	20	0.0617923		DR	Taurocholic acid levels	0.0045399	0.0169613	0.791345
DR	Cis-4-decenoate (10:1n6) levels	Inverse variance weighted	30.6301	21	0.0800383		DR	Alpha-tocopherol to sulfate ratio	0.0113221	0.0193232	0.566636
DR	Octadecenedioate (C18:1-DC) levels	MR Egger	18.9526	20	0.524906		DR	1-arachidonoyl-GPE (20:4n6) levels	0.00592938	0.00825563	0.478176
DR	Octadecenedioate (C18:1-DC) levels	Inverse variance weighted	19.4681	21	0.555136		DR	2-aminooctanoate levels	-0.0199751	0.0110359	0.0818679
DR	Adenosine 5'-monophosphate (AMP) levels	MR Egger	10.8334	14	0.69907		DR	Phosphate to acetoacetate ratio	-0.00655212	0.0142814	0.651335
DR	Adenosine 5'-monophosphate (AMP) levels	Inverse variance weighted	10.8683	15	0.761876		DR	Sphingomyelin (d18:1/25:0,d19:0/24:1,d20:1/23:0,d19:1/24:0) levels	0.00416182	0.0087812	0.639493
DR	Ceramide (d18:1/24:1) levels	MR Egger	26.23	27	0.505867		DR	Tricosanoyl sphingomyelin (d18:1/23:0) levels	0.00556491	0.013585	0.68519
DR	Ceramide (d18:1/24:1) levels	Inverse variance weighted	26.8968	28	0.523871		DR	6-bromotryptophan levels	0.00235721	0.0118509	0.844164
DR	Creatine levels	MR Egger	22.1496	20	0.332447		DR	8-methoxykynurenate levels	-0.0119591	0.0212648	0.580788
DR	Creatine levels	Inverse variance weighted	22.3134	21	0.381647		DR	Oleoyl-linoleoyl-glycerol (18:1 to 18:2) [2] to linoleoyl-arachidonoyl-glycerol (18:2 to 20:4) [1] ratio	-0.0146815	0.00920801	0.128247
DR	Bilirubin (Z,Z) to androsterone glucuronide ratio	MR Egger	23.4114	33	0.89152		DR	X-16087 levels	-0.00766977	0.0250239	0.762559
DR	Bilirubin (Z,Z) to androsterone glucuronide ratio	Inverse variance weighted	25.9463	34	0.837416		DR	X-24978 levels	0.00712404	0.018511	0.705117
DR	Tartarate levels	MR Egger	47.8727	20	0.000443239		DR	Delta-CEHC levels	-6.37083e-05	0.0131397	0.996188
DR	Tartarate levels	Inverse variance weighted	49.6974	21	0.00040187		DR	N-acetyltyrosine levels	0.011227	0.00818453	0.180317
DR	Homovanillate (hva) levels	MR Egger	25.8447	25	0.415923		DR	Sebacate (C10-DC) levels	0.0179785	0.0176324	0.325202
DR	Homovanillate (hva) levels	Inverse variance weighted	27.418	26	0.387676		DR	X-25828 levels	-0.0288933	0.0286949	0.333849
DR	X-24728 levels	MR Egger	37.1275	29	0.14299		DR	3-phosphoglycerate to adenosine 5'-diphosphate (ADP) ratio	0.0191042	0.0186211	0.318509
DR	X-24728 levels	Inverse variance weighted	37.8917	30	0.152551		DR	3-methylhistidine levels	-0.00177718	0.0147931	0.905336
DR	Formiminoglutamate levels	MR Egger	22.782	23	0.473561		DR	Alpha-ketoglutarate to proline ratio	-0.0181255	0.0127567	0.169378
DR	Formiminoglutamate levels	Inverse variance weighted	22.7839	24	0.532584		DR	1-palmitoyl-GPG (16:0) levels	-0.0083414	0.012576	0.513474
DR	N-acetylputrescine to (N(1) + N(8))-acetylspermidine ratio	MR Egger	36.4137	23	0.0374119		DR	1,2,3-benzenetriol sulfate (2) levels	0.00338131	0.016484	0.840231
DR	N-acetylputrescine to (N(1) + N(8))-acetylspermidine ratio	Inverse variance weighted	37.3114	24	0.0407271		DR	Branched chain 14:0 dicarboxylic acid levels	-0.00863586	0.0170715	0.61985
DR	Imidazole propionate levels	MR Egger	23.8454	18	0.160157		DR	Mannose to S-methylcysteine ratio	-0.00104531	0.0171311	0.9521
DR	Imidazole propionate levels	Inverse variance weighted	23.8933	19	0.200276		DR	Lithocholate sulfate (1) levels	0.0021941	0.013767	0.875056
DR	Uridine to 2'-deoxyuridine ratio	MR Egger	17.5611	24	0.823767		DR	X-24556 levels	0.0335113	0.0253085	0.19906
DR	Uridine to 2'-deoxyuridine ratio	Inverse variance weighted	17.8161	25	0.850099		DR	5-oxoproline levels	0.00351464	0.0109189	0.750446
DR	Alpha-ketoglutarate to alanine ratio	MR Egger	20.3305	18	0.314522		DR	Adenosine 5'-diphosphate (ADP) to valine ratio	0.00533288	0.0191457	0.783455
DR	Alpha-ketoglutarate to alanine ratio	Inverse variance weighted	28.6841	19	0.0711197		DR	Adenosine 3',5'-cyclic monophosphate (cAMP) to adenosine 5'-monophosphate (AMP) ratio	0.0112726	0.0243478	0.651661
DR	Alpha-hydroxyisocaproate levels	MR Egger	19.7145	20	0.475914		DR	Glycochenodeoxycholate glucuronide (1) levels	0.0130004	0.0114593	0.267797
DR	Alpha-hydroxyisocaproate levels	Inverse variance weighted	21.5386	21	0.4265		DR	Spermidine levels	0.00791097	0.0145647	0.593336
DR	X-21467 levels	MR Egger	38.6154	31	0.163331		DR	Methylsuccinate levels	-0.0155195	0.00984657	0.130682
DR	X-21467 levels	Inverse variance weighted	39.3756	32	0.173274		DR	11beta-hydroxyandrosterone glucuronide levels	0.0204362	0.0109853	0.0746433
DR	Creatine to carnitine ratio	MR Egger	16.1828	17	0.510912		DR	X-25419 levels	0.0140642	0.0117395	0.242607
DR	Creatine to carnitine ratio	Inverse variance weighted	16.7694	18	0.539013		DR	3-hydroxyphenylacetoylglutamine levels	0.000222912	0.018489	0.990579
DR	Adenosine 5'-monophosphate (AMP) to threonine ratio	MR Egger	16.3788	18	0.566128		DR	X-25519 levels	0.00426544	0.0145573	0.77328
DR	Adenosine 5'-monophosphate (AMP) to threonine ratio	Inverse variance weighted	16.6787	19	0.611625		DR	X-25810 levels	-0.00550804	0.00956044	0.5693
DR	Adrenate (22:4n6) levels	MR Egger	50.1812	22	0.000554279		DR	N2,n2-dimethylguanosine levels	-0.0345657	0.0184133	0.081484
DR	Adrenate (22:4n6) levels	Inverse variance weighted	50.422	23	0.000810814		DR	N-formylphenylalanine levels	-0.00390232	0.0148935	0.795101
DR	Histidine betaine (hercynine) levels	MR Egger	13.5515	13	0.406168		DR	Carnitine C14:1 levels	-0.000196683	0.0126014	0.987654
DR	Histidine betaine (hercynine) levels	Inverse variance weighted	13.6049	14	0.479545		DR	Phosphate to tryptophan ratio	-0.0299744	0.0147297	0.0577558
DR	Cystine levels	MR Egger	16.488	16	0.419448		DR	Docosadioate (C22-DC) levels	-0.00156321	0.0126564	0.902824
DR	Cystine levels	Inverse variance weighted	16.6364	17	0.479252		DR	Glucuronide of piperine metabolite C17H21NO3 (4) levels	-0.0184705	0.0187669	0.339665
DR	Gamma-glutamylthreonine levels	MR Egger	51.7475	31	0.0111219		DR	Retinol (Vitamin A) to linoleoyl-arachidonoyl-glycerol (18:2 to 20:4) [2] ratio	-0.00625951	0.0117292	0.598479
DR	Gamma-glutamylthreonine levels	Inverse variance weighted	57.0585	32	0.00416196		DR	1-stearoyl-2-oleoyl-gpc (18:0/18:1) levels	-0.0167188	0.0147182	0.264423
DR	Docosatrienoate (22:3n6) levels	MR Egger	15.0828	13	0.302211		DR	Trans-2-hexenoylglycine levels	0.0158243	0.011312	0.173662
DR	Docosatrienoate (22:3n6) levels	Inverse variance weighted	17.6471	14	0.22333		DR	1-palmitoleoyl-GPC (16:1) levels	-0.0194281	0.0126643	0.134262
DR	Glutamate to kynurenine ratio	MR Egger	13.4015	22	0.921354		DR	1,2-dilinoleoyl-GPC (18:2/18:2) levels	-0.0190516	0.009716	0.0701022
DR	Glutamate to kynurenine ratio	Inverse variance weighted	13.4228	23	0.942218		DR	Adenosine 5'-monophosphate (AMP) to palmitate (16:0) ratio	-0.0104629	0.015363	0.50622
DR	3-methyladipate levels	MR Egger	37.8751	14	0.000543014		DR	X-12738 levels	-0.0152868	0.017023	0.384364
DR	3-methyladipate levels	Inverse variance weighted	43.8485	15	0.000116131		DR	X-12847 levels	-0.0240011	0.0293629	0.428429
DR	Phosphate to sulfate ratio	MR Egger	16.2177	21	0.757295		DR	Aspartate to N-acetylglucosamine to N-acetylgalactosamine ratio	-0.00599641	0.0133306	0.658208
DR	Phosphate to sulfate ratio	Inverse variance weighted	16.3529	22	0.797992		DR	1-arachidonylglycerol (20:4) levels	0.000162981	0.0127244	0.989921
DR	3-(3-hydroxyphenyl)propionate sulfate levels	MR Egger	9.9443	17	0.90593		DR	X-11850 levels	-0.00939046	0.0133492	0.489156
DR	3-(3-hydroxyphenyl)propionate sulfate levels	Inverse variance weighted	12.425	18	0.824535		DR	Phosphoethanolamine levels	-0.00286566	0.0157564	0.857513
DR	Indoleacetylglutamine levels	MR Egger	23.879	19	0.200835		DR	5-hydroxylysine levels	-0.0160137	0.00883782	0.0815605
DR	Indoleacetylglutamine levels	Inverse variance weighted	24.6417	20	0.215485		DR	Gamma-glutamylglutamate levels	0.0148797	0.0155364	0.347747
DR	Fructose to sucrose ratio	MR Egger	17.0316	23	0.807697		DR	Dimethylarginine (sdma + adma) levels	-0.00267092	0.0123638	0.831269
DR	Fructose to sucrose ratio	Inverse variance weighted	17.1451	24	0.842407		DR	Sulfate of piperine metabolite C18H21NO3 (3) levels	-0.00707034	0.018396	0.704782
DR	Maltose levels in coronary artery disease	MR Egger	144.366	18	9.1916e-22		DR	Dihomo-linolenoyl-choline levels	0.00565395	0.0172289	0.745414
DR	Maltose levels in coronary artery disease	Inverse variance weighted	158.988	19	3.98777e-24		DR	Gamma-glutamylglutamine levels	0.00225638	0.0137432	0.870857
DR	5-hydroxyhexanoate levels	MR Egger	22.8671	16	0.117335		DR	Ethylmalonate levels	0.00166196	0.00689557	0.81047
DR	5-hydroxyhexanoate levels	Inverse variance weighted	22.894	17	0.152734		DR	Methionine to methionine sulfoxide ratio	0.0248875	0.0138574	0.0862469
DR	Gamma-glutamylvaline levels	MR Egger	32.06	24	0.125513		DR	N,n,n-trimethyl-alanylproline betaine (tmap) levels	-0.0227249	0.0147556	0.136622
DR	Gamma-glutamylvaline levels	Inverse variance weighted	32.1014	25	0.155098		DR	Deoxycholate levels	0.0143948	0.0206136	0.49198
DR	2-hydroxypalmitate levels	MR Egger	10.0357	15	0.817491		DR	N-acetylcarnosine levels	0.0110708	0.0124112	0.381252
DR	2-hydroxypalmitate levels	Inverse variance weighted	10.8859	16	0.816471		DR	Spermidine to (N(1) + N(8))-acetylspermidine ratio	0.00615099	0.0141687	0.669088
DR	N-acetylmethionine levels	MR Egger	8.30381	9	0.503843		DR	X-12100 levels	0.0572288	0.0612001	0.362109
DR	N-acetylmethionine levels	Inverse variance weighted	11.4403	10	0.324262		DR	N6-methyllysine levels	0.0023895	0.0070805	0.737665
DR	Adenosine 5'-diphosphate (ADP) to oxalate (ethanedioate) ratio	MR Egger	11.5298	16	0.775662		DR	X-12117 levels	0.0175651	0.00962033	0.0775223
DR	Adenosine 5'-diphosphate (ADP) to oxalate (ethanedioate) ratio	Inverse variance weighted	11.6938	17	0.818314		DR	1-ribosyl-imidazoleacetate levels	0.00422209	0.0138572	0.762411
DR	X-24801 levels	MR Egger	36.5118	32	0.266978		DR	Hypotaurine levels	0.00329679	0.0222226	0.883303
DR	X-24801 levels	Inverse variance weighted	36.6652	33	0.302613		DR	Cystathionine levels	-0.000369972	0.0116491	0.974861
DR	X-14056 levels	MR Egger	13.1358	14	0.515857		DR	X-12261 levels	0.0131768	0.0138607	0.356844
DR	X-14056 levels	Inverse variance weighted	13.1836	15	0.588118		DR	N1-methylinosine levels	-0.00146825	0.015648	0.925992
DR	1-linoleoylglycerol (18:2) levels	MR Egger	20.7379	16	0.188805		DR	Metabolonic lactone sulfate levels	0.0192038	0.00755108	0.0155601
DR	1-linoleoylglycerol (18:2) levels	Inverse variance weighted	20.7714	17	0.236683		DR	X-21470 levels	0.0167808	0.0373581	0.659719
DR	Caprate (10:0) levels	MR Egger	16.6303	10	0.0829544		DR	N1-methyladenosine levels	-0.00052752	0.0133901	0.968836
DR	Caprate (10:0) levels	Inverse variance weighted	17.9672	11	0.0823437		DR	X-11483 levels	-0.00280916	0.015965	0.862406
DR	X-24494 levels	MR Egger	20.9632	22	0.523012		DR	Adenosine 5'-monophosphate (AMP) to glycine ratio	-0.0276397	0.0129871	0.0459396
DR	X-24494 levels	Inverse variance weighted	20.9852	23	0.581992		DR	Sphingomyelin (d18:0/18:0,d19:0/17:0) levels	-0.0228566	0.0161973	0.170528
DR	N-formylanthranilic acid levels	MR Egger	26.6715	21	0.181991		DR	Hydroxy-N6,N6,N6-trimethyllysine levels	-0.0156305	0.016042	0.342796
DR	N-formylanthranilic acid levels	Inverse variance weighted	26.6715	22	0.223968		DR	Glycohyocholate levels	-0.00896368	0.0215141	0.683737
DR	3-methoxytyramine sulfate levels	MR Egger	92.7637	15	3.01745e-13		DR	3-hydroxyoctanoylcarnitine (2) levels	0.00841435	0.0189264	0.663418
DR	3-methoxytyramine sulfate levels	Inverse variance weighted	95.3286	16	2.58123e-13
DR	Cinnamoylglycine levels	MR Egger	27.5157	28	0.490322
DR	Cinnamoylglycine levels	Inverse variance weighted	32.2602	29	0.308568
DR	Cholesterol to benzoate ratio	MR Egger	19.3431	11	0.0552065
DR	Cholesterol to benzoate ratio	Inverse variance weighted	20.1468	12	0.064359
DR	Cholesterol to linoleoyl-arachidonoyl-glycerol (18:2 to 20:4) [1] ratio	MR Egger	23.0294	17	0.148296
DR	Cholesterol to linoleoyl-arachidonoyl-glycerol (18:2 to 20:4) [1] ratio	Inverse variance weighted	25.4034	18	0.114201
DR	X-21834 levels	MR Egger	18.2933	19	0.502934
DR	X-21834 levels	Inverse variance weighted	20.0825	20	0.452781
DR	Sphingomyelin (d18:1/17:0,d17:1/18:0,d19:1/16:0) levels	MR Egger	34.843	25	0.0910828
DR	Sphingomyelin (d18:1/17:0,d17:1/18:0,d19:1/16:0) levels	Inverse variance weighted	34.8543	26	0.114836
DR	Glucuronide of piperine metabolite C17H21NO3 (5) levels	MR Egger	33.4718	18	0.0146253
DR	Glucuronide of piperine metabolite C17H21NO3 (5) levels	Inverse variance weighted	33.6686	19	0.0201016
DR	1-palmitoleoyl-2-linolenoyl-GPC (16:1/18:3) levels	MR Egger	22.1644	17	0.178479
DR	1-palmitoleoyl-2-linolenoyl-GPC (16:1/18:3) levels	Inverse variance weighted	22.8453	18	0.196604
DR	Docosahexaenoylcarnitine (C22:6) levels	MR Egger	18.9973	27	0.870099
DR	Docosahexaenoylcarnitine (C22:6) levels	Inverse variance weighted	24.2229	28	0.669716
DR	N-methyltaurine levels	MR Egger	18.5918	22	0.67038
DR	N-methyltaurine levels	Inverse variance weighted	19.2213	23	0.68831
DR	Caproate (6:0) levels	MR Egger	15.9463	19	0.660861
DR	Caproate (6:0) levels	Inverse variance weighted	16.3147	20	0.696919
DR	Sphingomyelin (d18:2/23:1) levels	MR Egger	44.456	18	0.000496331
DR	Sphingomyelin (d18:2/23:1) levels	Inverse variance weighted	50.1352	19	0.00012519
DR	Phosphate to glutamate ratio	MR Egger	26.4704	21	0.189077
DR	Phosphate to glutamate ratio	Inverse variance weighted	26.8233	22	0.218014
DR	1-(1-enyl-palmitoyl)-2-palmitoleoyl-GPC (P-16:0/16:1) levels	MR Egger	57.76	37	0.0160344
DR	1-(1-enyl-palmitoyl)-2-palmitoleoyl-GPC (P-16:0/16:1) levels	Inverse variance weighted	65.8742	38	0.00333952
DR	Methyl glucopyranoside (alpha + beta) levels	MR Egger	17.8984	20	0.594102
DR	Methyl glucopyranoside (alpha + beta) levels	Inverse variance weighted	17.9528	21	0.65199
DR	Trans-4-hydroxyproline levels	MR Egger	16.6897	20	0.67302
DR	Trans-4-hydroxyproline levels	Inverse variance weighted	17.1936	21	0.699306
DR	Glycocholate glucuronide (1) levels	MR Egger	30.7236	18	0.0309782
DR	Glycocholate glucuronide (1) levels	Inverse variance weighted	31.0769	19	0.0395947
DR	Adenosine 5'-diphosphate (ADP) to aspartate ratio	MR Egger	26.2783	22	0.239926
DR	Adenosine 5'-diphosphate (ADP) to aspartate ratio	Inverse variance weighted	26.9928	23	0.256274
DR	Salicyluric glucuronide levels	MR Egger	13.0719	12	0.363837
DR	Salicyluric glucuronide levels	Inverse variance weighted	14.1767	13	0.361521
DR	Adenosine 5'-diphosphate (ADP) to Adenosine 5'-monophosphate (AMP) ratio	MR Egger	21.4687	22	0.491958
DR	Adenosine 5'-diphosphate (ADP) to Adenosine 5'-monophosphate (AMP) ratio	Inverse variance weighted	22.5497	23	0.487307
DR	Sphingomyelin (d18:1/20:1,d18:2/20:0) levels	MR Egger	88.4461	22	6.29191e-10
DR	Sphingomyelin (d18:1/20:1,d18:2/20:0) levels	Inverse variance weighted	98.8554	23	2.21758e-11
DR	1-oleoyl-GPG (18:1) levels	MR Egger	20.4054	22	0.557697
DR	1-oleoyl-GPG (18:1) levels	Inverse variance weighted	20.6213	23	0.604205
DR	Linoleoylcholine levels	MR Egger	16.1405	19	0.647882
DR	Linoleoylcholine levels	Inverse variance weighted	16.2373	20	0.701797
DR	S-adenosylhomocysteine (SAH) to leucine ratio	MR Egger	24.567	23	0.372993
DR	S-adenosylhomocysteine (SAH) to leucine ratio	Inverse variance weighted	24.9397	24	0.409045
DR	Taurocholate to oxalate (ethanedioate) ratio	MR Egger	20.8778	17	0.231804
DR	Taurocholate to oxalate (ethanedioate) ratio	Inverse variance weighted	21.4195	18	0.258777
DR	Sphingomyelin (d18:2/23:0,d18:1/23:1,d17:1/24:1) levels	MR Egger	17.8535	22	0.714637
DR	Sphingomyelin (d18:2/23:0,d18:1/23:1,d17:1/24:1) levels	Inverse variance weighted	18.8303	23	0.711031
DR	Choline to taurocholate ratio	MR Egger	13.9783	22	0.902247
DR	Choline to taurocholate ratio	Inverse variance weighted	14.6979	23	0.905132
DR	Taurodeoxycholic acid 3-sulfate levels	MR Egger	13.7602	20	0.842445
DR	Taurodeoxycholic acid 3-sulfate levels	Inverse variance weighted	13.9098	21	0.873441
DR	Sphingomyelin (d18:2/16:0,d18:1/16:1) levels	MR Egger	24.323	20	0.228568
DR	Sphingomyelin (d18:2/16:0,d18:1/16:1) levels	Inverse variance weighted	24.6642	21	0.262
DR	N-lactoyl tyrosine levels	MR Egger	15.5776	18	0.621999
DR	N-lactoyl tyrosine levels	Inverse variance weighted	15.9005	19	0.663908
DR	Salicylate to caprylate (8:0) ratio	MR Egger	11.1359	18	0.888502
DR	Salicylate to caprylate (8:0) ratio	Inverse variance weighted	11.4423	19	0.908063
DR	N-acetylalliin levels	MR Egger	20.6155	24	0.661291
DR	N-acetylalliin levels	Inverse variance weighted	25.2449	25	0.448717
DR	Plasma lactate levels	MR Egger	22.9416	15	0.0853868
DR	Plasma lactate levels	Inverse variance weighted	23.0978	16	0.111144
DR	Pentadecanoate (15:0) levels	MR Egger	21.4238	21	0.433336
DR	Pentadecanoate (15:0) levels	Inverse variance weighted	23.8537	22	0.354945
DR	2-hydroxysebacate levels	MR Egger	16.1082	17	0.51618
DR	2-hydroxysebacate levels	Inverse variance weighted	16.1341	18	0.583188
DR	Arachidonate (20:4n6) to pyruvate ratio	MR Egger	8.38086	12	0.754705
DR	Arachidonate (20:4n6) to pyruvate ratio	Inverse variance weighted	10.0442	13	0.690313
DR	Docosapentaenoate n3 DPA; 22:5n3 levels	MR Egger	43.6146	22	0.00396141
DR	Docosapentaenoate n3 DPA; 22:5n3 levels	Inverse variance weighted	46.0516	23	0.00294724
DR	(R)-3-hydroxybutyrylcarnitine levels	MR Egger	22.8382	18	0.196883
DR	(R)-3-hydroxybutyrylcarnitine levels	Inverse variance weighted	22.8384	19	0.244533
DR	1,7-dimethyluric acid levels	MR Egger	30.2113	29	0.403512
DR	1,7-dimethyluric acid levels	Inverse variance weighted	30.212	30	0.454835
DR	Palmitate (16:0) to myristate (14:0) ratio	MR Egger	10.0262	15	0.818089
DR	Palmitate (16:0) to myristate (14:0) ratio	Inverse variance weighted	10.4374	16	0.84281
DR	Pseudouridine levels	MR Egger	22.5098	20	0.313502
DR	Pseudouridine levels	Inverse variance weighted	22.8766	21	0.350593
DR	Hexadecenedioate (C16:1-DC) levels	MR Egger	23.6976	26	0.593254
DR	Hexadecenedioate (C16:1-DC) levels	Inverse variance weighted	23.9801	27	0.631419
DR	Cholate to adenosine 5'-monophosphate (AMP) ratio	MR Egger	19.0394	15	0.211954
DR	Cholate to adenosine 5'-monophosphate (AMP) ratio	Inverse variance weighted	21.7207	16	0.152441
DR	Thyroxine levels	MR Egger	20.3269	18	0.314721
DR	Thyroxine levels	Inverse variance weighted	21.6878	19	0.300068
DR	Glycine conjugate of C10H12O2 levels	MR Egger	22.1972	24	0.5675
DR	Glycine conjugate of C10H12O2 levels	Inverse variance weighted	23.083	25	0.572716
DR	Gamma-glutamylcitrulline levels	MR Egger	25.2395	24	0.392838
DR	Gamma-glutamylcitrulline levels	Inverse variance weighted	25.3059	25	0.445337
DR	2,6-dihydroxybenzoic acid levels	MR Egger	21.1105	19	0.330728
DR	2,6-dihydroxybenzoic acid levels	Inverse variance weighted	22.0473	20	0.337951
DR	2-hydroxybutyrate/2-hydroxyisobutyrate levels	MR Egger	14.4424	14	0.417297
DR	2-hydroxybutyrate/2-hydroxyisobutyrate levels	Inverse variance weighted	18.9953	15	0.213947
DR	Glycerol to carnitine ratio	MR Egger	21.1504	25	0.684193
DR	Glycerol to carnitine ratio	Inverse variance weighted	21.488	26	0.71636
DR	Indolelactate levels	MR Egger	40.15	25	0.0281458
DR	Indolelactate levels	Inverse variance weighted	41.7932	26	0.0257801
DR	Linolenate [alpha or gamma; (18:3n3 or 6)] levels	MR Egger	21.6651	18	0.247193
DR	Linolenate [alpha or gamma; (18:3n3 or 6)] levels	Inverse variance weighted	22.5085	19	0.259686
DR	Serine to threonine ratio	MR Egger	35.5372	23	0.0459618
DR	Serine to threonine ratio	Inverse variance weighted	35.5511	24	0.0606367
DR	Serine to pyruvate ratio	MR Egger	28.1497	18	0.0598134
DR	Serine to pyruvate ratio	Inverse variance weighted	28.234	19	0.0790282
DR	X-12906 levels	MR Egger	7.38877	17	0.977934
DR	X-12906 levels	Inverse variance weighted	8.94917	18	0.960908
DR	3-hydroxyoleoylcarnitine levels	MR Egger	16.0086	26	0.935995
DR	3-hydroxyoleoylcarnitine levels	Inverse variance weighted	16.1319	27	0.950387
DR	Ergothioneine levels	MR Egger	26.0762	24	0.349308
DR	Ergothioneine levels	Inverse variance weighted	31.4328	25	0.175085
DR	N-palmitoylglycine levels	MR Egger	18.9328	18	0.395973
DR	N-palmitoylglycine levels	Inverse variance weighted	19.307	19	0.437309
DR	4-hydroxyglutamate levels	MR Egger	20.3611	21	0.4985
DR	4-hydroxyglutamate levels	Inverse variance weighted	21.9684	22	0.461774
DR	Fructosyllysine levels	MR Egger	31.8251	21	0.0609793
DR	Fructosyllysine levels	Inverse variance weighted	32.0052	22	0.0773066
DR	4-allylcatechol sulfate levels	MR Egger	31.4773	18	0.0253328
DR	4-allylcatechol sulfate levels	Inverse variance weighted	31.5985	19	0.0346657
DR	Suberate (C8-DC) levels	MR Egger	20.1186	24	0.690011
DR	Suberate (C8-DC) levels	Inverse variance weighted	20.3639	25	0.727488
DR	Inosine to EDTA ratio	MR Egger	62.6391	23	1.57317e-05
DR	Inosine to EDTA ratio	Inverse variance weighted	68.3199	24	3.91684e-06
DR	X-13684 levels	MR Egger	52.2217	31	0.00992724
DR	X-13684 levels	Inverse variance weighted	53.7074	32	0.00948542
DR	X-24337 levels	MR Egger	27.4312	25	0.334692
DR	X-24337 levels	Inverse variance weighted	27.712	26	0.372775
DR	Glycodeoxycholate levels	MR Egger	20.1495	16	0.213563
DR	Glycodeoxycholate levels	Inverse variance weighted	21.1015	17	0.221783
DR	N-acetylvaline levels	MR Egger	23.8078	15	0.0684307
DR	N-acetylvaline levels	Inverse variance weighted	24.4231	16	0.0806622
DR	1-(1-enyl-stearoyl)-2-oleoyl-GPE (p-18:0/18:1) levels	MR Egger	26.855	16	0.0431235
DR	1-(1-enyl-stearoyl)-2-oleoyl-GPE (p-18:0/18:1) levels	Inverse variance weighted	27.5401	17	0.0506074
DR	2-palmitoyl-GPC (16:0) levels	MR Egger	12.0086	14	0.605614
DR	2-palmitoyl-GPC (16:0) levels	Inverse variance weighted	12.7806	15	0.619239
DR	X-23644 levels	MR Egger	11.6542	14	0.63405
DR	X-23644 levels	Inverse variance weighted	14.7153	15	0.472116
DR	1-linoleoyl-2-linolenoyl-GPC (18:2/18:3) levels	MR Egger	9.04058	16	0.911733
DR	1-linoleoyl-2-linolenoyl-GPC (18:2/18:3) levels	Inverse variance weighted	10.3396	17	0.888769
DR	12,13-DiHOME levels	MR Egger	34.7453	24	0.0722682
DR	12,13-DiHOME levels	Inverse variance weighted	36.5297	25	0.0639375
DR	Andro steroid monosulfate C19H28O6S (1) levels	MR Egger	338.148	44	5.13482e-47
DR	Andro steroid monosulfate C19H28O6S (1) levels	Inverse variance weighted	349.859	45	8.5122e-49
DR	X-12816 levels	MR Egger	41.3385	26	0.0286847
DR	X-12816 levels	Inverse variance weighted	42.848	27	0.0270981
DR	Bilirubin degradation product,C16H18N2O5 (4) levels	MR Egger	10.4108	14	0.731578
DR	Bilirubin degradation product,C16H18N2O5 (4) levels	Inverse variance weighted	10.4109	15	0.793125
DR	Octanoylcarnitine (c8) levels	MR Egger	38.5994	23	0.0219437
DR	Octanoylcarnitine (c8) levels	Inverse variance weighted	41.6911	24	0.0139712
DR	(S)-3-hydroxybutyrylcarnitine levels	MR Egger	22.7803	18	0.199174
DR	(S)-3-hydroxybutyrylcarnitine levels	Inverse variance weighted	22.8224	19	0.245253
DR	Histidine to alanine ratio	MR Egger	128.41	26	1.6391e-15
DR	Histidine to alanine ratio	Inverse variance weighted	128.975	27	2.95373e-15
DR	X-25217 levels	MR Egger	17.0292	13	0.197971
DR	X-25217 levels	Inverse variance weighted	17.1215	14	0.249762
DR	Palmitoleate (16:1n7) levels	MR Egger	51.2282	22	0.000399151
DR	Palmitoleate (16:1n7) levels	Inverse variance weighted	51.5077	23	0.000581962
DR	Gamma-glutamylalanine levels	MR Egger	25.5881	12	0.0122691
DR	Gamma-glutamylalanine levels	Inverse variance weighted	26.027	13	0.0168596
DR	3-hydroxyoctanoylcarnitine (1) levels	MR Egger	4.93682	12	0.960056
DR	3-hydroxyoctanoylcarnitine (1) levels	Inverse variance weighted	5.1303	13	0.972212
DR	X-12104 levels	MR Egger	16.2863	10	0.0917261
DR	X-12104 levels	Inverse variance weighted	16.7877	11	0.114313
DR	Dihomo-linoleate (20:2n6) levels	MR Egger	11.0888	15	0.746273
DR	Dihomo-linoleate (20:2n6) levels	Inverse variance weighted	14.2772	16	0.57807
DR	Allantoin levels	MR Egger	42.0554	22	0.00615515
DR	Allantoin levels	Inverse variance weighted	42.0683	23	0.0089135
DR	Taurine to glutamate ratio	MR Egger	17.252	17	0.437427
DR	Taurine to glutamate ratio	Inverse variance weighted	17.2521	18	0.505843
DR	Glycerate levels	MR Egger	21.5193	25	0.663329
DR	Glycerate levels	Inverse variance weighted	21.7143	26	0.704222
DR	Ceramide (d18:1/17:0,d17:1/18:0) levels	MR Egger	14.9678	17	0.5978
DR	Ceramide (d18:1/17:0,d17:1/18:0) levels	Inverse variance weighted	15.0639	18	0.657574
DR	1-stearoyl-2-oleoyl-GPI (18:0/18:1) levels	MR Egger	46.0158	20	0.000801999
DR	1-stearoyl-2-oleoyl-GPI (18:0/18:1) levels	Inverse variance weighted	53.7131	21	0.000108621
DR	Decanoylcarnitine (C10) levels	MR Egger	18.7284	21	0.602555
DR	Decanoylcarnitine (C10) levels	Inverse variance weighted	28.0368	22	0.174466
DR	3-(4-hydroxyphenyl)lactate levels	MR Egger	35.7942	26	0.0955188
DR	3-(4-hydroxyphenyl)lactate levels	Inverse variance weighted	35.804	27	0.119646
DR	Glutamate to glutamine ratio	MR Egger	28.9057	22	0.147573
DR	Glutamate to glutamine ratio	Inverse variance weighted	29.9141	23	0.151882
DR	Aconitate [cis or trans] levels	MR Egger	28.6722	19	0.0713188
DR	Aconitate [cis or trans] levels	Inverse variance weighted	28.7017	20	0.0938011
DR	Glycochenodeoxycholate 3-sulfate levels	MR Egger	41.7281	26	0.0261791
DR	Glycochenodeoxycholate 3-sulfate levels	Inverse variance weighted	41.7282	27	0.0350029
DR	Orotate levels	MR Egger	40.6991	33	0.167691
DR	Orotate levels	Inverse variance weighted	41.5919	34	0.173756
DR	Cholesterol to oleoyl-linoleoyl-glycerol (18:1 to 18:2) [2] ratio	MR Egger	404.715	32	4.22479e-66
DR	Cholesterol to oleoyl-linoleoyl-glycerol (18:1 to 18:2) [2] ratio	Inverse variance weighted	413.048	33	3.22339e-67
DR	N-methylhydroxyproline levels	MR Egger	12.5822	13	0.480579
DR	N-methylhydroxyproline levels	Inverse variance weighted	13.8844	14	0.458359
DR	Lignoceroylcarnitine (C24) levels	MR Egger	1147.62	26	1.70222e-225
DR	Lignoceroylcarnitine (C24) levels	Inverse variance weighted	1382.47	27	1.1746e-274
DR	Alpha-tocopherol to glycerol ratio	MR Egger	32.4444	18	0.0194668
DR	Alpha-tocopherol to glycerol ratio	Inverse variance weighted	32.4491	19	0.0278015
DR	Carnitine C14 levels	MR Egger	18.2476	17	0.373385
DR	Carnitine C14 levels	Inverse variance weighted	18.2651	18	0.438322
DR	3-phosphoglycerate to glycerate ratio	MR Egger	13.9758	15	0.527363
DR	3-phosphoglycerate to glycerate ratio	Inverse variance weighted	14.0318	16	0.596343
DR	Sphingomyelin (d17:1/14:0,d16:1/15:0) levels	MR Egger	25.1469	21	0.240859
DR	Sphingomyelin (d17:1/14:0,d16:1/15:0) levels	Inverse variance weighted	25.2672	22	0.284466
DR	Histidine levels	MR Egger	22.16	18	0.22496
DR	Histidine levels	Inverse variance weighted	24.3895	19	0.181633
DR	Laurate (12:0) levels	MR Egger	14.8531	16	0.535424
DR	Laurate (12:0) levels	Inverse variance weighted	15.9564	17	0.526927
DR	1-stearoyl-2-linoleoyl-GPI (18:0/18:2) levels	MR Egger	53.6769	26	0.00111473
DR	1-stearoyl-2-linoleoyl-GPI (18:0/18:2) levels	Inverse variance weighted	53.8217	27	0.00159969
DR	Sphingomyelin (d18:1/24:1,d18:2/24:0) levels	MR Egger	25.2782	18	0.117444
DR	Sphingomyelin (d18:1/24:1,d18:2/24:0) levels	Inverse variance weighted	25.4231	19	0.147081
DR	X-12822 levels	MR Egger	28.7274	16	0.0258406
DR	X-12822 levels	Inverse variance weighted	34.8866	17	0.00643809
DR	3-methylcytidine levels	MR Egger	15.044	16	0.52142
DR	3-methylcytidine levels	Inverse variance weighted	15.0771	17	0.589931
DR	X-21471 levels	MR Egger	30.8948	24	0.15684
DR	X-21471 levels	Inverse variance weighted	33.1341	25	0.127749
DR	Pregnenetriol disulfate levels	MR Egger	29.2523	20	0.0829093
DR	Pregnenetriol disulfate levels	Inverse variance weighted	36.4329	21	0.0195389
DR	Adenosine 5'-diphosphate (ADP) to 2'-deoxyuridine ratio	MR Egger	12.6675	18	0.810932
DR	Adenosine 5'-diphosphate (ADP) to 2'-deoxyuridine ratio	Inverse variance weighted	15.9168	19	0.662821
DR	Adenosine 5'-diphosphate (ADP) to tyrosine ratio	MR Egger	17.1476	18	0.512981
DR	Adenosine 5'-diphosphate (ADP) to tyrosine ratio	Inverse variance weighted	17.1988	19	0.576404
DR	Adenosine 5'-diphosphate (ADP) to pantothenate ratio	MR Egger	5.30879	11	0.915295
DR	Adenosine 5'-diphosphate (ADP) to pantothenate ratio	Inverse variance weighted	7.47816	12	0.824467
DR	Indolebutyrate levels	MR Egger	30.0329	21	0.0913281
DR	Indolebutyrate levels	Inverse variance weighted	30.0565	22	0.117097
DR	Glycerol to glycerol 3-phosphate ratio	MR Egger	18.4483	20	0.557904
DR	Glycerol to glycerol 3-phosphate ratio	Inverse variance weighted	18.6357	21	0.608496
DR	Methionine levels	MR Egger	26.0528	19	0.128723
DR	Methionine levels	Inverse variance weighted	26.2047	20	0.159157
DR	Pyruvate levels	MR Egger	27.4657	19	0.0942635
DR	Pyruvate levels	Inverse variance weighted	27.5141	20	0.121409
DR	X-12701 levels	MR Egger	11.8044	11	0.378525
DR	X-12701 levels	Inverse variance weighted	13.0873	12	0.362726
DR	Carnitine to ergothioneine ratio	MR Egger	18.4332	21	0.621447
DR	Carnitine to ergothioneine ratio	Inverse variance weighted	19.6151	22	0.6071
DR	Margaroylcarnitine (C17) levels	MR Egger	14.8136	20	0.786975
DR	Margaroylcarnitine (C17) levels	Inverse variance weighted	14.9951	21	0.823195
DR	Phenylacetylglutamine levels	MR Egger	86.7689	18	5.46325e-11
DR	Phenylacetylglutamine levels	Inverse variance weighted	88.672	19	5.69742e-11
DR	1-lignoceroyl-GPC (24:0) levels	MR Egger	14.7698	15	0.468122
DR	1-lignoceroyl-GPC (24:0) levels	Inverse variance weighted	15.1219	16	0.515732
DR	Cytosine levels	MR Egger	9.55267	15	0.846896
DR	Cytosine levels	Inverse variance weighted	12.1756	16	0.731808
DR	X-11444 levels	MR Egger	29.7408	32	0.581363
DR	X-11444 levels	Inverse variance weighted	29.8707	33	0.623712
DR	Arachidonate (20:4n6) to linoleate (18:2n6) ratio	MR Egger	26.7884	22	0.219373
DR	Arachidonate (20:4n6) to linoleate (18:2n6) ratio	Inverse variance weighted	27.6484	23	0.229368
DR	X-12101 levels	MR Egger	25.7749	21	0.215162
DR	X-12101 levels	Inverse variance weighted	26.5805	22	0.227593
DR	5alpha-pregnan-3beta,20beta-diol monosulfate (1) levels	MR Egger	45.4315	27	0.0146359
DR	5alpha-pregnan-3beta,20beta-diol monosulfate (1) levels	Inverse variance weighted	47.6004	28	0.0118277
DR	Glucuronide of C12H22O4 (1) levels	MR Egger	33.2308	15	0.00436059
DR	Glucuronide of C12H22O4 (1) levels	Inverse variance weighted	33.2342	16	0.00687953
DR	Nonadecanoate (19:0) levels	MR Egger	20.621	22	0.544254
DR	Nonadecanoate (19:0) levels	Inverse variance weighted	21.4347	23	0.554562
DR	Picolinate levels	MR Egger	38.2399	22	0.017218
DR	Picolinate levels	Inverse variance weighted	38.2407	23	0.0239978
DR	X-19141 levels	MR Egger	832.419	34	7.046e-153
DR	X-19141 levels	Inverse variance weighted	895.723	35	2.10754e-165
DR	X-17676 levels	MR Egger	37.8863	28	0.10057
DR	X-17676 levels	Inverse variance weighted	39.725	29	0.0885349
DR	X-11858 levels	MR Egger	24.2201	25	0.506684
DR	X-11858 levels	Inverse variance weighted	24.8466	26	0.527673
DR	3-hydroxysebacate levels	MR Egger	34.1298	16	0.00521843
DR	3-hydroxysebacate levels	Inverse variance weighted	35.1373	17	0.00596788
DR	Bilirubin (Z,Z) to taurocholate ratio	MR Egger	10.3433	17	0.888599
DR	Bilirubin (Z,Z) to taurocholate ratio	Inverse variance weighted	10.9295	18	0.897324
DR	Deoxycarnitine levels	MR Egger	41.8893	32	0.113279
DR	Deoxycarnitine levels	Inverse variance weighted	42.9873	33	0.114341
DR	Indolepropionate levels	MR Egger	23.0012	18	0.190545
DR	Indolepropionate levels	Inverse variance weighted	23.2265	19	0.227515
DR	X-26109 levels	MR Egger	30.7228	33	0.580965
DR	X-26109 levels	Inverse variance weighted	34.7341	34	0.432817
DR	Isovalerylcarnitine (C5) levels	MR Egger	26.0049	24	0.352919
DR	Isovalerylcarnitine (C5) levels	Inverse variance weighted	26.1462	25	0.399832
DR	3-methylglutarylcarnitine (2) levels	MR Egger	51.1807	30	0.00932037
DR	3-methylglutarylcarnitine (2) levels	Inverse variance weighted	53.1129	31	0.00799714
DR	X-12407 levels	MR Egger	20.6209	21	0.482292
DR	X-12407 levels	Inverse variance weighted	20.9602	22	0.523201
DR	N2-acetyl,N6,N6-dimethyllysine levels	MR Egger	21.7892	25	0.647888
DR	N2-acetyl,N6,N6-dimethyllysine levels	Inverse variance weighted	29.391	26	0.293605
DR	X-25371 levels	MR Egger	37.652	23	0.0277484
DR	X-25371 levels	Inverse variance weighted	38.6212	24	0.029914
DR	N-acetyl-2-aminooctanoate levels	MR Egger	22.2717	26	0.673741
DR	N-acetyl-2-aminooctanoate levels	Inverse variance weighted	23.9636	27	0.632335
DR	Succinate levels	MR Egger	14.0477	13	0.370491
DR	Succinate levels	Inverse variance weighted	16.5467	14	0.281139
DR	phosphate to asparagine ratio	MR Egger	40.3617	26	0.0359372
DR	phosphate to asparagine ratio	Inverse variance weighted	40.4687	27	0.046286
DR	Glycolithocholate sulfate levels	MR Egger	12.4494	15	0.644745
DR	Glycolithocholate sulfate levels	Inverse variance weighted	13.0064	16	0.672288
DR	Anthranilate levels	MR Egger	23.7565	21	0.305007
DR	Anthranilate levels	Inverse variance weighted	23.777	22	0.359026
DR	N-acetylthreonine levels	MR Egger	30.2546	21	0.0869895
DR	N-acetylthreonine levels	Inverse variance weighted	33.5969	22	0.0539564
DR	Theophylline to theobromine ratio	MR Egger	16.782	12	0.157982
DR	Theophylline to theobromine ratio	Inverse variance weighted	24.5634	13	0.0263258
DR	4-vinylphenol sulfate levels	MR Egger	32.4792	22	0.0695858
DR	4-vinylphenol sulfate levels	Inverse variance weighted	32.5314	23	0.0895858
DR	N-lactoyl isoleucine levels	MR Egger	16.1362	14	0.305125
DR	N-lactoyl isoleucine levels	Inverse variance weighted	16.6913	15	0.337649
DR	Cortisol to 4-cholesten-3-one ratio	MR Egger	12.8843	16	0.681197
DR	Cortisol to 4-cholesten-3-one ratio	Inverse variance weighted	15.0674	17	0.590625
DR	1-methyl-4-imidazoleacetate levels	MR Egger	26.2342	24	0.341392
DR	1-methyl-4-imidazoleacetate levels	Inverse variance weighted	29.7663	25	0.233157
DR	Arachidonate (20:4n6) to caffeine ratio	MR Egger	15.09	17	0.589
DR	Arachidonate (20:4n6) to caffeine ratio	Inverse variance weighted	15.7742	18	0.608302
DR	Guanidinoacetate levels	MR Egger	18.5669	22	0.671895
DR	Guanidinoacetate levels	Inverse variance weighted	18.9248	23	0.705579
DR	Docosahexaenoate DHA; 22:6n3 levels	MR Egger	23.0312	19	0.235968
DR	Docosahexaenoate DHA; 22:6n3 levels	Inverse variance weighted	23.1276	20	0.282575
DR	Glucose to N-palmitoyl-sphingosine (d18:1 to 16:0) ratio	MR Egger	19.6194	21	0.545471
DR	Glucose to N-palmitoyl-sphingosine (d18:1 to 16:0) ratio	Inverse variance weighted	19.6379	22	0.605679
DR	X-13844 levels	MR Egger	24.1027	14	0.0445311
DR	X-13844 levels	Inverse variance weighted	24.1039	15	0.0633496
DR	Tartronate (hydroxymalonate) levels	MR Egger	11.5399	16	0.775002
DR	Tartronate (hydroxymalonate) levels	Inverse variance weighted	11.6832	17	0.81893
DR	Uridine levels	MR Egger	9.9539	14	0.765546
DR	Uridine levels	Inverse variance weighted	10.0582	15	0.816064
DR	Adenosine 5'-diphosphate (ADP) to glycerate ratio	MR Egger	9.86215	12	0.628053
DR	Adenosine 5'-diphosphate (ADP) to glycerate ratio	Inverse variance weighted	12.4873	13	0.488149
DR	Serotonin levels	MR Egger	14.5473	19	0.750905
DR	Serotonin levels	Inverse variance weighted	14.8187	20	0.786684
DR	3-hydroxyoctanoate levels	MR Egger	8.44933	16	0.934351
DR	3-hydroxyoctanoate levels	Inverse variance weighted	8.59702	17	0.952063
DR	X-18913 levels	MR Egger	24.5303	16	0.0785448
DR	X-18913 levels	Inverse variance weighted	24.6066	17	0.103868
DR	X-12729 levels	MR Egger	20.3709	18	0.312329
DR	X-12729 levels	Inverse variance weighted	27.1821	19	0.100483
DR	Sulfate of piperine metabolite C18H21NO3 (1) levels	MR Egger	29.8057	20	0.0730631
DR	Sulfate of piperine metabolite C18H21NO3 (1) levels	Inverse variance weighted	29.8058	21	0.0959604
DR	3-methylxanthine levels	MR Egger	11.6982	17	0.818057
DR	3-methylxanthine levels	Inverse variance weighted	11.7198	18	0.861361
DR	X-12839 levels	MR Egger	60.4686	26	0.000145007
DR	X-12839 levels	Inverse variance weighted	60.9957	27	0.000195027
DR	X-12707 levels	MR Egger	90.0009	28	1.98192e-08
DR	X-12707 levels	Inverse variance weighted	91.6552	29	2.02056e-08
DR	X-21796 levels	MR Egger	22.2247	21	0.386664
DR	X-21796 levels	Inverse variance weighted	22.3593	22	0.438625
DR	Spermidine to choline ratio	MR Egger	22.4346	15	0.0969033
DR	Spermidine to choline ratio	Inverse variance weighted	23.8917	16	0.0918959
DR	(2 or 3)-decenoate (10:1n7 or n8) levels	MR Egger	31.416	27	0.254405
DR	(2 or 3)-decenoate (10:1n7 or n8) levels	Inverse variance weighted	31.4191	28	0.298788
DR	Carotene diol (3) levels	MR Egger	17.7323	24	0.8158
DR	Carotene diol (3) levels	Inverse variance weighted	19.802	25	0.757135
DR	Adenosine 5'-monophosphate (AMP) to urate ratio	MR Egger	15.1963	18	0.64845
DR	Adenosine 5'-monophosphate (AMP) to urate ratio	Inverse variance weighted	16.7362	19	0.607738
DR	Branched-chain,straight-chain,or cyclopropyl 12:1 fatty acid levels	MR Egger	45.6402	24	0.00488902
DR	Branched-chain,straight-chain,or cyclopropyl 12:1 fatty acid levels	Inverse variance weighted	48.2724	25	0.00345928
DR	Leucine levels	MR Egger	14.1552	16	0.587155
DR	Leucine levels	Inverse variance weighted	14.3871	17	0.639534
DR	Glycerophosphoethanolamine levels	MR Egger	16.2441	18	0.575519
DR	Glycerophosphoethanolamine levels	Inverse variance weighted	16.4708	19	0.625671
DR	Phosphate to fructose ratio	MR Egger	12.647	13	0.475434
DR	Phosphate to fructose ratio	Inverse variance weighted	14.7369	14	0.396372
DR	Inosine levels	MR Egger	34.9908	19	0.0140025
DR	Inosine levels	Inverse variance weighted	38.6211	20	0.00742878
DR	X-25420 levels	MR Egger	24.8792	12	0.0154056
DR	X-25420 levels	Inverse variance weighted	24.8968	13	0.0238148
DR	1-palmitoyl-2-linoleoyl-gpc (16:0/18:2) levels	MR Egger	25.547	31	0.742735
DR	1-palmitoyl-2-linoleoyl-gpc (16:0/18:2) levels	Inverse variance weighted	28.2863	32	0.65513
DR	Citrulline levels	MR Egger	16.8456	22	0.771825
DR	Citrulline levels	Inverse variance weighted	19.1193	23	0.69428
DR	3-acetylphenol sulfate levels	MR Egger	13.7733	18	0.743747
DR	3-acetylphenol sulfate levels	Inverse variance weighted	13.7852	19	0.796068
DR	Androstenediol (3beta,17beta) monosulfate (1) levels	MR Egger	29.9627	26	0.269159
DR	Androstenediol (3beta,17beta) monosulfate (1) levels	Inverse variance weighted	37.1745	27	0.0918568
DR	Androstenediol (3alpha,17alpha) monosulfate (3) levels	MR Egger	28.7457	29	0.478368
DR	Androstenediol (3alpha,17alpha) monosulfate (3) levels	Inverse variance weighted	31.6975	30	0.381725
DR	Adenosine 5'-monophosphate (AMP) to inosine 5'-monophosphate (IMP) ratio	MR Egger	27.6769	21	0.149556
DR	Adenosine 5'-monophosphate (AMP) to inosine 5'-monophosphate (IMP) ratio	Inverse variance weighted	27.6801	22	0.186527
DR	X-18886 levels	MR Egger	12.4243	13	0.493192
DR	X-18886 levels	Inverse variance weighted	14.0333	14	0.44723
DR	Ceramide (d18:1/14:0,d16:1/16:0) levels	MR Egger	33.4719	31	0.348192
DR	Ceramide (d18:1/14:0,d16:1/16:0) levels	Inverse variance weighted	34.5521	32	0.346856
DR	Glycerol to mannitol to sorbitol ratio	MR Egger	11.4098	22	0.9684
DR	Glycerol to mannitol to sorbitol ratio	Inverse variance weighted	13.4408	23	0.941774
DR	X-11880 levels	MR Egger	15.8367	16	0.464414
DR	X-11880 levels	Inverse variance weighted	16.2733	17	0.504548
DR	Aspartate to citrate ratio	MR Egger	18.4462	18	0.426642
DR	Aspartate to citrate ratio	Inverse variance weighted	18.4794	19	0.490657
DR	Palmitoyl-sphingosine-phosphoethanolamine (d18:1/16:0) levels	MR Egger	34.1806	26	0.130538
DR	Palmitoyl-sphingosine-phosphoethanolamine (d18:1/16:0) levels	Inverse variance weighted	34.4014	27	0.154686
DR	Cortisone to 4-cholesten-3-one ratio	MR Egger	26.0292	25	0.406042
DR	Cortisone to 4-cholesten-3-one ratio	Inverse variance weighted	31.8808	26	0.197094
DR	Eugenol sulfate levels	MR Egger	22.9756	19	0.238418
DR	Eugenol sulfate levels	Inverse variance weighted	24.4652	20	0.222661
DR	X-17354 levels	MR Egger	7.47026	13	0.876321
DR	X-17354 levels	Inverse variance weighted	7.52449	14	0.912601
DR	X-23665 levels	MR Egger	10.3803	12	0.582633
DR	X-23665 levels	Inverse variance weighted	10.5778	13	0.646139
DR	4-hydroxycoumarin levels	MR Egger	13.9972	19	0.783857
DR	4-hydroxycoumarin levels	Inverse variance weighted	14.002	20	0.830396
DR	1,2-dipalmitoyl-gpc (16:0/16:0) levels	MR Egger	1269.33	29	7.06091e-249
DR	1,2-dipalmitoyl-gpc (16:0/16:0) levels	Inverse variance weighted	1272.75	30	8.86942e-249
DR	X-21355 levels	MR Egger	10.1483	11	0.5171
DR	X-21355 levels	Inverse variance weighted	10.2684	12	0.592424
DR	Sphingomyelin (d18:2/24:2) levels	MR Egger	19.7358	20	0.474559
DR	Sphingomyelin (d18:2/24:2) levels	Inverse variance weighted	21.795	21	0.411406
DR	3-methyl-2-oxovalerate to 4-methyl-2-oxopentanoate ratio	MR Egger	18.3434	19	0.499618
DR	3-methyl-2-oxovalerate to 4-methyl-2-oxopentanoate ratio	Inverse variance weighted	18.8347	20	0.532593
DR	Deoxycholic acid 12-sulfate levels	MR Egger	19.0941	20	0.515714
DR	Deoxycholic acid 12-sulfate levels	Inverse variance weighted	19.3463	21	0.562936
DR	X-24307 levels	MR Egger	20.7339	14	0.108647
DR	X-24307 levels	Inverse variance weighted	20.8171	15	0.142776
DR	X-24334 levels	MR Egger	19.4448	15	0.194281
DR	X-24334 levels	Inverse variance weighted	19.6503	16	0.236387
DR	X-17146 levels	MR Egger	19.3657	16	0.250158
DR	X-17146 levels	Inverse variance weighted	19.4162	17	0.305174
DR	Sphingomyelin (d18:2/18:1) levels	MR Egger	4.69829	10	0.9104
DR	Sphingomyelin (d18:2/18:1) levels	Inverse variance weighted	4.84223	11	0.938566
DR	3-methyl-2-oxobutyrate levels	MR Egger	27.1315	18	0.0765612
DR	3-methyl-2-oxobutyrate levels	Inverse variance weighted	29.84	19	0.0538703
DR	Arginine to glutamate ratio	MR Egger	35.2467	24	0.0648259
DR	Arginine to glutamate ratio	Inverse variance weighted	35.5303	25	0.0790351
DR	2-piperidinone levels	MR Egger	33.2146	17	0.0105862
DR	2-piperidinone levels	Inverse variance weighted	33.62	18	0.0140268
DR	Bilirubin degradation product,C16H18N2O5 (2) levels	MR Egger	19.9104	25	0.751511
DR	Bilirubin degradation product,C16H18N2O5 (2) levels	Inverse variance weighted	19.9188	26	0.795387
DR	Tyramine O-sulfate levels	MR Egger	12.6568	18	0.811544
DR	Tyramine O-sulfate levels	Inverse variance weighted	12.9091	19	0.843191
DR	Myo-inositol levels	MR Egger	27.0275	27	0.462313
DR	Myo-inositol levels	Inverse variance weighted	28.2162	28	0.453037
DR	4-methoxyphenol sulfate levels	MR Egger	13.9607	15	0.528515
DR	4-methoxyphenol sulfate levels	Inverse variance weighted	13.9779	16	0.600359
DR	Phosphate to 5-oxoproline ratio	MR Egger	38.5805	20	0.00751489
DR	Phosphate to 5-oxoproline ratio	Inverse variance weighted	38.9408	21	0.00997638
DR	Lignoceroyl sphingomyelin (d18:1/24:0) levels	MR Egger	24.4121	23	0.381294
DR	Lignoceroyl sphingomyelin (d18:1/24:0) levels	Inverse variance weighted	24.4992	24	0.433366
DR	Behenoyl sphingomyelin (d18:1/22:0) levels	MR Egger	22.9417	14	0.0612247
DR	Behenoyl sphingomyelin (d18:1/22:0) levels	Inverse variance weighted	22.9418	15	0.0853844
DR	N4-acetylcytidine levels	MR Egger	27.1578	35	0.825573
DR	N4-acetylcytidine levels	Inverse variance weighted	27.4165	36	0.847335
DR	Caffeine to linoleate (18:2n6) ratio	MR Egger	10.5869	9	0.305087
DR	Caffeine to linoleate (18:2n6) ratio	Inverse variance weighted	11.8763	10	0.293419
DR	Cis-3,4-methyleneheptanoylcarnitine levels	MR Egger	24.5472	19	0.175992
DR	Cis-3,4-methyleneheptanoylcarnitine levels	Inverse variance weighted	25.4454	20	0.184919
DR	2-methoxyhydroquinone sulfate (2) levels	MR Egger	13.0704	17	0.731457
DR	2-methoxyhydroquinone sulfate (2) levels	Inverse variance weighted	18.4821	18	0.424344
DR	N-acetyl-L-alanine levels	MR Egger	42.8004	32	0.0961503
DR	N-acetyl-L-alanine levels	Inverse variance weighted	43.5575	33	0.103407
DR	3-methyl-2-oxovalerate to 3-methyl-2-oxobutyrate ratio	MR Egger	14.4222	16	0.567296
DR	3-methyl-2-oxovalerate to 3-methyl-2-oxobutyrate ratio	Inverse variance weighted	14.5728	17	0.626219
DR	Glutamine conjugate of C7H12O2 levels	MR Egger	38.4364	27	0.0712199
DR	Glutamine conjugate of C7H12O2 levels	Inverse variance weighted	39.1186	28	0.0790337
DR	Carnitine levels	MR Egger	37.9373	25	0.0469171
DR	Carnitine levels	Inverse variance weighted	38.9104	26	0.0497235
DR	X-25172 levels	MR Egger	20.8694	22	0.528821
DR	X-25172 levels	Inverse variance weighted	21.1302	23	0.573139
DR	3,7-dimethylurate levels	MR Egger	66.324	29	9.48764e-05
DR	3,7-dimethylurate levels	Inverse variance weighted	68.7199	30	7.18912e-05
DR	Glutamine to alanine ratio	MR Egger	50.0653	33	0.0288133
DR	Glutamine to alanine ratio	Inverse variance weighted	50.2466	34	0.0358836
DR	Glycodeoxycholate 3-sulfate levels	MR Egger	18.2741	27	0.894918
DR	Glycodeoxycholate 3-sulfate levels	Inverse variance weighted	20.206	28	0.856838
DR	1-palmitoyl-2-dihomo-linolenoyl-GPC (16:0/20:3n3 or 6) levels	MR Egger	18.4752	24	0.779367
DR	1-palmitoyl-2-dihomo-linolenoyl-GPC (16:0/20:3n3 or 6) levels	Inverse variance weighted	19.7399	25	0.760331
DR	X-12112 levels	MR Egger	29.1006	37	0.819683
DR	X-12112 levels	Inverse variance weighted	33.4866	38	0.678108
DR	Betaine levels	MR Egger	19.5179	22	0.613169
DR	Betaine levels	Inverse variance weighted	21.2407	23	0.566392
DR	Aspartate to citrulline ratio	MR Egger	16.0811	14	0.308449
DR	Aspartate to citrulline ratio	Inverse variance weighted	16.2625	15	0.364826
DR	Hexadecadienoate (16:2n6) levels	MR Egger	14.8639	14	0.387519
DR	Hexadecadienoate (16:2n6) levels	Inverse variance weighted	14.8938	15	0.45909
DR	Quinate levels	MR Egger	16.8527	16	0.395191
DR	Quinate levels	Inverse variance weighted	17.9462	17	0.392245
DR	3-hydroxy-3-methylglutarate levels	MR Egger	18.3261	19	0.500765
DR	3-hydroxy-3-methylglutarate levels	Inverse variance weighted	19.0554	20	0.518226
DR	2-hydroxyoctanoate levels	MR Egger	21.0165	15	0.136304
DR	2-hydroxyoctanoate levels	Inverse variance weighted	23.6656	16	0.0970659
DR	Oxalate (ethanedioate) levels	MR Egger	12.1412	18	0.83986
DR	Oxalate (ethanedioate) levels	Inverse variance weighted	12.1486	19	0.879174
DR	5-methylthioadenosine (MTA) to phosphate ratio	MR Egger	29.5427	23	0.162985
DR	5-methylthioadenosine (MTA) to phosphate ratio	Inverse variance weighted	29.5582	24	0.199828
DR	Cytidine to N-acetylglucosamine to N-acetylgalactosamine ratio	MR Egger	22.9051	17	0.152365
DR	Cytidine to N-acetylglucosamine to N-acetylgalactosamine ratio	Inverse variance weighted	22.9698	18	0.191753
DR	4-acetylphenol sulfate levels	MR Egger	36.4244	15	0.00153475
DR	4-acetylphenol sulfate levels	Inverse variance weighted	37.3524	16	0.00187022
DR	N-acetylproline levels	MR Egger	25.2487	16	0.0655586
DR	N-acetylproline levels	Inverse variance weighted	25.2685	17	0.0888581
DR	Tridecenedioate (C13:1-DC) levels	MR Egger	18.6733	18	0.412196
DR	Tridecenedioate (C13:1-DC) levels	Inverse variance weighted	23.0468	19	0.235286
DR	Sphingomyelin (d18:1/22:1,d18:2/22:0,d16:1/24:1) levels	MR Egger	21.4514	18	0.257256
DR	Sphingomyelin (d18:1/22:1,d18:2/22:0,d16:1/24:1) levels	Inverse variance weighted	21.5242	19	0.308572
DR	Bilirubin degradation product,C16H18N2O5 (1) levels	MR Egger	18.1585	19	0.511873
DR	Bilirubin degradation product,C16H18N2O5 (1) levels	Inverse variance weighted	19.1962	20	0.509105
DR	1-linoleoyl-gpc (18:2) levels	MR Egger	28.5399	23	0.196053
DR	1-linoleoyl-gpc (18:2) levels	Inverse variance weighted	29.8558	24	0.189578
DR	7-alpha-hydroxy-3-oxo-4-cholestenoate (7-hoca) levels	MR Egger	20.9515	23	0.584049
DR	7-alpha-hydroxy-3-oxo-4-cholestenoate (7-hoca) levels	Inverse variance weighted	21.1847	24	0.627807
DR	X-24546 levels	MR Egger	16.2535	20	0.700778
DR	X-24546 levels	Inverse variance weighted	16.2557	21	0.755116
DR	N-acetylserine levels	MR Egger	36.28	23	0.0386171
DR	N-acetylserine levels	Inverse variance weighted	41.0875	24	0.0162926
DR	Phosphate to valine ratio	MR Egger	25.2935	24	0.389956
DR	Phosphate to valine ratio	Inverse variance weighted	25.3262	25	0.444215
DR	Cortisol levels (plasma)	MR Egger	11.2916	18	0.881573
DR	Cortisol levels (plasma)	Inverse variance weighted	12.6006	19	0.858374
DR	Phosphate to glutamine ratio	MR Egger	31.9432	24	0.128408
DR	Phosphate to glutamine ratio	Inverse variance weighted	31.9807	25	0.158571
DR	Ethyl beta-glucopyranoside levels	MR Egger	17.814	15	0.272571
DR	Ethyl beta-glucopyranoside levels	Inverse variance weighted	17.951	16	0.326772
DR	N6,n6,n6-trimethyllysine levels	MR Egger	14.7811	19	0.736402
DR	N6,n6,n6-trimethyllysine levels	Inverse variance weighted	19.2767	20	0.503911
DR	1-(1-enyl-palmitoyl)-2-oleoyl-GPE (p-16:0/18:1) levels	MR Egger	282.426	28	7.37487e-44
DR	1-(1-enyl-palmitoyl)-2-oleoyl-GPE (p-16:0/18:1) levels	Inverse variance weighted	299.133	29	1.20701e-46
DR	Ceramide (d18:1/16:0) levels	MR Egger	27.9658	23	0.217079
DR	Ceramide (d18:1/16:0) levels	Inverse variance weighted	27.9813	24	0.260832
DR	Glutamate to 5-oxoproline ratio	MR Egger	30.9702	19	0.0406775
DR	Glutamate to 5-oxoproline ratio	Inverse variance weighted	31.3866	20	0.0502895
DR	Ferulic acid 4-sulfate levels	MR Egger	36.5676	29	0.15761
DR	Ferulic acid 4-sulfate levels	Inverse variance weighted	48.6996	30	0.0168616
DR	Erythronate levels	MR Egger	14.5256	15	0.486098
DR	Erythronate levels	Inverse variance weighted	14.9396	16	0.529066
DR	Phosphate to linoleoyl-arachidonoyl-glycerol (18:2 to 20:4) [1] ratio	MR Egger	33.2393	22	0.0585859
DR	Phosphate to linoleoyl-arachidonoyl-glycerol (18:2 to 20:4) [1] ratio	Inverse variance weighted	34.8464	23	0.05387
DR	X-25109 levels	MR Egger	11.8057	26	0.992215
DR	X-25109 levels	Inverse variance weighted	20.8553	27	0.793017
DR	1-stearoyl-2-docosahexaenoyl-GPE (18:0/22:6) levels	MR Egger	41.0651	30	0.0858283
DR	1-stearoyl-2-docosahexaenoyl-GPE (18:0/22:6) levels	Inverse variance weighted	41.1665	31	0.104783
DR	Phosphate to glycerol ratio	MR Egger	14.3871	15	0.496399
DR	Phosphate to glycerol ratio	Inverse variance weighted	15.7801	16	0.468408
DR	X-18922 levels	MR Egger	48.8973	31	0.0215442
DR	X-18922 levels	Inverse variance weighted	49.079	32	0.02729
DR	Thioproline levels	MR Egger	28.4163	22	0.162291
DR	Thioproline levels	Inverse variance weighted	29.4593	23	0.165562
DR	3-carboxy-4-methyl-5-pentyl-2-furanpropionate (3-CMPFP) levels	MR Egger	39.0222	25	0.0366512
DR	3-carboxy-4-methyl-5-pentyl-2-furanpropionate (3-CMPFP) levels	Inverse variance weighted	39.2427	26	0.0462127
DR	Docosatrienoate (22:3n3) levels	MR Egger	27.7727	20	0.114891
DR	Docosatrienoate (22:3n3) levels	Inverse variance weighted	39.261	21	0.00913394
DR	5alpha-androstan-3alpha,17beta-diol monosulfate (2) levels	MR Egger	36.0985	29	0.170714
DR	5alpha-androstan-3alpha,17beta-diol monosulfate (2) levels	Inverse variance weighted	37.7606	30	0.155992
DR	Arachidonate (20:4n6) levels	MR Egger	34.3096	27	0.15723
DR	Arachidonate (20:4n6) levels	Inverse variance weighted	38.2058	28	0.0945687
DR	1-(1-enyl-palmitoyl)-2-linoleoyl-GPE (p-16:0/18:2) levels	MR Egger	36.2861	22	0.0282893
DR	1-(1-enyl-palmitoyl)-2-linoleoyl-GPE (p-16:0/18:2) levels	Inverse variance weighted	36.3908	23	0.0376157
DR	X-17653 levels	MR Egger	21.3024	22	0.502122
DR	X-17653 levels	Inverse variance weighted	23.9804	23	0.404895
DR	Sphingomyelin (d18:2/21:0,d16:2/23:0) levels	MR Egger	59.1583	30	0.00116279
DR	Sphingomyelin (d18:2/21:0,d16:2/23:0) levels	Inverse variance weighted	59.1646	31	0.00169092
DR	X-24518 levels	MR Egger	31.8424	22	0.0801229
DR	X-24518 levels	Inverse variance weighted	31.9592	23	0.100994
DR	Carotenoid levels (cryptoxanthin)	MR Egger	25.4542	22	0.27585
DR	Carotenoid levels (cryptoxanthin)	Inverse variance weighted	28.9222	23	0.182904
DR	3-indoxyl sulfate levels	MR Egger	99.0571	18	3.29569e-13
DR	3-indoxyl sulfate levels	Inverse variance weighted	102.391	19	1.97206e-13
DR	Hyocholate levels	MR Egger	19.7453	13	0.101746
DR	Hyocholate levels	Inverse variance weighted	19.9076	14	0.133083
DR	X-21845 levels	MR Egger	10.486	15	0.788108
DR	X-21845 levels	Inverse variance weighted	11.6393	16	0.768414
DR	1-stearoyl-GPE (18:0) levels	MR Egger	47.5047	38	0.138789
DR	1-stearoyl-GPE (18:0) levels	Inverse variance weighted	48.8128	39	0.134867
DR	Sucrose levels	MR Egger	12.3522	13	0.498994
DR	Sucrose levels	Inverse variance weighted	12.6625	14	0.55325
DR	Adenosine 5'-monophosphate (AMP) to alanine ratio	MR Egger	21.278	18	0.26562
DR	Adenosine 5'-monophosphate (AMP) to alanine ratio	Inverse variance weighted	21.3634	19	0.317072
DR	Imidazole lactate levels	MR Egger	30.8071	27	0.279133
DR	Imidazole lactate levels	Inverse variance weighted	30.866	28	0.323061
DR	Glycine to alanine ratio	MR Egger	11.4758	13	0.571025
DR	Glycine to alanine ratio	Inverse variance weighted	12.7836	14	0.543626
DR	Pregnanediol-3-glucuronide levels	MR Egger	31.6361	32	0.484896
DR	Pregnanediol-3-glucuronide levels	Inverse variance weighted	31.7085	33	0.531342
DR	Oleoyl-linoleoyl-glycerol (18:1 to 18:2) [2] to linoleoyl-arachidonoyl-glycerol (18:2 to 20:4) [2] ratio	MR Egger	22.3416	23	0.499715
DR	Oleoyl-linoleoyl-glycerol (18:1 to 18:2) [2] to linoleoyl-arachidonoyl-glycerol (18:2 to 20:4) [2] ratio	Inverse variance weighted	22.7521	24	0.534467
DR	Citrate to taurocholate ratio	MR Egger	9.37718	14	0.806156
DR	Citrate to taurocholate ratio	Inverse variance weighted	14.3314	15	0.500561
DR	Dodecenedioate (C12:1-DC) levels	MR Egger	15.7483	19	0.673999
DR	Dodecenedioate (C12:1-DC) levels	Inverse variance weighted	17.4567	20	0.623148
DR	Stachydrine levels	MR Egger	18.1891	21	0.637006
DR	Stachydrine levels	Inverse variance weighted	18.1909	22	0.694614
DR	Glycoursodeoxycholate levels	MR Egger	16.8494	20	0.66273
DR	Glycoursodeoxycholate levels	Inverse variance weighted	16.9242	21	0.715693
DR	S-adenosylhomocysteine (SAH) to 5-methyluridine (ribothymidine) ratio	MR Egger	22.6262	19	0.254207
DR	S-adenosylhomocysteine (SAH) to 5-methyluridine (ribothymidine) ratio	Inverse variance weighted	22.6604	20	0.305778
DR	Methyl vanillate sulfate levels	MR Egger	27.8932	20	0.111951
DR	Methyl vanillate sulfate levels	Inverse variance weighted	29.3837	21	0.105089
DR	Dimethyl sulfone levels	MR Egger	49.3799	19	0.000161611
DR	Dimethyl sulfone levels	Inverse variance weighted	49.6639	20	0.000247374
DR	Benzoate to oleoyl-linoleoyl-glycerol (18:1 to 18:2) [2] ratio	MR Egger	35.7763	27	0.12027
DR	Benzoate to oleoyl-linoleoyl-glycerol (18:1 to 18:2) [2] ratio	Inverse variance weighted	35.9181	28	0.144694
DR	Caffeine to paraxanthine ratio	MR Egger	25.4105	22	0.277851
DR	Caffeine to paraxanthine ratio	Inverse variance weighted	26.2738	23	0.28811
DR	Perfluorooctanoate (PFOA) levels	MR Egger	11.0893	17	0.851885
DR	Perfluorooctanoate (PFOA) levels	Inverse variance weighted	11.7768	18	0.858545
DR	Carnitine C5:1 levels	MR Egger	12.4205	21	0.927564
DR	Carnitine C5:1 levels	Inverse variance weighted	12.5731	22	0.944387
DR	Adenosine 5'-diphosphate (ADP) to sulfate ratio	MR Egger	39.0318	20	0.00660703
DR	Adenosine 5'-diphosphate (ADP) to sulfate ratio	Inverse variance weighted	39.0454	21	0.00969338
DR	Pantoate levels	MR Egger	41.5504	24	0.0144831
DR	Pantoate levels	Inverse variance weighted	41.9838	25	0.0180449
DR	N-oleoyltaurine levels	MR Egger	28.4017	22	0.162747
DR	N-oleoyltaurine levels	Inverse variance weighted	28.8806	23	0.1843
DR	Vanillactate levels	MR Egger	112.151	24	2.36956e-13
DR	Vanillactate levels	Inverse variance weighted	112.194	25	5.14309e-13
DR	X-23780 levels	MR Egger	19.233	26	0.826443
DR	X-23780 levels	Inverse variance weighted	19.3967	27	0.855096
DR	Heneicosapentaenoate (21:5n3) levels	MR Egger	16.678	15	0.338474
DR	Heneicosapentaenoate (21:5n3) levels	Inverse variance weighted	16.873	16	0.393864
[truncated: 800 more rows]
