# Supplementary material for: Causal effect of immune cells, metabolites, cathepsins, and vitamin therapy in diabetic retinopathy: a Mendelian randomization and cross-sectional study
Source: Front Immunol. 2024 Oct 1;15:1443236. doi: 10.3389/fimmu.2024.1443236 (PMC11487118; doi:10.3389/fimmu.2024.1443236)
Supplement: Supplementary file 3 [file DataSheet1.zip › Supplementary Table 6.XLS]

## Sheet: Sheet1
Supplementary Table 6. Pleiotropy and heterogeneity analyses of Two-Sample MR between metabolites and PDR
outcome	exposure	method	Q	Q_df	Q_pval		outcome	exposure	egger_intercept	se	pval
DR	Adenosine 5'-diphosphate (ADP) to N-palmitoyl-sphingosine (d18:1 to 16:0) ratio	MR Egger	30.1994	17	0.0249427		DR	Adenosine 5'-diphosphate (ADP) to N-palmitoyl-sphingosine (d18:1 to 16:0) ratio	0.0304006	0.0333734	0.375072
DR	Adenosine 5'-diphosphate (ADP) to N-palmitoyl-sphingosine (d18:1 to 16:0) ratio	Inverse variance weighted	31.6734	18	0.0240266		DR	1-palmitoyl-2-stearoyl-gpc (16:0/18:0) levels	-0.0105357	0.0174136	0.550616
DR	1-palmitoyl-2-stearoyl-gpc (16:0/18:0) levels	MR Egger	25.2414	25	0.448911		DR	Mannitol/sorbitol levels	-0.00592726	0.0304695	0.847723
DR	1-palmitoyl-2-stearoyl-gpc (16:0/18:0) levels	Inverse variance weighted	25.611	26	0.484639		DR	Maltose to sucrose ratio	0.0188778	0.0251338	0.464219
DR	Mannitol/sorbitol levels	MR Egger	30.042	20	0.0691752		DR	Octadecanedioylcarnitine (C18-DC) levels	0.0353455	0.0160641	0.0380988
DR	Mannitol/sorbitol levels	Inverse variance weighted	30.0989	21	0.0900188		DR	Cysteine to alanine ratio	-0.0304748	0.0216074	0.170747
DR	Maltose to sucrose ratio	MR Egger	6.37097	15	0.97282		DR	Cysteinylglycine to glutamate ratio	-0.0164612	0.0211645	0.44463
DR	Maltose to sucrose ratio	Inverse variance weighted	6.93511	16	0.974492		DR	Benzoate to linoleoyl-arachidonoyl-glycerol (18:2 to 20:4) [1] ratio	0.0319485	0.0478305	0.515848
DR	Octadecanedioylcarnitine (C18-DC) levels	MR Egger	29.2651	23	0.171679		DR	Tryptophan betaine levels	-0.0152655	0.0170713	0.37788
DR	Octadecanedioylcarnitine (C18-DC) levels	Inverse variance weighted	35.4251	24	0.0623416		DR	Pimeloylcarnitine/3-methyladipoylcarnitine (C7-DC) levels	-0.0470159	0.016763	0.00905112
DR	Cysteine to alanine ratio	MR Egger	17.9982	25	0.842469		DR	X-22509 levels	-0.0700009	0.0265619	0.0179973
DR	Cysteine to alanine ratio	Inverse variance weighted	19.9874	26	0.792155		DR	Phosphate to tyrosine ratio	0.00492009	0.0183035	0.789919
DR	Cysteinylglycine to glutamate ratio	MR Egger	16.464	23	0.834697		DR	Argininate levels	0.00101469	0.0228486	0.964946
DR	Cysteinylglycine to glutamate ratio	Inverse variance weighted	17.069	24	0.845706		DR	Ximenoylcarnitine (C26:1) levels	-0.0221578	0.0171959	0.207403
DR	Benzoate to linoleoyl-arachidonoyl-glycerol (18:2 to 20:4) [1] ratio	MR Egger	48.3525	13	5.70002e-06		DR	5alpha-pregnan-diol disulfate levels	-0.0113397	0.0381061	0.769429
DR	Benzoate to linoleoyl-arachidonoyl-glycerol (18:2 to 20:4) [1] ratio	Inverse variance weighted	50.012	14	6.07817e-06		DR	Spermidine to histidine ratio	0.00351023	0.0267126	0.897323
DR	Tryptophan betaine levels	MR Egger	40.9369	32	0.133711		DR	Aspartate to mannose ratio	-0.0417609	0.0357517	0.25651
DR	Tryptophan betaine levels	Inverse variance weighted	41.9599	33	0.136349		DR	X-16580 levels	-0.0846827	0.0385051	0.0451631
DR	Pimeloylcarnitine/3-methyladipoylcarnitine (C7-DC) levels	MR Egger	25.3823	28	0.606955		DR	X-14939 levels	0.0359333	0.0332456	0.29579
DR	Pimeloylcarnitine/3-methyladipoylcarnitine (C7-DC) levels	Inverse variance weighted	33.2489	29	0.267813		DR	Paraxanthine to 5-acetylamino-6-formylamino-3-methyluracil ratio	-0.0144422	0.0148556	0.341534
DR	X-22509 levels	MR Egger	16.3955	16	0.425714		DR	N6-acetyllysine levels	-0.0179652	0.0206436	0.397873
DR	X-22509 levels	Inverse variance weighted	23.5125	17	0.133298		DR	X-17346 levels	0.00515994	0.0214626	0.811968
DR	Phosphate to tyrosine ratio	MR Egger	21.8874	30	0.858107		DR	Creatinine levels	0.0160116	0.0256209	0.539441
DR	Phosphate to tyrosine ratio	Inverse variance weighted	21.9597	31	0.884274		DR	2-methoxyresorcinol sulfate levels	-0.0129327	0.0250777	0.611203
DR	Argininate levels	MR Egger	14.7212	24	0.928652		DR	Cys-gly,oxidized levels	-0.00346143	0.0126234	0.786091
DR	Argininate levels	Inverse variance weighted	14.7232	25	0.947616		DR	Taurolithocholate 3-sulfate levels	0.00175756	0.0207505	0.933435
DR	Ximenoylcarnitine (C26:1) levels	MR Egger	17.1382	30	0.97088		DR	S-adenosylhomocysteine (SAH) levels	-0.0335174	0.0190898	0.0937044
DR	Ximenoylcarnitine (C26:1) levels	Inverse variance weighted	18.7986	31	0.958184		DR	Gamma-glutamyl-alpha-lysine levels	-0.0103483	0.0194672	0.599212
DR	5alpha-pregnan-diol disulfate levels	MR Egger	37.1533	18	0.00500481		DR	Serine levels	0.0393729	0.0152862	0.0141329
DR	5alpha-pregnan-diol disulfate levels	Inverse variance weighted	37.336	19	0.00720107		DR	Pipecolate levels	0.00118573	0.0218451	0.957182
DR	Spermidine to histidine ratio	MR Egger	15.2754	14	0.359595		DR	Adenosine 5'-diphosphate (ADP) to phosphate ratio	0.0433246	0.0359287	0.247861
DR	Spermidine to histidine ratio	Inverse variance weighted	15.2942	15	0.430441		DR	Isoursodeoxycholate levels	0.0133599	0.0424984	0.757882
DR	Aspartate to mannose ratio	MR Egger	38.5457	20	0.00758967		DR	Etiocholanolone glucuronide levels	-0.0203726	0.0162372	0.222193
DR	Aspartate to mannose ratio	Inverse variance weighted	41.1753	21	0.00533363		DR	Lactosyl-N-palmitoyl-sphingosine (d18:1/16:0) levels	0.0149378	0.0212366	0.489917
DR	X-16580 levels	MR Egger	9.1789	14	0.819422		DR	1-palmitoyl-2-linoleoyl-GPI (16:0/18:2) levels	0.0313599	0.0250006	0.225754
DR	X-16580 levels	Inverse variance weighted	14.0156	15	0.524344		DR	5alpha-pregnan-3beta,20alpha-diol disulfate levels	0.00210316	0.0182372	0.909013
DR	X-14939 levels	MR Egger	23.6702	16	0.0969584		DR	X-24418 levels	0.00826982	0.0231937	0.724675
DR	X-14939 levels	Inverse variance weighted	25.3985	17	0.086139		DR	Oleate/vaccenate (18:1) levels	-0.0276467	0.0254609	0.291874
DR	Paraxanthine to 5-acetylamino-6-formylamino-3-methyluracil ratio	MR Egger	24.5797	22	0.317592		DR	10-nonadecenoate (19:1n9) levels	-0.00483127	0.0297999	0.873701
DR	Paraxanthine to 5-acetylamino-6-formylamino-3-methyluracil ratio	Inverse variance weighted	25.6356	23	0.318366		DR	3beta-hydroxy-5-cholestenoate levels	-0.01183	0.0197191	0.553556
DR	N6-acetyllysine levels	MR Egger	20.1092	15	0.167784		DR	Docosapentaenoate (n6 DPA; 22:5n6) levels	0.0377404	0.0365315	0.321934
DR	N6-acetyllysine levels	Inverse variance weighted	21.1245	16	0.173775		DR	Gamma-glutamylisoleucine levels	-0.0570535	0.0292517	0.0714368
DR	X-17346 levels	MR Egger	18.0971	25	0.83824		DR	N-acetyl-isoputreanine levels	-0.00409094	0.0152517	0.790422
DR	X-17346 levels	Inverse variance weighted	18.1549	26	0.870064		DR	(2,4 or 2,5)-dimethylphenol sulfate levels	0.0116356	0.0297043	0.699869
DR	Creatinine levels	MR Egger	27.9672	19	0.0840619		DR	X-17367 levels	-0.0165193	0.0222345	0.466595
DR	Creatinine levels	Inverse variance weighted	28.5421	20	0.0971753		DR	N-acetylneuraminate levels	-0.0164127	0.0167133	0.333946
DR	2-methoxyresorcinol sulfate levels	MR Egger	15.641	22	0.833293		DR	X-16124 levels	0.00290832	0.0222674	0.897458
DR	2-methoxyresorcinol sulfate levels	Inverse variance weighted	15.907	23	0.859221		DR	Adenosine 5'-monophosphate (AMP) to isoleucine ratio	-0.0362901	0.0287255	0.221749
DR	Cys-gly,oxidized levels	MR Egger	15.7958	26	0.940991		DR	1-linolenoyl-GPC (18:3) levels	-0.0151901	0.0254776	0.556188
DR	Cys-gly,oxidized levels	Inverse variance weighted	15.871	27	0.955361		DR	X-18901 levels	-0.0113929	0.0164982	0.496755
DR	Taurolithocholate 3-sulfate levels	MR Egger	16.3244	18	0.569918		DR	Glutamate to cysteine ratio	-0.000998245	0.0256325	0.969257
DR	Taurolithocholate 3-sulfate levels	Inverse variance weighted	16.3316	19	0.635053		DR	X-12730 levels	0.00790488	0.022865	0.734693
DR	S-adenosylhomocysteine (SAH) levels	MR Egger	15.1792	21	0.813854		DR	Glucose to fructose ratio	-0.0117339	0.0334116	0.732078
DR	S-adenosylhomocysteine (SAH) levels	Inverse variance weighted	18.2619	22	0.690351		DR	Isobutyrylcarnitine (c4) levels	0.0129603	0.0157666	0.418274
DR	Gamma-glutamyl-alpha-lysine levels	MR Egger	23.8002	28	0.692034		DR	Hydroxyasparagine levels	-0.0173251	0.0272119	0.531933
DR	Gamma-glutamyl-alpha-lysine levels	Inverse variance weighted	24.0828	29	0.724838		DR	X-23593 levels	0.0203341	0.0255843	0.437092
DR	Serine levels	MR Egger	37.8055	37	0.432337		DR	2-aminophenol sulfate levels	0.00514662	0.0202873	0.801733
DR	Serine levels	Inverse variance weighted	44.5842	38	0.214442		DR	Phosphate to N-palmitoyl-sphingosine (d18:1 to 16:0) ratio	0.0260581	0.0247355	0.30356
DR	Pipecolate levels	MR Egger	23.4452	23	0.435041		DR	Glycosyl-N-(2-hydroxynervonoyl)-sphingosine (d18:1/24:1(2OH)) levels	-0.00145527	0.017173	0.9332
DR	Pipecolate levels	Inverse variance weighted	23.4482	24	0.493487		DR	3-hydroxyhexanoate levels	-0.0384131	0.0301668	0.223628
DR	Adenosine 5'-diphosphate (ADP) to phosphate ratio	MR Egger	21.4647	14	0.0903021		DR	Succinimide levels	0.0296744	0.0297644	0.338456
DR	Adenosine 5'-diphosphate (ADP) to phosphate ratio	Inverse variance weighted	23.6941	15	0.0704733		DR	Glycine to serine ratio	-0.00827221	0.0133514	0.541628
DR	Isoursodeoxycholate levels	MR Egger	35.484	14	0.00124594		DR	6-hydroxyindole sulfate levels	-0.0278359	0.0282552	0.341265
DR	Isoursodeoxycholate levels	Inverse variance weighted	35.7345	15	0.00193052		DR	1-stearoyl-2-docosahexaenoyl-gpc (18:0/22:6) levels	0.00316993	0.0168155	0.851704
DR	Etiocholanolone glucuronide levels	MR Egger	11.5771	23	0.976491		DR	Glycocholate levels	-0.0334204	0.0181592	0.0747156
DR	Etiocholanolone glucuronide levels	Inverse variance weighted	13.1513	24	0.963561		DR	21-hydroxypregnenolone disulfate levels	0.0344078	0.021359	0.116442
DR	Lactosyl-N-palmitoyl-sphingosine (d18:1/16:0) levels	MR Egger	21.804	20	0.351242		DR	Glycoursodeoxycholic acid sulfate (1) levels	0.00672766	0.0239412	0.781112
DR	Lactosyl-N-palmitoyl-sphingosine (d18:1/16:0) levels	Inverse variance weighted	22.3434	21	0.37996		DR	Adenosine 5'-diphosphate (ADP) to EDTA ratio	0.0203162	0.0224287	0.374427
DR	1-palmitoyl-2-linoleoyl-GPI (16:0/18:2) levels	MR Egger	21.983	18	0.232739		DR	X-17654 levels	0.0226415	0.0155525	0.156188
DR	1-palmitoyl-2-linoleoyl-GPI (16:0/18:2) levels	Inverse variance weighted	23.9046	19	0.199836		DR	Cholate levels	-0.0392764	0.0389156	0.32622
DR	5alpha-pregnan-3beta,20alpha-diol disulfate levels	MR Egger	29.9753	28	0.3644		DR	Arginine to citrulline ratio	0.00399524	0.0207228	0.848377
DR	5alpha-pregnan-3beta,20alpha-diol disulfate levels	Inverse variance weighted	29.9895	29	0.414527		DR	4-ethylphenylsulfate levels	0.0211772	0.0267859	0.440733
DR	X-24418 levels	MR Egger	31.8017	23	0.104338		DR	Hypotaurine to taurine ratio	0.019136	0.03747	0.614886
DR	X-24418 levels	Inverse variance weighted	31.9775	24	0.127552		DR	Mannose to trans-4-hydroxyproline ratio	0.021426	0.0244126	0.39055
DR	Oleate/vaccenate (18:1) levels	MR Egger	11.0569	18	0.891926		DR	Aspartate to glutamate ratio	0.0373675	0.0231374	0.120557
DR	Oleate/vaccenate (18:1) levels	Inverse variance weighted	12.236	19	0.875292		DR	Adenosine 5'-monophosphate (AMP) to asparagine ratio	0.0159282	0.0258753	0.54479
DR	10-nonadecenoate (19:1n9) levels	MR Egger	4.68931	13	0.981411		DR	Phosphate to glucose ratio	0.00344525	0.0338867	0.920366
DR	10-nonadecenoate (19:1n9) levels	Inverse variance weighted	4.7156	14	0.98939		DR	Phosphate to N-acetylneuraminate ratio	0.0524615	0.0198599	0.0140253
DR	3beta-hydroxy-5-cholestenoate levels	MR Egger	39.901	27	0.0523396		DR	3-hydroxyisobutyrate to adenosine 5'-diphosphate (ADP) ratio	0.00234116	0.019551	0.906011
DR	3beta-hydroxy-5-cholestenoate levels	Inverse variance weighted	40.4329	28	0.0604767		DR	X-18779 levels	0.00799176	0.0242534	0.746326
DR	Docosapentaenoate (n6 DPA; 22:5n6) levels	MR Egger	5.94041	12	0.919056		DR	Sphingadienine levels	-0.0116931	0.0298306	0.70142
DR	Docosapentaenoate (n6 DPA; 22:5n6) levels	Inverse variance weighted	7.00769	13	0.901755		DR	Isovalerate (i5:0) levels	-0.0370524	0.0428812	0.402112
DR	Gamma-glutamylisoleucine levels	MR Egger	16.1967	14	0.30151		DR	Methionine to phosphate ratio	0.0288005	0.0360221	0.442565
DR	Gamma-glutamylisoleucine levels	Inverse variance weighted	20.5978	15	0.15018		DR	tryptophan to tyrosine ratio	0.0268833	0.0254674	0.303738
DR	N-acetyl-isoputreanine levels	MR Egger	19.7829	29	0.899547		DR	Hydroquinone sulfate levels	-0.0197023	0.0254161	0.450275
DR	N-acetyl-isoputreanine levels	Inverse variance weighted	19.8549	30	0.920266		DR	Dibutyl sulfosuccinate levels	-0.0195378	0.020991	0.360221
DR	(2,4 or 2,5)-dimethylphenol sulfate levels	MR Egger	20.0804	18	0.328313		DR	Sulfate of piperine metabolite C16H19NO3 (2) levels	-0.0268253	0.0250028	0.294449
DR	(2,4 or 2,5)-dimethylphenol sulfate levels	Inverse variance weighted	20.2516	19	0.379586		DR	Glucuronate levels	0.0108689	0.029913	0.722663
DR	X-17367 levels	MR Egger	13.0127	19	0.837921		DR	Glycerophosphorylcholine (GPC) levels	-0.0146356	0.0183471	0.431527
DR	X-17367 levels	Inverse variance weighted	13.5647	20	0.851865		DR	Hippurate levels	0.0501659	0.0318428	0.134723
DR	N-acetylneuraminate levels	MR Egger	27.9467	30	0.573262		DR	Mannose to N-acetylglucosamine to N-acetylgalactosamine ratio	-0.00372535	0.0196486	0.851218
DR	N-acetylneuraminate levels	Inverse variance weighted	28.911	31	0.573867		DR	Sphingosine to phosphate ratio	0.0255574	0.037567	0.50824
DR	X-16124 levels	MR Egger	18.6628	19	0.478652		DR	Glyco-beta-muricholate levels	-0.00311207	0.0148242	0.835493
DR	X-16124 levels	Inverse variance weighted	18.6799	20	0.542715		DR	Salicylate levels	0.00628615	0.0224957	0.782928
DR	Adenosine 5'-monophosphate (AMP) to isoleucine ratio	MR Egger	26.9963	19	0.10474		DR	3-Hydroxybutyrate levels	-0.0320661	0.0340355	0.363303
DR	Adenosine 5'-monophosphate (AMP) to isoleucine ratio	Inverse variance weighted	29.264	20	0.0826898		DR	Palmitate (16:0) levels	-0.0216798	0.0265367	0.423116
DR	1-linolenoyl-GPC (18:3) levels	MR Egger	34.8325	26	0.115319		DR	Bilirubin degradation product,C17H20N2O5 (1) levels	-0.00358725	0.0153959	0.817823
DR	1-linolenoyl-GPC (18:3) levels	Inverse variance weighted	35.3087	27	0.131217		DR	3-methyl catechol sulfate (2) levels	0.0219174	0.0206959	0.300586
DR	X-18901 levels	MR Egger	20.382	23	0.61877		DR	N-palmitoyl-sphingadienine (d18:2/16:0) levels	0.0238229	0.0337337	0.490217
DR	X-18901 levels	Inverse variance weighted	20.8589	24	0.647035		DR	Arachidonate (20:4n6) to oleate to vaccenate (18:1) ratio	-0.00454557	0.0197127	0.820385
DR	Glutamate to cysteine ratio	MR Egger	20.4529	24	0.670752		DR	4-methylcatechol sulfate levels	-0.0490591	0.0748294	0.520366
DR	Glutamate to cysteine ratio	Inverse variance weighted	20.4544	25	0.722602		DR	3-methoxycatechol sulfate (1) levels	-0.00759504	0.0284166	0.792137
DR	X-12730 levels	MR Egger	6.68871	14	0.946047		DR	N6,N6-dimethyllysine levels	-0.0258997	0.0180548	0.164332
DR	X-12730 levels	Inverse variance weighted	6.80823	15	0.962754		DR	Hexanoylcarnitine levels (Biocrates platform)	-0.00500293	0.0225759	0.826868
DR	Glucose to fructose ratio	MR Egger	11.4615	11	0.405451		DR	N-palmitoyl-sphinganine (d18:0/16:0) levels	0.0406284	0.0327133	0.229367
DR	Glucose to fructose ratio	Inverse variance weighted	11.59	12	0.479145		DR	Acetoacetate levels	-0.0292995	0.0216687	0.201259
DR	Isobutyrylcarnitine (c4) levels	MR Egger	37.0064	27	0.0949472		DR	Hexadecanedioate (C16-DC) levels	0.0152765	0.0116488	0.205342
DR	Isobutyrylcarnitine (c4) levels	Inverse variance weighted	37.9326	28	0.0996815		DR	Glycochenodeoxycholate levels	-0.0219196	0.019907	0.279329
DR	Hydroxyasparagine levels	MR Egger	14.6256	19	0.746079		DR	4-acetamidobutanoate levels	0.022647	0.0176042	0.21553
DR	Hydroxyasparagine levels	Inverse variance weighted	15.0309	20	0.774635		DR	Citraconate/glutaconate levels	-0.0213776	0.0198176	0.292401
DR	X-23593 levels	MR Egger	25.0977	18	0.12225		DR	Fructose to maltose ratio	-0.0368021	0.023675	0.136571
DR	X-23593 levels	Inverse variance weighted	25.9784	19	0.130791		DR	Glycosyl-N-tricosanoyl-sphingadienine (d18:2/23:0) levels	-0.0174935	0.0227145	0.450214
DR	2-aminophenol sulfate levels	MR Egger	17.52	26	0.892531		DR	Gamma-glutamylhistidine levels	-0.0644698	0.0376187	0.10374
DR	2-aminophenol sulfate levels	Inverse variance weighted	17.5844	27	0.915709		DR	Phosphate to alanine ratio	0.0599121	0.0259972	0.034931
DR	Phosphate to N-palmitoyl-sphingosine (d18:1 to 16:0) ratio	MR Egger	19.2226	22	0.631546		DR	Methionine sulfone levels	-0.00993259	0.0132518	0.458546
DR	Phosphate to N-palmitoyl-sphingosine (d18:1 to 16:0) ratio	Inverse variance weighted	20.3324	23	0.621786		DR	1-oleoyl-GPE (18:1) levels	0.00248032	0.0225131	0.913088
DR	Glycosyl-N-(2-hydroxynervonoyl)-sphingosine (d18:1/24:1(2OH)) levels	MR Egger	21.7106	23	0.537775		DR	Phosphocholine levels	-0.02923	0.0193312	0.140982
DR	Glycosyl-N-(2-hydroxynervonoyl)-sphingosine (d18:1/24:1(2OH)) levels	Inverse variance weighted	21.7178	24	0.596107		DR	X-21383 levels	0.00757013	0.0267284	0.780236
DR	3-hydroxyhexanoate levels	MR Egger	14.8202	14	0.390555		DR	2,2'-Methylenebis(6-tert-butyl-p-cresol) levels	-0.00335095	0.0204577	0.871941
DR	3-hydroxyhexanoate levels	Inverse variance weighted	16.5366	15	0.34731		DR	X-24456 levels	-0.00465811	0.0257978	0.858729
DR	Succinimide levels	MR Egger	5.2713	12	0.948298		DR	X-24243 levels	-0.0202572	0.0241057	0.410179
DR	Succinimide levels	Inverse variance weighted	6.26526	13	0.935964		DR	X-13553 levels	0.00210563	0.0337596	0.950857
DR	Glycine to serine ratio	MR Egger	28.9963	23	0.180434		DR	1-oleoyl-GPC (18:1) levels	0.0231825	0.041011	0.581512
DR	Glycine to serine ratio	Inverse variance weighted	29.4802	24	0.20258		DR	Trans 3,4-methyleneheptanoate levels	-0.0492563	0.0370221	0.208099
DR	6-hydroxyindole sulfate levels	MR Egger	13.2219	14	0.509128		DR	4-hydroxyhippurate levels	-0.011978	0.0355965	0.740872
DR	6-hydroxyindole sulfate levels	Inverse variance weighted	14.1925	15	0.510984		DR	3-phosphoglycerate to phosphate ratio	-0.0229873	0.0214819	0.29673
DR	1-stearoyl-2-docosahexaenoyl-gpc (18:0/22:6) levels	MR Egger	20.6159	31	0.921675		DR	Alpha-ketoglutarate to pyruvate ratio	0.00880971	0.0319785	0.786966
DR	1-stearoyl-2-docosahexaenoyl-gpc (18:0/22:6) levels	Inverse variance weighted	20.6514	32	0.939012		DR	X-12714 levels	0.034137	0.0346709	0.345982
DR	Glycocholate levels	MR Egger	38.5283	33	0.233639		DR	Dihydrocaffeate sulfate (2) levels	-0.00308432	0.0202827	0.880225
DR	Glycocholate levels	Inverse variance weighted	42.4829	34	0.150759		DR	Adenosine 5'-diphosphate (ADP) to citrate ratio	0.050706	0.027447	0.081191
DR	21-hydroxypregnenolone disulfate levels	MR Egger	49.6894	34	0.0402161		DR	N,N,N-trimethyl-5-aminovalerate levels	-0.0046522	0.0209083	0.82538
DR	21-hydroxypregnenolone disulfate levels	Inverse variance weighted	53.482	35	0.0235616		DR	2'-o-methylcytidine levels	-0.0241753	0.0133426	0.0888129
DR	Glycoursodeoxycholic acid sulfate (1) levels	MR Egger	31.4428	24	0.141421		DR	Adenosine 3',5'-cyclic monophosphate (camp) levels	0.0313146	0.0195525	0.121333
DR	Glycoursodeoxycholic acid sulfate (1) levels	Inverse variance weighted	31.5463	25	0.171563		DR	Dopamine 4-sulfate levels	-0.0149066	0.0175242	0.404567
DR	Adenosine 5'-diphosphate (ADP) to EDTA ratio	MR Egger	28.393	23	0.201285		DR	Sphingomyelin (d18:1/20:2,d18:2/20:1,d16:1/22:2) levels	0.0250249	0.0228439	0.284182
DR	Adenosine 5'-diphosphate (ADP) to EDTA ratio	Inverse variance weighted	29.4059	24	0.20523		DR	N-formylmethionine levels	-0.00447434	0.032216	0.891172
DR	X-17654 levels	MR Egger	28.3615	29	0.498651		DR	1-stearoyl-GPG (18:0) levels	0.0154924	0.0216673	0.48212
DR	X-17654 levels	Inverse variance weighted	30.4809	30	0.441234		DR	N-acetylcitrulline levels	-0.01292	0.0182113	0.486236
DR	Cholate levels	MR Egger	23.628	18	0.167595		DR	Serine to alpha-ketobutyrate ratio	0.00459472	0.0282989	0.873186
DR	Cholate levels	Inverse variance weighted	24.9652	19	0.161692		DR	X-21310 levels	0.00804531	0.0288192	0.782985
DR	Arginine to citrulline ratio	MR Egger	25.6388	31	0.738443		DR	Glucose to N-palmitoyl-sphinganine (d18:0 to 16:0) ratio	-0.0298144	0.0348297	0.402135
DR	Arginine to citrulline ratio	Inverse variance weighted	25.676	32	0.777758		DR	Isobutyrylglycine levels	-0.00942017	0.0166865	0.576728
DR	4-ethylphenylsulfate levels	MR Egger	21.1831	16	0.171581		DR	Benzoate levels	0.0514456	0.0351779	0.169313
DR	4-ethylphenylsulfate levels	Inverse variance weighted	22.0106	17	0.184312		DR	2-hydroxyglutarate levels	0.0181211	0.0207267	0.390626
DR	Hypotaurine to taurine ratio	MR Egger	35.9046	21	0.0224108		DR	X-12026 levels	-0.0184491	0.0226976	0.425029
DR	Hypotaurine to taurine ratio	Inverse variance weighted	36.3505	22	0.0278399		DR	1-oleoyl-2-arachidonoyl-GPE (18:1/20:4) levels	-0.00108168	0.0179716	0.952484
DR	Mannose to trans-4-hydroxyproline ratio	MR Egger	23.947	20	0.244714		DR	N-lactoyl phenylalanine levels	-0.0385554	0.0300094	0.218356
DR	Mannose to trans-4-hydroxyproline ratio	Inverse variance weighted	24.8693	21	0.252868		DR	P-cresol glucuronide levels	-0.00361394	0.0210225	0.865155
DR	Aspartate to glutamate ratio	MR Egger	15.4829	22	0.840696		DR	Alpha-ketoglutarate to succinate ratio	-0.053371	0.0293665	0.0891833
DR	Aspartate to glutamate ratio	Inverse variance weighted	18.0912	23	0.752524		DR	3-hydroxypyridine glucuronide levels	-0.0311161	0.0257895	0.240422
DR	Adenosine 5'-monophosphate (AMP) to asparagine ratio	MR Egger	28.7329	21	0.120564		DR	Aspartate to phosphate ratio	0.00937697	0.0337134	0.784469
DR	Adenosine 5'-monophosphate (AMP) to asparagine ratio	Inverse variance weighted	29.2513	22	0.137824		DR	Adenosine 5'-diphosphate (ADP) to fructose ratio	-0.00853639	0.021645	0.696782
DR	Phosphate to glucose ratio	MR Egger	25.326	15	0.0457336		DR	Adenosine 5'-monophosphate (AMP) to cysteine ratio	0.00798056	0.0214655	0.713314
DR	Phosphate to glucose ratio	Inverse variance weighted	25.3434	16	0.0639959		DR	X-11381 levels	-0.00998086	0.0209329	0.637816
DR	Phosphate to N-acetylneuraminate ratio	MR Egger	23.1632	25	0.568034		DR	3-hydroxydodecanedioate levels	0.0347601	0.0241714	0.166683
DR	Phosphate to N-acetylneuraminate ratio	Inverse variance weighted	30.1412	26	0.261804		DR	Arginine levels	0.0349697	0.028692	0.237103
DR	3-hydroxyisobutyrate to adenosine 5'-diphosphate (ADP) ratio	MR Egger	13.4144	18	0.766389		DR	Linolenoylcarnitine (C18:3) levels	-0.00267239	0.0280129	0.924862
DR	3-hydroxyisobutyrate to adenosine 5'-diphosphate (ADP) ratio	Inverse variance weighted	13.4288	19	0.815917		DR	3-carboxy-4-methyl-5-propyl-2-furanpropanoate (cmpf) levels	-0.0304281	0.0360986	0.413445
DR	X-18779 levels	MR Egger	10.9191	15	0.75831		DR	Taurodeoxycholate levels	0.0258819	0.0237788	0.290758
DR	X-18779 levels	Inverse variance weighted	11.0276	16	0.807776		DR	2-hydroxy-4-(methylthio)butanoic acid levels	0.0170322	0.0194868	0.390416
DR	Sphingadienine levels	MR Egger	12.8846	13	0.456765		DR	3-methoxycatechol sulfate (2) levels	-0.00367174	0.0369283	0.921961
DR	Sphingadienine levels	Inverse variance weighted	13.0383	14	0.523514		DR	Adenosine 5'-diphosphate (ADP) to choline ratio	-0.00069205	0.0447727	0.987848
DR	Isovalerate (i5:0) levels	MR Egger	28.2957	14	0.0129953		DR	3-hydroxyisobutyrate to phosphate ratio	0.00528051	0.0240476	0.828219
DR	Isovalerate (i5:0) levels	Inverse variance weighted	29.8047	15	0.0126456		DR	Phenylpyruvate to citrate ratio	-0.0219192	0.0206485	0.297847
DR	Methionine to phosphate ratio	MR Egger	5.02458	10	0.88953		DR	Phosphate to threonine ratio	0.0301101	0.0383369	0.439053
DR	Methionine to phosphate ratio	Inverse variance weighted	5.66382	11	0.894828		DR	Pro-hydroxy-pro levels	0.0133573	0.0207766	0.526383
DR	tryptophan to tyrosine ratio	MR Egger	23.8259	20	0.250079		DR	3-aminoisobutyrate levels	0.00860752	0.01185	0.473862
DR	tryptophan to tyrosine ratio	Inverse variance weighted	25.1534	21	0.240583		DR	1-stearoyl-2-oleoyl-GPS (18:0/18:1) levels	-0.16285	0.0424064	0.00119896
DR	Hydroquinone sulfate levels	MR Egger	11.975	15	0.68092		DR	Bilirubin degradation product,C17H20N2O5 (2) levels	0.00674805	0.0177919	0.708291
DR	Hydroquinone sulfate levels	Inverse variance weighted	12.5759	16	0.703475		DR	2-butenoylglycine levels	-0.01161	0.0302862	0.704581
DR	Dibutyl sulfosuccinate levels	MR Egger	35.7492	27	0.120884		DR	X-12844 levels	0.0168262	0.0202541	0.412268
DR	Dibutyl sulfosuccinate levels	Inverse variance weighted	36.8963	28	0.121165		DR	Glycine to phosphate ratio	-0.0124572	0.0145431	0.401352
DR	Sulfate of piperine metabolite C16H19NO3 (2) levels	MR Egger	15.3072	23	0.883287		DR	Sphingomyelin (d17:1/16:0,d18:1/15:0,d16:1/17:0) levels	5.12127e-05	0.0179415	0.997741
DR	Sulfate of piperine metabolite C16H19NO3 (2) levels	Inverse variance weighted	16.4583	24	0.870829		DR	N-delta-acetylornithine levels	0.0224704	0.0152662	0.155207
DR	Glucuronate levels	MR Egger	18.6048	12	0.0985214		DR	Adenosine 5'-diphosphate (ADP) to glycerol 3-phosphate ratio	0.0217393	0.0231533	0.357962
DR	Glucuronate levels	Inverse variance weighted	18.8095	13	0.129128		DR	1-dihomo-linolenylglycerol (20:3) levels	0.0167827	0.0222595	0.459247
DR	Glycerophosphorylcholine (GPC) levels	MR Egger	29.086	29	0.460593		DR	Adenosine 5'-diphosphate (ADP) to glutamine ratio	0.040657	0.0280152	0.163916
DR	Glycerophosphorylcholine (GPC) levels	Inverse variance weighted	29.7242	30	0.47984		DR	Uridine to pseudouridine ratio	0.00630049	0.0265152	0.814376
DR	Hippurate levels	MR Egger	22.1084	16	0.139725		DR	X-21733 levels	-0.00643252	0.020952	0.761279
DR	Hippurate levels	Inverse variance weighted	25.5379	17	0.0833003		DR	X-12680 levels	0.065213	0.0419634	0.139729
DR	Mannose to N-acetylglucosamine to N-acetylgalactosamine ratio	MR Egger	24.2903	24	0.445099		DR	X-23641 levels	-0.00179648	0.0261755	0.945851
DR	Mannose to N-acetylglucosamine to N-acetylgalactosamine ratio	Inverse variance weighted	24.3267	25	0.500565		DR	Glycosyl ceramide (d18:1/23:1,d17:1/24:1) levels	0.0455502	0.0304696	0.152255
DR	Sphingosine to phosphate ratio	MR Egger	19.1311	13	0.119095		DR	N2-acetyl,N6-methyllysine levels	0.0155229	0.0134214	0.255064
DR	Sphingosine to phosphate ratio	Inverse variance weighted	19.8122	14	0.136174		DR	2,4-di-tert-butylphenol levels	0.0404755	0.0298843	0.195658
DR	Glyco-beta-muricholate levels	MR Egger	26.8396	24	0.311987		DR	Adenosine 5'-diphosphate (ADP) to mannitol to sorbitol ratio	0.0318525	0.0273239	0.259817
DR	Glyco-beta-muricholate levels	Inverse variance weighted	26.8889	25	0.36146		DR	1-linoleoyl-GPI (18:2) levels	-0.0263786	0.0198913	0.200516
DR	Salicylate levels	MR Egger	8.06179	19	0.986038		DR	Urate levels	0.0106125	0.0179832	0.560007
DR	Salicylate levels	Inverse variance weighted	8.13988	20	0.990901		DR	X-16964 levels	0.00619777	0.0225595	0.787841
DR	3-Hydroxybutyrate levels	MR Egger	16.6424	13	0.216169		DR	Kynurenine levels	0.0251291	0.028396	0.384616
DR	3-Hydroxybutyrate levels	Inverse variance weighted	17.7788	14	0.217044		DR	2-furoylcarnitine levels	0.0117387	0.0210198	0.583812
DR	Palmitate (16:0) levels	MR Egger	15.3944	21	0.802656		DR	Spermidine to ergothioneine ratio	-0.0404589	0.0211115	0.0722781
DR	Palmitate (16:0) levels	Inverse variance weighted	16.0618	22	0.812806		DR	1-palmitoyl-GPC (16:0) levels	-0.00121666	0.0204459	0.953086
DR	Bilirubin degradation product,C17H20N2O5 (1) levels	MR Egger	23.5792	23	0.427407		DR	3-ethylcatechol sulfate (2) levels	0.0293108	0.0294997	0.336178
DR	Bilirubin degradation product,C17H20N2O5 (1) levels	Inverse variance weighted	23.6349	24	0.482629		DR	Iminodiacetate (IDA) levels	-0.000499596	0.0248002	0.984193
DR	3-methyl catechol sulfate (2) levels	MR Egger	26.5317	23	0.276414		DR	Isoleucine to phosphate ratio	0.00553404	0.0251732	0.82812
DR	3-methyl catechol sulfate (2) levels	Inverse variance weighted	27.8254	24	0.267472		DR	Linoleoyl-arachidonoyl-glycerol (18:2/20:4) [1] levels	-0.00552993	0.023653	0.817937
DR	N-palmitoyl-sphingadienine (d18:2/16:0) levels	MR Egger	23.7002	16	0.0962589		DR	Octadecenedioylcarnitine (C18:1-DC) levels	0.00593285	0.0180136	0.746442
DR	N-palmitoyl-sphingadienine (d18:2/16:0) levels	Inverse variance weighted	24.439	17	0.10799		DR	N-lactoyl valine levels	-0.0150953	0.0567723	0.795724
DR	Arachidonate (20:4n6) to oleate to vaccenate (18:1) ratio	MR Egger	21.2297	17	0.216183		DR	Stearate (18:0) levels	0.00475558	0.0392785	0.90524
DR	Arachidonate (20:4n6) to oleate to vaccenate (18:1) ratio	Inverse variance weighted	21.2961	18	0.264737		DR	Cytidine levels	-0.00103137	0.0224655	0.963748
DR	4-methylcatechol sulfate levels	MR Egger	210.527	18	7.78576e-35		DR	Indoleacetoylcarnitine levels	0.0445911	0.0158711	0.0087916
DR	4-methylcatechol sulfate levels	Inverse variance weighted	215.554	19	2.68011e-35		DR	Stearoylcarnitine levels	-0.0403179	0.0257589	0.133221
DR	3-methoxycatechol sulfate (1) levels	MR Egger	29.6347	19	0.0566355		DR	X-26054 levels	-0.0289391	0.0130633	0.0357048
DR	3-methoxycatechol sulfate (1) levels	Inverse variance weighted	29.7461	20	0.0740733		DR	Sphingomyelin (d18:1/14:0,d16:1/16:0) levels	0.00825199	0.0168184	0.62795
DR	N6,N6-dimethyllysine levels	MR Egger	23.1362	24	0.511773		DR	Erythritol levels in elite athletes	-0.0128412	0.0175194	0.470677
DR	N6,N6-dimethyllysine levels	Inverse variance weighted	25.1939	25	0.451547		DR	X-17690 levels	-0.00251403	0.0643868	0.969089
DR	Hexanoylcarnitine levels (Biocrates platform)	MR Egger	30.8617	20	0.0570429		DR	Epiandrosterone sulfate levels	0.00761419	0.0123091	0.541788
DR	Hexanoylcarnitine levels (Biocrates platform)	Inverse variance weighted	30.9375	21	0.0747048		DR	X-12216 levels	0.022112	0.0271114	0.424338
DR	N-palmitoyl-sphinganine (d18:0/16:0) levels	MR Egger	23.2514	19	0.226452		DR	Galactonate levels	-0.00122124	0.0320157	0.970111
DR	N-palmitoyl-sphinganine (d18:0/16:0) levels	Inverse variance weighted	25.1389	20	0.196168		DR	Adenosine 5'-diphosphate (ADP) to 5-oxoproline ratio	0.00381386	0.0340797	0.912483
DR	Acetoacetate levels	MR Egger	11.2959	12	0.503743		DR	Bilirubin (Z,Z) to etiocholanolone glucuronide ratio	0.0023832	0.0179603	0.895385
DR	Acetoacetate levels	Inverse variance weighted	13.1243	13	0.43826		DR	1-stearoyl-2-arachidonoyl-GPI (18:0/20:4) levels	0.00423292	0.0314565	0.894372
DR	Hexadecanedioate (C16-DC) levels	MR Egger	16.6181	19	0.61572		DR	X-11843 levels	0.0123409	0.0232723	0.601755
DR	Hexadecanedioate (C16-DC) levels	Inverse variance weighted	18.338	20	0.565155		DR	Arachidonoylcarnitine (C20:4) levels	-0.0129857	0.0112607	0.25585
DR	Glycochenodeoxycholate levels	MR Egger	20.4794	31	0.924967		DR	Adenosine 5'-monophosphate (AMP) to proline ratio	-0.0333744	0.0226512	0.157018
DR	Glycochenodeoxycholate levels	Inverse variance weighted	21.6918	32	0.915387		DR	Succinylcarnitine levels	-0.00836876	0.0189448	0.662067
DR	4-acetamidobutanoate levels	MR Egger	17.1169	17	0.446477		DR	X-18887 levels	0.0112651	0.0275015	0.687877
DR	4-acetamidobutanoate levels	Inverse variance weighted	18.7832	18	0.405288		DR	Threonate levels	0.00681243	0.0261925	0.797326
DR	Citraconate/glutaconate levels	MR Egger	21.0254	22	0.519169		DR	1-(1-enyl-palmitoyl)-2-oleoyl-gpc (p-16:0/18:1) levels	0.0166995	0.016916	0.335338
DR	Citraconate/glutaconate levels	Inverse variance weighted	22.189	23	0.508867		DR	(N(1) + N(8))-acetylspermidine levels	0.0108637	0.0201533	0.593964
DR	Fructose to maltose ratio	MR Egger	19.1473	19	0.447423		DR	Glucuronide of piperine metabolite C17H21NO3 (3) levels	0.0205613	0.028182	0.47964
DR	Fructose to maltose ratio	Inverse variance weighted	21.5824	20	0.363592		DR	Leucine to N-palmitoyl-sphingosine (d18:1 to 16:0) ratio	0.0243519	0.025821	0.355871
DR	Glycosyl-N-tricosanoyl-sphingadienine (d18:2/23:0) levels	MR Egger	9.28485	20	0.979367		DR	1-(1-enyl-palmitoyl)-2-arachidonoyl-gpc (p-16:0/20:4) levels	0.00191509	0.0107201	0.859218
DR	Glycosyl-N-tricosanoyl-sphingadienine (d18:2/23:0) levels	Inverse variance weighted	9.87798	21	0.980453		DR	X-18345 levels	7.49277e-05	0.0190998	0.9969
DR	Gamma-glutamylhistidine levels	MR Egger	42.9993	18	0.000800407		DR	X-24947 levels	0.0204927	0.028312	0.47399
DR	Gamma-glutamylhistidine levels	Inverse variance weighted	50.0154	19	0.00013038		DR	Adenosine 5'-diphosphate (ADP) to gluconate ratio	0.0465453	0.036528	0.218786
DR	Phosphate to alanine ratio	MR Egger	19.6454	16	0.236619		DR	Dihomo-linoleoylcarnitine (C20:2) levels	-0.0151461	0.0342017	0.661404
DR	Phosphate to alanine ratio	Inverse variance weighted	26.1664	17	0.0714817		DR	Histidine to trans-urocanate ratio	-0.000710251	0.0204482	0.972605
DR	Methionine sulfone levels	MR Egger	28.0918	35	0.789906		DR	Kynurenate levels	0.00697791	0.0184083	0.707974
DR	Methionine sulfone levels	Inverse variance weighted	28.6536	36	0.803106		DR	Cortisone levels	-0.00253717	0.0262327	0.924321
DR	1-oleoyl-GPE (18:1) levels	MR Egger	19.9615	27	0.832368		DR	Phosphate levels (UKB data field 30810)	0.0198982	0.0228733	0.394173
DR	1-oleoyl-GPE (18:1) levels	Inverse variance weighted	19.9736	28	0.865424		DR	Spermidine to N-acetylputrescine ratio	-0.00633962	0.0207888	0.763899
DR	Phosphocholine levels	MR Egger	24.1517	30	0.765118		DR	Glucose-to-mannose ratio	0.0291259	0.0210294	0.178789
DR	Phosphocholine levels	Inverse variance weighted	26.438	31	0.700083		DR	4-methylguaiacol sulfate levels	0.0383504	0.118354	0.751992
DR	X-21383 levels	MR Egger	10.9193	18	0.897748		DR	Furaneol sulfate levels	0.024991	0.0324451	0.457372
DR	X-21383 levels	Inverse variance weighted	10.9996	19	0.923853		DR	1-(1-enyl-palmitoyl)-2-palmitoyl-GPC (P-16:0/16:0) levels	0.014106	0.0153362	0.363981
DR	2,2'-Methylenebis(6-tert-butyl-p-cresol) levels	MR Egger	14.5617	16	0.556945		DR	N-acetylkynurenine (2) levels	-0.00738768	0.0212093	0.732139
DR	2,2'-Methylenebis(6-tert-butyl-p-cresol) levels	Inverse variance weighted	14.5885	17	0.625095		DR	Linoleate (18:2n6) levels	-0.021258	0.0269638	0.441324
DR	X-24456 levels	MR Egger	9.36438	18	0.950695		DR	3-methylglutaconate levels	0.00357537	0.015915	0.824647
DR	X-24456 levels	Inverse variance weighted	9.39698	19	0.966289		DR	Cholesterol to taurocholate ratio	0.00904221	0.0237018	0.706493
DR	X-24243 levels	MR Egger	17.3044	21	0.692498		DR	Alpha-ketobutyrate to pyruvate ratio	-0.0276948	0.0414765	0.516947
DR	X-24243 levels	Inverse variance weighted	18.0106	22	0.705362		DR	3,4-dihydroxybutyrate levels	0.106341	0.0949168	0.272804
DR	X-13553 levels	MR Egger	69.3701	21	4.43234e-07		DR	Behenoylcarnitine (C22) levels	0.000457826	0.0212287	0.982972
DR	X-13553 levels	Inverse variance weighted	69.3829	22	8.26868e-07		DR	Propyl 4-hydroxybenzoate sulfate levels	-0.0195437	0.0241043	0.425451
DR	1-oleoyl-GPC (18:1) levels	MR Egger	17.7494	13	0.167268		DR	Phosphoethanolamine to choline ratio	-0.0574405	0.0250226	0.0316047
DR	1-oleoyl-GPC (18:1) levels	Inverse variance weighted	18.1857	14	0.198454		DR	X-11849 levels	0.0520403	0.0205275	0.0168917
DR	Trans 3,4-methyleneheptanoate levels	MR Egger	18.3668	12	0.104999		DR	Pantothenate levels	-0.02139	0.0261803	0.422297
DR	Trans 3,4-methyleneheptanoate levels	Inverse variance weighted	21.0761	13	0.0714377		DR	Ornithine to glutamate ratio	0.0112475	0.033656	0.742863
DR	4-hydroxyhippurate levels	MR Egger	17.8658	16	0.331813		DR	1-oleoyl-2-docosahexaenoyl-GPC (18:1/22:6) levels	-0.00355491	0.0238192	0.88243
DR	4-hydroxyhippurate levels	Inverse variance weighted	17.9922	17	0.389331		DR	X-24588 levels	0.0226175	0.0173761	0.20233
DR	3-phosphoglycerate to phosphate ratio	MR Egger	19.1359	21	0.576421		DR	3b-hydroxy-5-cholenoic acid levels	0.0192582	0.0197077	0.33684
DR	3-phosphoglycerate to phosphate ratio	Inverse variance weighted	20.281	22	0.565468		DR	Palmitoylcholine levels	-0.0452708	0.0247428	0.0822497
DR	Alpha-ketoglutarate to pyruvate ratio	MR Egger	22.185	14	0.0748912		DR	3-bromo-5-chloro-2,6-dihydroxybenzoic acid levels	-0.0143236	0.0205053	0.491559
DR	Alpha-ketoglutarate to pyruvate ratio	Inverse variance weighted	22.3053	15	0.100045		DR	2,3-dihydroxy-2-methylbutyrate levels	0.00569552	0.0354089	0.875128
DR	X-12714 levels	MR Egger	9.20161	11	0.603289		DR	Androstenediol (3beta,17beta) disulfate (2) levels	0.00148949	0.0233186	0.949455
DR	X-12714 levels	Inverse variance weighted	10.171	12	0.600958		DR	X-21807 levels	-0.0089546	0.0326507	0.788199
DR	Dihydrocaffeate sulfate (2) levels	MR Egger	32.7606	28	0.244673		DR	2'-o-methyluridine levels	0.00370046	0.0180686	0.840481
DR	Dihydrocaffeate sulfate (2) levels	Inverse variance weighted	32.7876	29	0.286387		DR	Paraxanthine to linoleate (18:2n6) ratio	-0.0367013	0.035987	0.323968
DR	Adenosine 5'-diphosphate (ADP) to citrate ratio	MR Egger	16.8529	18	0.533241		DR	Picolinoylglycine levels	0.00341054	0.0242676	0.889573
DR	Adenosine 5'-diphosphate (ADP) to citrate ratio	Inverse variance weighted	20.2658	19	0.378745		DR	Catechol sulfate levels	0.00762769	0.0242725	0.756045
DR	N,N,N-trimethyl-5-aminovalerate levels	MR Egger	29.3793	31	0.549487		DR	Sphingomyelin (d18:2/24:1,d18:1/24:2) levels	-0.0361757	0.0485664	0.462146
DR	N,N,N-trimethyl-5-aminovalerate levels	Inverse variance weighted	29.4288	32	0.597319		DR	Plasma free proline levels	0.00183219	0.0180302	0.919736
DR	2'-o-methylcytidine levels	MR Egger	14.7407	16	0.543705		DR	Alpha-ketoglutarate to kynurenine ratio	-0.0204784	0.0230741	0.384859
DR	2'-o-methylcytidine levels	Inverse variance weighted	18.0237	17	0.387349		DR	5-dodecenoylcarnitine (C12:1) levels	-0.00565472	0.0273144	0.838085
DR	Adenosine 3',5'-cyclic monophosphate (camp) levels	MR Egger	17.0501	26	0.907562		DR	1-(1-enyl-palmitoyl)-GPE (p-16:0) levels	0.0321035	0.0293717	0.28738
DR	Adenosine 3',5'-cyclic monophosphate (camp) levels	Inverse variance weighted	19.6151	27	0.846514		DR	Theobromine levels	-0.0295794	0.0244939	0.238959
DR	Dopamine 4-sulfate levels	MR Egger	21.4464	21	0.431986		DR	3-ethylcatechol sulfate (1) levels	0.0546874	0.0330516	0.118772
DR	Dopamine 4-sulfate levels	Inverse variance weighted	22.1854	22	0.44887		DR	Arachidonoylcholine levels	-0.00433631	0.0225615	0.849863
DR	Sphingomyelin (d18:1/20:2,d18:2/20:1,d16:1/22:2) levels	MR Egger	29.7382	24	0.19358		DR	Hypotaurine to cysteine ratio	-0.00946605	0.0416325	0.821628
DR	Sphingomyelin (d18:1/20:2,d18:2/20:1,d16:1/22:2) levels	Inverse variance weighted	31.2252	25	0.18167		DR	Umbelliferone sulfate levels	0.00495568	0.0236252	0.836346
DR	N-formylmethionine levels	MR Egger	24.2354	17	0.11318		DR	X-22520 levels	0.00682728	0.0330677	0.839033
DR	N-formylmethionine levels	Inverse variance weighted	24.2629	18	0.146603		DR	Pristanate levels	-0.0594348	0.0209899	0.0163257
DR	1-stearoyl-GPG (18:0) levels	MR Egger	25.5485	22	0.271572		DR	X-17328 levels	-0.0251268	0.031703	0.438951
DR	1-stearoyl-GPG (18:0) levels	Inverse variance weighted	26.1422	23	0.2942		DR	Glycine conjugate of C10H14O2 (1) levels	0.000174191	0.0189976	0.992767
DR	N-acetylcitrulline levels	MR Egger	27.4907	20	0.122014		DR	Inosine 5'-monophosphate (IMP) to urate ratio	-0.0345423	0.0417246	0.419218
DR	N-acetylcitrulline levels	Inverse variance weighted	28.1825	21	0.13505		DR	Pyridoxal levels	0.00121473	0.0207891	0.953806
DR	Serine to alpha-ketobutyrate ratio	MR Egger	20.6357	15	0.148879		DR	Beta-hydroxyisovalerate levels	0.0126968	0.0206574	0.544577
DR	Serine to alpha-ketobutyrate ratio	Inverse variance weighted	20.672	16	0.191468		DR	2,3-dihydroxyisovalerate levels	0.0159774	0.0210167	0.455988
DR	X-21310 levels	MR Egger	28.4336	20	0.0995251		DR	Dopamine 3-o-sulfate levels	-0.038013	0.0414916	0.371065
DR	X-21310 levels	Inverse variance weighted	28.5444	21	0.125375		DR	Alpha-ketobutyrate to 3-methyl-2-oxobutyrate ratio	0.0259843	0.0315968	0.421067
DR	Glucose to N-palmitoyl-sphinganine (d18:0 to 16:0) ratio	MR Egger	19.6	20	0.483188		DR	1-linoleoyl-GPE (18:2) levels	0.00161256	0.015054	0.915459
DR	Glucose to N-palmitoyl-sphinganine (d18:0 to 16:0) ratio	Inverse variance weighted	20.3327	21	0.500281		DR	10-undecenoate (11:1n1) levels	-0.00781834	0.0196203	0.696285
DR	Isobutyrylglycine levels	MR Egger	19.6233	29	0.904252		DR	Margarate (17:0) levels	0.00212326	0.0223603	0.925209
DR	Isobutyrylglycine levels	Inverse variance weighted	19.942	30	0.918044		DR	Octadecanedioate levels	-0.0297133	0.0239422	0.226584
DR	Benzoate levels	MR Egger	10.3622	12	0.584218		DR	Alpha-ketoglutarate levels	0.0333367	0.022929	0.159481
DR	Benzoate levels	Inverse variance weighted	12.5009	13	0.487057		DR	Eicosenedioate (C20:1-DC) levels	0.00819388	0.0306643	0.79252
DR	2-hydroxyglutarate levels	MR Egger	21.9317	24	0.583345		DR	Alpha-ketobutyrate levels	-0.0406659	0.0297341	0.192976
DR	2-hydroxyglutarate levels	Inverse variance weighted	22.6961	25	0.595306		DR	Nisinate (24:6n3) levels	-0.0348223	0.0245387	0.175063
DR	X-12026 levels	MR Egger	29.2791	22	0.137063		DR	Carnitine C18:2 levels	-0.0839923	0.0518868	0.117567
DR	X-12026 levels	Inverse variance weighted	30.1584	23	0.144908		DR	X-25265 levels	-0.0076519	0.0184351	0.681935
DR	1-oleoyl-2-arachidonoyl-GPE (18:1/20:4) levels	MR Egger	36.5853	25	0.0631761		DR	1-oleoylglycerol (18:1) levels	-0.0653955	0.0298732	0.0381406
DR	1-oleoyl-2-arachidonoyl-GPE (18:1/20:4) levels	Inverse variance weighted	36.5906	26	0.0813302		DR	X-17357 levels	-0.0143956	0.0216536	0.51161
DR	N-lactoyl phenylalanine levels	MR Egger	15.2657	15	0.432452		DR	Alpha-ketoglutarate to alpha-ketobutyrate ratio	0.00166916	0.0260873	0.949689
DR	N-lactoyl phenylalanine levels	Inverse variance weighted	16.9456	16	0.389124		DR	Glucose to N-stearoyl-sphingosine (d18:1 to 18:0) ratio	0.0202039	0.0516771	0.702157
DR	P-cresol glucuronide levels	MR Egger	20.1249	21	0.513364		DR	Phytanate levels	0.0139794	0.0267295	0.607024
DR	P-cresol glucuronide levels	Inverse variance weighted	20.1544	22	0.573381		DR	1-arachidonoyl-gpc (20:4n6) levels	0.000707271	0.0124205	0.955009
DR	Alpha-ketoglutarate to succinate ratio	MR Egger	12.0251	15	0.677131		DR	Butyrate/isobutyrate (4:0) levels	-0.0145143	0.0297916	0.632001
DR	Alpha-ketoglutarate to succinate ratio	Inverse variance weighted	15.328	16	0.500756		DR	X-21258 levels	0.00152473	0.0194334	0.938172
DR	3-hydroxypyridine glucuronide levels	MR Egger	20.696	22	0.539585		DR	4-allylphenol sulfate levels	-0.0144507	0.0299063	0.63512
DR	3-hydroxypyridine glucuronide levels	Inverse variance weighted	22.1518	23	0.511105		DR	9-hydroxystearate levels	0.027976	0.029181	0.347676
DR	Aspartate to phosphate ratio	MR Egger	28.7126	16	0.0259474		DR	Phosphate to linoleoyl-arachidonoyl-glycerol (18:2 to 20:4) [2] ratio	0.000354667	0.0183702	0.984738
DR	Aspartate to phosphate ratio	Inverse variance weighted	28.8515	17	0.0359206		DR	Pyrraline levels	0.00623645	0.0384448	0.872847
DR	Adenosine 5'-diphosphate (ADP) to fructose ratio	MR Egger	24.0473	24	0.458898		DR	1,2-dilinoleoyl-GPE (18:2/18:2) levels	-0.00589925	0.0205836	0.776781
DR	Adenosine 5'-diphosphate (ADP) to fructose ratio	Inverse variance weighted	24.2031	25	0.507665		DR	Vanillic acid glycine levels	0.00347389	0.0284356	0.903928
DR	Adenosine 5'-monophosphate (AMP) to cysteine ratio	MR Egger	26.4733	24	0.329595		DR	Hexanoylglutamine levels	0.0204247	0.0554146	0.715812
DR	Adenosine 5'-monophosphate (AMP) to cysteine ratio	Inverse variance weighted	26.6258	25	0.374835		DR	Taurochenodeoxycholic acid 3-sulfate levels	0.0241062	0.0189073	0.211225
DR	X-11381 levels	MR Egger	28.5073	24	0.239227		DR	Pregnenediol disulfate (C21H34O8S2) levels	-0.00853194	0.0147377	0.566459
DR	X-11381 levels	Inverse variance weighted	28.7773	25	0.273332		DR	1-palmitoleoylglycerol (16:1) levels	-0.0101757	0.0156525	0.520267
DR	3-hydroxydodecanedioate levels	MR Egger	15.0296	19	0.720713		DR	Gamma-glutamylglycine levels	0.00828917	0.0156202	0.600736
DR	3-hydroxydodecanedioate levels	Inverse variance weighted	17.0977	20	0.646624		DR	5,6-dihydrouridine levels	-0.0146857	0.0237841	0.541047
DR	Arginine levels	MR Egger	12.2217	20	0.908234		DR	Hydroxy-cmpf levels	-0.030569	0.0401248	0.457234
DR	Arginine levels	Inverse variance weighted	13.7072	21	0.881846		DR	Alpha-ketobutyrate to 4-methyl-2-oxopentanoate ratio	0.0172073	0.0448369	0.708459
DR	Linolenoylcarnitine (C18:3) levels	MR Egger	30.5338	22	0.106057		DR	Adenosine 5'-monophosphate (AMP) to citrate ratio	0.0128897	0.024977	0.611202
DR	Linolenoylcarnitine (C18:3) levels	Inverse variance weighted	30.5464	23	0.13435		DR	N-acetylglutamate levels	-0.0257109	0.0303454	0.407967
DR	3-carboxy-4-methyl-5-propyl-2-furanpropanoate (cmpf) levels	MR Egger	22.0315	14	0.0779696		DR	EDTA levels	-0.0140692	0.0303912	0.651064
DR	3-carboxy-4-methyl-5-propyl-2-furanpropanoate (cmpf) levels	Inverse variance weighted	23.1496	15	0.0810148		DR	Arachidonate (20:4n6) to paraxanthine ratio	0.0542505	0.0297334	0.0856926
DR	Taurodeoxycholate levels	MR Egger	13.1086	18	0.785084		DR	X-12812 levels	-0.00214819	0.0283426	0.940468
DR	Taurodeoxycholate levels	Inverse variance weighted	14.2933	19	0.766334		DR	X-12544 levels	0.0169313	0.0261743	0.526355
DR	2-hydroxy-4-(methylthio)butanoic acid levels	MR Egger	15.6012	25	0.926188		DR	3-(3-hydroxyphenyl)propionate levels	0.00783286	0.0255074	0.763003
DR	2-hydroxy-4-(methylthio)butanoic acid levels	Inverse variance weighted	16.3652	26	0.927012		DR	Thymol sulfate levels	0.060554	0.0346713	0.097764
DR	3-methoxycatechol sulfate (2) levels	MR Egger	33.8815	17	0.00869675		DR	4-hydroxyphenylacetoylcarnitine levels	-0.03695	0.0403028	0.36767
DR	3-methoxycatechol sulfate (2) levels	Inverse variance weighted	33.9012	18	0.012954		DR	1-methylxanthine levels	0.0208372	0.0153774	0.18752
DR	Adenosine 5'-diphosphate (ADP) to choline ratio	MR Egger	34.5545	17	0.0071148		DR	X-25433 levels	-0.021213	0.016285	0.204582
DR	Adenosine 5'-diphosphate (ADP) to choline ratio	Inverse variance weighted	34.5549	18	0.0107478		DR	X-12007 levels	-0.0513715	0.0504611	0.332656
DR	3-hydroxyisobutyrate to phosphate ratio	MR Egger	28.8619	22	0.148845		DR	Retinol (Vitamin A) levels	-0.0155924	0.0183753	0.404185
DR	3-hydroxyisobutyrate to phosphate ratio	Inverse variance weighted	28.9252	23	0.182803		DR	Sarcosine levels	-0.0195845	0.0364017	0.597974
DR	Phenylpyruvate to citrate ratio	MR Egger	17.0209	27	0.930605		DR	Propionylcarnitine (c3) levels	-0.000932298	0.0175864	0.958248
DR	Phenylpyruvate to citrate ratio	Inverse variance weighted	18.1478	28	0.922366		DR	X-21742 levels	-0.0625956	0.0258431	0.0285605
DR	Phosphate to threonine ratio	MR Egger	72.6431	27	4.67084e-06		DR	1-palmitoyl-2-docosahexaenoyl-GPE (16:0/22:6) levels	-0.0117162	0.0176098	0.514773
DR	Phosphate to threonine ratio	Inverse variance weighted	74.3027	28	4.5626e-06		DR	1-palmitoyl-2-linoleoyl-GPE (16:0/18:2) levels	-0.00441484	0.0162853	0.788965
DR	Pro-hydroxy-pro levels	MR Egger	39.0016	24	0.0272983		DR	Alpha-ketobutyrate to 3-methyl-2-oxovalerate ratio	0.0294848	0.0332471	0.391278
DR	Pro-hydroxy-pro levels	Inverse variance weighted	39.6733	25	0.0314974		DR	1-linoleoyl-2-arachidonoyl-GPC (18:2/20:4n6) levels	0.000290906	0.0176349	0.98697
DR	3-aminoisobutyrate levels	MR Egger	35.0378	27	0.137911		DR	Tetrahydrocortisol glucuronide levels	0.00703862	0.019285	0.718462
DR	3-aminoisobutyrate levels	Inverse variance weighted	35.7225	28	0.149802		DR	Myristoleate (14:1n5) levels	0.00894773	0.0260109	0.734624
DR	1-stearoyl-2-oleoyl-GPS (18:0/18:1) levels	MR Egger	30.1966	18	0.0355783		DR	N-acetylasparagine levels	0.0285037	0.0144861	0.06184
DR	1-stearoyl-2-oleoyl-GPS (18:0/18:1) levels	Inverse variance weighted	54.9365	19	2.37698e-05		DR	Palmitoyl dihydrosphingomyelin (d18:0/16:0) levels	0.0196503	0.0186449	0.300064
DR	Bilirubin degradation product,C17H20N2O5 (2) levels	MR Egger	21.6732	21	0.418547		DR	2,3-dihydroxy-5-methylthio-4-pentenoate (dmtpa) levels	-0.0146815	0.0196992	0.462786
DR	Bilirubin degradation product,C17H20N2O5 (2) levels	Inverse variance weighted	21.8217	22	0.470576		DR	X-12306 levels	-0.00860963	0.0216347	0.693792
DR	2-butenoylglycine levels	MR Egger	39.3797	26	0.0448292		DR	Caffeine levels	0.0154429	0.0288533	0.598397
DR	2-butenoylglycine levels	Inverse variance weighted	39.6023	27	0.0557932		DR	X-12830 levels	-0.00970563	0.0219955	0.663335
DR	X-12844 levels	MR Egger	36.0775	32	0.283619		DR	Dihomo-linolenate (20:3n3 or n6) levels	0.0190585	0.0255616	0.463155
DR	X-12844 levels	Inverse variance weighted	36.8556	33	0.295053		DR	1-oleoyl-2-linoleoyl-GPE (18:1/18:2) levels	-0.00543115	0.0127325	0.67265
DR	Glycine to phosphate ratio	MR Egger	31.8965	21	0.0599784		DR	Quinolinate levels	-0.00527486	0.026707	0.845643
DR	Glycine to phosphate ratio	Inverse variance weighted	33.0109	22	0.0617211		DR	X-19438 levels	-0.00265387	0.0231052	0.909701
DR	Sphingomyelin (d17:1/16:0,d18:1/15:0,d16:1/17:0) levels	MR Egger	39.597	31	0.138384		DR	Theophylline levels	0.0595531	0.0247335	0.0248753
DR	Sphingomyelin (d17:1/16:0,d18:1/15:0,d16:1/17:0) levels	Inverse variance weighted	39.597	32	0.167185		DR	X-13507 levels	-0.00814814	0.0254208	0.75366
DR	N-delta-acetylornithine levels	MR Egger	14.2755	22	0.891413		DR	Carnitine to propionylcarnitine (C3) ratio	0.00301236	0.0206226	0.885195
DR	N-delta-acetylornithine levels	Inverse variance weighted	16.442	23	0.835704		DR	N-acetyl leucine levels	-0.0425441	0.0411706	0.318956
DR	Adenosine 5'-diphosphate (ADP) to glycerol 3-phosphate ratio	MR Egger	24.8009	22	0.306689		DR	Pregnenolone sulfate levels	-0.0148862	0.0192953	0.446253
DR	Adenosine 5'-diphosphate (ADP) to glycerol 3-phosphate ratio	Inverse variance weighted	25.7948	23	0.31065		DR	Deoxycholic acid glucuronide levels	0.0156765	0.0178805	0.387835
DR	1-dihomo-linolenylglycerol (20:3) levels	MR Egger	15.655	21	0.788714		DR	Hexanoylglycine levels	0.00295605	0.0380248	0.938892
DR	1-dihomo-linolenylglycerol (20:3) levels	Inverse variance weighted	16.2234	22	0.804645		DR	3-hydroxyisobutyrate levels	-0.0188535	0.0413676	0.654691
DR	Adenosine 5'-diphosphate (ADP) to glutamine ratio	MR Egger	21.8257	18	0.239816		DR	X-24328 levels	0.00693479	0.0175727	0.695378
DR	Adenosine 5'-diphosphate (ADP) to glutamine ratio	Inverse variance weighted	24.3795	19	0.181997		DR	Adenosine 5'-diphosphate (ADP) to phosphoethanolamine ratio	0.00700747	0.0307469	0.822152
DR	Uridine to pseudouridine ratio	MR Egger	17.291	22	0.747102		DR	Histidine to phosphate ratio	0.00244727	0.0159312	0.879147
DR	Uridine to pseudouridine ratio	Inverse variance weighted	17.3474	23	0.791861		DR	X-24295 levels	-0.0597064	0.0270946	0.0408122
DR	X-21733 levels	MR Egger	30.5004	26	0.247401		DR	1-(1-enyl-oleoyl)-GPE (p-18:1) levels	0.0221336	0.0260871	0.410461
DR	X-21733 levels	Inverse variance weighted	30.611	27	0.287411		DR	Adenosine 5'-monophosphate (AMP) to valine ratio	0.0106057	0.0317875	0.742729
DR	X-12680 levels	MR Egger	26.8937	16	0.0426797		DR	X-18921 levels	0.0394778	0.0293048	0.197934
DR	X-12680 levels	Inverse variance weighted	30.9531	17	0.0202363		DR	Eicosanedioate (C20-DC) levels	-0.0107848	0.0311377	0.735608
DR	X-23641 levels	MR Egger	30.8457	24	0.158283		DR	Spermidine to ornithine ratio	0.0273329	0.0220721	0.239267
DR	X-23641 levels	Inverse variance weighted	30.8517	25	0.193976		DR	Bilirubin (z,z) levels	0.00342528	0.013137	0.796205
DR	Glycosyl ceramide (d18:1/23:1,d17:1/24:1) levels	MR Egger	23.8577	18	0.159746		DR	Ornithine levels	-0.00757553	0.0190228	0.694677
DR	Glycosyl ceramide (d18:1/23:1,d17:1/24:1) levels	Inverse variance weighted	26.8198	19	0.108921		DR	Alpha-ketoglutarate to aspartate ratio	-0.00775564	0.023294	0.742476
DR	N2-acetyl,N6-methyllysine levels	MR Egger	32.7668	36	0.623168		DR	N-acetylarginine levels	0.00285085	0.0124069	0.819726
DR	N2-acetyl,N6-methyllysine levels	Inverse variance weighted	34.1045	37	0.605532		DR	3-hydroxy-2-methylpyridine sulfate levels	0.0206676	0.0324982	0.532805
DR	2,4-di-tert-butylphenol levels	MR Egger	22.2068	15	0.102494		DR	X-24585 levels	-0.00179134	0.0343749	0.959297
DR	2,4-di-tert-butylphenol levels	Inverse variance weighted	24.9226	16	0.0712014		DR	Phenylalanine levels	0.0152485	0.0250867	0.55239
DR	Adenosine 5'-diphosphate (ADP) to mannitol to sorbitol ratio	MR Egger	12.9616	17	0.738754		DR	Octadecadienedioate (C18:2-DC) levels	0.00125108	0.0145105	0.931906
DR	Adenosine 5'-diphosphate (ADP) to mannitol to sorbitol ratio	Inverse variance weighted	14.3205	18	0.70797		DR	X-24306 levels	-0.0110961	0.0248137	0.660393
DR	1-linoleoyl-GPI (18:2) levels	MR Egger	15.4557	19	0.693229		DR	C-glycosyltryptophan levels	-0.00699303	0.0206963	0.737882
DR	1-linoleoyl-GPI (18:2) levels	Inverse variance weighted	17.2143	20	0.639016		DR	Nicotinamide levels	0.0438313	0.0333631	0.203097
DR	Urate levels	MR Egger	28.4525	27	0.387935		DR	Trans-urocanate levels	0.0128447	0.020042	0.530141
DR	Urate levels	Inverse variance weighted	28.8195	28	0.421725		DR	Glycerol to sulfate ratio	-0.00982144	0.0230999	0.67525
DR	X-16964 levels	MR Egger	16.0361	13	0.247185		DR	X-15461 levels	0.0173537	0.0183411	0.353902
DR	X-16964 levels	Inverse variance weighted	16.1292	14	0.305547		DR	3-hydroxydecanoate levels	0.0165138	0.0214691	0.45798
DR	Kynurenine levels	MR Egger	37.2328	25	0.0548644		DR	X-26111 levels	0.00137662	0.0189831	0.942989
DR	Kynurenine levels	Inverse variance weighted	38.3992	26	0.0555808		DR	X-12411 levels	-0.0132061	0.0176916	0.468673
DR	2-furoylcarnitine levels	MR Egger	11.0211	17	0.855464		DR	Cortolone glucuronide (1) levels	0.00602873	0.0426299	0.888953
DR	2-furoylcarnitine levels	Inverse variance weighted	11.333	18	0.879695		DR	2-hydroxyarachidate levels	-0.0161885	0.0237828	0.50351
DR	Spermidine to ergothioneine ratio	MR Egger	19.0558	17	0.325336		DR	Glycine to pyridoxal ratio	0.00758716	0.0244604	0.761744
DR	Spermidine to ergothioneine ratio	Inverse variance weighted	23.1727	18	0.184039		DR	Xanthurenate levels	0.00689879	0.0393138	0.862383
DR	1-palmitoyl-GPC (16:0) levels	MR Egger	15.9921	22	0.816276		DR	N-carbamoylalanine levels	0.0198205	0.0308714	0.528521
DR	1-palmitoyl-GPC (16:0) levels	Inverse variance weighted	15.9957	23	0.855454		DR	Xylose levels	-0.0116243	0.0236403	0.627791
DR	3-ethylcatechol sulfate (2) levels	MR Egger	12.9581	15	0.605535		DR	N-stearoyl-sphingadienine (d18:2/18:0) levels	-0.02405	0.0349623	0.500804
DR	3-ethylcatechol sulfate (2) levels	Inverse variance weighted	13.9453	16	0.602787		DR	Caffeine to theophylline ratio	0.000409456	0.0226378	0.985719
DR	Iminodiacetate (IDA) levels	MR Egger	8.75528	15	0.889961		DR	Arginine to phosphate ratio	0.0242013	0.0213965	0.272092
DR	Iminodiacetate (IDA) levels	Inverse variance weighted	8.75569	16	0.923132		DR	Caffeine to theobromine ratio	-0.0321789	0.0274469	0.256317
DR	Isoleucine to phosphate ratio	MR Egger	19.5739	21	0.548378		DR	1-stearoyl-2-linoleoyl-GPE (18:0/18:2) levels	-0.0162417	0.0208778	0.443367
DR	Isoleucine to phosphate ratio	Inverse variance weighted	19.6222	22	0.606659		DR	Sphingosine 1-phosphate levels	-0.00101053	0.0310514	0.974498
DR	Linoleoyl-arachidonoyl-glycerol (18:2/20:4) [1] levels	MR Egger	32.5747	17	0.0127544		DR	Acetylcarnitine levels (Biocrates platform)	0.0212129	0.0296756	0.483885
DR	Linoleoyl-arachidonoyl-glycerol (18:2/20:4) [1] levels	Inverse variance weighted	32.6794	18	0.0182441		DR	Linoleoyl-arachidonoyl-glycerol (18:2/20:4) [2] levels	0.00350829	0.0174065	0.841544
DR	Octadecenedioylcarnitine (C18:1-DC) levels	MR Egger	9.72653	15	0.83658		DR	Ribitol levels	-0.0168977	0.0121893	0.174959
DR	Octadecenedioylcarnitine (C18:1-DC) levels	Inverse variance weighted	9.835	16	0.875102		DR	Adenosine 5'-monophosphate (AMP) to tryptophan ratio	-0.050099	0.0259221	0.0656816
DR	N-lactoyl valine levels	MR Egger	15.0293	10	0.130996		DR	5-oxoproline to citrate ratio	-0.0198109	0.0186556	0.304035
DR	N-lactoyl valine levels	Inverse variance weighted	15.1356	11	0.176373		DR	Homoarginine levels	0.00267637	0.0188613	0.88811
DR	Stearate (18:0) levels	MR Egger	18.9801	15	0.214638		DR	3-phenylpropionate hydrocinnamate levels	0.00560175	0.0233379	0.812636
DR	Stearate (18:0) levels	Inverse variance weighted	18.9986	16	0.268735		DR	1,3-dimethylurate levels	0.0107802	0.0247059	0.666336
DR	Cytidine levels	MR Egger	30.1288	25	0.219503		DR	1-stearoyl-2-arachidonoyl-gpc (18:0/20:4) levels	-0.000933304	0.0118443	0.937717
DR	Cytidine levels	Inverse variance weighted	30.1313	26	0.262206		DR	Campesterol levels	-0.0164499	0.0207559	0.438366
DR	Indoleacetoylcarnitine levels	MR Egger	14.064	29	0.991049		DR	1-(1-enyl-stearoyl)-2-linoleoyl-GPE (p-18:0/18:2) levels	0.0141558	0.0322768	0.666189
DR	Indoleacetoylcarnitine levels	Inverse variance weighted	21.9577	30	0.855579		DR	Phosphate to citrate ratio	-0.0324406	0.022225	0.154449
DR	Stearoylcarnitine levels	MR Egger	23.3465	20	0.272103		DR	Phenol glucuronide levels	-0.00686284	0.025424	0.789976
DR	Stearoylcarnitine levels	Inverse variance weighted	26.2063	21	0.198693		DR	Threonine to alpha-ketobutyrate ratio	0.00526302	0.0255858	0.839213
DR	X-26054 levels	MR Egger	25.2012	26	0.507609		DR	X-16397 levels	0.0152888	0.0350456	0.669304
DR	X-26054 levels	Inverse variance weighted	30.1088	27	0.309288		DR	3-(3-amino-3-carboxypropyl)uridine levels	0.0173183	0.0322325	0.599503
DR	Sphingomyelin (d18:1/14:0,d16:1/16:0) levels	MR Egger	21.5327	25	0.662562		DR	Carboxyethyl-gaba levels	0.0247647	0.0310314	0.436526
DR	Sphingomyelin (d18:1/14:0,d16:1/16:0) levels	Inverse variance weighted	21.7735	26	0.701026		DR	2-hydroxy-3-methylvalerate levels	-0.0131061	0.0223855	0.563477
DR	Erythritol levels in elite athletes	MR Egger	23.2002	24	0.508009		DR	2-methoxyhydroquinone sulfate (1) levels	0.106686	0.0708722	0.151726
DR	Erythritol levels in elite athletes	Inverse variance weighted	23.7374	25	0.534585		DR	1-palmitoyl-GPE (16:0) levels	-0.0609515	0.0347359	0.0963156
DR	X-17690 levels	MR Egger	420.9	33	8.49858e-69		DR	Sulfate of piperine metabolite C16H19NO3 (3) levels	-0.00977782	0.0250196	0.699537
DR	X-17690 levels	Inverse variance weighted	420.92	34	3.03861e-68		DR	X-12851 levels	0.0242709	0.0321898	0.45964
DR	Epiandrosterone sulfate levels	MR Egger	33.3123	25	0.123444		DR	Maltotriose levels	0.00611347	0.019532	0.75723
DR	Epiandrosterone sulfate levels	Inverse variance weighted	33.8222	26	0.139561		DR	Adenosine 5'-monophosphate (AMP) to phosphate ratio	-0.0265728	0.0387213	0.501803
DR	X-12216 levels	MR Egger	13.4563	20	0.856961		DR	Dodecadienoate (12:2) levels	-0.0354949	0.0194732	0.080323
DR	X-12216 levels	Inverse variance weighted	14.1215	21	0.864325		DR	X-12849 levels	0.00484313	0.022593	0.832331
DR	Galactonate levels	MR Egger	18.1073	14	0.201937		DR	Uridine to cytidine ratio	-0.0196678	0.0239313	0.421918
DR	Galactonate levels	Inverse variance weighted	18.1092	15	0.256969		DR	X-17351 levels	0.0485996	0.035596	0.189952
DR	Adenosine 5'-diphosphate (ADP) to 5-oxoproline ratio	MR Egger	19.8343	14	0.135452		DR	X-21283 levels	0.0236598	0.015839	0.157429
DR	Adenosine 5'-diphosphate (ADP) to 5-oxoproline ratio	Inverse variance weighted	19.8521	15	0.177682		DR	Glutamine conjugate of C6H10O2 (1) levels	0.0331641	0.0381661	0.400638
DR	Bilirubin (Z,Z) to etiocholanolone glucuronide ratio	MR Egger	42.1056	28	0.0423759		DR	Phenylpyruvate to 4-hydroxyphenylpyruvate ratio	0.00203332	0.0218681	0.92676
DR	Bilirubin (Z,Z) to etiocholanolone glucuronide ratio	Inverse variance weighted	42.132	29	0.0546425		DR	Pyruvate to 3-methyl-2-oxobutyrate ratio	0.0219085	0.0245455	0.384548
DR	1-stearoyl-2-arachidonoyl-GPI (18:0/20:4) levels	MR Egger	39.5039	19	0.00379957		DR	N-acetyl-3-methylhistidine levels	-0.0494529	0.0224805	0.0372843
DR	1-stearoyl-2-arachidonoyl-GPI (18:0/20:4) levels	Inverse variance weighted	39.5416	20	0.00570571		DR	Homocitrulline levels	0.00606001	0.0218143	0.783451
DR	X-11843 levels	MR Egger	24.8424	20	0.207528		DR	1-stearoyl-gpc (18:0) levels	0.00776406	0.0173155	0.657452
DR	X-11843 levels	Inverse variance weighted	25.1917	21	0.238959		DR	Alpha-ketoglutarate to trans-4-hydroxyproline ratio	-0.0495924	0.0343171	0.170435
DR	Arachidonoylcarnitine (C20:4) levels	MR Egger	35.2153	39	0.643203		DR	N-acetylisoleucine levels	-0.0102037	0.0318476	0.752576
DR	Arachidonoylcarnitine (C20:4) levels	Inverse variance weighted	36.5452	40	0.626579		DR	Phosphate to phosphoethanolamine ratio	0.0474649	0.0344985	0.196233
DR	Adenosine 5'-monophosphate (AMP) to proline ratio	MR Egger	15.1797	19	0.711113		DR	X-12740 levels	-0.000449852	0.0283908	0.987618
DR	Adenosine 5'-monophosphate (AMP) to proline ratio	Inverse variance weighted	17.3506	20	0.630107		DR	X-21736 levels	-0.00948406	0.0247623	0.70451
DR	Succinylcarnitine levels	MR Egger	22.4401	28	0.760521		DR	Dimethylglycine levels	-0.0142451	0.0139171	0.314226
DR	Succinylcarnitine levels	Inverse variance weighted	22.6352	29	0.792965		DR	Ethylparaben sulfate levels	-0.0226507	0.0306326	0.471863
DR	X-18887 levels	MR Egger	9.76923	15	0.834		DR	4-hydroxy-2-oxoglutaric acid levels	0.014664	0.0212518	0.496301
DR	X-18887 levels	Inverse variance weighted	9.93701	16	0.869897		DR	Tauro-beta-muricholate levels	-0.0199098	0.014913	0.19492
DR	Threonate levels	MR Egger	26.4545	21	0.189648		DR	1-stearoyl-2-arachidonoyl-GPE (18:0/20:4) levels	0.0134854	0.0212976	0.531573
DR	Threonate levels	Inverse variance weighted	26.5397	22	0.229234		DR	4-vinylguaiacol sulfate levels	0.00468511	0.0252885	0.854984
DR	1-(1-enyl-palmitoyl)-2-oleoyl-gpc (p-16:0/18:1) levels	MR Egger	17.3418	20	0.630684		DR	Adenosine 5'-monophosphate (AMP) to acetoacetate ratio	-0.0136203	0.0230572	0.56073
DR	1-(1-enyl-palmitoyl)-2-oleoyl-gpc (p-16:0/18:1) levels	Inverse variance weighted	18.3163	21	0.628909		DR	Catechol glucuronide levels	-0.0144989	0.0321934	0.65934
DR	(N(1) + N(8))-acetylspermidine levels	MR Egger	53.5165	29	0.00367572		DR	Succinate to acetoacetate ratio	-0.0247363	0.0493923	0.629988
DR	(N(1) + N(8))-acetylspermidine levels	Inverse variance weighted	54.0527	30	0.00453564		DR	Dihydroorotate levels	-0.0315769	0.0190617	0.107696
DR	Glucuronide of piperine metabolite C17H21NO3 (3) levels	MR Egger	11.2036	12	0.511558		DR	Alpha-ketoglutarate to ornithine ratio	-0.0306653	0.0317033	0.347808
DR	Glucuronide of piperine metabolite C17H21NO3 (3) levels	Inverse variance weighted	11.7359	13	0.549412		DR	X-11315 levels	-0.0122499	0.0162134	0.456717
DR	Leucine to N-palmitoyl-sphingosine (d18:1 to 16:0) ratio	MR Egger	25.5159	22	0.273048		DR	N-palmitoyl-heptadecasphingosine (d17:1/16:0) levels	0.00699422	0.0242261	0.775187
DR	Leucine to N-palmitoyl-sphingosine (d18:1 to 16:0) ratio	Inverse variance weighted	26.5474	23	0.27571		DR	Trigonelline levels	0.0045783	0.0192951	0.814455
DR	1-(1-enyl-palmitoyl)-2-arachidonoyl-gpc (p-16:0/20:4) levels	MR Egger	31.6253	36	0.67673		DR	X-24970 levels	0.0178266	0.0270015	0.515679
DR	1-(1-enyl-palmitoyl)-2-arachidonoyl-gpc (p-16:0/20:4) levels	Inverse variance weighted	31.6572	37	0.717428		DR	Methionine sulfoxide levels	0.0247907	0.0214258	0.259129
DR	X-18345 levels	MR Egger	23.3785	26	0.611459		DR	2-hydroxystearate levels	0.0256681	0.02334	0.285182
DR	X-18345 levels	Inverse variance weighted	23.3785	27	0.664522		DR	1-stearoyl-2-oleoyl-GPE (18:0/18:1) levels	0.00179972	0.0240212	0.940829
DR	X-24947 levels	MR Egger	177.145	35	6.59861e-21		DR	X-12462 levels	0.0132208	0.0432261	0.768612
DR	X-24947 levels	Inverse variance weighted	179.797	36	5.12953e-21		DR	Mannonate levels	0.00201609	0.0240155	0.933931
DR	Adenosine 5'-diphosphate (ADP) to gluconate ratio	MR Egger	36.8652	18	0.00545651		DR	Oleoylcholine levels	-0.0864001	0.0310984	0.0134293
DR	Adenosine 5'-diphosphate (ADP) to gluconate ratio	Inverse variance weighted	40.1906	19	0.0030889		DR	5-methyluridine (ribothymidine) levels	-0.0301428	0.0308499	0.339152
DR	Dihomo-linoleoylcarnitine (C20:2) levels	MR Egger	112.233	27	2.32318e-12		DR	1-(1-enyl-stearoyl)-GPE (p-18:0) levels	0.02796	0.0269014	0.309444
DR	Dihomo-linoleoylcarnitine (C20:2) levels	Inverse variance weighted	113.049	28	3.5259e-12		DR	Levulinoylcarnitine levels	-0.0174743	0.026209	0.513401
DR	Histidine to trans-urocanate ratio	MR Egger	26.2114	22	0.242717		DR	16a-hydroxy DHEA 3-sulfate levels	-0.00654414	0.00984713	0.51176
DR	Histidine to trans-urocanate ratio	Inverse variance weighted	26.2128	23	0.290923		DR	X-12193 levels	0.0252777	0.0228285	0.281992
DR	Kynurenate levels	MR Egger	26.1987	24	0.343161		DR	Chiro-inositol levels	-0.0174406	0.0288019	0.554513
DR	Kynurenate levels	Inverse variance weighted	26.3555	25	0.388825		DR	3-hydroxyhexanoylcarnitine (1) levels	0.00985603	0.0361779	0.788774
DR	Cortisone levels	MR Egger	10.8465	14	0.698054		DR	Phenylacetylcarnitine levels	-0.00126456	0.0257529	0.961261
DR	Cortisone levels	Inverse variance weighted	10.8558	15	0.762747		DR	Cortisol to taurocholate ratio	0.0382658	0.0214917	0.0901931
DR	Phosphate levels (UKB data field 30810)	MR Egger	15.4855	21	0.797826		DR	Blood sugar levels	0.024415	0.0229746	0.300584
DR	Phosphate levels (UKB data field 30810)	Inverse variance weighted	16.2423	22	0.803682		DR	Butyrylglycine levels	0.0197538	0.0144742	0.186776
DR	Spermidine to N-acetylputrescine ratio	MR Egger	10.3693	18	0.919182		DR	Tetradecadienedioate (C14:2-DC) levels	0.00218207	0.015786	0.891263
DR	Spermidine to N-acetylputrescine ratio	Inverse variance weighted	10.4623	19	0.940605		DR	Spermidine to 5-methylthioadenosine (MTA) ratio	0.0234025	0.0292517	0.437053
DR	Glucose-to-mannose ratio	MR Egger	34.3279	24	0.0790075		DR	Spermidine to adenosine 5'-diphosphate (ADP) ratio	0.00357801	0.0344703	0.918313
DR	Glucose-to-mannose ratio	Inverse variance weighted	37.0717	25	0.0568391		DR	4-hydroxyphenylacetylglutamine levels	-0.0323703	0.0261753	0.230535
DR	4-methylguaiacol sulfate levels	MR Egger	218.558	11	1.03124e-40		DR	Bilirubin (E,E) levels	0.0133286	0.0136942	0.338735
DR	4-methylguaiacol sulfate levels	Inverse variance weighted	220.644	12	1.74499e-40		DR	5alpha-pregnan-3beta,20alpha-diol monosulfate (2) levels	0.0041133	0.0175331	0.816287
DR	Furaneol sulfate levels	MR Egger	6.69472	11	0.82324		DR	Vanillic alcohol sulfate levels	-0.000378962	0.0244568	0.987783
DR	Furaneol sulfate levels	Inverse variance weighted	7.28801	12	0.838008		DR	Phosphate to mannose ratio	-0.0120868	0.0284348	0.674572
DR	1-(1-enyl-palmitoyl)-2-palmitoyl-GPC (P-16:0/16:0) levels	MR Egger	51.3987	35	0.0363703		DR	Adenosine 5'-monophosphate (AMP) to EDTA ratio	-0.0468672	0.0355398	0.214057
DR	1-(1-enyl-palmitoyl)-2-palmitoyl-GPC (P-16:0/16:0) levels	Inverse variance weighted	52.641	36	0.0361658		DR	X-23648 levels	0.060618	0.0300113	0.0616345
DR	N-acetylkynurenine (2) levels	MR Egger	20.6732	16	0.191415		DR	X-17438 levels	-0.0279477	0.0247972	0.274521
DR	N-acetylkynurenine (2) levels	Inverse variance weighted	20.83	17	0.233986		DR	Eicosenoate (20:1) levels	-0.0444802	0.0314597	0.174461
DR	Linoleate (18:2n6) levels	MR Egger	12.4656	17	0.771162		DR	Inosine to theophylline ratio	-0.00146119	0.0194622	0.940937
DR	Linoleate (18:2n6) levels	Inverse variance weighted	13.0871	18	0.78637		DR	S-methylmethionine levels	0.0222804	0.0323537	0.500908
DR	3-methylglutaconate levels	MR Egger	21.3023	19	0.32034		DR	X-23974 levels	0.0112027	0.0287175	0.70104
DR	3-methylglutaconate levels	Inverse variance weighted	21.3589	20	0.376286		DR	3-hydroxypyridine sulfate levels	-0.00596921	0.0270135	0.827249
DR	Cholesterol to taurocholate ratio	MR Egger	30.9828	22	0.0964688		DR	5-acetylamino-6-amino-3-methyluracil levels	0.0173045	0.0139394	0.224072
DR	Cholesterol to taurocholate ratio	Inverse variance weighted	31.1877	23	0.11825		DR	Taurine to cysteine ratio	-0.0227944	0.0234459	0.344575
DR	Alpha-ketobutyrate to pyruvate ratio	MR Egger	15.7084	12	0.204959		DR	Methyl indole-3-acetate levels	-0.00415431	0.0256748	0.873262
DR	Alpha-ketobutyrate to pyruvate ratio	Inverse variance weighted	16.292	13	0.233719		DR	2R,3R-dihydroxybutyrate levels	0.0100729	0.0243156	0.682217
DR	3,4-dihydroxybutyrate levels	MR Egger	490.11	26	3.85879e-87		DR	Docosadienoate (22:2n6) levels	-0.0173999	0.0255903	0.504335
DR	3,4-dihydroxybutyrate levels	Inverse variance weighted	513.771	27	2.21906e-91		DR	Adenosine 5'-diphosphate (ADP) to glutamate ratio	0.0175543	0.0264579	0.513345
DR	Behenoylcarnitine (C22) levels	MR Egger	23.8931	24	0.467724		DR	Phosphate to urate ratio	-0.00727634	0.0171829	0.674881
DR	Behenoylcarnitine (C22) levels	Inverse variance weighted	23.8936	25	0.52553		DR	Adenosine 5'-monophosphate (AMP) to leucine ratio	-0.0129622	0.0323769	0.694191
DR	Propyl 4-hydroxybenzoate sulfate levels	MR Egger	17.5364	24	0.824903		DR	Mannose to fructose ratio	-0.0470528	0.028971	0.12388
DR	Propyl 4-hydroxybenzoate sulfate levels	Inverse variance weighted	18.1938	25	0.834056		DR	Ursodeoxycholate levels	-0.0132786	0.0424141	0.758035
DR	Phosphoethanolamine to choline ratio	MR Egger	19.2756	22	0.628254		DR	Spermidine to carnitine ratio	-0.00551246	0.0252405	0.830063
DR	Phosphoethanolamine to choline ratio	Inverse variance weighted	24.5451	23	0.374156		DR	5-dodecenoate (12:1n7) levels	-0.0322973	0.0270551	0.255638
DR	X-11849 levels	MR Egger	27.4979	29	0.54486		DR	Alpha-tocopherol levels	-0.00881499	0.0176028	0.620911
DR	X-11849 levels	Inverse variance weighted	33.9249	30	0.283846		DR	Undecenoylcarnitine (C11:1) levels	0.00127887	0.0183521	0.94494
DR	Pantothenate levels	MR Egger	34.2555	23	0.061553		DR	Sulfate levels	-0.00638759	0.0200278	0.752142
DR	Pantothenate levels	Inverse variance weighted	35.2497	24	0.0647833		DR	5-hydroxy-2-methylpyridine sulfate levels	0.0202043	0.0332626	0.552098
DR	Ornithine to glutamate ratio	MR Egger	13.5917	15	0.556697		DR	Threonine to pyruvate ratio	-0.0077919	0.0232766	0.740497
DR	Ornithine to glutamate ratio	Inverse variance weighted	13.7033	16	0.620804		DR	Gamma-glutamylleucine levels	0.0206041	0.0268787	0.455239
DR	1-oleoyl-2-docosahexaenoyl-GPC (18:1/22:6) levels	MR Egger	36.9447	28	0.120086		DR	Leucine to phosphate ratio	0.00133086	0.0302127	0.965302
DR	1-oleoyl-2-docosahexaenoyl-GPC (18:1/22:6) levels	Inverse variance weighted	36.974	29	0.146889		DR	Dihydroferulic acid sulfate levels	-0.02666	0.0242942	0.286938
DR	X-24588 levels	MR Egger	27.108	32	0.712674		DR	Laurylcarnitine levels	0.00908573	0.0242414	0.711566
DR	X-24588 levels	Inverse variance weighted	28.8023	33	0.676279		DR	Alanine to pyruvate ratio	0.0304952	0.0355006	0.404806
DR	3b-hydroxy-5-cholenoic acid levels	MR Egger	31.2087	28	0.307892		DR	Serine to alpha-tocopherol ratio	0.0294618	0.0161844	0.079407
DR	3b-hydroxy-5-cholenoic acid levels	Inverse variance weighted	32.273	29	0.308017		DR	Oleoylcarnitine levels	-0.00464465	0.021467	0.830897
DR	Palmitoylcholine levels	MR Egger	23.1983	20	0.279164		DR	X-23654 levels	-0.0166847	0.0146459	0.261746
DR	Palmitoylcholine levels	Inverse variance weighted	27.0813	21	0.16818		DR	Androstenediol (3beta,17beta) disulfate (1) levels	0.00725737	0.0142071	0.613477
DR	3-bromo-5-chloro-2,6-dihydroxybenzoic acid levels	MR Egger	20.6149	24	0.661329		DR	Glycosyl ceramide (d18:1/20:0,d16:1/22:0) levels	-0.0011383	0.019131	0.952962
DR	3-bromo-5-chloro-2,6-dihydroxybenzoic acid levels	Inverse variance weighted	21.1028	25	0.686864		DR	5-methylthioadenosine (mta) levels	0.0304446	0.0259087	0.253118
DR	2,3-dihydroxy-2-methylbutyrate levels	MR Egger	7.89963	11	0.722266		DR	N-methyl-2-pyridone-5-carboxamide levels	-0.0436016	0.0273973	0.135521
DR	2,3-dihydroxy-2-methylbutyrate levels	Inverse variance weighted	7.9255	12	0.790925		DR	Cysteine levels	0.0339125	0.0336257	0.333105
DR	Androstenediol (3beta,17beta) disulfate (2) levels	MR Egger	66.0036	33	0.000558436		DR	Taurine levels	-0.0175098	0.0270461	0.528637
DR	Androstenediol (3beta,17beta) disulfate (2) levels	Inverse variance weighted	66.0118	34	0.000814535		DR	Carnitine to acetylcarnitine (C2) ratio	0.0239828	0.0288466	0.417278
DR	X-21807 levels	MR Egger	15.2311	13	0.293148		DR	N-stearoyl-sphingosine (d18:1/18:0) levels	-0.021057	0.0368706	0.576386
DR	X-21807 levels	Inverse variance weighted	15.3192	14	0.356686		DR	3-hydroxymyristate levels	-0.00517334	0.0268556	0.849401
DR	2'-o-methyluridine levels	MR Egger	21.4041	15	0.124408		DR	X-23655 levels	-0.00349258	0.0339224	0.919022
DR	2'-o-methyluridine levels	Inverse variance weighted	21.4639	16	0.161359		DR	Salicylate to citrate ratio	-0.00415822	0.0259109	0.874289
DR	Paraxanthine to linoleate (18:2n6) ratio	MR Egger	26.5378	15	0.0327362		DR	Acisoga levels	-0.0179505	0.0215051	0.413742
DR	Paraxanthine to linoleate (18:2n6) ratio	Inverse variance weighted	28.3779	16	0.0284848		DR	Beta-hydroxyisovaleroylcarnitine levels	0.0161405	0.0198489	0.421324
DR	Picolinoylglycine levels	MR Egger	20.0005	21	0.521228		DR	X-12410 levels	-0.0322038	0.0178166	0.0832328
DR	Picolinoylglycine levels	Inverse variance weighted	20.0203	22	0.581771		DR	Arginine to ornithine ratio	0.0195041	0.0190878	0.315618
DR	Catechol sulfate levels	MR Egger	34.4541	24	0.0769157		DR	N-palmitoyl-sphingosine (d18:1 to 16:0) to N-stearoyl-sphingosine (d18:1 to 18:0) ratio	0.0190112	0.0281069	0.506946
DR	Catechol sulfate levels	Inverse variance weighted	34.5959	25	0.0957724		DR	Androsterone glucuronide to etiocholanolone glucuronide ratio	-0.0291773	0.0125684	0.02749
DR	Sphingomyelin (d18:2/24:1,d18:1/24:2) levels	MR Egger	195.965	30	2.80836e-26		DR	2-aminobutyrate levels	-0.0141994	0.0244519	0.569529
DR	Sphingomyelin (d18:2/24:1,d18:1/24:2) levels	Inverse variance weighted	199.59	31	1.54605e-26		DR	10-heptadecenoate (17:1n7) levels	-0.0020857	0.0381342	0.956985
DR	Plasma free proline levels	MR Egger	26.2397	30	0.662844		DR	X-07765 levels	0.00248994	0.055388	0.964463
DR	Plasma free proline levels	Inverse variance weighted	26.25	31	0.709262		DR	Theophylline to EDTA ratio	0.0349906	0.0447492	0.449412
DR	Alpha-ketoglutarate to kynurenine ratio	MR Egger	30.1523	21	0.0889707		DR	Succinate to proline ratio	0.0492175	0.0240789	0.0635402
DR	Alpha-ketoglutarate to kynurenine ratio	Inverse variance weighted	31.2832	22	0.0904642		DR	X-11308 levels	0.0205061	0.0178365	0.26116
DR	5-dodecenoylcarnitine (C12:1) levels	MR Egger	26.5981	20	0.146955		DR	Glutamine to asparagine ratio	0.00774715	0.0130344	0.557408
DR	5-dodecenoylcarnitine (C12:1) levels	Inverse variance weighted	26.6551	21	0.182563		DR	2-o-methylascorbic acid levels	0.0340695	0.0291522	0.255629
DR	1-(1-enyl-palmitoyl)-GPE (p-16:0) levels	MR Egger	23.9808	20	0.243233		DR	Lysine levels	0.0123575	0.0207805	0.556524
DR	1-(1-enyl-palmitoyl)-GPE (p-16:0) levels	Inverse variance weighted	25.4132	21	0.22971		DR	Adenosine 5'-monophosphate (AMP) to tyrosine ratio	-0.00229922	0.0293737	0.938523
DR	Theobromine levels	MR Egger	30.2866	24	0.175433		DR	X-24757 levels	0.0142836	0.0250271	0.573719
DR	Theobromine levels	Inverse variance weighted	32.127	25	0.154371		DR	Palmitoleoylcarnitine (C16:1) levels	0.0118985	0.0301181	0.698359
DR	3-ethylcatechol sulfate (1) levels	MR Egger	12.381	15	0.649988		DR	Stearidonate (18:4n3) levels	-0.0164328	0.0210001	0.44308
DR	3-ethylcatechol sulfate (1) levels	Inverse variance weighted	15.1188	16	0.515958		DR	X-11795 levels	0.0615016	0.0224978	0.017062
DR	Arachidonoylcholine levels	MR Egger	18.6105	17	0.351342		DR	X-11847 levels	0.0184615	0.0310332	0.560233
DR	Arachidonoylcholine levels	Inverse variance weighted	18.6509	18	0.413608		DR	2-naphthol sulfate levels	0.0193688	0.0218759	0.386466
DR	Hypotaurine to cysteine ratio	MR Egger	98.1847	31	6.6298e-09		DR	1-(1-enyl-palmitoyl)-2-linoleoyl-GPC (p-16:0/18:2) levels	0.0453884	0.029013	0.13513
DR	Hypotaurine to cysteine ratio	Inverse variance weighted	98.3485	32	1.13859e-08		DR	X-16935 levels	0.000467334	0.0153254	0.975936
DR	Umbelliferone sulfate levels	MR Egger	20.3959	17	0.254483		DR	Glutamine degradant levels	-0.0417842	0.0184905	0.032443
DR	Umbelliferone sulfate levels	Inverse variance weighted	20.4487	18	0.308134		DR	Inosine 5'-monophosphate (IMP) to phosphate ratio	0.0348505	0.0275867	0.222597
DR	X-22520 levels	MR Egger	10.3229	16	0.849232		DR	Urea levels	-0.00380405	0.0249076	0.880072
DR	X-22520 levels	Inverse variance weighted	10.3655	17	0.887588		DR	Succinoyltaurine levels	-0.00487815	0.0150013	0.747861
DR	Pristanate levels	MR Egger	9.73691	11	0.554196		DR	2-acetamidophenol sulfate levels	0.0246832	0.0245196	0.326741
DR	Pristanate levels	Inverse variance weighted	17.7548	12	0.123341		DR	X-21364 levels	-0.0167295	0.0226669	0.466409
DR	X-17328 levels	MR Egger	15.3004	17	0.573856		DR	1,5-anhydroglucitol (1,5-ag) levels	0.0203964	0.0154565	0.196332
DR	X-17328 levels	Inverse variance weighted	15.9285	18	0.597535		DR	2-hydroxyhippurate (salicylurate) levels	0.0160534	0.0231	0.495498
DR	Glycine conjugate of C10H14O2 (1) levels	MR Egger	23.9071	22	0.352118		DR	Glutamine levels	0.0574968	0.0262271	0.0359937
DR	Glycine conjugate of C10H14O2 (1) levels	Inverse variance weighted	23.9072	23	0.408962		DR	Pyruvate to N-acetylneuraminate ratio	0.00742962	0.0224138	0.742845
DR	Inosine 5'-monophosphate (IMP) to urate ratio	MR Egger	45.5177	17	0.000203827		DR	Proline to glutamate ratio	0.0259539	0.0250713	0.312347
DR	Inosine 5'-monophosphate (IMP) to urate ratio	Inverse variance weighted	47.3527	18	0.000187779		DR	Indole-3-carboxylate levels	-0.0115775	0.0286806	0.694192
DR	Pyridoxal levels	MR Egger	29.6157	29	0.433366		DR	Phosphate to serine ratio	-0.0154129	0.0314545	0.628982
DR	Pyridoxal levels	Inverse variance weighted	29.6192	30	0.485273		DR	Orotidine levels	0.014071	0.0126836	0.278258
DR	Beta-hydroxyisovalerate levels	MR Egger	28.0788	24	0.256732		DR	X-18888 levels	0.0379809	0.0253721	0.15002
DR	Beta-hydroxyisovalerate levels	Inverse variance weighted	28.5207	25	0.284444		DR	X-21607 levels	0.00266816	0.0262196	0.919726
DR	2,3-dihydroxyisovalerate levels	MR Egger	22.5625	20	0.310784		DR	N-oleoylserine levels	0.0244008	0.0220147	0.280847
DR	2,3-dihydroxyisovalerate levels	Inverse variance weighted	23.2145	21	0.33265		DR	5alpha-androstan-3beta,17alpha-diol disulfate levels	0.0173876	0.0249579	0.493645
DR	Dopamine 3-o-sulfate levels	MR Egger	57.2679	19	1.03819e-05		DR	Adenosine 5'-monophosphate (AMP) to flavin adenine dinucleotide (FAD) ratio	-0.054665	0.0536726	0.324593
DR	Dopamine 3-o-sulfate levels	Inverse variance weighted	59.7978	20	7.6536e-06		DR	Hydroxypalmitoyl sphingomyelin (d18:1/16:0(OH)) levels	0.0224765	0.0164387	0.181692
DR	Alpha-ketobutyrate to 3-methyl-2-oxobutyrate ratio	MR Egger	22.1695	19	0.275903		DR	Stearoylcholine levels	-0.00839457	0.0288932	0.775383
DR	Alpha-ketobutyrate to 3-methyl-2-oxobutyrate ratio	Inverse variance weighted	22.9586	20	0.290832		DR	1-methyl-5-imidazoleacetate levels	-0.029188	0.0223881	0.204204
DR	1-linoleoyl-GPE (18:2) levels	MR Egger	24.0152	28	0.680731		DR	3-methoxytyrosine levels	0.0853567	0.0318912	0.0134779
DR	1-linoleoyl-GPE (18:2) levels	Inverse variance weighted	24.0267	29	0.727614		DR	Histidine to pyruvate ratio	0.0683159	0.0308458	0.0391961
DR	10-undecenoate (11:1n1) levels	MR Egger	18.1301	14	0.200919		DR	Dodecanedioate levels	-0.023286	0.0267616	0.394069
DR	10-undecenoate (11:1n1) levels	Inverse variance weighted	18.3357	15	0.245426		DR	1-methylhistidine levels	-0.0292267	0.0270682	0.289808
DR	Margarate (17:0) levels	MR Egger	18.1984	22	0.69416		DR	N-stearoyl-sphinganine (d18:0/18:0) levels	0.0164022	0.042907	0.710258
DR	Margarate (17:0) levels	Inverse variance weighted	18.2075	23	0.746141		DR	Cerotoylcarnitine (C26) levels	-0.0124199	0.0156905	0.434835
DR	Octadecanedioate levels	MR Egger	16.9692	24	0.849971		DR	Methylsuccinoylcarnitine levels	-0.00946368	0.0147513	0.526206
DR	Octadecanedioate levels	Inverse variance weighted	18.5094	25	0.820016		DR	X-21312 levels	-0.0285072	0.106044	0.79027
DR	Alpha-ketoglutarate levels	MR Egger	18.5121	23	0.729149		DR	5alpha-androstan-3beta,17beta-diol disulfate levels	-0.00265893	0.0120072	0.826246
DR	Alpha-ketoglutarate levels	Inverse variance weighted	20.626	24	0.660678		DR	Bilirubin degradation product,C17H18N2O4 (3) levels	-0.0202345	0.0121922	0.11118
DR	Eicosenedioate (C20:1-DC) levels	MR Egger	12.6284	17	0.760682		DR	Glutarate (C5-DC) to salicylate ratio	-0.0541898	0.0327072	0.12148
DR	Eicosenedioate (C20:1-DC) levels	Inverse variance weighted	12.6998	18	0.809087		DR	X-23678 levels	0.0143298	0.0264433	0.594527
DR	Alpha-ketobutyrate levels	MR Egger	21.6388	14	0.0863468		DR	Prolylglycine levels	0.000631608	0.0202084	0.975296
DR	Alpha-ketobutyrate levels	Inverse variance weighted	24.5299	15	0.0566247		DR	Glucuronate to androsterone glucuronide ratio	0.0187729	0.0126813	0.152955
DR	Nisinate (24:6n3) levels	MR Egger	13.5598	16	0.631469		DR	Proline to trans-4-hydroxyproline ratio	0.0524572	0.0279789	0.0741464
DR	Nisinate (24:6n3) levels	Inverse variance weighted	15.5736	17	0.554237		DR	Arachidoylcarnitine (C20) levels	0.0205683	0.0198584	0.309509
DR	Carnitine C18:2 levels	MR Egger	245.84	26	1.13737e-37		DR	X-21319 levels	0.0454284	0.0293598	0.150062
DR	Carnitine C18:2 levels	Inverse variance weighted	270.616	27	4.85889e-42		DR	4-hydroxyphenylpyruvate levels	0.0307565	0.0236426	0.208085
DR	X-25265 levels	MR Egger	10.4478	23	0.988149		DR	5alpha-androstan-3alpha,17beta-diol disulfate levels	-0.000468161	0.0213812	0.982705
DR	X-25265 levels	Inverse variance weighted	10.6201	24	0.991474		DR	X-13695 levels	-0.036067	0.0247786	0.171169
DR	1-oleoylglycerol (18:1) levels	MR Egger	35.447	25	0.0804196		DR	Inosine 5'-monophosphate (IMP) levels	0.00580192	0.0246638	0.816539
DR	1-oleoylglycerol (18:1) levels	Inverse variance weighted	42.2417	26	0.0231775		DR	Salicylate to taurocholate ratio	-0.00522454	0.0237908	0.828117
DR	X-17357 levels	MR Egger	32.4309	28	0.257331		DR	1-stearoyl-GPI (18:0) levels	0.0039524	0.0263639	0.882704
DR	X-17357 levels	Inverse variance weighted	32.9428	29	0.28005		DR	Thyroxine to taurocholate ratio	-0.0101074	0.022102	0.65238
DR	Alpha-ketoglutarate to alpha-ketobutyrate ratio	MR Egger	23.7856	18	0.162177		DR	X-24811 levels	0.00543328	0.0209897	0.79805
DR	Alpha-ketoglutarate to alpha-ketobutyrate ratio	Inverse variance weighted	23.791	19	0.20429		DR	Plasma free asparagine levels	0.00782576	0.0170009	0.650514
DR	Glucose to N-stearoyl-sphingosine (d18:1 to 18:0) ratio	MR Egger	28.3693	13	0.0080348		DR	Glycosyl ceramide (d18:2/24:1,d18:1/24:2) levels	0.0114415	0.0147948	0.444662
DR	Glucose to N-stearoyl-sphingosine (d18:1 to 18:0) ratio	Inverse variance weighted	28.7028	14	0.011461		DR	N-acetyl-2-aminoadipate levels	0.0190574	0.0208063	0.369628
DR	Phytanate levels	MR Egger	28.5245	19	0.073841		DR	1-palmitoyl-2-arachidonoyl-GPI (16:0/20:4) levels	-0.0405276	0.036064	0.274419
DR	Phytanate levels	Inverse variance weighted	28.9352	20	0.0890436		DR	1,3,7-trimethylurate levels	-0.0101577	0.0225089	0.656646
DR	1-arachidonoyl-gpc (20:4n6) levels	MR Egger	33.387	27	0.184598		DR	X-12013 levels	0.00297088	0.0243896	0.904329
DR	1-arachidonoyl-gpc (20:4n6) levels	Inverse variance weighted	33.391	28	0.221646		DR	Bilirubin degradation product,C17H18N2O4 (2) levels	-0.0146195	0.0117979	0.226793
DR	Butyrate/isobutyrate (4:0) levels	MR Egger	23.0303	18	0.189427		DR	X-15523 levels	0.00378485	0.0176817	0.831326
DR	Butyrate/isobutyrate (4:0) levels	Inverse variance weighted	23.334	19	0.22295		DR	5-(galactosylhydroxy)-L-lysine levels	0.0181557	0.0303697	0.562064
DR	X-21258 levels	MR Egger	20.9575	22	0.523363		DR	Sphingomyelin (d18:1/22:2,d18:2/22:1,d16:1/24:2) levels	0.00772281	0.026573	0.774853
DR	X-21258 levels	Inverse variance weighted	20.9637	23	0.583304		DR	1-palmitoyl-2-docosahexaenoyl-gpc (16:0/22:6) levels	-0.0193566	0.029225	0.516151
DR	4-allylphenol sulfate levels	MR Egger	26.089	17	0.0728543		DR	N-acetylglucosaminylasparagine levels	0.0219955	0.0158086	0.180194
DR	4-allylphenol sulfate levels	Inverse variance weighted	26.4473	18	0.0899616		DR	Glucose to mannitol to sorbitol ratio	-0.000302133	0.0284573	0.991621
DR	9-hydroxystearate levels	MR Egger	24.5638	23	0.373159		DR	Alanine to asparagine ratio	0.00229476	0.0138	0.868978
DR	9-hydroxystearate levels	Inverse variance weighted	25.5455	24	0.376624		DR	Threonine levels	-0.00536943	0.0269197	0.843248
DR	Phosphate to linoleoyl-arachidonoyl-glycerol (18:2 to 20:4) [2] ratio	MR Egger	37.2429	27	0.0906229		DR	Glycerol 3-phosphate levels	-0.027149	0.0187052	0.158624
DR	Phosphate to linoleoyl-arachidonoyl-glycerol (18:2 to 20:4) [2] ratio	Inverse variance weighted	37.2434	28	0.11359		DR	3-methyl-2-oxovalerate levels	-0.0103024	0.0400204	0.8016
DR	Pyrraline levels	MR Egger	54.6709	19	2.61003e-05		DR	Glutarylcarnitine (c5-dc) levels	0.0207683	0.0159764	0.202911
DR	Pyrraline levels	Inverse variance weighted	54.7466	20	4.47987e-05		DR	N-methylproline levels	-0.00752374	0.0203274	0.715381
DR	1,2-dilinoleoyl-GPE (18:2/18:2) levels	MR Egger	29.5743	25	0.240625		DR	Cholesterol levels	0.0122631	0.0275462	0.663509
DR	1,2-dilinoleoyl-GPE (18:2/18:2) levels	Inverse variance weighted	29.6715	26	0.281445		DR	X-24241 levels	-3.59023e-05	0.0237198	0.998805
DR	Vanillic acid glycine levels	MR Egger	35.5948	21	0.0242692		DR	3,5-dichloro-2,6-dihydroxybenzoic acid levels	-0.000125021	0.0209666	0.995308
DR	Vanillic acid glycine levels	Inverse variance weighted	35.6201	22	0.0333357		DR	Glycocholenate sulfate levels	-0.00375822	0.0175004	0.831368
DR	Hexanoylglutamine levels	MR Egger	201.287	23	1.95946e-30		DR	X-13723 levels	-0.0241461	0.0414882	0.571341
DR	Hexanoylglutamine levels	Inverse variance weighted	202.476	24	3.46692e-30		DR	Tetradecanedioate (C14-DC) levels	0.0192102	0.0150685	0.221752
DR	Taurochenodeoxycholic acid 3-sulfate levels	MR Egger	18.8995	33	0.976503		DR	Sphingomyelin (d18:0/20:0,d16:0/22:0) levels	0.0126807	0.0149592	0.40206
DR	Taurochenodeoxycholic acid 3-sulfate levels	Inverse variance weighted	20.525	34	0.966801		DR	Adenosine 5'-diphosphate (ADP) to glucose ratio	-0.0178094	0.0285219	0.541739
DR	Pregnenediol disulfate (C21H34O8S2) levels	MR Egger	51.0182	34	0.0305663		DR	N2,N5-diacetylornithine levels	0.0218091	0.0228845	0.349362
DR	Pregnenediol disulfate (C21H34O8S2) levels	Inverse variance weighted	51.5211	35	0.0354749		DR	17alpha-hydroxypregnanolone glucuronide levels	0.0231121	0.0238974	0.342058
DR	1-palmitoleoylglycerol (16:1) levels	MR Egger	26.9942	32	0.718066		DR	1H-indole-7-acetic acid levels	-0.0147096	0.0203471	0.47643
DR	1-palmitoleoylglycerol (16:1) levels	Inverse variance weighted	27.4169	33	0.741167		DR	Glutamate levels	0.0290795	0.0285387	0.320397
DR	Gamma-glutamylglycine levels	MR Egger	44.6236	23	0.00441852		DR	Succinate to trans-4-hydroxyproline ratio	0.051766	0.0372509	0.187974
DR	Gamma-glutamylglycine levels	Inverse variance weighted	45.17	24	0.00556129		DR	Phenylacetate levels	0.00777613	0.0222244	0.730269
DR	5,6-dihydrouridine levels	MR Egger	80.0891	34	1.38013e-05		DR	Cysteine-glutathione disulfide levels	0.00517142	0.0213095	0.810087
DR	5,6-dihydrouridine levels	Inverse variance weighted	80.9872	35	1.65754e-05		DR	X-15486 levels	-0.00406724	0.0269267	0.882256
DR	Hydroxy-cmpf levels	MR Egger	35.0508	16	0.00391114		DR	Bilirubin degradation product,C17H18N2O4 (1) levels	-0.0124118	0.0118985	0.306866
DR	Hydroxy-cmpf levels	Inverse variance weighted	36.3223	17	0.00415298		DR	Cysteinylglycine disulfide levels	0.0379365	0.0262224	0.168548
DR	Alpha-ketobutyrate to 4-methyl-2-oxopentanoate ratio	MR Egger	11.7613	11	0.381853		DR	Retinol (Vitamin A) to oleoyl-linoleoyl-glycerol (18:1 to 18:2) [2] ratio	0.041429	0.0487715	0.402358
DR	Alpha-ketobutyrate to 4-methyl-2-oxopentanoate ratio	Inverse variance weighted	11.9187	12	0.452227		DR	2-ketocaprylate levels	0.00905306	0.0181263	0.622014
DR	Adenosine 5'-monophosphate (AMP) to citrate ratio	MR Egger	24.5868	21	0.265504		DR	Cholate to phosphate ratio	0.165808	0.146949	0.281231
DR	Adenosine 5'-monophosphate (AMP) to citrate ratio	Inverse variance weighted	24.8986	22	0.301949		DR	N-acetylaspartate (naa) levels	0.00540265	0.0199376	0.789873
DR	N-acetylglutamate levels	MR Egger	24.5909	18	0.136606		DR	Sphingomyelin (d17:2/16:0,d18:2/15:0) levels	0.0460009	0.0195836	0.0267027
DR	N-acetylglutamate levels	Inverse variance weighted	25.5716	19	0.142574		DR	S-1-pyrroline-5-carboxylate levels	-0.00202685	0.0228277	0.930351
DR	EDTA levels	MR Egger	7.63898	13	0.866299		DR	X-23276 levels	-0.015291	0.0235446	0.522771
DR	EDTA levels	Inverse variance weighted	7.85328	14	0.896829		DR	Glycosyl-N-behenoyl-sphingadienine (d18:2/22:0) levels	-0.0182345	0.0186073	0.336879
DR	Arachidonate (20:4n6) to paraxanthine ratio	MR Egger	11.991	17	0.800684		DR	N-acetylhistidine levels	-0.0425848	0.0165088	0.0171034
DR	Arachidonate (20:4n6) to paraxanthine ratio	Inverse variance weighted	15.32	18	0.639891		DR	4-methyl-2-oxopentanoate to 3-methyl-2-oxobutyrate ratio	0.053325	0.0359991	0.156827
DR	X-12812 levels	MR Egger	18.1393	17	0.380107		DR	Spermidine to taurocholate ratio	-0.00131769	0.0384169	0.973122
DR	X-12812 levels	Inverse variance weighted	18.1454	18	0.446114		DR	Adenosine 5'-diphosphate (ADP) to uridine ratio	0.0521724	0.0400082	0.221436
DR	X-12544 levels	MR Egger	19.9063	17	0.279049		DR	3-methyl catechol sulfate (1) levels	-0.00178254	0.0271083	0.948194
DR	X-12544 levels	Inverse variance weighted	20.3963	18	0.310957		DR	3-hydroxylaurate levels	-0.00209181	0.0406541	0.960401
DR	3-(3-hydroxyphenyl)propionate levels	MR Egger	14.3293	15	0.500717		DR	N-acetylglucosamine/n-acetylgalactosamine levels	0.00774307	0.0224127	0.734533
DR	3-(3-hydroxyphenyl)propionate levels	Inverse variance weighted	14.4236	16	0.56719		DR	Phenylalanine to phosphate ratio	-0.00725398	0.0275408	0.794944
DR	Thymol sulfate levels	MR Egger	34.9309	18	0.00964359		DR	X-17335 levels	-0.00467422	0.0398836	0.909025
DR	Thymol sulfate levels	Inverse variance weighted	40.8503	19	0.00252668		DR	N-acetyltaurine levels	-0.0329636	0.0171612	0.0691251
DR	4-hydroxyphenylacetoylcarnitine levels	MR Egger	80.6634	26	1.65604e-07		DR	Androstenediol (3beta,17beta) monosulfate (2) levels	0.001411	0.0172797	0.935545
DR	4-hydroxyphenylacetoylcarnitine levels	Inverse variance weighted	83.2711	27	1.19483e-07		DR	N,N-dimethylalanine levels	-0.0195409	0.0286786	0.503447
DR	1-methylxanthine levels	MR Egger	18.5641	25	0.81753		DR	Cortisone to cortisol ratio	0.00206387	0.0266762	0.939354
DR	1-methylxanthine levels	Inverse variance weighted	20.4002	26	0.772221		DR	Bilirubin degradation product,C16H18N2O5 (3) levels	-0.00477788	0.0121411	0.697264
DR	X-25433 levels	MR Egger	31.0193	25	0.188381		DR	Citrate levels	-0.0301915	0.0207557	0.162099
DR	X-25433 levels	Inverse variance weighted	33.1246	26	0.158514		DR	Pyridoxate levels	-0.0520189	0.0296809	0.0988067
DR	X-12007 levels	MR Egger	21.3664	10	0.0186789		DR	Taurochenodeoxycholate levels	0.0170654	0.0300063	0.576569
DR	X-12007 levels	Inverse variance weighted	23.5808	11	0.0146211		DR	3-hydroxy-2-ethylpropionate levels	-0.0197472	0.0238642	0.416117
DR	Retinol (Vitamin A) levels	MR Egger	24.7685	25	0.475406		DR	Glycerol levels	0.0230502	0.0260244	0.386296
DR	Retinol (Vitamin A) levels	Inverse variance weighted	25.4885	26	0.491476		DR	1-(1-enyl-palmitoyl)-2-arachidonoyl-GPE (p-16:0/20:4) levels	0.0165894	0.0264656	0.539612
DR	Sarcosine levels	MR Egger	22.5742	16	0.1256		DR	Nonanoylcarnitine (C9) levels	-0.0297646	0.01974	0.148045
DR	Sarcosine levels	Inverse variance weighted	22.9826	17	0.149819		DR	Gamma-tocopherol/beta-tocopherol levels	0.0164743	0.0309493	0.601029
DR	Propionylcarnitine (c3) levels	MR Egger	12.7604	20	0.887427		DR	Isoleucine levels	-0.0426784	0.0376502	0.271856
DR	Propionylcarnitine (c3) levels	Inverse variance weighted	12.7632	21	0.916692		DR	Choline phosphate to phosphoethanolamine ratio	-0.0125313	0.0184692	0.503691
DR	X-21742 levels	MR Egger	13.0569	15	0.597905		DR	1-myristoyl-2-arachidonoyl-GPC (14:0/20:4) levels	0.0143849	0.0198079	0.475031
DR	X-21742 levels	Inverse variance weighted	18.9236	16	0.272644		DR	1-oleoyl-GPI (18:1) levels	-0.0096122	0.0239847	0.691747
DR	1-palmitoyl-2-docosahexaenoyl-GPE (16:0/22:6) levels	MR Egger	23.784	17	0.125424		DR	Citrulline to dimethylarginine (SDMA + ADMA) ratio	0.00986257	0.0214107	0.649205
DR	1-palmitoyl-2-docosahexaenoyl-GPE (16:0/22:6) levels	Inverse variance weighted	24.4033	18	0.142255		DR	3-ureidopropionate levels	0.0238077	0.0283861	0.41206
DR	1-palmitoyl-2-linoleoyl-GPE (16:0/18:2) levels	MR Egger	28.5748	21	0.12459		DR	Cis-4-decenoate (10:1n6) levels	0.0115601	0.0211338	0.590434
DR	1-palmitoyl-2-linoleoyl-GPE (16:0/18:2) levels	Inverse variance weighted	28.6748	22	0.154382		DR	Octadecenedioate (C18:1-DC) levels	-0.00968188	0.0163917	0.561366
DR	Alpha-ketobutyrate to 3-methyl-2-oxovalerate ratio	MR Egger	11.3737	13	0.579541		DR	Adenosine 5'-monophosphate (AMP) levels	-0.0124187	0.0297503	0.682694
DR	Alpha-ketobutyrate to 3-methyl-2-oxovalerate ratio	Inverse variance weighted	12.1602	14	0.593439		DR	Ceramide (d18:1/24:1) levels	0.00371422	0.0168484	0.82718
DR	1-linoleoyl-2-arachidonoyl-GPC (18:2/20:4n6) levels	MR Egger	29.003	25	0.263791		DR	Creatine levels	0.00795084	0.0213348	0.713315
DR	1-linoleoyl-2-arachidonoyl-GPC (18:2/20:4n6) levels	Inverse variance weighted	29.0033	26	0.310932		DR	Bilirubin (Z,Z) to androsterone glucuronide ratio	0.0103837	0.0116286	0.37835
DR	Tetrahydrocortisol glucuronide levels	MR Egger	26.0464	23	0.298679		DR	Tartarate levels	-0.0233859	0.0282108	0.416907
DR	Tetrahydrocortisol glucuronide levels	Inverse variance weighted	26.1973	24	0.343231		DR	Homovanillate (hva) levels	0.00286351	0.0218345	0.896709
DR	Myristoleate (14:1n5) levels	MR Egger	20.3335	19	0.374769		DR	X-24728 levels	-0.00176563	0.0205897	0.932252
DR	Myristoleate (14:1n5) levels	Inverse variance weighted	20.4601	20	0.429499		DR	Formiminoglutamate levels	-0.00776306	0.0185351	0.679226
DR	N-acetylasparagine levels	MR Egger	31.1775	22	0.0925394		DR	N-acetylputrescine to (N(1) + N(8))-acetylspermidine ratio	-0.0156127	0.0168423	0.363556
DR	N-acetylasparagine levels	Inverse variance weighted	36.6644	23	0.0352422		DR	Imidazole propionate levels	-0.026014	0.0288511	0.379142
DR	Palmitoyl dihydrosphingomyelin (d18:0/16:0) levels	MR Egger	33.1864	31	0.36103		DR	Uridine to 2'-deoxyuridine ratio	-0.0226794	0.0219274	0.311309
DR	Palmitoyl dihydrosphingomyelin (d18:0/16:0) levels	Inverse variance weighted	34.3754	32	0.354634		DR	Alpha-ketoglutarate to alanine ratio	-0.0143281	0.0300282	0.638994
DR	2,3-dihydroxy-5-methylthio-4-pentenoate (dmtpa) levels	MR Egger	18.4435	26	0.859048		DR	Alpha-hydroxyisocaproate levels	-0.0229553	0.0232208	0.334685
DR	2,3-dihydroxy-5-methylthio-4-pentenoate (dmtpa) levels	Inverse variance weighted	18.9989	27	0.870041		DR	X-21467 levels	0.00891808	0.0133563	0.509262
DR	X-12306 levels	MR Egger	34.4364	27	0.153724		DR	Creatine to carnitine ratio	0.0190189	0.027263	0.494854
DR	X-12306 levels	Inverse variance weighted	34.6384	28	0.180639		DR	Adenosine 5'-monophosphate (AMP) to threonine ratio	0.0265648	0.0230249	0.263696
DR	Caffeine levels	MR Egger	33.4513	20	0.030085		DR	Adrenate (22:4n6) levels	0.00472282	0.0252159	0.853146
DR	Caffeine levels	Inverse variance weighted	33.9304	21	0.0368653		DR	Histidine betaine (hercynine) levels	0.0374502	0.0398062	0.363956
DR	X-12830 levels	MR Egger	14.2155	22	0.893654		DR	Cystine levels	-0.0120613	0.0332877	0.721843
DR	X-12830 levels	Inverse variance weighted	14.4102	23	0.914519		DR	Gamma-glutamylthreonine levels	-0.045756	0.0239026	0.064856
DR	Dihomo-linolenate (20:3n3 or n6) levels	MR Egger	30.3155	24	0.174514		DR	Docosatrienoate (22:3n6) levels	0.0183726	0.0303601	0.555493
DR	Dihomo-linolenate (20:3n3 or n6) levels	Inverse variance weighted	31.0177	25	0.188434		DR	Glutamate to kynurenine ratio	0.00760814	0.0248139	0.7619
DR	1-oleoyl-2-linoleoyl-GPE (18:1/18:2) levels	MR Egger	25.4625	31	0.746657		DR	3-methyladipate levels	-0.0460282	0.0283308	0.126525
DR	1-oleoyl-2-linoleoyl-GPE (18:1/18:2) levels	Inverse variance weighted	25.6445	32	0.779115		DR	Phosphate to sulfate ratio	0.00799228	0.0280653	0.778606
DR	Quinolinate levels	MR Egger	26.3234	18	0.0925911		DR	3-(3-hydroxyphenyl)propionate sulfate levels	0.00840293	0.0296577	0.780345
DR	Quinolinate levels	Inverse variance weighted	26.3804	19	0.119934		DR	Indoleacetylglutamine levels	0.0263573	0.0255928	0.316002
DR	X-19438 levels	MR Egger	29.8792	20	0.0718357		DR	Fructose to sucrose ratio	-0.00371134	0.0204007	0.857238
DR	X-19438 levels	Inverse variance weighted	29.8989	21	0.0940393		DR	Maltose levels in coronary artery disease	-0.0730687	0.042774	0.104777
DR	Theophylline levels	MR Egger	25.434	22	0.276772		DR	5-hydroxyhexanoate levels	0.00361359	0.040036	0.929202
DR	Theophylline levels	Inverse variance weighted	32.1365	23	0.0973382		DR	Gamma-glutamylvaline levels	-0.0167032	0.0294135	0.575395
DR	X-13507 levels	MR Egger	15.6735	13	0.267209		DR	2-hydroxypalmitate levels	-0.028314	0.0257093	0.28812
DR	X-13507 levels	Inverse variance weighted	15.7974	14	0.325903		DR	N-acetylmethionine levels	-0.0392726	0.0276205	0.188781
DR	Carnitine to propionylcarnitine (C3) ratio	MR Egger	27.6342	22	0.188122		DR	Adenosine 5'-diphosphate (ADP) to oxalate (ethanedioate) ratio	0.00522545	0.0218757	0.814239
DR	Carnitine to propionylcarnitine (C3) ratio	Inverse variance weighted	27.661	23	0.228872		DR	X-24801 levels	-0.0114437	0.0155413	0.466886
DR	N-acetyl leucine levels	MR Egger	18.328	14	0.192249		DR	X-14056 levels	-0.0105576	0.0429329	0.809321
DR	N-acetyl leucine levels	Inverse variance weighted	19.7259	15	0.182701		DR	1-linoleoylglycerol (18:2) levels	-0.017018	0.0415509	0.687552
DR	Pregnenolone sulfate levels	MR Egger	26.7193	31	0.686199		DR	Caprate (10:0) levels	-0.0352635	0.0327339	0.306658
DR	Pregnenolone sulfate levels	Inverse variance weighted	27.3145	32	0.702805		DR	X-24494 levels	0.0500366	0.0216944	0.0308859
DR	Deoxycholic acid glucuronide levels	MR Egger	42.3873	29	0.0518112		DR	N-formylanthranilic acid levels	0.00301045	0.0185371	0.872542
DR	Deoxycholic acid glucuronide levels	Inverse variance weighted	43.5108	30	0.0527843		DR	3-methoxytyramine sulfate levels	-0.0166243	0.0415942	0.695026
DR	Hexanoylglycine levels	MR Egger	29.3662	18	0.0440837		DR	Cinnamoylglycine levels	0.0449243	0.0196854	0.0302828
DR	Hexanoylglycine levels	Inverse variance weighted	29.376	19	0.0602962		DR	Cholesterol to benzoate ratio	0.0172302	0.0353632	0.635656
DR	3-hydroxyisobutyrate levels	MR Egger	29.6553	16	0.019874		DR	Cholesterol to linoleoyl-arachidonoyl-glycerol (18:2 to 20:4) [1] ratio	0.00278063	0.0233084	0.906438
DR	3-hydroxyisobutyrate levels	Inverse variance weighted	30.0403	17	0.026056		DR	X-21834 levels	-0.0131283	0.0245097	0.598424
DR	X-24328 levels	MR Egger	24.0552	37	0.950316		DR	Sphingomyelin (d18:1/17:0,d17:1/18:0,d19:1/16:0) levels	-0.00405684	0.0255979	0.875349
DR	X-24328 levels	Inverse variance weighted	24.2109	38	0.959817		DR	Glucuronide of piperine metabolite C17H21NO3 (5) levels	0.0314845	0.0288747	0.289926
DR	Adenosine 5'-diphosphate (ADP) to phosphoethanolamine ratio	MR Egger	31.1641	19	0.0387295		DR	1-palmitoleoyl-2-linolenoyl-GPC (16:1/18:3) levels	-0.0205026	0.0223995	0.372826
DR	Adenosine 5'-diphosphate (ADP) to phosphoethanolamine ratio	Inverse variance weighted	31.2493	20	0.051984		DR	Docosahexaenoylcarnitine (C22:6) levels	-0.00295852	0.0215931	0.892038
DR	Histidine to phosphate ratio	MR Egger	14.7998	25	0.945937		DR	N-methyltaurine levels	0.0153375	0.0224673	0.501948
DR	Histidine to phosphate ratio	Inverse variance weighted	14.8234	26	0.960478		DR	Caproate (6:0) levels	0.00867406	0.0413447	0.836058
DR	X-24295 levels	MR Egger	16.6126	18	0.549876		DR	Sphingomyelin (d18:2/23:1) levels	0.0241759	0.0272657	0.386944
DR	X-24295 levels	Inverse variance weighted	21.4686	19	0.311498		DR	Phosphate to glutamate ratio	-0.0140557	0.0302004	0.646425
DR	1-(1-enyl-oleoyl)-GPE (p-18:1) levels	MR Egger	13.4095	14	0.494566		DR	1-(1-enyl-palmitoyl)-2-palmitoleoyl-GPC (P-16:0/16:1) levels	0.0317188	0.0127866	0.0177881
DR	1-(1-enyl-oleoyl)-GPE (p-18:1) levels	Inverse variance weighted	14.1293	15	0.515745		DR	Methyl glucopyranoside (alpha + beta) levels	-0.000166129	0.0148733	0.991199
DR	Adenosine 5'-monophosphate (AMP) to valine ratio	MR Egger	28.049	17	0.0443686		DR	Trans-4-hydroxyproline levels	-0.0178266	0.0203593	0.391642
DR	Adenosine 5'-monophosphate (AMP) to valine ratio	Inverse variance weighted	28.2327	18	0.0586013		DR	Glycocholate glucuronide (1) levels	-0.00101031	0.0226635	0.964934
DR	X-18921 levels	MR Egger	32.1026	15	0.00623422		DR	Adenosine 5'-diphosphate (ADP) to aspartate ratio	0.0135573	0.0240208	0.578193
DR	X-18921 levels	Inverse variance weighted	35.9866	16	0.0029059		DR	Salicyluric glucuronide levels	0.00405641	0.0319594	0.901102
DR	Eicosanedioate (C20-DC) levels	MR Egger	5.26501	11	0.917656		DR	Adenosine 5'-diphosphate (ADP) to Adenosine 5'-monophosphate (AMP) ratio	0.00280907	0.023168	0.904595
DR	Eicosanedioate (C20-DC) levels	Inverse variance weighted	5.38498	12	0.94387		DR	Sphingomyelin (d18:1/20:1,d18:2/20:0) levels	-0.0457585	0.027049	0.104824
DR	Spermidine to ornithine ratio	MR Egger	7.5654	12	0.818105		DR	1-oleoyl-GPG (18:1) levels	0.00865084	0.018706	0.64829
DR	Spermidine to ornithine ratio	Inverse variance weighted	9.09889	13	0.765434		DR	Linoleoylcholine levels	0.00487146	0.0262176	0.854564
DR	Bilirubin (z,z) levels	MR Egger	30.0788	28	0.359459		DR	S-adenosylhomocysteine (SAH) to leucine ratio	0.00157894	0.0186411	0.933231
DR	Bilirubin (z,z) levels	Inverse variance weighted	30.1519	29	0.406451		DR	Taurocholate to oxalate (ethanedioate) ratio	0.0177556	0.041919	0.67719
DR	Ornithine levels	MR Egger	13.0901	20	0.873485		DR	Sphingomyelin (d18:2/23:0,d18:1/23:1,d17:1/24:1) levels	0.010702	0.0205548	0.607808
DR	Ornithine levels	Inverse variance weighted	13.2487	21	0.899664		DR	Choline to taurocholate ratio	0.00905064	0.0215243	0.67821
DR	Alpha-ketoglutarate to aspartate ratio	MR Egger	22.9059	21	0.349015		DR	Taurodeoxycholic acid 3-sulfate levels	-0.00449922	0.0149741	0.766923
DR	Alpha-ketoglutarate to aspartate ratio	Inverse variance weighted	23.0268	22	0.400216		DR	Sphingomyelin (d18:2/16:0,d18:1/16:1) levels	0.0360573	0.0242621	0.152831
DR	N-acetylarginine levels	MR Egger	29.1784	32	0.610093		DR	N-lactoyl tyrosine levels	-0.000493076	0.0237337	0.983653
DR	N-acetylarginine levels	Inverse variance weighted	29.2312	33	0.655374		DR	Salicylate to caprylate (8:0) ratio	-0.0255315	0.018409	0.181528
DR	3-hydroxy-2-methylpyridine sulfate levels	MR Egger	16.4173	18	0.563447		DR	N-acetylalliin levels	-0.0425482	0.0197403	0.0413747
DR	3-hydroxy-2-methylpyridine sulfate levels	Inverse variance weighted	16.8218	19	0.601941		DR	Plasma lactate levels	0.00983169	0.0378165	0.798411
DR	X-24585 levels	MR Egger	8.03269	12	0.782571		DR	Pentadecanoate (15:0) levels	-0.0254693	0.0240366	0.30136
DR	X-24585 levels	Inverse variance weighted	8.0354	13	0.841286		DR	2-hydroxysebacate levels	-0.0121215	0.0277814	0.668097
DR	Phenylalanine levels	MR Egger	12.8614	15	0.613		DR	Arachidonate (20:4n6) to pyruvate ratio	-0.0351188	0.0311869	0.28215
DR	Phenylalanine levels	Inverse variance weighted	13.2309	16	0.655806		DR	Docosapentaenoate n3 DPA; 22:5n3 levels	0.0171256	0.0249271	0.499582
DR	Octadecadienedioate (C18:2-DC) levels	MR Egger	39.762	28	0.0694227		DR	(R)-3-hydroxybutyrylcarnitine levels	0.0192314	0.0282459	0.504627
DR	Octadecadienedioate (C18:2-DC) levels	Inverse variance weighted	39.7725	29	0.0877254		DR	1,7-dimethyluric acid levels	0.0205415	0.0230231	0.379883
DR	X-24306 levels	MR Egger	19.8847	17	0.280167		DR	Palmitate (16:0) to myristate (14:0) ratio	-0.0123262	0.0279964	0.666015
DR	X-24306 levels	Inverse variance weighted	20.1186	18	0.326181		DR	Pseudouridine levels	-0.0143302	0.0252612	0.576835
DR	C-glycosyltryptophan levels	MR Egger	33.9014	29	0.242889		DR	Hexadecenedioate (C16:1-DC) levels	0.0201641	0.0111789	0.0828693
DR	C-glycosyltryptophan levels	Inverse variance weighted	34.0348	30	0.279443		DR	Cholate to adenosine 5'-monophosphate (AMP) ratio	0.0132128	0.0342114	0.704763
DR	Nicotinamide levels	MR Egger	33.0491	21	0.0456755		DR	Thyroxine levels	0.0289819	0.033037	0.391906
DR	Nicotinamide levels	Inverse variance weighted	35.7654	22	0.0321706		DR	Glycine conjugate of C10H12O2 levels	-0.000950817	0.0280508	0.97324
DR	Trans-urocanate levels	MR Egger	14.4966	17	0.631692		DR	Gamma-glutamylcitrulline levels	0.0194831	0.0282093	0.496404
DR	Trans-urocanate levels	Inverse variance weighted	14.9073	18	0.66832		DR	2,6-dihydroxybenzoic acid levels	0.0252657	0.0277887	0.37463
DR	Glycerol to sulfate ratio	MR Egger	21.9257	20	0.344555		DR	2-hydroxybutyrate/2-hydroxyisobutyrate levels	-0.0648754	0.0273906	0.0327839
DR	Glycerol to sulfate ratio	Inverse variance weighted	22.1239	21	0.392401		DR	Glycerol to carnitine ratio	-0.0191294	0.0246605	0.445196
DR	X-15461 levels	MR Egger	26.0369	23	0.299126		DR	Indolelactate levels	-0.0335443	0.0199216	0.104664
DR	X-15461 levels	Inverse variance weighted	27.0503	24	0.302112		DR	Linolenate [alpha or gamma; (18:3n3 or 6)] levels	-0.0119965	0.0299457	0.693423
DR	3-hydroxydecanoate levels	MR Egger	7.51432	11	0.756036		DR	Serine to threonine ratio	-0.00410818	0.0161778	0.801798
DR	3-hydroxydecanoate levels	Inverse variance weighted	8.10597	12	0.776795		DR	Serine to pyruvate ratio	0.0088778	0.0306103	0.77511
DR	X-26111 levels	MR Egger	16.0502	18	0.589041		DR	X-12906 levels	0.0159057	0.0201293	0.440308
DR	X-26111 levels	Inverse variance weighted	16.0555	19	0.653572		DR	3-hydroxyoleoylcarnitine levels	0.0205743	0.0210587	0.337574
DR	X-12411 levels	MR Egger	14.0034	13	0.373602		DR	Ergothioneine levels	-0.0703208	0.0301883	0.028579
DR	X-12411 levels	Inverse variance weighted	14.6037	14	0.405773		DR	N-palmitoylglycine levels	-0.0215978	0.0171905	0.22504
DR	Cortolone glucuronide (1) levels	MR Egger	83.2655	20	1.08807e-09		DR	4-hydroxyglutamate levels	0.0167227	0.0212492	0.440086
DR	Cortolone glucuronide (1) levels	Inverse variance weighted	83.3488	21	2.2087e-09		DR	Fructosyllysine levels	0.00273765	0.0268077	0.919629
DR	2-hydroxyarachidate levels	MR Egger	17.6099	21	0.673541		DR	4-allylcatechol sulfate levels	0.0141498	0.0220989	0.530048
DR	2-hydroxyarachidate levels	Inverse variance weighted	18.0732	22	0.701639		DR	Suberate (C8-DC) levels	-0.00240606	0.0240495	0.921139
DR	Glycine to pyridoxal ratio	MR Egger	13.6431	12	0.324079		DR	Inosine to EDTA ratio	-0.0233072	0.0337569	0.496826
DR	Glycine to pyridoxal ratio	Inverse variance weighted	13.7525	13	0.391505		DR	X-13684 levels	0.00649926	0.0232928	0.782079
DR	Xanthurenate levels	MR Egger	53.8894	21	0.000102444		DR	X-24337 levels	0.0125905	0.0159216	0.436507
DR	Xanthurenate levels	Inverse variance weighted	53.9684	22	0.000166181		DR	Glycodeoxycholate levels	-0.0121569	0.0264588	0.652082
DR	N-carbamoylalanine levels	MR Egger	33.7421	19	0.0197068		DR	N-acetylvaline levels	0.0219473	0.024552	0.385488
DR	N-carbamoylalanine levels	Inverse variance weighted	34.4742	20	0.0230903		DR	1-(1-enyl-stearoyl)-2-oleoyl-GPE (p-18:0/18:1) levels	0.0136513	0.0211092	0.526994
DR	Xylose levels	MR Egger	32.2325	22	0.0735169		DR	2-palmitoyl-GPC (16:0) levels	-0.0319254	0.0334308	0.355793
DR	Xylose levels	Inverse variance weighted	32.5868	23	0.088542		DR	X-23644 levels	-0.0334327	0.0298559	0.281641
DR	N-stearoyl-sphingadienine (d18:2/18:0) levels	MR Egger	25.67	17	0.0806856		DR	1-linoleoyl-2-linolenoyl-GPC (18:2/18:3) levels	0.00989202	0.0201433	0.630036
DR	N-stearoyl-sphingadienine (d18:2/18:0) levels	Inverse variance weighted	26.3845	18	0.091285		DR	12,13-DiHOME levels	0.0374428	0.0231023	0.11814
DR	Caffeine to theophylline ratio	MR Egger	19.6281	24	0.717715		DR	Andro steroid monosulfate C19H28O6S (1) levels	0.0277058	0.0285334	0.336859
DR	Caffeine to theophylline ratio	Inverse variance weighted	19.6285	25	0.766033		DR	X-12816 levels	-0.0123368	0.0182001	0.503859
DR	Arginine to phosphate ratio	MR Egger	11.7468	19	0.89616		DR	Bilirubin degradation product,C16H18N2O5 (4) levels	-0.01104	0.0134414	0.425219
DR	Arginine to phosphate ratio	Inverse variance weighted	13.0262	20	0.876257		DR	Octanoylcarnitine (c8) levels	-0.0214918	0.0172934	0.22647
DR	Caffeine to theobromine ratio	MR Egger	26.0372	18	0.0989094		DR	(S)-3-hydroxybutyrylcarnitine levels	-0.0172319	0.0368805	0.645937
DR	Caffeine to theobromine ratio	Inverse variance weighted	28.0255	19	0.0829385		DR	Histidine to alanine ratio	0.0254556	0.0382234	0.511297
DR	1-stearoyl-2-linoleoyl-GPE (18:0/18:2) levels	MR Egger	39.9284	27	0.0520319		DR	X-25217 levels	-0.00995046	0.0249244	0.696208
DR	1-stearoyl-2-linoleoyl-GPE (18:0/18:2) levels	Inverse variance weighted	40.8234	28	0.0557399		DR	Palmitoleate (16:1n7) levels	0.000900578	0.0360924	0.980318
DR	Sphingosine 1-phosphate levels	MR Egger	16.0204	14	0.312133		DR	Gamma-glutamylalanine levels	0.0402763	0.0299309	0.203292
DR	Sphingosine 1-phosphate levels	Inverse variance weighted	16.0216	15	0.38062		DR	3-hydroxyoctanoylcarnitine (1) levels	0.0190683	0.0331445	0.575711
DR	Acetylcarnitine levels (Biocrates platform)	MR Egger	13.8815	18	0.736783		DR	X-12104 levels	0.053809	0.0376625	0.183568
DR	Acetylcarnitine levels (Biocrates platform)	Inverse variance weighted	14.3925	19	0.76035		DR	Dihomo-linoleate (20:2n6) levels	-0.0286338	0.0267935	0.302108
DR	Linoleoyl-arachidonoyl-glycerol (18:2/20:4) [2] levels	MR Egger	39.9557	32	0.15766		DR	Allantoin levels	-0.0113813	0.023738	0.636346
DR	Linoleoyl-arachidonoyl-glycerol (18:2/20:4) [2] levels	Inverse variance weighted	40.0064	33	0.187052		DR	Taurine to glutamate ratio	0.0193549	0.0292355	0.516823
DR	Ribitol levels	MR Egger	20.9804	33	0.948003		DR	Glycerate levels	-0.0299524	0.0205419	0.157259
DR	Ribitol levels	Inverse variance weighted	22.9021	34	0.925798		DR	Ceramide (d18:1/17:0,d17:1/18:0) levels	0.00730439	0.0257938	0.780455
DR	Adenosine 5'-monophosphate (AMP) to tryptophan ratio	MR Egger	37.7529	23	0.02707		DR	1-stearoyl-2-oleoyl-GPI (18:0/18:1) levels	-0.0614774	0.0377774	0.119313
DR	Adenosine 5'-monophosphate (AMP) to tryptophan ratio	Inverse variance weighted	43.8841	24	0.0078701		DR	Decanoylcarnitine (C10) levels	-0.0396314	0.0171264	0.0308789
DR	5-oxoproline to citrate ratio	MR Egger	26.2814	16	0.0501953		DR	3-(4-hydroxyphenyl)lactate levels	-0.0128762	0.0252181	0.613945
DR	5-oxoproline to citrate ratio	Inverse variance weighted	28.1337	17	0.0433999		DR	Glutamate to glutamine ratio	0.0230013	0.0239265	0.346833
DR	Homoarginine levels	MR Egger	45.1318	30	0.0375255		DR	Aconitate [cis or trans] levels	-0.00530529	0.0220163	0.812159
DR	Homoarginine levels	Inverse variance weighted	45.1621	31	0.0482187		DR	Glycochenodeoxycholate 3-sulfate levels	0.0094425	0.018098	0.606265
DR	3-phenylpropionate hydrocinnamate levels	MR Egger	23.5357	21	0.316094		DR	Orotate levels	-0.0155815	0.0117396	0.193534
DR	3-phenylpropionate hydrocinnamate levels	Inverse variance weighted	23.6003	22	0.368525		DR	Cholesterol to oleoyl-linoleoyl-glycerol (18:1 to 18:2) [2] ratio	0.0537492	0.0419177	0.208965
DR	1,3-dimethylurate levels	MR Egger	27.9269	25	0.31123		DR	N-methylhydroxyproline levels	0.0581586	0.0361509	0.131671
DR	1,3-dimethylurate levels	Inverse variance weighted	28.1396	26	0.351624		DR	Lignoceroylcarnitine (C24) levels	-0.203037	0.0901821	0.0330347
DR	1-stearoyl-2-arachidonoyl-gpc (18:0/20:4) levels	MR Egger	40.4779	30	0.0959357		DR	Alpha-tocopherol to glycerol ratio	0.000864968	0.0318309	0.97862
DR	1-stearoyl-2-arachidonoyl-gpc (18:0/20:4) levels	Inverse variance weighted	40.4862	31	0.118437		DR	Carnitine C14 levels	0.0310074	0.0321512	0.348353
DR	Campesterol levels	MR Egger	14.9434	18	0.665853		DR	3-phosphoglycerate to glycerate ratio	-0.0566312	0.0302029	0.0803937
DR	Campesterol levels	Inverse variance weighted	15.5715	19	0.68565		DR	Sphingomyelin (d17:1/14:0,d16:1/15:0) levels	0.0153057	0.0235966	0.523603
DR	1-(1-enyl-stearoyl)-2-linoleoyl-GPE (p-18:0/18:2) levels	MR Egger	31.5505	18	0.0248377		DR	Histidine levels	0.0393586	0.0217543	0.0871483
DR	1-(1-enyl-stearoyl)-2-linoleoyl-GPE (p-18:0/18:2) levels	Inverse variance weighted	31.8877	19	0.0321769		DR	Laurate (12:0) levels	-0.0285725	0.0264833	0.296634
DR	Phosphate to citrate ratio	MR Egger	43.5078	31	0.0672523		DR	1-stearoyl-2-linoleoyl-GPI (18:0/18:2) levels	-0.0111821	0.0198753	0.578519
DR	Phosphate to citrate ratio	Inverse variance weighted	46.498	32	0.0470089		DR	Sphingomyelin (d18:1/24:1,d18:2/24:0) levels	0.0234385	0.0279435	0.412593
DR	Phenol glucuronide levels	MR Egger	19.1065	20	0.514912		DR	X-12822 levels	-0.0312276	0.0289138	0.296143
DR	Phenol glucuronide levels	Inverse variance weighted	19.1794	21	0.573634		DR	3-methylcytidine levels	-0.00424514	0.0157044	0.790374
DR	Threonine to alpha-ketobutyrate ratio	MR Egger	25.0309	19	0.159526		DR	X-21471 levels	0.00459295	0.0172967	0.792861
DR	Threonine to alpha-ketobutyrate ratio	Inverse variance weighted	25.0867	20	0.198135		DR	Pregnenetriol disulfate levels	0.0096233	0.0160651	0.556237
DR	X-16397 levels	MR Egger	12.0819	14	0.599728		DR	Adenosine 5'-diphosphate (ADP) to 2'-deoxyuridine ratio	0.0645968	0.0249143	0.018377
DR	X-16397 levels	Inverse variance weighted	12.2722	15	0.658321		DR	Adenosine 5'-diphosphate (ADP) to tyrosine ratio	0.00159666	0.0284675	0.95589
DR	3-(3-amino-3-carboxypropyl)uridine levels	MR Egger	29.2459	14	0.00967803		DR	Adenosine 5'-diphosphate (ADP) to pantothenate ratio	-0.0443128	0.0313937	0.185746
DR	3-(3-amino-3-carboxypropyl)uridine levels	Inverse variance weighted	29.849	15	0.0124778		DR	Indolebutyrate levels	0.0176518	0.0414029	0.674197
DR	Carboxyethyl-gaba levels	MR Egger	19.4308	16	0.246958		DR	Glycerol to glycerol 3-phosphate ratio	-0.00902284	0.0239863	0.710754
DR	Carboxyethyl-gaba levels	Inverse variance weighted	20.2042	17	0.263916		DR	Methionine levels	0.0290757	0.0310193	0.360346
DR	2-hydroxy-3-methylvalerate levels	MR Egger	28.761	25	0.274032		DR	Pyruvate levels	-0.00911201	0.0306784	0.769676
DR	2-hydroxy-3-methylvalerate levels	Inverse variance weighted	29.1553	26	0.304067		DR	X-12701 levels	-0.0206149	0.0329428	0.544226
DR	2-methoxyhydroquinone sulfate (1) levels	MR Egger	114.057	16	7.56396e-17		DR	Carnitine to ergothioneine ratio	-0.0153876	0.0253876	0.55094
DR	2-methoxyhydroquinone sulfate (1) levels	Inverse variance weighted	130.21	17	1.70724e-19		DR	Margaroylcarnitine (C17) levels	-0.0309121	0.0268456	0.263115
DR	1-palmitoyl-GPE (16:0) levels	MR Egger	26.1465	18	0.0964559		DR	Phenylacetylglutamine levels	0.0575637	0.0437097	0.204375
DR	1-palmitoyl-GPE (16:0) levels	Inverse variance weighted	30.619	19	0.0444306		DR	1-lignoceroyl-GPC (24:0) levels	0.0231716	0.0249937	0.368553
DR	Sulfate of piperine metabolite C16H19NO3 (3) levels	MR Egger	18.3309	23	0.739302		DR	Cytosine levels	0.0474932	0.0262168	0.0901222
DR	Sulfate of piperine metabolite C16H19NO3 (3) levels	Inverse variance weighted	18.4836	24	0.778938		DR	X-11444 levels	-0.023915	0.0122073	0.0588668
DR	X-12851 levels	MR Egger	45.0799	20	0.00107626		DR	Arachidonate (20:4n6) to linoleate (18:2n6) ratio	0.00276347	0.0144898	0.850495
DR	X-12851 levels	Inverse variance weighted	46.3613	21	0.00114375		DR	X-12101 levels	0.0159327	0.0208188	0.452607
DR	Maltotriose levels	MR Egger	22.4313	22	0.43441		DR	5alpha-pregnan-3beta,20beta-diol monosulfate (1) levels	-0.00803304	0.0160032	0.619761
DR	Maltotriose levels	Inverse variance weighted	22.5312	23	0.488406		DR	Glucuronide of C12H22O4 (1) levels	0.0184938	0.0294507	0.539474
DR	Adenosine 5'-monophosphate (AMP) to phosphate ratio	MR Egger	31.6399	17	0.0166742		DR	Nonadecanoate (19:0) levels	0.00628075	0.0241495	0.797222
DR	Adenosine 5'-monophosphate (AMP) to phosphate ratio	Inverse variance weighted	32.5165	18	0.0190841		DR	Picolinate levels	0.0196953	0.0183487	0.294728
DR	Dodecadienoate (12:2) levels	MR Egger	17.7202	25	0.854034		DR	X-19141 levels	-0.11946	0.0739814	0.115611
DR	Dodecadienoate (12:2) levels	Inverse variance weighted	21.0427	26	0.739759		DR	X-17676 levels	-0.0264494	0.0169244	0.129332
DR	X-12849 levels	MR Egger	16.7375	21	0.72689		DR	X-11858 levels	-0.010399	0.0194225	0.597097
DR	X-12849 levels	Inverse variance weighted	16.7835	22	0.775197		DR	3-hydroxysebacate levels	0.000644185	0.0406878	0.987564
DR	Uridine to cytidine ratio	MR Egger	12.1991	18	0.83679		DR	Bilirubin (Z,Z) to taurocholate ratio	0.0310952	0.0322241	0.348089
DR	Uridine to cytidine ratio	Inverse variance weighted	12.8745	19	0.844932		DR	Deoxycarnitine levels	0.0226695	0.013293	0.097816
DR	X-17351 levels	MR Egger	23.4695	17	0.134582		DR	Indolepropionate levels	0.00256908	0.0219591	0.908161
DR	X-17351 levels	Inverse variance weighted	26.0429	18	0.0987804		DR	X-26109 levels	0.0164447	0.0112793	0.154307
DR	X-21283 levels	MR Egger	15.7087	14	0.331488		DR	Isovalerylcarnitine (C5) levels	-0.00423016	0.0252339	0.868273
DR	X-21283 levels	Inverse variance weighted	18.2123	15	0.251667		DR	3-methylglutarylcarnitine (2) levels	0.00180394	0.0171531	0.916943
DR	Glutamine conjugate of C6H10O2 (1) levels	MR Egger	18.2265	13	0.149107		DR	X-12407 levels	-0.0300839	0.0216808	0.179813
DR	Glutamine conjugate of C6H10O2 (1) levels	Inverse variance weighted	19.2851	14	0.154338		DR	N2-acetyl,N6,N6-dimethyllysine levels	-0.0363323	0.0130699	0.0101793
DR	Phenylpyruvate to 4-hydroxyphenylpyruvate ratio	MR Egger	21.5602	22	0.486388		DR	X-25371 levels	0.0107492	0.0198133	0.592677
DR	Phenylpyruvate to 4-hydroxyphenylpyruvate ratio	Inverse variance weighted	21.5688	23	0.546393		DR	N-acetyl-2-aminooctanoate levels	-0.0166356	0.0141152	0.249246
DR	Pyruvate to 3-methyl-2-oxobutyrate ratio	MR Egger	16.5406	17	0.485887		DR	Succinate levels	-0.0281752	0.0260263	0.298672
DR	Pyruvate to 3-methyl-2-oxobutyrate ratio	Inverse variance weighted	17.3373	18	0.500043		DR	phosphate to asparagine ratio	0.0012022	0.0135409	0.929935
DR	N-acetyl-3-methylhistidine levels	MR Egger	27.5393	25	0.329495		DR	Glycolithocholate sulfate levels	0.0531413	0.0237809	0.0410829
DR	N-acetyl-3-methylhistidine levels	Inverse variance weighted	32.8699	26	0.165905		DR	Anthranilate levels	-0.0120331	0.0233053	0.611022
DR	Homocitrulline levels	MR Egger	38.5037	25	0.0412793		DR	N-acetylthreonine levels	-0.0480164	0.0219607	0.0402435
DR	Homocitrulline levels	Inverse variance weighted	38.6225	26	0.0529518		DR	Theophylline to theobromine ratio	0.0662949	0.0270595	0.0305952
DR	1-stearoyl-gpc (18:0) levels	MR Egger	19.5096	27	0.850691		DR	4-vinylphenol sulfate levels	-0.00330191	0.0237117	0.890518
DR	1-stearoyl-gpc (18:0) levels	Inverse variance weighted	19.7107	28	0.874781		DR	N-lactoyl isoleucine levels	-0.0199662	0.0333459	0.558897
DR	Alpha-ketoglutarate to trans-4-hydroxyproline ratio	MR Egger	12.8978	14	0.534586		DR	Cortisol to 4-cholesten-3-one ratio	-0.0440959	0.0262582	0.111373
DR	Alpha-ketoglutarate to trans-4-hydroxyproline ratio	Inverse variance weighted	14.9862	15	0.452414		DR	1-methyl-4-imidazoleacetate levels	0.0176283	0.0195919	0.377181
DR	N-acetylisoleucine levels	MR Egger	23.6105	17	0.13041		DR	Arachidonate (20:4n6) to caffeine ratio	0.00564795	0.0260012	0.830624
DR	N-acetylisoleucine levels	Inverse variance weighted	23.7531	18	0.163285		DR	Guanidinoacetate levels	0.0188106	0.0173312	0.289513
DR	Phosphate to phosphoethanolamine ratio	MR Egger	4.77289	11	0.941664		DR	Docosahexaenoate DHA; 22:6n3 levels	-0.0154726	0.0219222	0.48888
DR	Phosphate to phosphoethanolamine ratio	Inverse variance weighted	6.66586	12	0.878882		DR	Glucose to N-palmitoyl-sphingosine (d18:1 to 16:0) ratio	-0.0282255	0.0233492	0.240158
DR	X-12740 levels	MR Egger	9.61501	12	0.649695		DR	X-13844 levels	-0.0197446	0.035234	0.584073
DR	X-12740 levels	Inverse variance weighted	9.61526	13	0.725053		DR	Tartronate (hydroxymalonate) levels	0.0121114	0.0233381	0.610897
DR	X-21736 levels	MR Egger	58.0528	29	0.0010721		DR	Uridine levels	-0.0155536	0.0275065	0.580716
DR	X-21736 levels	Inverse variance weighted	58.3465	30	0.00145308		DR	Adenosine 5'-diphosphate (ADP) to glycerate ratio	-0.023704	0.0301878	0.447553
DR	Dimethylglycine levels	MR Egger	32.0748	30	0.364058		DR	Serotonin levels	-0.0169499	0.0267397	0.533714
DR	Dimethylglycine levels	Inverse variance weighted	33.1949	31	0.360643		DR	3-hydroxyoctanoate levels	0.0621653	0.030533	0.0586555
DR	Ethylparaben sulfate levels	MR Egger	13.7519	14	0.46835		DR	X-18913 levels	-0.0205969	0.0305528	0.509844
DR	Ethylparaben sulfate levels	Inverse variance weighted	14.2987	15	0.503006		DR	X-12729 levels	-0.0413604	0.0273676	0.148072
DR	4-hydroxy-2-oxoglutaric acid levels	MR Egger	30.481	26	0.248165		DR	Sulfate of piperine metabolite C18H21NO3 (1) levels	0.0106696	0.0289755	0.716571
DR	4-hydroxy-2-oxoglutaric acid levels	Inverse variance weighted	31.0392	27	0.269533		DR	3-methylxanthine levels	-0.0102931	0.0268444	0.70615
DR	Tauro-beta-muricholate levels	MR Egger	18.8834	23	0.707971		DR	X-12839 levels	-0.00768884	0.0268793	0.777107
DR	Tauro-beta-muricholate levels	Inverse variance weighted	20.6658	24	0.658353		DR	X-12707 levels	-0.00871004	0.0325428	0.790932
DR	1-stearoyl-2-arachidonoyl-GPE (18:0/20:4) levels	MR Egger	56.4456	29	0.00167343		DR	X-21796 levels	-0.036774	0.0346269	0.300294
DR	1-stearoyl-2-arachidonoyl-GPE (18:0/20:4) levels	Inverse variance weighted	57.226	30	0.00196876		DR	Spermidine to choline ratio	0.0162783	0.0262119	0.543904
DR	4-vinylguaiacol sulfate levels	MR Egger	16.1302	19	0.648574		DR	(2 or 3)-decenoate (10:1n7 or n8) levels	0.0259144	0.020847	0.224528
DR	4-vinylguaiacol sulfate levels	Inverse variance weighted	16.1645	20	0.706366		DR	Carotene diol (3) levels	0.00645028	0.018142	0.725288
DR	Adenosine 5'-monophosphate (AMP) to acetoacetate ratio	MR Egger	25.6115	22	0.268735		DR	Adenosine 5'-monophosphate (AMP) to urate ratio	-0.0225102	0.0259508	0.397128
DR	Adenosine 5'-monophosphate (AMP) to acetoacetate ratio	Inverse variance weighted	26.0177	23	0.300029		DR	Branched-chain,straight-chain,or cyclopropyl 12:1 fatty acid levels	0.0333016	0.0224149	0.150379
DR	Catechol glucuronide levels	MR Egger	12.1052	14	0.597853		DR	Leucine levels	0.0102214	0.0359904	0.78005
DR	Catechol glucuronide levels	Inverse variance weighted	12.3081	15	0.655578		DR	Glycerophosphoethanolamine levels	0.018311	0.0190308	0.348711
DR	Succinate to acetoacetate ratio	MR Egger	7.40865	8	0.493251		DR	Phosphate to fructose ratio	0.00648447	0.0275511	0.817596
DR	Succinate to acetoacetate ratio	Inverse variance weighted	7.65947	9	0.568794		DR	Inosine levels	0.00753753	0.0396637	0.851297
DR	Dihydroorotate levels	MR Egger	41.912	31	0.0913148		DR	X-25420 levels	0.0161758	0.0472804	0.738174
DR	Dihydroorotate levels	Inverse variance weighted	45.6221	32	0.0560836		DR	1-palmitoyl-2-linoleoyl-gpc (16:0/18:2) levels	-0.00748262	0.0153668	0.62973
DR	Alpha-ketoglutarate to ornithine ratio	MR Egger	23.602	16	0.0985654		DR	Citrulline levels	0.0596109	0.0249405	0.0258384
DR	Alpha-ketoglutarate to ornithine ratio	Inverse variance weighted	24.9821	17	0.0951111		DR	3-acetylphenol sulfate levels	0.0230502	0.0285444	0.429908
DR	X-11315 levels	MR Egger	19.6583	26	0.807468		DR	Androstenediol (3beta,17beta) monosulfate (1) levels	-0.0254754	0.0139375	0.0790737
DR	X-11315 levels	Inverse variance weighted	20.2291	27	0.821005		DR	Androstenediol (3alpha,17alpha) monosulfate (3) levels	0.0181128	0.0099711	0.07964
DR	N-palmitoyl-heptadecasphingosine (d17:1/16:0) levels	MR Egger	33.5016	25	0.118998		DR	Adenosine 5'-monophosphate (AMP) to inosine 5'-monophosphate (IMP) ratio	-0.0256923	0.020222	0.217797
DR	N-palmitoyl-heptadecasphingosine (d17:1/16:0) levels	Inverse variance weighted	33.6133	26	0.145041		DR	X-18886 levels	0.0168337	0.0228619	0.475684
DR	Trigonelline levels	MR Egger	27.3555	24	0.288155		DR	Ceramide (d18:1/14:0,d16:1/16:0) levels	0.014219	0.0193183	0.46724
DR	Trigonelline levels	Inverse variance weighted	27.4197	25	0.335248		DR	Glycerol to mannitol to sorbitol ratio	-0.0102636	0.0260444	0.697314
DR	X-24970 levels	MR Egger	15.2028	23	0.88722		DR	X-11880 levels	-0.0262063	0.0271472	0.348739
DR	X-24970 levels	Inverse variance weighted	15.6386	24	0.900676		DR	Aspartate to citrate ratio	-0.0349612	0.02884	0.241091
DR	Methionine sulfoxide levels	MR Egger	15.907	23	0.859219		DR	Palmitoyl-sphingosine-phosphoethanolamine (d18:1/16:0) levels	0.0139905	0.017523	0.431869
DR	Methionine sulfoxide levels	Inverse variance weighted	17.2458	24	0.837991		DR	Cortisone to 4-cholesten-3-one ratio	-0.0371381	0.0222723	0.107904
DR	2-hydroxystearate levels	MR Egger	6.94009	19	0.994526		DR	Eugenol sulfate levels	-0.00504035	0.0213395	0.815806
DR	2-hydroxystearate levels	Inverse variance weighted	8.14954	20	0.990831		DR	X-17354 levels	-0.0263118	0.0407111	0.529326
DR	1-stearoyl-2-oleoyl-GPE (18:0/18:1) levels	MR Egger	53.2834	27	0.00185988		DR	X-23665 levels	-0.0250005	0.0390242	0.533799
DR	1-stearoyl-2-oleoyl-GPE (18:0/18:1) levels	Inverse variance weighted	53.2945	28	0.00271169		DR	4-hydroxycoumarin levels	-0.00618809	0.0255121	0.810949
DR	X-12462 levels	MR Egger	8.9611	7	0.255461		DR	1,2-dipalmitoyl-gpc (16:0/16:0) levels	0.00625969	0.0850156	0.94181
DR	X-12462 levels	Inverse variance weighted	9.08086	8	0.335521		DR	X-21355 levels	0.0489796	0.0427896	0.276646
DR	Mannonate levels	MR Egger	28.1045	20	0.106949		DR	Sphingomyelin (d18:2/24:2) levels	0.02109	0.029452	0.482219
DR	Mannonate levels	Inverse variance weighted	28.1144	21	0.136936		DR	3-methyl-2-oxovalerate to 4-methyl-2-oxopentanoate ratio	-0.00255615	0.0250304	0.91973
DR	Oleoylcholine levels	MR Egger	18.8573	16	0.276134		DR	Deoxycholic acid 12-sulfate levels	0.00165841	0.014972	0.912905
DR	Oleoylcholine levels	Inverse variance weighted	27.9546	17	0.0454718		DR	X-24307 levels	0.0257593	0.033298	0.452034
DR	5-methyluridine (ribothymidine) levels	MR Egger	137.972	22	8.59973e-19		DR	X-24334 levels	-0.0178903	0.0369913	0.635629
DR	5-methyluridine (ribothymidine) levels	Inverse variance weighted	143.959	23	1.70687e-19		DR	X-17146 levels	0.00743981	0.0253335	0.772782
DR	1-(1-enyl-stearoyl)-GPE (p-18:0) levels	MR Egger	23.1222	23	0.453654		DR	Sphingomyelin (d18:2/18:1) levels	0.0196665	0.0605765	0.752131
DR	1-(1-enyl-stearoyl)-GPE (p-18:0) levels	Inverse variance weighted	24.2082	24	0.449745		DR	3-methyl-2-oxobutyrate levels	-0.0332592	0.0403014	0.420026
DR	Levulinoylcarnitine levels	MR Egger	26.0607	18	0.0983782		DR	Arginine to glutamate ratio	-0.0195198	0.024836	0.439589
DR	Levulinoylcarnitine levels	Inverse variance weighted	26.7043	19	0.111732		DR	2-piperidinone levels	0.0136142	0.0292346	0.647349
DR	16a-hydroxy DHEA 3-sulfate levels	MR Egger	25.5713	28	0.596594		DR	Bilirubin degradation product,C16H18N2O5 (2) levels	-0.0104218	0.0113983	0.369276
DR	16a-hydroxy DHEA 3-sulfate levels	Inverse variance weighted	26.013	29	0.624796		DR	Tyramine O-sulfate levels	0.0290774	0.0285732	0.32233
DR	X-12193 levels	MR Egger	10.6038	19	0.936449		DR	Myo-inositol levels	0.016259	0.0205166	0.434989
DR	X-12193 levels	Inverse variance weighted	11.8298	20	0.921808		DR	4-methoxyphenol sulfate levels	0.0303286	0.0271066	0.280797
DR	Chiro-inositol levels	MR Egger	12.1386	14	0.595169		DR	Phosphate to 5-oxoproline ratio	-0.00312111	0.0169847	0.856052
DR	Chiro-inositol levels	Inverse variance weighted	12.5053	15	0.640447		DR	Lignoceroyl sphingomyelin (d18:1/24:0) levels	-0.00693334	0.0276154	0.803991
DR	3-hydroxyhexanoylcarnitine (1) levels	MR Egger	21.3155	16	0.166699		DR	Behenoyl sphingomyelin (d18:1/22:0) levels	0.00697315	0.0285851	0.810813
DR	3-hydroxyhexanoylcarnitine (1) levels	Inverse variance weighted	21.4144	17	0.208301		DR	N4-acetylcytidine levels	-0.00631939	0.0147611	0.671194
DR	Phenylacetylcarnitine levels	MR Egger	32.3285	23	0.0935016		DR	Caffeine to linoleate (18:2n6) ratio	-0.0410836	0.0368452	0.293724
DR	Phenylacetylcarnitine levels	Inverse variance weighted	32.3319	24	0.118973		DR	Cis-3,4-methyleneheptanoylcarnitine levels	0.0212374	0.0198312	0.297626
DR	Cortisol to taurocholate ratio	MR Egger	21.709	20	0.356508		DR	2-methoxyhydroquinone sulfate (2) levels	0.0349627	0.0289533	0.243751
DR	Cortisol to taurocholate ratio	Inverse variance weighted	25.15	21	0.240725		DR	N-acetyl-L-alanine levels	-0.0257981	0.0204215	0.215613
DR	Blood sugar levels	MR Egger	13.5994	20	0.850212		DR	3-methyl-2-oxovalerate to 3-methyl-2-oxobutyrate ratio	-0.000377315	0.0272999	0.989144
DR	Blood sugar levels	Inverse variance weighted	14.7287	21	0.836313		DR	Glutamine conjugate of C7H12O2 levels	-0.00195859	0.0257261	0.939875
DR	Butyrylglycine levels	MR Egger	21.3642	21	0.436905		DR	Carnitine levels	0.0010409	0.0160628	0.948847
DR	Butyrylglycine levels	Inverse variance weighted	23.259	22	0.387229		DR	X-25172 levels	-0.0204654	0.0231259	0.38575
DR	Tetradecadienedioate (C14:2-DC) levels	MR Egger	19.456	23	0.674465		DR	3,7-dimethylurate levels	-0.0204624	0.0174055	0.249304
DR	Tetradecadienedioate (C14:2-DC) levels	Inverse variance weighted	19.4751	24	0.726201		DR	Glutamine to alanine ratio	0.014598	0.0281553	0.607581
DR	Spermidine to 5-methylthioadenosine (MTA) ratio	MR Egger	15.5837	14	0.339449		DR	Glycodeoxycholate 3-sulfate levels	0.0141593	0.0153484	0.364428
DR	Spermidine to 5-methylthioadenosine (MTA) ratio	Inverse variance weighted	16.2962	15	0.362643		DR	1-palmitoyl-2-dihomo-linolenoyl-GPC (16:0/20:3n3 or 6) levels	-0.0180914	0.0158554	0.265116
DR	Spermidine to adenosine 5'-diphosphate (ADP) ratio	MR Egger	18.7465	21	0.6014		DR	X-12112 levels	-0.0255239	0.0133569	0.0637876
DR	Spermidine to adenosine 5'-diphosphate (ADP) ratio	Inverse variance weighted	18.7572	22	0.660267		DR	Betaine levels	0.0297465	0.0213912	0.178255
DR	4-hydroxyphenylacetylglutamine levels	MR Egger	24.7022	20	0.213061		DR	Aspartate to citrulline ratio	-0.0330564	0.0458015	0.482341
DR	4-hydroxyphenylacetylglutamine levels	Inverse variance weighted	26.5912	21	0.184799		DR	Hexadecadienoate (16:2n6) levels	0.00590606	0.0350298	0.868522
DR	Bilirubin (E,E) levels	MR Egger	28.3019	28	0.448541		DR	Quinate levels	0.0523687	0.0323931	0.125494
DR	Bilirubin (E,E) levels	Inverse variance weighted	29.2594	29	0.451619		DR	3-hydroxy-3-methylglutarate levels	-0.0250782	0.025631	0.340155
DR	5alpha-pregnan-3beta,20alpha-diol monosulfate (2) levels	MR Egger	26.6173	27	0.484583		DR	2-hydroxyoctanoate levels	-0.0873617	0.0319926	0.0154756
DR	5alpha-pregnan-3beta,20alpha-diol monosulfate (2) levels	Inverse variance weighted	26.6723	28	0.536141		DR	Oxalate (ethanedioate) levels	0.00672096	0.0188593	0.725703
DR	Vanillic alcohol sulfate levels	MR Egger	32.4033	21	0.0532668		DR	5-methylthioadenosine (MTA) to phosphate ratio	0.0278636	0.0185318	0.146304
DR	Vanillic alcohol sulfate levels	Inverse variance weighted	32.4037	22	0.0707697		DR	Cytidine to N-acetylglucosamine to N-acetylgalactosamine ratio	-0.024165	0.0315007	0.453529
DR	Phosphate to mannose ratio	MR Egger	33.0238	24	0.103573		DR	4-acetylphenol sulfate levels	-0.000891511	0.0255098	0.972582
DR	Phosphate to mannose ratio	Inverse variance weighted	33.2724	25	0.124397		DR	N-acetylproline levels	-0.00644455	0.0309313	0.837585
DR	Adenosine 5'-monophosphate (AMP) to EDTA ratio	MR Egger	21.4644	11	0.0288667		DR	Tridecenedioate (C13:1-DC) levels	-0.0675408	0.0233547	0.00971252
DR	Adenosine 5'-monophosphate (AMP) to EDTA ratio	Inverse variance weighted	24.8578	12	0.0155112		DR	Sphingomyelin (d18:1/22:1,d18:2/22:0,d16:1/24:1) levels	0.0304069	0.0234002	0.210193
DR	X-23648 levels	MR Egger	10.9371	15	0.757038		DR	Bilirubin degradation product,C16H18N2O5 (1) levels	0.00691347	0.0145245	0.63951
DR	X-23648 levels	Inverse variance weighted	15.0169	16	0.523402		DR	1-linoleoyl-gpc (18:2) levels	0.000826251	0.0181912	0.964164
DR	X-17438 levels	MR Egger	10.6058	18	0.910329		DR	7-alpha-hydroxy-3-oxo-4-cholestenoate (7-hoca) levels	0.0221801	0.0228088	0.34095
DR	X-17438 levels	Inverse variance weighted	11.8761	19	0.890854		DR	X-24546 levels	0.00834669	0.0160204	0.608085
DR	Eicosenoate (20:1) levels	MR Egger	9.85928	18	0.936403		DR	N-acetylserine levels	-0.049749	0.0318203	0.131605
DR	Eicosenoate (20:1) levels	Inverse variance weighted	11.8583	19	0.891591		DR	Phosphate to valine ratio	-0.0160481	0.0207928	0.447762
DR	Inosine to theophylline ratio	MR Egger	12.9252	19	0.842376		DR	Cortisol levels (plasma)	-0.0224307	0.0228442	0.339164
DR	Inosine to theophylline ratio	Inverse variance weighted	12.9309	20	0.88033		DR	Phosphate to glutamine ratio	-0.0115512	0.0237444	0.631041
DR	S-methylmethionine levels	MR Egger	8.72944	16	0.924136		DR	Ethyl beta-glucopyranoside levels	-0.00657316	0.0172941	0.709213
DR	S-methylmethionine levels	Inverse variance weighted	9.20368	17	0.933654		DR	N6,n6,n6-trimethyllysine levels	-0.0576322	0.01871	0.00615968
DR	X-23974 levels	MR Egger	17.6169	18	0.481144		DR	1-(1-enyl-palmitoyl)-2-oleoyl-GPE (p-16:0/18:1) levels	0.0554913	0.0506839	0.282911
DR	X-23974 levels	Inverse variance weighted	17.7691	19	0.537908		DR	Ceramide (d18:1/16:0) levels	0.00342501	0.0212407	0.873307
DR	3-hydroxypyridine sulfate levels	MR Egger	35.3775	21	0.0256555		DR	Glutamate to 5-oxoproline ratio	0.0174657	0.0287323	0.550467
DR	3-hydroxypyridine sulfate levels	Inverse variance weighted	35.4597	22	0.0346656		DR	Ferulic acid 4-sulfate levels	-0.0568981	0.0193131	0.00628807
DR	5-acetylamino-6-amino-3-methyluracil levels	MR Egger	27.8999	30	0.575742		DR	Erythronate levels	-0.0397377	0.0254853	0.139786
DR	5-acetylamino-6-amino-3-methyluracil levels	Inverse variance weighted	29.441	31	0.546277		DR	Phosphate to linoleoyl-arachidonoyl-glycerol (18:2 to 20:4) [1] ratio	-0.00172228	0.0204753	0.933726
DR	Taurine to cysteine ratio	MR Egger	16.042	17	0.520857		DR	X-25109 levels	0.0288575	0.0197703	0.156367
DR	Taurine to cysteine ratio	Inverse variance weighted	16.9872	18	0.523982		DR	1-stearoyl-2-docosahexaenoyl-GPE (18:0/22:6) levels	-0.000241387	0.0219784	0.99131
DR	Methyl indole-3-acetate levels	MR Egger	21.1924	18	0.269816		DR	Phosphate to glycerol ratio	0.0751931	0.0333865	0.0397196
DR	Methyl indole-3-acetate levels	Inverse variance weighted	21.2233	19	0.324597		DR	X-18922 levels	-0.00149837	0.0192462	0.938445
DR	2R,3R-dihydroxybutyrate levels	MR Egger	37.9515	25	0.0467686		DR	Thioproline levels	-0.00244712	0.0223382	0.91376
DR	2R,3R-dihydroxybutyrate levels	Inverse variance weighted	38.212	26	0.0578706		DR	3-carboxy-4-methyl-5-pentyl-2-furanpropionate (3-CMPFP) levels	0.00510864	0.0191773	0.792123
DR	Docosadienoate (22:2n6) levels	MR Egger	12.0486	20	0.914392		DR	Docosatrienoate (22:3n3) levels	0.0194032	0.0203821	0.352474
DR	Docosadienoate (22:2n6) levels	Inverse variance weighted	12.5109	21	0.924787		DR	5alpha-androstan-3alpha,17beta-diol monosulfate (2) levels	0.0130855	0.0221604	0.559438
DR	Adenosine 5'-diphosphate (ADP) to glutamate ratio	MR Egger	41.6436	24	0.014142		DR	Arachidonate (20:4n6) levels	0.0311592	0.0176694	0.0891392
DR	Adenosine 5'-diphosphate (ADP) to glutamate ratio	Inverse variance weighted	42.4075	25	0.0162421		DR	1-(1-enyl-palmitoyl)-2-linoleoyl-GPE (p-16:0/18:2) levels	0.0145995	0.0289286	0.618806
DR	Phosphate to urate ratio	MR Egger	34.3854	31	0.308791		DR	X-17653 levels	0.0175557	0.0235331	0.463565
DR	Phosphate to urate ratio	Inverse variance weighted	34.5843	32	0.345445		DR	Sphingomyelin (d18:2/21:0,d16:2/23:0) levels	0.0122064	0.0225247	0.591883
DR	Adenosine 5'-monophosphate (AMP) to leucine ratio	MR Egger	25.7258	16	0.05801		DR	X-24518 levels	-0.0167545	0.0178027	0.356864
DR	Adenosine 5'-monophosphate (AMP) to leucine ratio	Inverse variance weighted	25.9836	17	0.0747607		DR	Carotenoid levels (cryptoxanthin)	0.0594322	0.0288012	0.0510562
DR	Mannose to fructose ratio	MR Egger	26.0027	16	0.05399		DR	3-indoxyl sulfate levels	0.0158482	0.0393425	0.69182
DR	Mannose to fructose ratio	Inverse variance weighted	30.2896	17	0.0243304		DR	Hyocholate levels	0.0270617	0.036205	0.468092
DR	Ursodeoxycholate levels	MR Egger	35.5278	17	0.00529985		DR	X-21845 levels	0.0283511	0.0266889	0.304912
DR	Ursodeoxycholate levels	Inverse variance weighted	35.7326	18	0.00763362		DR	1-stearoyl-GPE (18:0) levels	-0.0127519	0.0173501	0.466864
DR	Spermidine to carnitine ratio	MR Egger	12.8113	15	0.616868		DR	Sucrose levels	0.000500857	0.0302734	0.987051
DR	Spermidine to carnitine ratio	Inverse variance weighted	12.859	16	0.683036		DR	Adenosine 5'-monophosphate (AMP) to alanine ratio	-0.00580376	0.0258587	0.824942
DR	5-dodecenoate (12:1n7) levels	MR Egger	8.43273	12	0.750466		DR	Imidazole lactate levels	0.00999739	0.013985	0.480828
DR	5-dodecenoate (12:1n7) levels	Inverse variance weighted	9.85779	13	0.70552		DR	Glycine to alanine ratio	0.012973	0.0167466	0.452399
DR	Alpha-tocopherol levels	MR Egger	21.9196	25	0.640382		DR	Pregnanediol-3-glucuronide levels	0.0185426	0.0189412	0.334946
DR	Alpha-tocopherol levels	Inverse variance weighted	22.1704	26	0.679339		DR	Oleoyl-linoleoyl-glycerol (18:1 to 18:2) [2] to linoleoyl-arachidonoyl-glycerol (18:2 to 20:4) [2] ratio	0.00362371	0.0137027	0.793787
DR	Undecenoylcarnitine (C11:1) levels	MR Egger	27.4192	28	0.495516		DR	Citrate to taurocholate ratio	0.0142784	0.0229003	0.542979
DR	Undecenoylcarnitine (C11:1) levels	Inverse variance weighted	27.4241	29	0.548835		DR	Dodecenedioate (C12:1-DC) levels	0.00135943	0.0253691	0.957824
DR	Sulfate levels	MR Egger	31.6474	28	0.289097		DR	Stachydrine levels	-0.0108233	0.0220673	0.628887
DR	Sulfate levels	Inverse variance weighted	31.7623	29	0.330402		DR	Glycoursodeoxycholate levels	0.0343318	0.0203932	0.107825
DR	5-hydroxy-2-methylpyridine sulfate levels	MR Egger	23.7073	16	0.0960944		DR	S-adenosylhomocysteine (SAH) to 5-methyluridine (ribothymidine) ratio	-0.0262003	0.0288313	0.374868
DR	5-hydroxy-2-methylpyridine sulfate levels	Inverse variance weighted	24.254	17	0.112696		DR	Methyl vanillate sulfate levels	0.0173951	0.0379125	0.651309
DR	Threonine to pyruvate ratio	MR Egger	45.3444	26	0.0107874		DR	Dimethyl sulfone levels	-0.0204307	0.0292909	0.49393
DR	Threonine to pyruvate ratio	Inverse variance weighted	45.5398	27	0.0142523		DR	Benzoate to oleoyl-linoleoyl-glycerol (18:1 to 18:2) [2] ratio	0.00148114	0.0215168	0.945627
DR	Gamma-glutamylleucine levels	MR Egger	8.68134	15	0.893581		DR	Caffeine to paraxanthine ratio	-0.0155394	0.0248918	0.538865
DR	Gamma-glutamylleucine levels	Inverse variance weighted	9.26895	16	0.901925		DR	Perfluorooctanoate (PFOA) levels	-0.0177638	0.0253746	0.493359
DR	Leucine to phosphate ratio	MR Egger	30.9425	20	0.055954		DR	Carnitine C5:1 levels	0.0232863	0.0240725	0.344384
DR	Leucine to phosphate ratio	Inverse variance weighted	30.9455	21	0.0745696		DR	Adenosine 5'-diphosphate (ADP) to sulfate ratio	-0.000783311	0.0336543	0.981661
DR	Dihydroferulic acid sulfate levels	MR Egger	12.3987	18	0.825985		DR	Pantoate levels	-0.0376288	0.02287	0.112937
DR	Dihydroferulic acid sulfate levels	Inverse variance weighted	13.603	19	0.806326		DR	N-oleoyltaurine levels	-0.0180226	0.0230905	0.443402
DR	Laurylcarnitine levels	MR Egger	19.255	21	0.568787		DR	Vanillactate levels	-0.0242392	0.038599	0.535951
DR	Laurylcarnitine levels	Inverse variance weighted	19.3955	22	0.620799		DR	X-23780 levels	-0.031258	0.0187009	0.106624
DR	Alanine to pyruvate ratio	MR Egger	18.215	14	0.197164		DR	Heneicosapentaenoate (21:5n3) levels	-0.0312189	0.0277547	0.278345
DR	Alanine to pyruvate ratio	Inverse variance weighted	19.175	15	0.205912		DR	X-21285 levels	0.019821	0.060964	0.747342
DR	Serine to alpha-tocopherol ratio	MR Egger	24.1765	28	0.672184		DR	11beta-hydroxyetiocholanolone glucuronide levels	0.0469144	0.0253848	0.0802108
DR	Serine to alpha-tocopherol ratio	Inverse variance weighted	27.4903	29	0.54527		DR	Phosphate to EDTA ratio	-0.0261623	0.0271708	0.347104
DR	Oleoylcarnitine levels	MR Egger	15.9729	20	0.718301		DR	Alanine levels	-0.0315065	0.0283321	0.279993
DR	Oleoylcarnitine levels	Inverse variance weighted	16.0198	21	0.76854		DR	X-17685 levels	-0.0448649	0.0400127	0.278722
DR	X-23654 levels	MR Egger	53.9433	38	0.0449472		DR	X-12283 levels	0.0237598	0.017678	0.190549
DR	X-23654 levels	Inverse variance weighted	55.7856	39	0.0397091		DR	Glutamine conjugate of C6H10O2 (2) levels	-0.0442571	0.0353478	0.234407
DR	Androstenediol (3beta,17beta) disulfate (1) levels	MR Egger	25.9767	28	0.574328		DR	1-myristoyl-2-palmitoyl-gpc (14:0/16:0) levels	0.00495242	0.0260063	0.851913
DR	Androstenediol (3beta,17beta) disulfate (1) levels	Inverse variance weighted	26.2376	29	0.612766		DR	4-cholesten-3-one levels	0.00237112	0.01872	0.900612
DR	Glycosyl ceramide (d18:1/20:0,d16:1/22:0) levels	MR Egger	32.2227	29	0.310181		DR	Cholate to taurocholate ratio	-0.0677958	0.0241454	0.0108676
DR	Glycosyl ceramide (d18:1/20:0,d16:1/22:0) levels	Inverse variance weighted	32.2267	30	0.35706		DR	Androsterone sulfate levels	-0.00299379	0.0108456	0.784056
DR	5-methylthioadenosine (mta) levels	MR Egger	29.6652	21	0.0989249		DR	Cysteinylglycine to taurine ratio	0.0250128	0.0187792	0.194014
DR	5-methylthioadenosine (mta) levels	Inverse variance weighted	31.6158	22	0.0841869		DR	Tryptophan levels	-0.0128079	0.0259008	0.626622
DR	N-methyl-2-pyridone-5-carboxamide levels	MR Egger	14.2933	13	0.353519		DR	Glutarate (C5-DC) to caprylate (8:0) ratio	0.00162818	0.0260968	0.950871
DR	N-methyl-2-pyridone-5-carboxamide levels	Inverse variance weighted	17.078	14	0.252046		DR	Adenosine 5'-monophosphate (AMP) to glutamate ratio	-0.013453	0.0310093	0.669292
DR	Cysteine levels	MR Egger	15.6664	12	0.206999		DR	Phosphate to cysteine ratio	-0.0341782	0.0239612	0.169979
DR	Cysteine levels	Inverse variance weighted	16.9943	13	0.199566		DR	Cytidine to N-acetylneuraminate ratio	0.0139265	0.0230188	0.550628
DR	Taurine levels	MR Egger	4.03513	13	0.990812		DR	Citramalate levels	-0.0141342	0.0196849	0.480655
DR	Taurine levels	Inverse variance weighted	4.45426	14	0.992054		DR	Glucose to sucrose ratio	0.0263182	0.0239904	0.286338
DR	Carnitine to acetylcarnitine (C2) ratio	MR Egger	22.1744	17	0.178104		DR	2-hydroxyhippurate levels	-0.0385174	0.0320401	0.244879
DR	Carnitine to acetylcarnitine (C2) ratio	Inverse variance weighted	23.076	18	0.187686		DR	Ethyl alpha-glucopyranoside levels	-0.00364826	0.0216762	0.867644
DR	N-stearoyl-sphingosine (d18:1/18:0) levels	MR Egger	27.9404	15	0.021945		DR	2'-deoxyuridine to cytidine ratio	-0.0359403	0.0195482	0.0774323
DR	N-stearoyl-sphingosine (d18:1/18:0) levels	Inverse variance weighted	28.5479	16	0.0271686		DR	Ascorbic acid 2-sulfate levels	0.0373984	0.0205347	0.0810622
DR	3-hydroxymyristate levels	MR Egger	14.0251	18	0.727456		DR	Phosphate to 2'-deoxyuridine ratio	0.0507206	0.0202223	0.0177753
DR	3-hydroxymyristate levels	Inverse variance weighted	14.0622	19	0.780056		DR	6-oxopiperidine-2-carboxylate levels	0.00904436	0.0197863	0.652524
DR	X-23655 levels	MR Egger	27.2693	20	0.127856		DR	Pregnenetriol sulfate levels	-0.0070368	0.0160678	0.664196
DR	X-23655 levels	Inverse variance weighted	27.2838	21	0.161657		DR	1-palmitoyl-2-oleoyl-GPI (16:0/18:1) levels	0.0192164	0.029151	0.516608
DR	Salicylate to citrate ratio	MR Egger	7.98049	18	0.978926		DR	Indoleacetate levels	0.0189355	0.0212453	0.381277
DR	Salicylate to citrate ratio	Inverse variance weighted	8.00624	19	0.986608		DR	X-25520 levels	0.0252781	0.0264744	0.357092
DR	Acisoga levels	MR Egger	25.9664	20	0.166925		DR	N-succinyl-phenylalanine levels	0.00562447	0.0388445	0.88581
DR	Acisoga levels	Inverse variance weighted	26.871	21	0.175165		DR	Glucuronide of C10H18O2 (7) levels	0.0226865	0.0232812	0.342745
DR	Beta-hydroxyisovaleroylcarnitine levels	MR Egger	48.8282	37	0.0923156		DR	X-24565 levels	-0.0461747	0.0289355	0.123103
DR	Beta-hydroxyisovaleroylcarnitine levels	Inverse variance weighted	49.7008	38	0.0968621		DR	(S)-a-amino-omega-caprolactam levels	0.0172333	0.0328139	0.609878
DR	X-12410 levels	MR Egger	20.2052	24	0.68505		DR	X-24951 levels	0.00203756	0.0251886	0.93642
DR	X-12410 levels	Inverse variance weighted	23.4723	25	0.550004		DR	5-hydroxyindole sulfate levels	-0.00481445	0.0267119	0.85923
DR	Arginine to ornithine ratio	MR Egger	30.5736	28	0.336336		DR	Adenosine 5'-monophosphate (AMP) to arginine ratio	0.0137914	0.0262888	0.607519
DR	Arginine to ornithine ratio	Inverse variance weighted	31.7137	29	0.332581		DR	Tryptophan to pyruvate ratio	0.00396325	0.0270326	0.884984
DR	N-palmitoyl-sphingosine (d18:1 to 16:0) to N-stearoyl-sphingosine (d18:1 to 18:0) ratio	MR Egger	45.2247	19	0.000637445		DR	Glycolithocholate levels	-0.0142162	0.0221862	0.529327
DR	N-palmitoyl-sphingosine (d18:1 to 16:0) to N-stearoyl-sphingosine (d18:1 to 18:0) ratio	Inverse variance weighted	46.3137	20	0.000729835		DR	X-24531 levels	0.047078	0.0327267	0.166556
DR	Androsterone glucuronide to etiocholanolone glucuronide ratio	MR Egger	19.7541	29	0.900406		DR	Glucose to maltose ratio	0.0518218	0.038544	0.201783
DR	Androsterone glucuronide to etiocholanolone glucuronide ratio	Inverse variance weighted	25.1434	30	0.718033		DR	Glycerol to palmitoylcarnitine (C16) ratio	0.0172546	0.0369249	0.645344
DR	2-aminobutyrate levels	MR Egger	13.6456	16	0.625096		DR	Adenosine 5'-monophosphate (AMP) to serine ratio	-0.0231685	0.028384	0.435428
DR	2-aminobutyrate levels	Inverse variance weighted	13.9828	17	0.668317		DR	Dihomo-linolenoylcarnitine (C20:3n3 or 6) levels	-0.0517081	0.0318694	0.113423
DR	10-heptadecenoate (17:1n7) levels	MR Egger	25.4359	18	0.113372		DR	Dihydroferulate levels	-0.026074	0.0355199	0.483864
DR	10-heptadecenoate (17:1n7) levels	Inverse variance weighted	25.4401	19	0.146559		DR	3-amino-2-piperidone levels	-0.0309607	0.0289505	0.298272
DR	X-07765 levels	MR Egger	220.731	28	7.67765e-32		DR	Sphingomyelin (d18:1/18:1,d18:2/18:0) levels	-0.0804625	0.0270188	0.00620764
DR	X-07765 levels	Inverse variance weighted	220.747	29	2.17083e-31		DR	X-22776 levels	0.0478049	0.0330017	0.181389
DR	Theophylline to EDTA ratio	MR Egger	17.5667	12	0.129494		DR	Glutarate (C5-DC) levels	0.00244357	0.0245608	0.921692
DR	Theophylline to EDTA ratio	Inverse variance weighted	18.4617	13	0.140761		DR	X-25343 levels	0.0378902	0.0255234	0.154072
DR	Succinate to proline ratio	MR Egger	11.9763	12	0.447587		DR	Vanillylmandelate (VMA) levels	-0.00234596	0.023067	0.919573
DR	Succinate to proline ratio	Inverse variance weighted	16.1542	13	0.240901		DR	X-25790 levels	-0.0320942	0.0423203	0.462868
DR	X-11308 levels	MR Egger	23.1588	25	0.56829		DR	5alpha-androstan-3beta,17beta-diol monosulfate (2) levels	0.0104634	0.0120111	0.390165
DR	X-11308 levels	Inverse variance weighted	24.4806	26	0.548507		DR	Adenosine 5'-monophosphate (AMP) to phenylalanine ratio	-0.0319781	0.0306398	0.3085
DR	Glutamine to asparagine ratio	MR Egger	26.0252	26	0.461718		DR	X-24344 levels	0.0158211	0.028539	0.589509
DR	Glutamine to asparagine ratio	Inverse variance weighted	26.3788	27	0.49766		DR	Methyl-4-hydroxybenzoate sulfate levels	0.00336134	0.0239547	0.889683
DR	2-o-methylascorbic acid levels	MR Egger	23.1016	21	0.338587		DR	X-15503 levels	0.0191692	0.030157	0.533471
DR	2-o-methylascorbic acid levels	Inverse variance weighted	24.6041	22	0.316381		DR	Myristate (14:0) levels	-0.00556978	0.0241513	0.819741
DR	Lysine levels	MR Egger	27.9473	30	0.573229		DR	Dopamine 4-sulfate to dopamine 3-O-sulfate ratio	0.049037	0.0257759	0.0716133
DR	Lysine levels	Inverse variance weighted	28.3009	31	0.605591		DR	Cis-3,4-methyleneheptanoylglycine levels	0.0109042	0.0264578	0.684418
DR	Adenosine 5'-monophosphate (AMP) to tyrosine ratio	MR Egger	28.3834	17	0.040653		DR	Fructose levels	-0.00630587	0.0257883	0.80959
DR	Adenosine 5'-monophosphate (AMP) to tyrosine ratio	Inverse variance weighted	28.3936	18	0.0563123		DR	Mannose to glycerol ratio	0.00411071	0.0301244	0.893274
DR	X-24757 levels	MR Egger	37.9483	23	0.0257991		DR	Pentose acid levels	-0.0119524	0.0230686	0.610352
DR	X-24757 levels	Inverse variance weighted	38.4857	24	0.0308992		DR	Isovalerylglycine levels	0.0538571	0.0204856	0.0150009
DR	Palmitoleoylcarnitine (C16:1) levels	MR Egger	14.7649	15	0.468483		DR	X-13728 levels	-0.00241639	0.0297	0.936165
DR	Palmitoleoylcarnitine (C16:1) levels	Inverse variance weighted	14.9209	16	0.530436		DR	Adenosine 5'-diphosphate (ADP) to N-acetylneuraminate ratio	-0.0123673	0.041315	0.769412
DR	Stearidonate (18:4n3) levels	MR Egger	11.6	20	0.929156		DR	Oleoyl-linoleoyl-glycerol (18:1/18:2) [2] levels	-0.0267951	0.0201371	0.19368
DR	Stearidonate (18:4n3) levels	Inverse variance weighted	12.2123	21	0.933708		DR	Alliin levels	0.0259231	0.0266777	0.344817
DR	X-11795 levels	MR Egger	7.99267	13	0.844078		DR	Cis 3,4-methyleneheptanoate levels	0.0463212	0.0217988	0.0462454
DR	X-11795 levels	Inverse variance weighted	15.4656	14	0.347086		DR	Pregnenediol sulfate (C21H34O5S) levels	-0.0169322	0.0181726	0.359434
DR	X-11847 levels	MR Egger	24.3317	16	0.0825068		DR	Maleate levels	0.00648381	0.0249287	0.797589
DR	X-11847 levels	Inverse variance weighted	24.8698	17	0.097661		DR	4-hydroxychlorothalonil levels	-0.0209746	0.0174172	0.241291
DR	2-naphthol sulfate levels	MR Egger	16.1495	20	0.707306		DR	Adenosine 5'-diphosphate (ADP) to choline phosphate ratio	0.0231916	0.0370193	0.538459
DR	2-naphthol sulfate levels	Inverse variance weighted	16.9334	21	0.715133		DR	Gamma-glutamylmethionine levels	0.0224757	0.0265982	0.406812
DR	1-(1-enyl-palmitoyl)-2-linoleoyl-GPC (p-16:0/18:2) levels	MR Egger	25.0103	18	0.124632		DR	Adenosine 5'-diphosphate (ADP) to cytidine ratio	-0.0117311	0.0295144	0.696621
DR	1-(1-enyl-palmitoyl)-2-linoleoyl-GPC (p-16:0/18:2) levels	Inverse variance weighted	28.4109	19	0.0758334		DR	X-15728 levels	-0.00110897	0.0206815	0.957647
DR	X-16935 levels	MR Egger	19.7929	23	0.65437		DR	Gamma-glutamyltyrosine levels	-0.0179485	0.0217526	0.418578
DR	X-16935 levels	Inverse variance weighted	19.7938	24	0.708438		DR	Phenol sulfate levels	0.00971798	0.0518926	0.853543
DR	Glutamine degradant levels	MR Egger	27.9605	26	0.360405		DR	Mannose to mannitol to sorbitol ratio	0.0200566	0.0364418	0.588829
DR	Glutamine degradant levels	Inverse variance weighted	33.4521	27	0.182557		DR	Cysteinylglycine levels	0.00964243	0.0205834	0.645081
DR	Inosine 5'-monophosphate (IMP) to phosphate ratio	MR Egger	24.492	18	0.139562		DR	N-acetylleucine levels	0.00257353	0.0202008	0.899965
DR	Inosine 5'-monophosphate (IMP) to phosphate ratio	Inverse variance weighted	26.6635	19	0.112738		DR	O-cresol sulfate levels	0.0136392	0.0261256	0.608364
DR	Urea levels	MR Egger	21.2793	21	0.442007		DR	Arabonate/xylonate levels	0.0164857	0.0211461	0.443928
DR	Urea levels	Inverse variance weighted	21.3029	22	0.502092		DR	X-25957 levels	-0.00619007	0.0329349	0.85328
DR	Succinoyltaurine levels	MR Egger	19.1304	24	0.745001		DR	S-methylcysteine sulfoxide levels	0.00963867	0.0251966	0.706308
DR	Succinoyltaurine levels	Inverse variance weighted	19.2361	25	0.78566		DR	3-hydroxybutyroylglycine levels	-0.00166889	0.0218131	0.939624
DR	2-acetamidophenol sulfate levels	MR Egger	23.6213	19	0.211082		DR	Alpha-hydroxycaproate levels	-0.0130347	0.0275842	0.642921
DR	2-acetamidophenol sulfate levels	Inverse variance weighted	24.8812	20	0.206015		DR	X-19299 levels	0.0631465	0.0332042	0.0837003
DR	X-21364 levels	MR Egger	50.1292	29	0.00874641		DR	N-stearoyl-sphingosine (d18:1 to 18:0) to N-palmitoyl-sphinganine (d18:0 to 16:0) ratio	-0.0189263	0.0210381	0.376579
DR	X-21364 levels	Inverse variance weighted	51.0708	30	0.00957392		DR	N-acetyl-aspartyl-glutamate (naag) levels	0.014083	0.0122768	0.2569
DR	1,5-anhydroglucitol (1,5-ag) levels	MR Egger	21.9355	32	0.909108		DR	X-21286 levels	-0.00674131	0.0252433	0.791458
DR	1,5-anhydroglucitol (1,5-ag) levels	Inverse variance weighted	23.6768	33	0.883698		DR	N6-carbamoylthreonyladenosine levels	-0.0139222	0.0447261	0.757674
DR	2-hydroxyhippurate (salicylurate) levels	MR Egger	14.3487	19	0.763		DR	X-12731 levels	-0.0366122	0.0223151	0.112049
DR	2-hydroxyhippurate (salicylurate) levels	Inverse variance weighted	14.8316	20	0.78596		DR	Adenosine 5'-diphosphate (ADP) to creatine ratio	-0.0148049	0.0252375	0.564362
DR	Glutamine levels	MR Egger	56.1592	31	0.00372415		DR	Adenosine 5'-monophosphate (AMP) to methionine ratio	-0.0486112	0.0282677	0.100931
DR	Glutamine levels	Inverse variance weighted	64.8658	32	0.000518496		DR	Choline phosphate to choline ratio	0.0213315	0.0373742	0.575633
DR	Pyruvate to N-acetylneuraminate ratio	MR Egger	37.3376	27	0.0889368		DR	Gamma-CEHC levels	0.00562365	0.016564	0.736443
DR	Pyruvate to N-acetylneuraminate ratio	Inverse variance weighted	37.4895	28	0.108452		DR	X-21353 levels	0.0100054	0.0230229	0.669331
DR	Proline to glutamate ratio	MR Egger	16.7384	21	0.726835		DR	1-palmitoyl-2-oleoyl-gpc (16:0/18:1) levels	0.0276766	0.0261398	0.30297
DR	Proline to glutamate ratio	Inverse variance weighted	17.8101	22	0.717187		DR	4-guanidinobutanoate levels	0.0258935	0.0243468	0.302417
DR	Indole-3-carboxylate levels	MR Egger	6.30048	11	0.852582		DR	Gluconate levels	-0.00985444	0.0218581	0.656957
DR	Indole-3-carboxylate levels	Inverse variance weighted	6.46343	12	0.890945		DR	Adenosine 5'-monophosphate (AMP) to aspartate ratio	0.0259803	0.0208166	0.223573
DR	Phosphate to serine ratio	MR Egger	46.046	22	0.00195076		DR	Perfluorooctanesulfonate (PFOS) levels	0.0489429	0.0326995	0.150074
DR	Phosphate to serine ratio	Inverse variance weighted	46.5485	23	0.0025547		DR	Choline levels	0.015017	0.025149	0.556809
DR	Orotidine levels	MR Egger	31.8518	24	0.13071		DR	3-phosphoglycerate levels	0.00743089	0.0236699	0.756398
DR	Orotidine levels	Inverse variance weighted	33.4852	25	0.119378		DR	Branched-chain,straight-chain,or cyclopropyl 10:1 fatty acid (1) levels	-0.0030986	0.0284253	0.915159
DR	X-18888 levels	MR Egger	18.9782	20	0.523243		DR	X-12818 levels	0.00999725	0.0199318	0.622799
DR	X-18888 levels	Inverse variance weighted	21.2191	21	0.445636		DR	Palmitoylcarnitine levels (Metabolon platform)	0.0430543	0.0228768	0.0720164
DR	X-21607 levels	MR Egger	46.673	26	0.00766325		DR	Malonylcarnitine levels	-0.0176237	0.022803	0.44864
DR	X-21607 levels	Inverse variance weighted	46.6916	27	0.010707		DR	DHEAS levels	0.000939399	0.0162528	0.954196
DR	N-oleoylserine levels	MR Egger	21.0454	20	0.394463		DR	Palmitoyl sphingomyelin (d18:1/16:0) levels	0.0423756	0.020429	0.0473617
DR	N-oleoylserine levels	Inverse variance weighted	22.3382	21	0.380253		DR	Phenylpyruvate levels	-0.0100004	0.0201435	0.623447
DR	5alpha-androstan-3beta,17alpha-diol disulfate levels	MR Egger	36.834	21	0.0175878		DR	Sphingomyelin (d18:1/20:0,d16:1/22:0) levels	0.0161499	0.0302116	0.598568
DR	5alpha-androstan-3beta,17alpha-diol disulfate levels	Inverse variance weighted	37.6853	22	0.019868		DR	4-ethylcatechol sulfate levels	-0.0045637	0.022758	0.84309
DR	Adenosine 5'-monophosphate (AMP) to flavin adenine dinucleotide (FAD) ratio	MR Egger	42.2855	15	0.000203101		DR	Homostachydrine levels	-0.00748424	0.0252093	0.769219
DR	Adenosine 5'-monophosphate (AMP) to flavin adenine dinucleotide (FAD) ratio	Inverse variance weighted	45.2098	16	0.000128876		DR	X-13431 levels	0.0186939	0.0200766	0.360038
DR	Hydroxypalmitoyl sphingomyelin (d18:1/16:0(OH)) levels	MR Egger	33.1691	30	0.315251		DR	Histidine to glutamine ratio	-0.00504795	0.0192042	0.794815
DR	Hydroxypalmitoyl sphingomyelin (d18:1/16:0(OH)) levels	Inverse variance weighted	35.2361	31	0.274541		DR	X-22834 levels	0.00912994	0.0257909	0.727045
DR	Stearoylcholine levels	MR Egger	8.25038	15	0.913353		DR	X-24812 levels	0.0171295	0.0196083	0.390049
DR	Stearoylcholine levels	Inverse variance weighted	8.33479	16	0.938269		DR	Phosphate to uridine ratio	0.0824473	0.0639971	0.210453
DR	1-methyl-5-imidazoleacetate levels	MR Egger	30.3775	25	0.210465		DR	Tyrosine to pyruvate ratio	-0.00891535	0.0310637	0.776796
DR	1-methyl-5-imidazoleacetate levels	Inverse variance weighted	32.4428	26	0.178883		DR	Glycosyl-N-palmitoyl-sphingosine (d18:1/16:0) levels	0.0193361	0.02078	0.360349
DR	3-methoxytyrosine levels	MR Egger	59.9621	23	3.86904e-05		DR	1-palmitoyl-GPI (16:0) levels	0.0206747	0.0189219	0.286932
DR	3-methoxytyrosine levels	Inverse variance weighted	78.6381	24	1.00125e-07		DR	Eicosapentaenoate (EPA; 20:5n3) levels	0.0206058	0.0204324	0.323283
DR	Histidine to pyruvate ratio	MR Egger	21.7848	19	0.295098		DR	X-21339 levels	0.0069456	0.0214081	0.74981
DR	Histidine to pyruvate ratio	Inverse variance weighted	27.4089	20	0.124148		DR	Behenoyl dihydrosphingomyelin (d18:0/22:0) levels	-0.00153919	0.0202773	0.939951
DR	Dodecanedioate levels	MR Egger	29.7704	21	0.0967007		DR	X-11632 levels	-0.0145628	0.0318694	0.652184
DR	Dodecanedioate levels	Inverse variance weighted	30.8437	22	0.0993589		DR	Hydantoin-5-propionate levels	0.0164359	0.0313294	0.608681
DR	1-methylhistidine levels	MR Egger	47.5032	27	0.00871942		DR	(16 or 17)-methylstearate (a19:0 or i19:0) levels	0.0338198	0.0357915	0.357942
DR	1-methylhistidine levels	Inverse variance weighted	49.5544	28	0.00724882		DR	X-12798 levels	-0.00751454	0.0168717	0.659035
DR	N-stearoyl-sphinganine (d18:0/18:0) levels	MR Egger	23.1599	10	0.0101716		DR	N-acetylputrescine levels	0.00719847	0.0125619	0.572429
DR	N-stearoyl-sphinganine (d18:0/18:0) levels	Inverse variance weighted	23.4983	11	0.0150223		DR	Alpha-ketoglutaramate levels	0.00748098	0.0287379	0.797939
DR	Cerotoylcarnitine (C26) levels	MR Egger	27.9558	30	0.572778		DR	Arabitol/xylitol levels	-0.0229048	0.0282848	0.427141
DR	Cerotoylcarnitine (C26) levels	Inverse variance weighted	28.5824	31	0.590973		DR	Guaiacol sulfate levels	0.0453497	0.0223252	0.053438
DR	Methylsuccinoylcarnitine levels	MR Egger	25.145	29	0.670703		DR	Glycolithocholate to glycolithocholate sulfate ratio	-0.00952064	0.0228593	0.680753
DR	Methylsuccinoylcarnitine levels	Inverse variance weighted	25.5566	30	0.697559		DR	4-hydroxyphenylacetate levels	0.0102691	0.0277518	0.715676
DR	X-21312 levels	MR Egger	401.992	25	1.21432e-69		DR	X-24736 levels	0.0026469	0.0254243	0.917852
DR	X-21312 levels	Inverse variance weighted	403.154	26	2.85489e-69		DR	Glucose to glycerol ratio	0.0422416	0.0248078	0.106827
DR	5alpha-androstan-3beta,17beta-diol disulfate levels	MR Egger	30.4326	30	0.443668		DR	Sphingomyelin (d18:1/21:0,d17:1/22:0,d16:1/23:0) levels	0.0220867	0.0299155	0.471726
DR	5alpha-androstan-3beta,17beta-diol disulfate levels	Inverse variance weighted	30.4823	31	0.492502		DR	2-oxoarginine levels	0.0394136	0.0310926	0.223072
DR	Bilirubin degradation product,C17H18N2O4 (3) levels	MR Egger	12.6687	22	0.941992		DR	Phosphate to proline ratio	-0.0168397	0.0231268	0.475402
DR	Bilirubin degradation product,C17H18N2O4 (3) levels	Inverse variance weighted	15.423	23	0.878834		DR	Malate levels	0.0297277	0.0267409	0.284997
DR	Glutarate (C5-DC) to salicylate ratio	MR Egger	13.3325	13	0.422467		DR	Tetradecadienoate (14:2) levels	0.0229067	0.0251382	0.377597
DR	Glutarate (C5-DC) to salicylate ratio	Inverse variance weighted	16.1478	14	0.304433		DR	X-24795 levels	-0.013189	0.0236932	0.582712
DR	X-23678 levels	MR Egger	20.482	18	0.306346		DR	X-23636 levels	0.00232999	0.0417583	0.956292
DR	X-23678 levels	Inverse variance weighted	20.8162	19	0.347047		DR	S-allylcysteine levels	-0.00308201	0.025984	0.907268
DR	Prolylglycine levels	MR Egger	33.9992	27	0.166072		DR	Gulonate levels	0.0898728	0.094999	0.358198
DR	Prolylglycine levels	Inverse variance weighted	34.0004	28	0.200861		DR	Propionylglycine levels	-0.000530918	0.0218731	0.980935
DR	Glucuronate to androsterone glucuronide ratio	MR Egger	17.546	22	0.732538		DR	Adenosine 5'-diphosphate (ADP) to N-acetylglucosamine to N-acetylgalactosamine ratio	-0.0142649	0.0250864	0.575637
DR	Glucuronate to androsterone glucuronide ratio	Inverse variance weighted	19.7375	23	0.657688		DR	Ornithine to phosphate ratio	0.0092439	0.0255499	0.722905
DR	Proline to trans-4-hydroxyproline ratio	MR Egger	27.0448	22	0.209529		DR	Phenylacetylglutamate levels	-0.0123198	0.0309158	0.69394
DR	Proline to trans-4-hydroxyproline ratio	Inverse variance weighted	31.3661	23	0.114061		DR	Caprylate (8:0) levels	0.0613105	0.0319506	0.06938
DR	Arachidoylcarnitine (C20) levels	MR Egger	32.7736	27	0.204643		DR	X-23587 levels	-0.0330844	0.0244904	0.19552
DR	Arachidoylcarnitine (C20) levels	Inverse variance weighted	34.0758	28	0.198389		DR	Oleoyl ethanolamide levels	-0.00650269	0.0178184	0.718106
DR	X-21319 levels	MR Egger	6.83365	11	0.81239		DR	1-palmitoyl-2-oleoyl-GPE (16:0/18:1) levels	-0.00536851	0.0225917	0.81373
DR	X-21319 levels	Inverse variance weighted	9.2278	12	0.68336		DR	Citrulline to ornithine ratio	-0.0324257	0.0240007	0.191063
DR	4-hydroxyphenylpyruvate levels	MR Egger	15.3941	20	0.753432		DR	X-21821 levels	0.00633373	0.0326065	0.848588
DR	4-hydroxyphenylpyruvate levels	Inverse variance weighted	17.0864	21	0.705856		DR	Acetylcarnitine (C2) to propionylcarnitine (C3) ratio	0.00634526	0.0214871	0.771337
DR	5alpha-androstan-3alpha,17beta-diol disulfate levels	MR Egger	32.2205	25	0.151731		DR	N-acetyl-beta-alanine levels	-0.0267137	0.0212158	0.221174
DR	5alpha-androstan-3alpha,17beta-diol disulfate levels	Inverse variance weighted	32.2211	26	0.185912		DR	Adenosine 5'-diphosphate (ADP) to glycerol ratio	-0.00478906	0.0300917	0.875147
DR	X-13695 levels	MR Egger	9.8667	12	0.627654		DR	Gamma-glutamyltryptophan levels	-0.00376008	0.0268234	0.889921
DR	X-13695 levels	Inverse variance weighted	11.9854	13	0.528842		DR	X-11470 levels	-0.0172633	0.0168599	0.312344
DR	Inosine 5'-monophosphate (IMP) levels	MR Egger	17.4171	19	0.561632		DR	X-23639 levels	-0.0289747	0.0267332	0.292737
DR	Inosine 5'-monophosphate (IMP) levels	Inverse variance weighted	17.4724	20	0.622117		DR	Valine levels	0.00119486	0.0285885	0.967076
DR	Salicylate to taurocholate ratio	MR Egger	17.3773	23	0.790336		DR	Beta-citrylglutamate levels	0.0155002	0.0149114	0.30637
DR	Salicylate to taurocholate ratio	Inverse variance weighted	17.4255	24	0.829955		DR	X-13729 levels	0.0333907	0.0202054	0.111444
DR	1-stearoyl-GPI (18:0) levels	MR Egger	11.2617	16	0.793048		DR	Adenosine 5'-diphosphate (ADP) to flavin adenine dinucleotide (FAD) ratio	0.021425	0.0208462	0.315755
DR	1-stearoyl-GPI (18:0) levels	Inverse variance weighted	11.2842	17	0.841413		DR	X-23782 levels	-0.0447293	0.0289553	0.14195
DR	Thyroxine to taurocholate ratio	MR Egger	21.6995	20	0.357036		DR	Adenosine 5'-monophosphate (AMP) to histidine ratio	-0.0491484	0.0289967	0.106409
DR	Thyroxine to taurocholate ratio	Inverse variance weighted	21.9264	21	0.403762		DR	5alpha-androstan-3alpha,17beta-diol monosulfate (1) levels	0.00571212	0.0142852	0.693115
DR	X-24811 levels	MR Egger	16.4784	23	0.834038		DR	Adipoylcarnitine (C6-DC) levels	0.0203631	0.0234484	0.396
DR	X-24811 levels	Inverse variance weighted	16.5454	24	0.867392		DR	7-methylguanine levels	0.0309568	0.0210105	0.156209
DR	Plasma free asparagine levels	MR Egger	29.5394	19	0.0579606		DR	Sphingomyelin (d18:1/19:0,d19:1/18:0) levels	-0.0193696	0.025525	0.45504
DR	Plasma free asparagine levels	Inverse variance weighted	29.8688	20	0.072007		DR	1-stearoyl-2-linoleoyl-gpc (18:0/18:2) levels	-0.01017	0.020632	0.627714
DR	Glycosyl ceramide (d18:2/24:1,d18:1/24:2) levels	MR Egger	37.2648	34	0.321238		DR	Bilirubin (E,Z or Z,E) levels	-0.00907948	0.0149526	0.551291
DR	Glycosyl ceramide (d18:2/24:1,d18:1/24:2) levels	Inverse variance weighted	37.9203	35	0.337597		DR	X-23739 levels	0.0186571	0.0196477	0.351069
DR	N-acetyl-2-aminoadipate levels	MR Egger	38.3726	22	0.0166343		DR	Linoleoyl ethanolamide levels	-0.0240999	0.0185544	0.207435
DR	N-acetyl-2-aminoadipate levels	Inverse variance weighted	39.8359	23	0.0160329		DR	4-acetylcatechol sulfate (1) levels	-0.0651645	0.0267876	0.0279786
DR	1-palmitoyl-2-arachidonoyl-GPI (16:0/20:4) levels	MR Egger	34.1822	20	0.0249183		DR	X-13866 levels	-0.0113725	0.0323488	0.728515
DR	1-palmitoyl-2-arachidonoyl-GPI (16:0/20:4) levels	Inverse variance weighted	36.3406	21	0.020015		DR	Eicosenoylcarnitine (C20:1) levels	-0.0505042	0.0221676	0.0311662
DR	1,3,7-trimethylurate levels	MR Egger	14.991	20	0.776921		DR	P-cresol sulfate levels	0.00249898	0.0285789	0.931236
DR	1,3,7-trimethylurate levels	Inverse variance weighted	15.1947	21	0.813058		DR	Citrate to oxalate (ethanedioate) ratio	-0.0161825	0.0302848	0.602123
DR	X-12013 levels	MR Egger	11.5409	19	0.904302		DR	X-11787 levels	0.0115432	0.0159295	0.476669
DR	X-12013 levels	Inverse variance weighted	11.5557	20	0.93052		DR	2,3-dihydroxypyridine levels	0.0738288	0.0378495	0.06779
DR	Bilirubin degradation product,C17H18N2O4 (2) levels	MR Egger	25.1527	25	0.453843		DR	Spermidine to pyruvate ratio	0.0445399	0.0277995	0.13143
DR	Bilirubin degradation product,C17H18N2O4 (2) levels	Inverse variance weighted	26.6976	26	0.425322		DR	X-25271 levels	0.00228583	0.0323623	0.944689
DR	X-15523 levels	MR Egger	59.7352	53	0.244309		DR	Bilirubin (Z,Z) to glucuronate ratio	0.00331947	0.0163769	0.841649
DR	X-15523 levels	Inverse variance weighted	59.7868	54	0.273668		DR	Carnitine to palmitoylcarnitine (C16) ratio	0.028984	0.0212838	0.18452
DR	5-(galactosylhydroxy)-L-lysine levels	MR Egger	5.22855	11	0.919595		DR	X-24949 levels	-0.00925073	0.0252617	0.718488
DR	5-(galactosylhydroxy)-L-lysine levels	Inverse variance weighted	5.58594	12	0.935501		DR	2-palmitoleoyl-GPC (16:1) levels	-0.00222258	0.0288741	0.939339
DR	Sphingomyelin (d18:1/22:2,d18:2/22:1,d16:1/24:2) levels	MR Egger	33.3435	17	0.0101934		DR	Sphingosine levels	0.0324827	0.0250844	0.216292
DR	Sphingomyelin (d18:1/22:2,d18:2/22:1,d16:1/24:2) levels	Inverse variance weighted	33.5091	18	0.0144722		DR	Sphingomyelin (d18:2/14:0,d18:1/14:1) levels	-0.00749536	0.0229925	0.74841
DR	1-palmitoyl-2-docosahexaenoyl-gpc (16:0/22:6) levels	MR Egger	18.9711	18	0.393605		DR	7-methylxanthine levels	0.0296716	0.0297389	0.332397
DR	1-palmitoyl-2-docosahexaenoyl-gpc (16:0/22:6) levels	Inverse variance weighted	19.4335	19	0.429364		DR	Beta-alanine levels	0.00207161	0.0214525	0.924137
DR	N-acetylglucosaminylasparagine levels	MR Egger	21.8438	19	0.292099		DR	Piperine levels	-0.0260103	0.0196809	0.199879
DR	N-acetylglucosaminylasparagine levels	Inverse variance weighted	24.0694	20	0.239372		DR	Gamma-glutamyl-2-aminobutyrate levels	0.02333	0.0228952	0.319805
DR	Glucose to mannitol to sorbitol ratio	MR Egger	29.9442	23	0.151011		DR	Phenyllactate (PLA) levels in elite athletes	-0.00817085	0.0154349	0.601215
DR	Glucose to mannitol to sorbitol ratio	Inverse variance weighted	29.9443	24	0.186604		DR	X-11478 levels	0.000159966	0.0238501	0.994709
DR	Alanine to asparagine ratio	MR Egger	34.3618	32	0.355239		DR	Heptenedioate (C7:1-DC) levels	-0.00706815	0.0316268	0.826385
DR	Alanine to asparagine ratio	Inverse variance weighted	34.3915	33	0.400975		DR	N-acetylphenylalanine levels	0.0152008	0.017535	0.395365
DR	Threonine levels	MR Egger	75.3167	30	9.10205e-06		DR	Flavin adenine dinucleotide (FAD) levels	-0.0370057	0.0278487	0.198872
DR	Threonine levels	Inverse variance weighted	75.4166	31	1.43726e-05		DR	2'-deoxyuridine levels	-0.0864871	0.0564494	0.136715
DR	Glycerol 3-phosphate levels	MR Egger	23.4141	26	0.609431		DR	Glutamate to pyruvate ratio	0.0311507	0.021502	0.160352
DR	Glycerol 3-phosphate levels	Inverse variance weighted	25.5207	27	0.545307		DR	S-carboxyethylcysteine levels	0.0159295	0.0206646	0.45027
DR	3-methyl-2-oxovalerate levels	MR Egger	8.85226	11	0.635527		DR	2-aminoheptanoate levels	-0.0295394	0.0276962	0.29774
DR	3-methyl-2-oxovalerate levels	Inverse variance weighted	8.91853	12	0.709873		DR	Carotene diol (1) levels	-0.0108652	0.0185034	0.561189
DR	Glutarylcarnitine (c5-dc) levels	MR Egger	19.899	32	0.952991		DR	Arachidate (20:0) levels	0.0339433	0.0221911	0.141781
DR	Glutarylcarnitine (c5-dc) levels	Inverse variance weighted	21.5888	33	0.93638		DR	Cysteine to 5-oxoproline ratio	0.0213392	0.019705	0.29396
DR	N-methylproline levels	MR Egger	18.2494	19	0.505842		DR	Carotene diol (2) levels	-0.00711569	0.0402909	0.861685
DR	N-methylproline levels	Inverse variance weighted	18.3864	20	0.561972		DR	X-21829 levels	0.230948	0.116518	0.0570185
DR	Cholesterol levels	MR Egger	8.98414	13	0.77414		DR	N-acetylglycine levels	0.0140587	0.0158613	0.384224
DR	Cholesterol levels	Inverse variance weighted	9.18233	14	0.819196		DR	N-palmitoyl-sphingosine (d18:1 to 16:0) to N-palmitoyl-sphinganine (d18:0 to 16:0) ratio	0.000533099	0.0211358	0.980171
DR	X-24241 levels	MR Egger	28.0905	23	0.212377		DR	2-linoleoylglycerol (18:2) levels	-0.0212068	0.0276074	0.451837
DR	X-24241 levels	Inverse variance weighted	28.0906	24	0.256239		DR	Alpha-ketoglutarate to glutamate ratio	-0.0170141	0.0259168	0.516354
DR	3,5-dichloro-2,6-dihydroxybenzoic acid levels	MR Egger	18.1658	18	0.444779		DR	Cholate to adenosine 3',5'-cyclic monophosphate (cAMP) ratio	0.0577558	0.0323315	0.0900088
DR	3,5-dichloro-2,6-dihydroxybenzoic acid levels	Inverse variance weighted	18.1659	19	0.511385		DR	X-24544 levels	0.0157655	0.0233175	0.503406
DR	Glycocholenate sulfate levels	MR Egger	61.9103	31	0.000799013		DR	Adenosine 5'-monophosphate (AMP) to N-palmitoyl-sphingosine (d18:1 to 16:0) ratio	-0.0310512	0.0314109	0.335986
DR	Glycocholenate sulfate levels	Inverse variance weighted	62.0024	32	0.00114065		DR	Aspartate levels	-0.0203209	0.0308152	0.517132
DR	X-13723 levels	MR Egger	13.0068	12	0.368545		DR	Citrate to 4-hydroxyphenylpyruvate ratio	0.0171818	0.0226234	0.457975
DR	X-13723 levels	Inverse variance weighted	13.374	13	0.419358		DR	2-stearoyl-GPE (18:0) levels	-0.00658318	0.0183328	0.722127
DR	Tetradecanedioate (C14-DC) levels	MR Egger	10.7957	15	0.766939		DR	Gentisate levels	0.0237177	0.028305	0.41108
DR	Tetradecanedioate (C14-DC) levels	Inverse variance weighted	12.421	16	0.714529		DR	Tyrosine levels	0.00086385	0.021028	0.967558
DR	Sphingomyelin (d18:0/20:0,d16:0/22:0) levels	MR Egger	41.2441	37	0.290282		DR	X-21441 levels	0.0141005	0.0131861	0.293173
DR	Sphingomyelin (d18:0/20:0,d16:0/22:0) levels	Inverse variance weighted	42.0452	38	0.299996		DR	X-25422 levels	-0.0125625	0.020981	0.555742
DR	Adenosine 5'-diphosphate (ADP) to glucose ratio	MR Egger	10.6986	15	0.773652		DR	Nervonoylcarnitine (C24:1) levels	-0.0297169	0.0185765	0.123312
DR	Adenosine 5'-diphosphate (ADP) to glucose ratio	Inverse variance weighted	11.0885	16	0.80399		DR	X-18935 levels	-0.000667884	0.0259387	0.979741
DR	N2,N5-diacetylornithine levels	MR Egger	43.6665	26	0.0164128		DR	Glutamate to alanine ratio	0.0194569	0.024516	0.438342
DR	N2,N5-diacetylornithine levels	Inverse variance weighted	45.1918	27	0.0155189		DR	Glucuronate to etiocholanolone glucuronide ratio	0.00984076	0.016412	0.554386
DR	17alpha-hydroxypregnanolone glucuronide levels	MR Egger	74.7176	27	2.32345e-06		DR	Spermidine to phosphate ratio	-0.0176293	0.0213724	0.420874
DR	17alpha-hydroxypregnanolone glucuronide levels	Inverse variance weighted	77.3061	28	1.66987e-06		DR	13-HODE + 9-HODE levels	-0.0209658	0.0225574	0.366472
DR	1H-indole-7-acetic acid levels	MR Egger	25.1728	25	0.452723		DR	1-palmitoyl-2-arachidonoyl-gpc (16:0/20:4n6) levels	0.0130343	0.0142707	0.368584
DR	1H-indole-7-acetic acid levels	Inverse variance weighted	25.6991	26	0.479739		DR	1-methylnicotinamide levels	0.0163014	0.0310946	0.607763
DR	Glutamate levels	MR Egger	24.4613	20	0.222821		DR	X-21442 levels	0.00391031	0.0352668	0.913183
DR	Glutamate levels	Inverse variance weighted	25.7312	21	0.216885		DR	Retinol (Vitamin A) to linoleoyl-arachidonoyl-glycerol (18:2 to 20:4) [1] ratio	-0.0202282	0.0232014	0.393148
DR	Succinate to trans-4-hydroxyproline ratio	MR Egger	7.23061	13	0.889879		DR	2-hydroxydecanoate levels	-0.0178329	0.0293147	0.552072
DR	Succinate to trans-4-hydroxyproline ratio	Inverse variance weighted	9.16175	14	0.820551		DR	Stearoyl sphingomyelin (d18:1/18:0) levels	0.0225784	0.0212902	0.297668
DR	Phenylacetate levels	MR Egger	6.8736	19	0.994857		DR	X-11372 levels	-0.0231432	0.0235068	0.336614
DR	Phenylacetate levels	Inverse variance weighted	6.99602	20	0.996698		DR	1-linoleoyl-GPG (18:2) levels	0.0309613	0.0247426	0.232862
DR	Cysteine-glutathione disulfide levels	MR Egger	39.207	27	0.0606642		DR	X-23680 levels	-0.0129488	0.0200055	0.525208
DR	Cysteine-glutathione disulfide levels	Inverse variance weighted	39.2926	28	0.0763308		DR	N-acetyl-1-methylhistidine levels	0.000229967	0.0119927	0.984828
DR	X-15486 levels	MR Egger	18.8909	13	0.126525		DR	Cholate to bilirubin (Z,Z) ratio	0.000950937	0.0255195	0.970664
DR	X-15486 levels	Inverse variance weighted	18.9241	14	0.167871		DR	Indolin-2-one levels	-0.0521919	0.039853	0.214847
DR	Bilirubin degradation product,C17H18N2O4 (1) levels	MR Egger	24.7317	25	0.47749		DR	1-(1-enyl-palmitoyl)-GPC (p-16:0) levels	-0.00875226	0.0196874	0.660462
DR	Bilirubin degradation product,C17H18N2O4 (1) levels	Inverse variance weighted	25.8198	26	0.473044		DR	2-hydroxyphenylacetate levels	-0.0047188	0.0215942	0.828797
DR	Cysteinylglycine disulfide levels	MR Egger	21.5876	15	0.119082		DR	Benzoate to linoleoyl-arachidonoyl-glycerol (18:2 to 20:4) [2] ratio	0.0259334	0.0249573	0.311797
DR	Cysteinylglycine disulfide levels	Inverse variance weighted	24.5998	16	0.0771984		DR	N-alpha-acetylornithine levels	-0.0247238	0.0252212	0.339267
DR	Retinol (Vitamin A) to oleoyl-linoleoyl-glycerol (18:1 to 18:2) [2] ratio	MR Egger	244.703	30	1.59178e-35		DR	Phosphate to oleoyl-linoleoyl-glycerol (18:1 to 18:2) [2] ratio	-0.0413742	0.0273283	0.140857
DR	Retinol (Vitamin A) to oleoyl-linoleoyl-glycerol (18:1 to 18:2) [2] ratio	Inverse variance weighted	250.588	31	3.41602e-36		DR	X-23659 levels	-0.0155262	0.0249637	0.540091
DR	2-ketocaprylate levels	MR Egger	25.2594	24	0.391777		DR	Glycosyl-N-stearoyl-sphingosine (d18:1/18:0) levels	-0.0119911	0.0173357	0.494113
DR	2-ketocaprylate levels	Inverse variance weighted	25.5219	25	0.43345		DR	X-23997 levels	0.0817266	0.0479316	0.10538
DR	Cholate to phosphate ratio	MR Egger	143.748	12	1.0471e-24		DR	Adenosine 5'-diphosphate (ADP) to glycine ratio	0.0122083	0.0234684	0.608118
DR	Cholate to phosphate ratio	Inverse variance weighted	158.999	13	3.14222e-27		DR	Cholic acid glucuronide levels	0.00308782	0.0261698	0.907543
DR	N-acetylaspartate (naa) levels	MR Egger	12.5028	16	0.708705		DR	Aspartate to asparagine ratio	0.0160037	0.0256672	0.541739
DR	N-acetylaspartate (naa) levels	Inverse variance weighted	12.5762	17	0.764061		DR	X-21752 levels	0.00608588	0.0249882	0.809943
DR	Sphingomyelin (d17:2/16:0,d18:2/15:0) levels	MR Egger	23.9039	26	0.58146		DR	X-13007 levels	-0.0259773	0.0291995	0.382865
DR	Sphingomyelin (d17:2/16:0,d18:2/15:0) levels	Inverse variance weighted	29.4215	27	0.340763		DR	Myristoyl dihydrosphingomyelin (d18:0/14:0) levels	-0.0164366	0.0187303	0.387663
DR	S-1-pyrroline-5-carboxylate levels	MR Egger	16.5277	16	0.416775		DR	Adenosine 5'-monophosphate (AMP) to glutamine ratio	0.0383897	0.0322241	0.252032
DR	S-1-pyrroline-5-carboxylate levels	Inverse variance weighted	16.5359	17	0.486215		DR	Gamma-CEHC glucuronide levels	0.0108878	0.0242814	0.657726
DR	X-23276 levels	MR Egger	26.6631	22	0.224303		DR	5-acetylamino-6-formylamino-3-methyluracil levels	0.00223158	0.0140375	0.87568
DR	X-23276 levels	Inverse variance weighted	27.1743	23	0.248623		DR	Androsterone glucuronide levels	-0.00188973	0.0157254	0.905238
DR	Glycosyl-N-behenoyl-sphingadienine (d18:2/22:0) levels	MR Egger	36.4698	24	0.0493842		DR	2s,3R-dihydroxybutyrate levels	-0.0293245	0.0201061	0.160234
DR	Glycosyl-N-behenoyl-sphingadienine (d18:2/22:0) levels	Inverse variance weighted	37.9291	25	0.0470035		DR	Adenosine 5'-diphosphate (ADP) to ornithine ratio	0.00993033	0.0281364	0.727351
DR	N-acetylhistidine levels	MR Egger	23.9862	22	0.347952		DR	Histidine to asparagine ratio	-0.00734594	0.0198313	0.714189
DR	N-acetylhistidine levels	Inverse variance weighted	31.2408	23	0.11699		DR	1-palmitoyl-2-arachidonoyl-GPE (16:0/20:4) levels	0.000238863	0.0262386	0.992849
DR	4-methyl-2-oxopentanoate to 3-methyl-2-oxobutyrate ratio	MR Egger	20.4446	17	0.252125		DR	Adenosine 3',5'-cyclic monophosphate (cAMP) to taurocholate ratio	0.00146365	0.0297436	0.961635
DR	4-methyl-2-oxopentanoate to 3-methyl-2-oxobutyrate ratio	Inverse variance weighted	23.0834	18	0.187407		DR	2-methylserine levels	-0.00864467	0.0231766	0.713283
DR	Spermidine to taurocholate ratio	MR Egger	28.968	14	0.0105552		DR	Alpha-hydroxyisovalerate levels	0.00751262	0.021832	0.734542
DR	Spermidine to taurocholate ratio	Inverse variance weighted	28.9704	15	0.0162265		DR	O-sulfo-l-tyrosine levels	-0.00560964	0.0209502	0.79127
DR	Adenosine 5'-diphosphate (ADP) to uridine ratio	MR Egger	13.3794	10	0.203224		DR	Sphinganine levels	0.0226425	0.0274487	0.419158
DR	Adenosine 5'-diphosphate (ADP) to uridine ratio	Inverse variance weighted	15.6546	11	0.154444		DR	1-palmitoyl-2-palmitoleoyl-gpc (16:0/16:1) levels	0.00153275	0.0238426	0.949323
DR	3-methyl catechol sulfate (1) levels	MR Egger	17.9213	21	0.653978		DR	5-hydroxymethyl-2-furoylcarnitine levels	0.0380133	0.0261406	0.160679
DR	3-methyl catechol sulfate (1) levels	Inverse variance weighted	17.9256	22	0.710388		DR	Biliverdin levels	-0.00149414	0.0119909	0.901794
DR	3-hydroxylaurate levels	MR Egger	5.76791	7	0.567096		DR	Docosahexaenoylcholine levels	0.000563582	0.02903	0.984767
DR	3-hydroxylaurate levels	Inverse variance weighted	5.77056	8	0.672915		DR	Adenosine 5'-diphosphate (ADP) to arginine ratio	0.0398672	0.0504242	0.441478
DR	N-acetylglucosamine/n-acetylgalactosamine levels	MR Egger	20.683	15	0.147268		DR	X-12127 levels	-0.0385779	0.0974034	0.694463
DR	N-acetylglucosamine/n-acetylgalactosamine levels	Inverse variance weighted	20.8476	16	0.184445		DR	S-methylcysteine levels	-0.0214012	0.0253587	0.412893
DR	Phenylalanine to phosphate ratio	MR Egger	23.718	20	0.254928		DR	4-methylhexanoylglutamine levels	0.0357233	0.0383712	0.364176
DR	Phenylalanine to phosphate ratio	Inverse variance weighted	23.8003	21	0.302836		DR	X-11852 levels	-0.0171764	0.0245158	0.492027
DR	X-17335 levels	MR Egger	13.056	10	0.220555		DR	Cis-4-decenoylcarnitine (C10:1) levels	-0.0195697	0.0197337	0.333812
DR	X-17335 levels	Inverse variance weighted	13.074	11	0.288518		DR	9,10-DiHOME levels	-0.00554444	0.0284187	0.847934
DR	N-acetyltaurine levels	MR Egger	18.6932	20	0.541839		DR	Mannose levels	0.00290854	0.0223344	0.897472
DR	N-acetyltaurine levels	Inverse variance weighted	22.3828	21	0.377746		DR	Cholesterol to cortisol ratio	0.0144393	0.0310306	0.648856
DR	Androstenediol (3beta,17beta) monosulfate (2) levels	MR Egger	21.8657	26	0.696024		DR	4-oxo-retinoic acid levels	0.0112007	0.0288319	0.703945
DR	Androstenediol (3beta,17beta) monosulfate (2) levels	Inverse variance weighted	21.8723	27	0.743836		DR	1-(1-enyl-stearoyl)-2-arachidonoyl-GPE (p-18:0/20:4) levels	-0.0138525	0.0224349	0.543575
DR	N,N-dimethylalanine levels	MR Egger	24.8735	20	0.206312		DR	Decadienedioic acid (C10:2-DC) levels	-0.00478159	0.0196945	0.809878
DR	N,N-dimethylalanine levels	Inverse variance weighted	25.4509	21	0.228162		DR	N-acetylneuraminate to N-acetylglucosamine to N-acetylgalactosamine ratio	-0.0104111	0.0196681	0.603838
DR	Cortisone to cortisol ratio	MR Egger	12.5672	15	0.635688		DR	4-methyl-2-oxopentanoate levels	-0.0114358	0.0395083	0.778147
DR	Cortisone to cortisol ratio	Inverse variance weighted	12.5732	16	0.703671		DR	X-12221 levels	-0.00838564	0.0267602	0.757097
DR	Bilirubin degradation product,C16H18N2O5 (3) levels	MR Egger	24.9992	25	0.462421		DR	Glycine levels	-0.0193915	0.0119824	0.120513
DR	Bilirubin degradation product,C16H18N2O5 (3) levels	Inverse variance weighted	25.154	26	0.51027		DR	X-22771 levels	0.00699047	0.0293465	0.814946
DR	Citrate levels	MR Egger	18.797	19	0.469927		DR	Citrulline to phosphate ratio	-0.0416973	0.0305233	0.181438
DR	Citrate levels	Inverse variance weighted	20.9129	20	0.402275		DR	Paraxanthine levels in elite athletes	0.0104128	0.0183895	0.575445
DR	Pyridoxate levels	MR Egger	18.2836	16	0.307551		DR	3-formylindole levels	-0.0524881	0.0462523	0.264388
DR	Pyridoxate levels	Inverse variance weighted	21.7937	17	0.192784		DR	Carnitine C4 levels	0.00764816	0.0126772	0.549209
DR	Taurochenodeoxycholate levels	MR Egger	19.955	18	0.335359		DR	4-acetaminophen sulfate levels	0.000698664	0.0257903	0.978632
DR	Taurochenodeoxycholate levels	Inverse variance weighted	20.3136	19	0.375935		DR	3-hydroxydecanoylcarnitine levels	0.00931856	0.0272801	0.735902
DR	3-hydroxy-2-ethylpropionate levels	MR Egger	29.8674	24	0.189185		DR	X-22162 levels	-0.0149679	0.014868	0.324545
DR	3-hydroxy-2-ethylpropionate levels	Inverse variance weighted	30.7195	25	0.198474		DR	N-acetyl-L-glutamine levels	0.00907491	0.0151506	0.55591
DR	Glycerol levels	MR Egger	22.2336	20	0.32797		DR	Adenosine 5'-diphosphate (ADP) levels	0.0192724	0.035221	0.589522
DR	Glycerol levels	Inverse variance weighted	23.1057	21	0.338368		DR	Trimethylamine n-oxide levels	-0.0147951	0.0303843	0.635079
DR	1-(1-enyl-palmitoyl)-2-arachidonoyl-GPE (p-16:0/20:4) levels	MR Egger	24.7106	16	0.0750924		DR	X-17325 levels	0.0139856	0.0289925	0.634295
DR	1-(1-enyl-palmitoyl)-2-arachidonoyl-GPE (p-16:0/20:4) levels	Inverse variance weighted	25.3174	17	0.0878268		DR	Lanthionine levels	0.00195785	0.0267225	0.942155
DR	Nonanoylcarnitine (C9) levels	MR Egger	25.5362	19	0.143639		DR	Adenosine 5'-diphosphate (ADP) to mannose ratio	-0.019908	0.025046	0.438328
DR	Nonanoylcarnitine (C9) levels	Inverse variance weighted	28.5919	20	0.0961118		DR	Cholesterol to linoleoyl-arachidonoyl-glycerol (18:2 to 20:4) [2] ratio	-0.00217236	0.0158537	0.891957
DR	Gamma-tocopherol/beta-tocopherol levels	MR Egger	26.0658	18	0.0982634		DR	Sphinganine-1-phosphate levels	-0.0145776	0.0323214	0.658427
DR	Gamma-tocopherol/beta-tocopherol levels	Inverse variance weighted	26.4761	19	0.117461		DR	X-11299 levels	-0.0173729	0.0367855	0.643528
DR	Isoleucine levels	MR Egger	16.1754	18	0.580308		DR	X-10458 levels	0.000768663	0.0250828	0.975856
DR	Isoleucine levels	Inverse variance weighted	17.4603	19	0.558712		DR	3-indoleglyoxylic acid levels	-0.017166	0.0181794	0.358267
DR	Choline phosphate to phosphoethanolamine ratio	MR Egger	20.6699	25	0.710862		DR	X-17010 levels	-0.0168896	0.0299125	0.581936
DR	Choline phosphate to phosphoethanolamine ratio	Inverse variance weighted	21.1303	26	0.735208		DR	Caffeic acid sulfate levels	-0.0529625	0.0383845	0.183674
DR	1-myristoyl-2-arachidonoyl-GPC (14:0/20:4) levels	MR Egger	41.4779	23	0.0104363		DR	5alpha-androstan-3alpha,17alpha-diol monosulfate levels	0.00144919	0.0131379	0.913014
DR	1-myristoyl-2-arachidonoyl-GPC (14:0/20:4) levels	Inverse variance weighted	42.429	24	0.0115483		DR	Erucate (22:1n9) levels	-0.0423362	0.0276217	0.146163
DR	1-oleoyl-GPI (18:1) levels	MR Egger	22.2743	27	0.723314		DR	Salicylate to oxalate (ethanedioate) ratio	0.0134998	0.0249393	0.595321
DR	1-oleoyl-GPI (18:1) levels	Inverse variance weighted	22.4349	28	0.760772		DR	Cysteine s-sulfate levels	-0.0771619	0.0314552	0.0278783
DR	Citrulline to dimethylarginine (SDMA + ADMA) ratio	MR Egger	28.9787	24	0.220933		DR	5,6-dihydrothymine levels	0.00701474	0.0271092	0.799339
DR	Citrulline to dimethylarginine (SDMA + ADMA) ratio	Inverse variance weighted	29.2349	25	0.254216		DR	Taurocholenate sulfate levels	0.0021347	0.0138703	0.878569
DR	3-ureidopropionate levels	MR Egger	30.7504	19	0.0429912		DR	Phenylalanine to tyrosine ratio	-0.0207966	0.0284354	0.473481
DR	3-ureidopropionate levels	Inverse variance weighted	31.8889	20	0.0444965		DR	Ascorbic acid 3-sulfate levels	-0.00410028	0.0245529	0.869342
DR	Cis-4-decenoate (10:1n6) levels	MR Egger	36.0123	20	0.0153301		DR	Taurocholic acid levels	-0.0186077	0.024408	0.453592
DR	Cis-4-decenoate (10:1n6) levels	Inverse variance weighted	36.551	21	0.0189445		DR	Alpha-tocopherol to sulfate ratio	-0.0159651	0.0278313	0.574713
DR	Octadecenedioate (C18:1-DC) levels	MR Egger	11.5713	20	0.930041		DR	1-arachidonoyl-GPE (20:4n6) levels	-0.0068744	0.0127984	0.595138
DR	Octadecenedioate (C18:1-DC) levels	Inverse variance weighted	11.9202	21	0.941747		DR	2-aminooctanoate levels	-0.0291408	0.0176058	0.109912
DR	Adenosine 5'-monophosphate (AMP) levels	MR Egger	17.0822	14	0.251823		DR	Phosphate to acetoacetate ratio	0.0292057	0.0245837	0.248746
DR	Adenosine 5'-monophosphate (AMP) levels	Inverse variance weighted	17.2948	15	0.301547		DR	Sphingomyelin (d18:1/25:0,d19:0/24:1,d20:1/23:0,d19:1/24:0) levels	-0.0180595	0.0167756	0.291577
DR	Ceramide (d18:1/24:1) levels	MR Egger	24.6976	27	0.591406		DR	Tricosanoyl sphingomyelin (d18:1/23:0) levels	0.00183819	0.0191259	0.924118
DR	Ceramide (d18:1/24:1) levels	Inverse variance weighted	24.7462	28	0.641613		DR	6-bromotryptophan levels	-0.00160463	0.0154373	0.918155
DR	Creatine levels	MR Egger	21.2982	20	0.379769		DR	8-methoxykynurenate levels	0.0134467	0.031458	0.674122
DR	Creatine levels	Inverse variance weighted	21.4461	21	0.432004		DR	Oleoyl-linoleoyl-glycerol (18:1 to 18:2) [2] to linoleoyl-arachidonoyl-glycerol (18:2 to 20:4) [1] ratio	-0.00710695	0.0173577	0.687047
DR	Bilirubin (Z,Z) to androsterone glucuronide ratio	MR Egger	24.9748	33	0.840781		DR	X-16087 levels	-0.0027648	0.0375607	0.942091
DR	Bilirubin (Z,Z) to androsterone glucuronide ratio	Inverse variance weighted	25.7721	34	0.843576		DR	X-24978 levels	0.0277568	0.0277616	0.331414
DR	Tartarate levels	MR Egger	34.8473	20	0.0209329		DR	Delta-CEHC levels	0.0101281	0.0193008	0.606531
DR	Tartarate levels	Inverse variance weighted	36.0446	21	0.0216143		DR	N-acetyltyrosine levels	0.01836	0.013456	0.182575
DR	Homovanillate (hva) levels	MR Egger	28.6436	25	0.27909		DR	Sebacate (C10-DC) levels	0.0384725	0.0354294	0.295872
DR	Homovanillate (hva) levels	Inverse variance weighted	28.6633	26	0.326616		DR	X-25828 levels	-0.018941	0.0379381	0.626623
DR	X-24728 levels	MR Egger	34.1562	29	0.233589		DR	3-phosphoglycerate to adenosine 5'-diphosphate (ADP) ratio	0.0618342	0.0319074	0.0684814
DR	X-24728 levels	Inverse variance weighted	34.1648	30	0.274291		DR	3-methylhistidine levels	0.00286382	0.0266267	0.915208
DR	Formiminoglutamate levels	MR Egger	22.1305	23	0.512386		DR	Alpha-ketoglutarate to proline ratio	-0.0451391	0.0219094	0.0513947
DR	Formiminoglutamate levels	Inverse variance weighted	22.3059	24	0.561014		DR	1-palmitoyl-GPG (16:0) levels	0.0115128	0.0194408	0.559257
DR	N-acetylputrescine to (N(1) + N(8))-acetylspermidine ratio	MR Egger	48.4042	23	0.00148487		DR	1,2,3-benzenetriol sulfate (2) levels	0.00581516	0.0244681	0.815358
DR	N-acetylputrescine to (N(1) + N(8))-acetylspermidine ratio	Inverse variance weighted	50.2126	24	0.00133037		DR	Branched chain 14:0 dicarboxylic acid levels	-0.0197729	0.0320533	0.545996
DR	Imidazole propionate levels	MR Egger	26.2962	18	0.0931748		DR	Mannose to S-methylcysteine ratio	-0.017815	0.0271909	0.521659
DR	Imidazole propionate levels	Inverse variance weighted	27.484	19	0.0938757		DR	Lithocholate sulfate (1) levels	0.0256257	0.022642	0.271811
DR	Uridine to 2'-deoxyuridine ratio	MR Egger	16.8471	24	0.855108		DR	X-24556 levels	0.0331254	0.037626	0.388167
DR	Uridine to 2'-deoxyuridine ratio	Inverse variance weighted	17.9169	25	0.845898		DR	5-oxoproline levels	-0.00214037	0.0172849	0.902527
DR	Alpha-ketoglutarate to alanine ratio	MR Egger	34.1493	18	0.0120713		DR	Adenosine 5'-diphosphate (ADP) to valine ratio	0.00412132	0.0359926	0.90998
DR	Alpha-ketoglutarate to alanine ratio	Inverse variance weighted	34.5812	19	0.0156788		DR	Adenosine 3',5'-cyclic monophosphate (cAMP) to adenosine 5'-monophosphate (AMP) ratio	0.0181509	0.0349043	0.61251
DR	Alpha-hydroxyisocaproate levels	MR Egger	21.9401	20	0.343767		DR	Glycochenodeoxycholate glucuronide (1) levels	0.0257216	0.0187111	0.181933
DR	Alpha-hydroxyisocaproate levels	Inverse variance weighted	23.0122	21	0.343328		DR	Spermidine levels	-0.022707	0.0239668	0.355312
DR	X-21467 levels	MR Egger	37.6756	31	0.190247		DR	Methylsuccinate levels	-0.00465467	0.0153537	0.764896
DR	X-21467 levels	Inverse variance weighted	38.2175	32	0.207802		DR	11beta-hydroxyandrosterone glucuronide levels	0.00800982	0.0180605	0.661219
DR	Creatine to carnitine ratio	MR Egger	19.2325	17	0.315352		DR	X-25419 levels	0.067553	0.0181509	0.00106099
DR	Creatine to carnitine ratio	Inverse variance weighted	19.783	18	0.345166		DR	3-hydroxyphenylacetoylglutamine levels	-0.00503631	0.0339171	0.884423
DR	Adenosine 5'-monophosphate (AMP) to threonine ratio	MR Egger	22.0093	18	0.231573		DR	X-25519 levels	-0.00849374	0.0245283	0.733642
DR	Adenosine 5'-monophosphate (AMP) to threonine ratio	Inverse variance weighted	23.6369	19	0.210451		DR	X-25810 levels	0.00769634	0.0157153	0.628277
DR	Adrenate (22:4n6) levels	MR Egger	48.4532	22	0.00094501		DR	N2,n2-dimethylguanosine levels	-0.0606778	0.0307982	0.068927
DR	Adrenate (22:4n6) levels	Inverse variance weighted	48.5305	23	0.00143032		DR	N-formylphenylalanine levels	0.0341406	0.020816	0.111427
DR	Histidine betaine (hercynine) levels	MR Egger	22.8062	13	0.0440615		DR	Carnitine C14:1 levels	0.0161909	0.0201099	0.427302
DR	Histidine betaine (hercynine) levels	Inverse variance weighted	24.359	14	0.0414485		DR	Phosphate to tryptophan ratio	-0.0678545	0.0243575	0.0126793
DR	Cystine levels	MR Egger	27.0013	16	0.0414683		DR	Docosadioate (C22-DC) levels	-0.00772784	0.0207998	0.713793
DR	Cystine levels	Inverse variance weighted	27.2229	17	0.0548788		DR	Glucuronide of piperine metabolite C17H21NO3 (4) levels	-0.00250094	0.0308503	0.936394
DR	Gamma-glutamylthreonine levels	MR Egger	50.5513	31	0.014747		DR	Retinol (Vitamin A) to linoleoyl-arachidonoyl-glycerol (18:2 to 20:4) [2] ratio	-0.0102911	0.0191972	0.596843
DR	Gamma-glutamylthreonine levels	Inverse variance weighted	56.5268	32	0.0047576		DR	1-stearoyl-2-oleoyl-gpc (18:0/18:1) levels	-0.0248934	0.0220663	0.267657
DR	Docosatrienoate (22:3n6) levels	MR Egger	5.55182	13	0.960957		DR	Trans-2-hexenoylglycine levels	-0.00736653	0.0189974	0.701346
DR	Docosatrienoate (22:3n6) levels	Inverse variance weighted	5.91803	14	0.968515		DR	1-palmitoleoyl-GPC (16:1) levels	0.0157276	0.0199326	0.435557
DR	Glutamate to kynurenine ratio	MR Egger	26.4511	23	0.280038		DR	1,2-dilinoleoyl-GPC (18:2/18:2) levels	0.000709662	0.0167691	0.966842
DR	Glutamate to kynurenine ratio	Inverse variance weighted	26.5592	24	0.325416		DR	Adenosine 5'-monophosphate (AMP) to palmitate (16:0) ratio	-0.0366254	0.0252988	0.168276
DR	3-methyladipate levels	MR Egger	18.2271	14	0.19663		DR	X-12738 levels	-0.000845061	0.0279446	0.976302
DR	3-methyladipate levels	Inverse variance weighted	21.6637	15	0.11693		DR	X-12847 levels	-0.0347111	0.0348426	0.337323
DR	Phosphate to sulfate ratio	MR Egger	30.4229	21	0.0838135		DR	Aspartate to N-acetylglucosamine to N-acetylgalactosamine ratio	0.0237063	0.0241073	0.337784
DR	Phosphate to sulfate ratio	Inverse variance weighted	30.5404	22	0.105911		DR	1-arachidonylglycerol (20:4) levels	0.0139733	0.0209127	0.512502
DR	3-(3-hydroxyphenyl)propionate sulfate levels	MR Egger	22.0996	17	0.180919		DR	X-11850 levels	0.00857656	0.0223015	0.704247
DR	3-(3-hydroxyphenyl)propionate sulfate levels	Inverse variance weighted	22.204	18	0.223056		DR	Phosphoethanolamine levels	-0.0393055	0.0259	0.144767
DR	Indoleacetylglutamine levels	MR Egger	12.0178	19	0.884863		DR	5-hydroxylysine levels	-0.0240151	0.0143115	0.105324
DR	Indoleacetylglutamine levels	Inverse variance weighted	13.0784	20	0.873993		DR	Gamma-glutamylglutamate levels	0.00728153	0.0255573	0.778157
DR	Fructose to sucrose ratio	MR Egger	17.0745	23	0.805581		DR	Dimethylarginine (sdma + adma) levels	0.0188037	0.0209052	0.379659
DR	Fructose to sucrose ratio	Inverse variance weighted	17.1076	24	0.844038		DR	Sulfate of piperine metabolite C18H21NO3 (3) levels	-0.00348105	0.0266615	0.897424
DR	Maltose levels in coronary artery disease	MR Egger	70.7127	18	3.42235e-08		DR	Dihomo-linolenoyl-choline levels	-0.0111316	0.0227862	0.629273
DR	Maltose levels in coronary artery disease	Inverse variance weighted	82.1765	19	7.81675e-10		DR	Gamma-glutamylglutamine levels	-0.0106167	0.0251408	0.676037
DR	5-hydroxyhexanoate levels	MR Egger	33.4479	16	0.006443		DR	Ethylmalonate levels	-0.00469239	0.011483	0.684451
DR	5-hydroxyhexanoate levels	Inverse variance weighted	33.4649	17	0.00983592		DR	Methionine to methionine sulfoxide ratio	0.00283066	0.0219066	0.898362
DR	Gamma-glutamylvaline levels	MR Egger	33.363	24	0.0966439		DR	N,n,n-trimethyl-alanylproline betaine (tmap) levels	0.00572643	0.0268342	0.832817
DR	Gamma-glutamylvaline levels	Inverse variance weighted	33.8112	25	0.112005		DR	Deoxycholate levels	0.0228205	0.025666	0.383136
DR	2-hydroxypalmitate levels	MR Egger	17.0792	15	0.314154		DR	N-acetylcarnosine levels	-0.00939576	0.0172614	0.591242
DR	2-hydroxypalmitate levels	Inverse variance weighted	18.4602	16	0.297647		DR	Spermidine to (N(1) + N(8))-acetylspermidine ratio	0.00208917	0.0198783	0.9174
DR	N-acetylmethionine levels	MR Egger	6.11831	9	0.728022		DR	X-12100 levels	0.0591557	0.0810915	0.475087
DR	N-acetylmethionine levels	Inverse variance weighted	8.14	10	0.615164		DR	N6-methyllysine levels	-0.0032856	0.0110507	0.767884
DR	Adenosine 5'-diphosphate (ADP) to oxalate (ethanedioate) ratio	MR Egger	11.983	16	0.745152		DR	X-12117 levels	0.00570791	0.0134925	0.675185
DR	Adenosine 5'-diphosphate (ADP) to oxalate (ethanedioate) ratio	Inverse variance weighted	12.04	17	0.797708		DR	1-ribosyl-imidazoleacetate levels	-0.0216328	0.0198077	0.282232
DR	X-24801 levels	MR Egger	27.0782	32	0.714088		DR	Hypotaurine levels	-0.0347785	0.0352323	0.333432
DR	X-24801 levels	Inverse variance weighted	27.6204	33	0.731937		DR	Cystathionine levels	0.00331701	0.0178773	0.853974
DR	X-14056 levels	MR Egger	25.4539	14	0.0303418		DR	X-12261 levels	-0.008234	0.0227482	0.722429
DR	X-14056 levels	Inverse variance weighted	25.5639	15	0.0428644		DR	N1-methylinosine levels	-0.019775	0.0241616	0.420835
DR	1-linoleoylglycerol (18:2) levels	MR Egger	33.6277	16	0.00609608		DR	Metabolonic lactone sulfate levels	0.018354	0.0114799	0.118857
DR	1-linoleoylglycerol (18:2) levels	Inverse variance weighted	33.9802	17	0.00844563		DR	X-21470 levels	0.0175218	0.0585875	0.76899
DR	Caprate (10:0) levels	MR Egger	14.2982	10	0.159819		DR	N1-methyladenosine levels	0.011545	0.0209218	0.58516
DR	Caprate (10:0) levels	Inverse variance weighted	15.9575	11	0.142715		DR	X-11483 levels	-0.0303238	0.027605	0.287307
DR	X-24494 levels	MR Egger	18.7936	22	0.658036		DR	Adenosine 5'-monophosphate (AMP) to glycine ratio	-0.0276614	0.0213529	0.209923
DR	X-24494 levels	Inverse variance weighted	24.1132	23	0.397561		DR	Sphingomyelin (d18:0/18:0,d19:0/17:0) levels	-0.0277317	0.0224602	0.228421
DR	N-formylanthranilic acid levels	MR Egger	32.2379	21	0.0553806		DR	Hydroxy-N6,N6,N6-trimethyllysine levels	-0.0225973	0.0263438	0.402288
DR	N-formylanthranilic acid levels	Inverse variance weighted	32.2784	22	0.0727718		DR	Glycohyocholate levels	0.000899884	0.0356574	0.980222
DR	3-methoxytyramine sulfate levels	MR Egger	62.6859	15	8.6593e-08		DR	3-hydroxyoctanoylcarnitine (2) levels	0.0336216	0.0310709	0.297498
DR	3-methoxytyramine sulfate levels	Inverse variance weighted	63.3535	16	1.41138e-07
DR	Cinnamoylglycine levels	MR Egger	17.0078	28	0.948434
DR	Cinnamoylglycine levels	Inverse variance weighted	22.2159	29	0.811141
DR	Cholesterol to benzoate ratio	MR Egger	6.18609	11	0.860663
DR	Cholesterol to benzoate ratio	Inverse variance weighted	6.42349	12	0.893249
DR	Cholesterol to linoleoyl-arachidonoyl-glycerol (18:2 to 20:4) [1] ratio	MR Egger	23.4174	17	0.136148
DR	Cholesterol to linoleoyl-arachidonoyl-glycerol (18:2 to 20:4) [1] ratio	Inverse variance weighted	23.437	18	0.17435
DR	X-21834 levels	MR Egger	19.1974	19	0.444242
DR	X-21834 levels	Inverse variance weighted	19.4873	20	0.490386
DR	Sphingomyelin (d18:1/17:0,d17:1/18:0,d19:1/16:0) levels	MR Egger	42.5858	25	0.0155336
DR	Sphingomyelin (d18:1/17:0,d17:1/18:0,d19:1/16:0) levels	Inverse variance weighted	42.6286	26	0.0211263
DR	Glucuronide of piperine metabolite C17H21NO3 (5) levels	MR Egger	13.8794	18	0.736921
DR	Glucuronide of piperine metabolite C17H21NO3 (5) levels	Inverse variance weighted	15.0683	19	0.718246
DR	1-palmitoleoyl-2-linolenoyl-GPC (16:1/18:3) levels	MR Egger	20.3124	17	0.258565
DR	1-palmitoleoyl-2-linolenoyl-GPC (16:1/18:3) levels	Inverse variance weighted	21.3134	18	0.263897
DR	Docosahexaenoylcarnitine (C22:6) levels	MR Egger	10.9668	27	0.997309
DR	Docosahexaenoylcarnitine (C22:6) levels	Inverse variance weighted	10.9856	28	0.998335
DR	N-methyltaurine levels	MR Egger	8.81281	22	0.994253
DR	N-methyltaurine levels	Inverse variance weighted	9.27883	23	0.994926
DR	Caproate (6:0) levels	MR Egger	30.9592	19	0.040791
DR	Caproate (6:0) levels	Inverse variance weighted	31.0309	20	0.0547836
DR	Sphingomyelin (d18:2/23:1) levels	MR Egger	28.0152	18	0.0618247
DR	Sphingomyelin (d18:2/23:1) levels	Inverse variance weighted	29.2388	19	0.0623203
DR	Phosphate to glutamate ratio	MR Egger	23.3174	21	0.32729
DR	Phosphate to glutamate ratio	Inverse variance weighted	23.5579	22	0.37082
DR	1-(1-enyl-palmitoyl)-2-palmitoleoyl-GPC (P-16:0/16:1) levels	MR Egger	40.482	37	0.319269
DR	1-(1-enyl-palmitoyl)-2-palmitoleoyl-GPC (P-16:0/16:1) levels	Inverse variance weighted	47.2146	38	0.145244
DR	Methyl glucopyranoside (alpha + beta) levels	MR Egger	11.9681	20	0.91717
DR	Methyl glucopyranoside (alpha + beta) levels	Inverse variance weighted	11.9682	21	0.940472
DR	Trans-4-hydroxyproline levels	MR Egger	14.7489	20	0.790592
DR	Trans-4-hydroxyproline levels	Inverse variance weighted	15.5155	21	0.796223
DR	Glycocholate glucuronide (1) levels	MR Egger	21.6157	18	0.249494
DR	Glycocholate glucuronide (1) levels	Inverse variance weighted	21.6181	19	0.303673
DR	Adenosine 5'-diphosphate (ADP) to aspartate ratio	MR Egger	16.8431	22	0.771958
DR	Adenosine 5'-diphosphate (ADP) to aspartate ratio	Inverse variance weighted	17.1617	23	0.801242
DR	Salicyluric glucuronide levels	MR Egger	15.2296	12	0.229122
DR	Salicyluric glucuronide levels	Inverse variance weighted	15.25	13	0.292007
DR	Adenosine 5'-diphosphate (ADP) to Adenosine 5'-monophosphate (AMP) ratio	MR Egger	15.3069	22	0.848734
DR	Adenosine 5'-diphosphate (ADP) to Adenosine 5'-monophosphate (AMP) ratio	Inverse variance weighted	15.3216	23	0.882738
DR	Sphingomyelin (d18:1/20:1,d18:2/20:0) levels	MR Egger	46.7809	22	0.00156723
DR	Sphingomyelin (d18:1/20:1,d18:2/20:0) levels	Inverse variance weighted	52.8663	23	0.000382103
DR	1-oleoyl-GPG (18:1) levels	MR Egger	16.3005	22	0.800698
DR	1-oleoyl-GPG (18:1) levels	Inverse variance weighted	16.5144	23	0.832382
DR	Linoleoylcholine levels	MR Egger	16.5958	19	0.617229
DR	Linoleoylcholine levels	Inverse variance weighted	16.6303	20	0.67683
DR	S-adenosylhomocysteine (SAH) to leucine ratio	MR Egger	23.7108	23	0.419964
DR	S-adenosylhomocysteine (SAH) to leucine ratio	Inverse variance weighted	23.7182	24	0.477802
DR	Taurocholate to oxalate (ethanedioate) ratio	MR Egger	25.4176	17	0.0857462
DR	Taurocholate to oxalate (ethanedioate) ratio	Inverse variance weighted	25.6858	18	0.107162
DR	Sphingomyelin (d18:2/23:0,d18:1/23:1,d17:1/24:1) levels	MR Egger	11.8796	22	0.959816
DR	Sphingomyelin (d18:2/23:0,d18:1/23:1,d17:1/24:1) levels	Inverse variance weighted	12.1507	23	0.96808
DR	Choline to taurocholate ratio	MR Egger	28.587	22	0.157033
DR	Choline to taurocholate ratio	Inverse variance weighted	28.8168	23	0.186462
DR	Taurodeoxycholic acid 3-sulfate levels	MR Egger	18.061	20	0.583389
DR	Taurodeoxycholic acid 3-sulfate levels	Inverse variance weighted	18.1513	21	0.639411
DR	Sphingomyelin (d18:2/16:0,d18:1/16:1) levels	MR Egger	21.2097	20	0.384883
DR	Sphingomyelin (d18:2/16:0,d18:1/16:1) levels	Inverse variance weighted	23.552	21	0.315269
DR	N-lactoyl tyrosine levels	MR Egger	18.4784	18	0.424579
DR	N-lactoyl tyrosine levels	Inverse variance weighted	18.4789	19	0.490693
DR	Salicylate to caprylate (8:0) ratio	MR Egger	17.6737	19	0.544322
DR	Salicylate to caprylate (8:0) ratio	Inverse variance weighted	19.5972	20	0.483365
DR	N-acetylalliin levels	MR Egger	24.3369	24	0.442472
DR	N-acetylalliin levels	Inverse variance weighted	29.0479	25	0.261919
DR	Plasma lactate levels	MR Egger	19.2982	15	0.200536
DR	Plasma lactate levels	Inverse variance weighted	19.3852	16	0.249195
DR	Pentadecanoate (15:0) levels	MR Egger	29.2922	21	0.107161
DR	Pentadecanoate (15:0) levels	Inverse variance weighted	30.8583	22	0.0990518
DR	2-hydroxysebacate levels	MR Egger	19.1497	17	0.32001
DR	2-hydroxysebacate levels	Inverse variance weighted	19.3641	18	0.369732
DR	Arachidonate (20:4n6) to pyruvate ratio	MR Egger	10.9327	12	0.534697
DR	Arachidonate (20:4n6) to pyruvate ratio	Inverse variance weighted	12.2007	13	0.511257
DR	Docosapentaenoate n3 DPA; 22:5n3 levels	MR Egger	26.6314	21	0.183391
DR	Docosapentaenoate n3 DPA; 22:5n3 levels	Inverse variance weighted	27.2299	22	0.202623
DR	(R)-3-hydroxybutyrylcarnitine levels	MR Egger	19.5706	18	0.357505
DR	(R)-3-hydroxybutyrylcarnitine levels	Inverse variance weighted	20.0746	19	0.3901
DR	1,7-dimethyluric acid levels	MR Egger	42.6774	28	0.0373853
DR	1,7-dimethyluric acid levels	Inverse variance weighted	43.8907	29	0.0375865
DR	Palmitate (16:0) to myristate (14:0) ratio	MR Egger	11.7279	15	0.699494
DR	Palmitate (16:0) to myristate (14:0) ratio	Inverse variance weighted	11.9218	16	0.749346
DR	Pseudouridine levels	MR Egger	19.1252	20	0.5137
DR	Pseudouridine levels	Inverse variance weighted	19.447	21	0.556487
DR	Hexadecenedioate (C16:1-DC) levels	MR Egger	22.0128	26	0.687996
DR	Hexadecenedioate (C16:1-DC) levels	Inverse variance weighted	25.2663	27	0.559539
DR	Cholate to adenosine 5'-monophosphate (AMP) ratio	MR Egger	25.1818	15	0.0475551
DR	Cholate to adenosine 5'-monophosphate (AMP) ratio	Inverse variance weighted	25.4322	16	0.0625602
DR	Thyroxine levels	MR Egger	16.4442	18	0.561577
DR	Thyroxine levels	Inverse variance weighted	17.2138	19	0.575388
DR	Glycine conjugate of C10H12O2 levels	MR Egger	28.7739	24	0.228756
DR	Glycine conjugate of C10H12O2 levels	Inverse variance weighted	28.7753	25	0.273419
DR	Gamma-glutamylcitrulline levels	MR Egger	23.3787	24	0.497545
DR	Gamma-glutamylcitrulline levels	Inverse variance weighted	23.8557	25	0.527723
DR	2,6-dihydroxybenzoic acid levels	MR Egger	26.0015	19	0.130148
DR	2,6-dihydroxybenzoic acid levels	Inverse variance weighted	27.1327	20	0.131571
DR	2-hydroxybutyrate/2-hydroxyisobutyrate levels	MR Egger	15.0257	14	0.376397
DR	2-hydroxybutyrate/2-hydroxyisobutyrate levels	Inverse variance weighted	21.0467	15	0.135344
DR	Glycerol to carnitine ratio	MR Egger	27.0086	25	0.355454
DR	Glycerol to carnitine ratio	Inverse variance weighted	27.6587	26	0.375455
DR	Indolelactate levels	MR Egger	28.4487	25	0.287617
DR	Indolelactate levels	Inverse variance weighted	31.675	26	0.204086
DR	Linolenate [alpha or gamma; (18:3n3 or 6)] levels	MR Egger	22.9855	18	0.191148
DR	Linolenate [alpha or gamma; (18:3n3 or 6)] levels	Inverse variance weighted	23.1904	19	0.229058
DR	Serine to threonine ratio	MR Egger	23.0207	23	0.459563
DR	Serine to threonine ratio	Inverse variance weighted	23.0852	24	0.514771
DR	Serine to pyruvate ratio	MR Egger	26.7399	18	0.0840051
DR	Serine to pyruvate ratio	Inverse variance weighted	26.8648	19	0.107841
DR	X-12906 levels	MR Egger	15.0774	17	0.589903
DR	X-12906 levels	Inverse variance weighted	15.7018	18	0.613348
DR	3-hydroxyoleoylcarnitine levels	MR Egger	24.3535	26	0.555761
DR	3-hydroxyoleoylcarnitine levels	Inverse variance weighted	25.308	27	0.557206
DR	Ergothioneine levels	MR Egger	34.6389	24	0.0739381
DR	Ergothioneine levels	Inverse variance weighted	42.4703	25	0.0159891
DR	N-palmitoylglycine levels	MR Egger	13.2902	18	0.774052
DR	N-palmitoylglycine levels	Inverse variance weighted	14.8687	19	0.730905
DR	4-hydroxyglutamate levels	MR Egger	20.0592	21	0.517513
DR	4-hydroxyglutamate levels	Inverse variance weighted	20.6786	22	0.540673
DR	Fructosyllysine levels	MR Egger	32.3035	21	0.0545336
DR	Fructosyllysine levels	Inverse variance weighted	32.3196	22	0.0721088
DR	4-allylcatechol sulfate levels	MR Egger	18.7068	18	0.410083
DR	4-allylcatechol sulfate levels	Inverse variance weighted	19.1329	19	0.448341
DR	Suberate (C8-DC) levels	MR Egger	35.099	24	0.0669465
DR	Suberate (C8-DC) levels	Inverse variance weighted	35.1136	25	0.0861672
DR	Inosine to EDTA ratio	MR Egger	56.6061	23	0.000116403
DR	Inosine to EDTA ratio	Inverse variance weighted	57.7794	24	0.000130572
DR	X-13684 levels	MR Egger	63.8259	31	0.000466598
DR	X-13684 levels	Inverse variance weighted	63.9862	32	0.000662454
DR	X-24337 levels	MR Egger	20.6183	25	0.713688
DR	X-24337 levels	Inverse variance weighted	21.2436	26	0.729281
DR	Glycodeoxycholate levels	MR Egger	13.5476	16	0.632376
DR	Glycodeoxycholate levels	Inverse variance weighted	13.7587	17	0.684102
DR	N-acetylvaline levels	MR Egger	20.9692	15	0.137815
DR	N-acetylvaline levels	Inverse variance weighted	22.0863	16	0.140426
DR	1-(1-enyl-stearoyl)-2-oleoyl-GPE (p-18:0/18:1) levels	MR Egger	16.3317	16	0.430063
DR	1-(1-enyl-stearoyl)-2-oleoyl-GPE (p-18:0/18:1) levels	Inverse variance weighted	16.7586	17	0.470837
DR	2-palmitoyl-GPC (16:0) levels	MR Egger	13.0713	14	0.520915
DR	2-palmitoyl-GPC (16:0) levels	Inverse variance weighted	13.9833	15	0.526796
DR	X-23644 levels	MR Egger	15.7297	14	0.330161
DR	X-23644 levels	Inverse variance weighted	17.1385	15	0.31065
DR	1-linoleoyl-2-linolenoyl-GPC (18:2/18:3) levels	MR Egger	8.56318	16	0.930308
DR	1-linoleoyl-2-linolenoyl-GPC (18:2/18:3) levels	Inverse variance weighted	8.80434	17	0.946201
DR	12,13-DiHOME levels	MR Egger	34.6863	24	0.0731901
DR	12,13-DiHOME levels	Inverse variance weighted	38.4827	25	0.0414771
DR	Andro steroid monosulfate C19H28O6S (1) levels	MR Egger	338.479	44	4.44092e-47
DR	Andro steroid monosulfate C19H28O6S (1) levels	Inverse variance weighted	345.732	45	5.20174e-48
DR	X-12816 levels	MR Egger	24.998	26	0.519091
DR	X-12816 levels	Inverse variance weighted	25.4574	27	0.548844
DR	Bilirubin degradation product,C16H18N2O5 (4) levels	MR Egger	4.44709	14	0.992119
DR	Bilirubin degradation product,C16H18N2O5 (4) levels	Inverse variance weighted	5.12169	15	0.991045
DR	Octanoylcarnitine (c8) levels	MR Egger	26.8923	23	0.260578
DR	Octanoylcarnitine (c8) levels	Inverse variance weighted	28.6982	24	0.231697
DR	(S)-3-hydroxybutyrylcarnitine levels	MR Egger	29.6125	18	0.0413884
DR	(S)-3-hydroxybutyrylcarnitine levels	Inverse variance weighted	29.9717	19	0.0521602
DR	Histidine to alanine ratio	MR Egger	91.5541	26	3.12256e-09
DR	Histidine to alanine ratio	Inverse variance weighted	93.1159	27	3.3758e-09
DR	X-25217 levels	MR Egger	14.3451	13	0.349995
DR	X-25217 levels	Inverse variance weighted	14.521	14	0.41166
DR	Palmitoleate (16:1n7) levels	MR Egger	32.5848	22	0.0679584
DR	Palmitoleate (16:1n7) levels	Inverse variance weighted	32.5857	23	0.0885624
DR	Gamma-glutamylalanine levels	MR Egger	16.2578	12	0.179711
DR	Gamma-glutamylalanine levels	Inverse variance weighted	18.7111	13	0.132338
DR	3-hydroxyoctanoylcarnitine (1) levels	MR Egger	8.16532	12	0.772081
DR	3-hydroxyoctanoylcarnitine (1) levels	Inverse variance weighted	8.4963	13	0.809833
DR	X-12104 levels	MR Egger	14.2269	10	0.162892
DR	X-12104 levels	Inverse variance weighted	17.1309	11	0.104062
DR	Dihomo-linoleate (20:2n6) levels	MR Egger	6.45464	15	0.971058
DR	Dihomo-linoleate (20:2n6) levels	Inverse variance weighted	7.59673	16	0.959976
DR	Allantoin levels	MR Egger	22.0252	22	0.458388
DR	Allantoin levels	Inverse variance weighted	22.2553	23	0.504887
DR	Taurine to glutamate ratio	MR Egger	12.238	17	0.785514
DR	Taurine to glutamate ratio	Inverse variance weighted	12.6763	18	0.810432
DR	Glycerate levels	MR Egger	26.976	25	0.357082
DR	Glycerate levels	Inverse variance weighted	29.2702	26	0.298939
DR	Ceramide (d18:1/17:0,d17:1/18:0) levels	MR Egger	16.111	17	0.515977
DR	Ceramide (d18:1/17:0,d17:1/18:0) levels	Inverse variance weighted	16.1912	18	0.579203
DR	1-stearoyl-2-oleoyl-GPI (18:0/18:1) levels	MR Egger	43.7075	20	0.00164671
DR	1-stearoyl-2-oleoyl-GPI (18:0/18:1) levels	Inverse variance weighted	49.495	21	0.000428682
DR	Decanoylcarnitine (C10) levels	MR Egger	12.6124	21	0.921591
DR	Decanoylcarnitine (C10) levels	Inverse variance weighted	17.9673	22	0.707927
DR	3-(4-hydroxyphenyl)lactate levels	MR Egger	36.9481	26	0.0755617
DR	3-(4-hydroxyphenyl)lactate levels	Inverse variance weighted	37.3186	27	0.0892727
DR	Glutamate to glutamine ratio	MR Egger	22.3979	22	0.436363
DR	Glutamate to glutamine ratio	Inverse variance weighted	23.3388	23	0.441138
DR	Aconitate [cis or trans] levels	MR Egger	17.0017	19	0.589751
DR	Aconitate [cis or trans] levels	Inverse variance weighted	17.0598	20	0.649088
DR	Glycochenodeoxycholate 3-sulfate levels	MR Egger	35.5064	26	0.101128
DR	Glycochenodeoxycholate 3-sulfate levels	Inverse variance weighted	35.8781	27	0.117987
DR	Orotate levels	MR Egger	27.2016	33	0.750791
DR	Orotate levels	Inverse variance weighted	28.9632	34	0.712898
DR	Cholesterol to oleoyl-linoleoyl-glycerol (18:1 to 18:2) [2] ratio	MR Egger	240.771	32	7.35554e-34
DR	Cholesterol to oleoyl-linoleoyl-glycerol (18:1 to 18:2) [2] ratio	Inverse variance weighted	253.142	33	9.08197e-36
DR	N-methylhydroxyproline levels	MR Egger	12.9112	13	0.454697
DR	N-methylhydroxyproline levels	Inverse variance weighted	15.4993	14	0.344896
DR	Lignoceroylcarnitine (C24) levels	MR Egger	704.265	26	9.24372e-132
DR	Lignoceroylcarnitine (C24) levels	Inverse variance weighted	841.566	27	6.86898e-160
DR	Alpha-tocopherol to glycerol ratio	MR Egger	33.285	18	0.0154128
DR	Alpha-tocopherol to glycerol ratio	Inverse variance weighted	33.2863	19	0.0222742
DR	Carnitine C14 levels	MR Egger	14.9651	17	0.597992
DR	Carnitine C14 levels	Inverse variance weighted	15.8953	18	0.599857
DR	3-phosphoglycerate to glycerate ratio	MR Egger	14.2479	15	0.506817
DR	3-phosphoglycerate to glycerate ratio	Inverse variance weighted	17.7636	16	0.337919
DR	Sphingomyelin (d17:1/14:0,d16:1/15:0) levels	MR Egger	22.1385	21	0.391569
DR	Sphingomyelin (d17:1/14:0,d16:1/15:0) levels	Inverse variance weighted	22.582	22	0.425644
DR	Histidine levels	MR Egger	22.7426	18	0.200677
DR	Histidine levels	Inverse variance weighted	26.8783	19	0.10752
DR	Laurate (12:0) levels	MR Egger	18.9247	16	0.272587
DR	Laurate (12:0) levels	Inverse variance weighted	20.3015	17	0.259101
DR	1-stearoyl-2-linoleoyl-GPI (18:0/18:2) levels	MR Egger	35.4928	26	0.101399
DR	1-stearoyl-2-linoleoyl-GPI (18:0/18:2) levels	Inverse variance weighted	35.9249	27	0.116949
DR	Sphingomyelin (d18:1/24:1,d18:2/24:0) levels	MR Egger	19.26	18	0.375979
DR	Sphingomyelin (d18:1/24:1,d18:2/24:0) levels	Inverse variance weighted	20.0128	19	0.393807
DR	X-12822 levels	MR Egger	24.539	16	0.0783747
DR	X-12822 levels	Inverse variance weighted	26.328	17	0.0686882
DR	3-methylcytidine levels	MR Egger	16.8213	16	0.397249
DR	3-methylcytidine levels	Inverse variance weighted	16.8981	17	0.461287
DR	X-21471 levels	MR Egger	24.2209	24	0.449028
DR	X-21471 levels	Inverse variance weighted	24.292	25	0.502556
DR	Pregnenetriol disulfate levels	MR Egger	26.6564	19	0.112914
DR	Pregnenetriol disulfate levels	Inverse variance weighted	27.1598	20	0.130827
DR	Adenosine 5'-diphosphate (ADP) to 2'-deoxyuridine ratio	MR Egger	19.9273	18	0.336928
DR	Adenosine 5'-diphosphate (ADP) to 2'-deoxyuridine ratio	Inverse variance weighted	27.3695	19	0.0963373
DR	Adenosine 5'-diphosphate (ADP) to tyrosine ratio	MR Egger	25.6603	18	0.107782
DR	Adenosine 5'-diphosphate (ADP) to tyrosine ratio	Inverse variance weighted	25.6648	19	0.139803
DR	Adenosine 5'-diphosphate (ADP) to pantothenate ratio	MR Egger	11.4532	11	0.406116
DR	Adenosine 5'-diphosphate (ADP) to pantothenate ratio	Inverse variance weighted	13.5276	12	0.331884
DR	Indolebutyrate levels	MR Egger	53.5712	21	0.000113858
DR	Indolebutyrate levels	Inverse variance weighted	54.0349	22	0.000162639
DR	Glycerol to glycerol 3-phosphate ratio	MR Egger	19.4303	20	0.494032
DR	Glycerol to glycerol 3-phosphate ratio	Inverse variance weighted	19.5718	21	0.548507
DR	Methionine levels	MR Egger	25.4793	19	0.145362
DR	Methionine levels	Inverse variance weighted	26.6576	20	0.145176
DR	Pyruvate levels	MR Egger	29.9655	19	0.0522397
DR	Pyruvate levels	Inverse variance weighted	30.1046	20	0.0681765
DR	X-12701 levels	MR Egger	15.9329	11	0.143641
DR	X-12701 levels	Inverse variance weighted	16.5001	12	0.169389
DR	Carnitine to ergothioneine ratio	MR Egger	25.713	21	0.217606
DR	Carnitine to ergothioneine ratio	Inverse variance weighted	26.1628	22	0.244759
DR	Margaroylcarnitine (C17) levels	MR Egger	11.122	20	0.942996
DR	Margaroylcarnitine (C17) levels	Inverse variance weighted	12.4479	21	0.926729
DR	Phenylacetylglutamine levels	MR Egger	67.194	18	1.34026e-07
DR	Phenylacetylglutamine levels	Inverse variance weighted	73.6684	19	2.23542e-08
DR	1-lignoceroyl-GPC (24:0) levels	MR Egger	9.49722	15	0.850119
DR	1-lignoceroyl-GPC (24:0) levels	Inverse variance weighted	10.3567	16	0.847347
DR	Cytosine levels	MR Egger	17.6063	15	0.283928
DR	Cytosine levels	Inverse variance weighted	21.4583	16	0.16156
DR	X-11444 levels	MR Egger	30.6185	32	0.536447
DR	X-11444 levels	Inverse variance weighted	34.4564	33	0.39798
DR	Arachidonate (20:4n6) to linoleate (18:2n6) ratio	MR Egger	24.0781	22	0.343151
DR	Arachidonate (20:4n6) to linoleate (18:2n6) ratio	Inverse variance weighted	24.1179	23	0.397306
DR	X-12101 levels	MR Egger	18.2538	21	0.632892
DR	X-12101 levels	Inverse variance weighted	18.8395	22	0.655219
DR	5alpha-pregnan-3beta,20beta-diol monosulfate (1) levels	MR Egger	29.6526	27	0.329987
DR	5alpha-pregnan-3beta,20beta-diol monosulfate (1) levels	Inverse variance weighted	29.9293	28	0.366604
DR	Glucuronide of C12H22O4 (1) levels	MR Egger	29.1723	15	0.015282
DR	Glucuronide of C12H22O4 (1) levels	Inverse variance weighted	29.9392	16	0.0183198
DR	Nonadecanoate (19:0) levels	MR Egger	15.256	22	0.85102
DR	Nonadecanoate (19:0) levels	Inverse variance weighted	15.3236	23	0.882661
DR	Picolinate levels	MR Egger	20.0091	22	0.582469
DR	Picolinate levels	Inverse variance weighted	21.1613	23	0.571238
DR	X-19141 levels	MR Egger	597.658	34	3.38897e-104
DR	X-19141 levels	Inverse variance weighted	643.491	35	5.39142e-113
DR	X-17676 levels	MR Egger	35.1601	28	0.165254
DR	X-17676 levels	Inverse variance weighted	38.227	29	0.11737
DR	X-11858 levels	MR Egger	16.0298	25	0.913938
DR	X-11858 levels	Inverse variance weighted	16.3165	26	0.928284
DR	3-hydroxysebacate levels	MR Egger	46.9934	16	6.82633e-05
DR	3-hydroxysebacate levels	Inverse variance weighted	46.9941	17	0.000122164
DR	Bilirubin (Z,Z) to taurocholate ratio	MR Egger	21.6842	17	0.19717
DR	Bilirubin (Z,Z) to taurocholate ratio	Inverse variance weighted	22.872	18	0.195558
DR	Deoxycarnitine levels	MR Egger	30.2697	32	0.554277
DR	Deoxycarnitine levels	Inverse variance weighted	33.178	33	0.458578
DR	Indolepropionate levels	MR Egger	20.5394	18	0.303284
DR	Indolepropionate levels	Inverse variance weighted	20.555	19	0.361901
DR	X-26109 levels	MR Egger	24.6259	33	0.853063
DR	X-26109 levels	Inverse variance weighted	26.7515	34	0.807341
DR	Isovalerylcarnitine (C5) levels	MR Egger	25.4684	24	0.380678
DR	Isovalerylcarnitine (C5) levels	Inverse variance weighted	25.4982	25	0.43475
DR	3-methylglutarylcarnitine (2) levels	MR Egger	46.633	30	0.027014
DR	3-methylglutarylcarnitine (2) levels	Inverse variance weighted	46.6502	31	0.0352872
DR	X-12407 levels	MR Egger	13.0328	21	0.90747
DR	X-12407 levels	Inverse variance weighted	14.9582	22	0.864025
DR	N2-acetyl,N6,N6-dimethyllysine levels	MR Egger	13.5065	25	0.969669
DR	N2-acetyl,N6,N6-dimethyllysine levels	Inverse variance weighted	21.234	26	0.729787
DR	X-25371 levels	MR Egger	35.6998	23	0.0442564
DR	X-25371 levels	Inverse variance weighted	36.1566	24	0.0529963
DR	N-acetyl-2-aminooctanoate levels	MR Egger	25.0163	26	0.51805
DR	N-acetyl-2-aminooctanoate levels	Inverse variance weighted	26.4054	27	0.496202
DR	Succinate levels	MR Egger	7.08011	13	0.897976
DR	Succinate levels	Inverse variance weighted	8.25206	14	0.875785
DR	phosphate to asparagine ratio	MR Egger	30.3649	26	0.252769
DR	phosphate to asparagine ratio	Inverse variance weighted	30.3741	27	0.297607
DR	Glycolithocholate sulfate levels	MR Egger	13.6873	15	0.549366
DR	Glycolithocholate sulfate levels	Inverse variance weighted	18.6808	16	0.285563
DR	Anthranilate levels	MR Egger	14.9497	21	0.825469
DR	Anthranilate levels	Inverse variance weighted	15.2162	22	0.852792
DR	N-acetylthreonine levels	MR Egger	15.6544	21	0.788746
DR	N-acetylthreonine levels	Inverse variance weighted	20.435	22	0.555849
DR	Theophylline to theobromine ratio	MR Egger	6.26054	12	0.902383
DR	Theophylline to theobromine ratio	Inverse variance weighted	12.2629	13	0.506216
DR	4-vinylphenol sulfate levels	MR Egger	16.2409	22	0.803751
DR	4-vinylphenol sulfate levels	Inverse variance weighted	16.2603	23	0.8439
DR	N-lactoyl isoleucine levels	MR Egger	17.0263	14	0.254777
DR	N-lactoyl isoleucine levels	Inverse variance weighted	17.4623	15	0.291984
DR	Cortisol to 4-cholesten-3-one ratio	MR Egger	8.96996	17	0.9412
DR	Cortisol to 4-cholesten-3-one ratio	Inverse variance weighted	11.7901	18	0.857884
DR	1-methyl-4-imidazoleacetate levels	MR Egger	29.1865	24	0.213191
DR	1-methyl-4-imidazoleacetate levels	Inverse variance weighted	30.171	25	0.217949
DR	Arachidonate (20:4n6) to caffeine ratio	MR Egger	23.9555	17	0.120649
DR	Arachidonate (20:4n6) to caffeine ratio	Inverse variance weighted	24.022	18	0.154308
DR	Guanidinoacetate levels	MR Egger	20.5829	22	0.546628
DR	Guanidinoacetate levels	Inverse variance weighted	21.7609	23	0.534723
DR	Docosahexaenoate DHA; 22:6n3 levels	MR Egger	16.0282	19	0.655394
DR	Docosahexaenoate DHA; 22:6n3 levels	Inverse variance weighted	16.5264	20	0.683479
DR	Glucose to N-palmitoyl-sphingosine (d18:1 to 16:0) ratio	MR Egger	24.9041	21	0.25134
DR	Glucose to N-palmitoyl-sphingosine (d18:1 to 16:0) ratio	Inverse variance weighted	26.6371	22	0.225335
DR	X-13844 levels	MR Egger	21.8928	14	0.0808434
DR	X-13844 levels	Inverse variance weighted	22.3839	15	0.0981257
DR	Tartronate (hydroxymalonate) levels	MR Egger	17.344	16	0.363681
DR	Tartronate (hydroxymalonate) levels	Inverse variance weighted	17.6359	17	0.412148
DR	Uridine levels	MR Egger	10.2009	14	0.747354
DR	Uridine levels	Inverse variance weighted	10.5206	15	0.785778
DR	Adenosine 5'-diphosphate (ADP) to glycerate ratio	MR Egger	6.18897	12	0.906258
DR	Adenosine 5'-diphosphate (ADP) to glycerate ratio	Inverse variance weighted	6.80553	13	0.911893
DR	Serotonin levels	MR Egger	9.33287	19	0.967533
DR	Serotonin levels	Inverse variance weighted	9.73468	20	0.972732
DR	3-hydroxyoctanoate levels	MR Egger	8.25423	16	0.940935
DR	3-hydroxyoctanoate levels	Inverse variance weighted	12.3995	17	0.775363
DR	X-18913 levels	MR Egger	28.8074	16	0.0252678
DR	X-18913 levels	Inverse variance weighted	29.6256	17	0.0291747
DR	X-12729 levels	MR Egger	22.2472	18	0.221196
DR	X-12729 levels	Inverse variance weighted	25.0701	19	0.158248
DR	Sulfate of piperine metabolite C18H21NO3 (1) levels	MR Egger	26.7124	20	0.143552
DR	Sulfate of piperine metabolite C18H21NO3 (1) levels	Inverse variance weighted	26.8935	21	0.174407
DR	3-methylxanthine levels	MR Egger	10.4951	17	0.881575
DR	3-methylxanthine levels	Inverse variance weighted	10.6422	18	0.908921
DR	X-12839 levels	MR Egger	61.3447	26	0.000110308
DR	X-12839 levels	Inverse variance weighted	61.5378	27	0.00016525
DR	X-12707 levels	MR Egger	64.6014	28	0.000101896
DR	X-12707 levels	Inverse variance weighted	64.7667	29	0.000152148
DR	X-21796 levels	MR Egger	35.6371	21	0.0240078
DR	X-21796 levels	Inverse variance weighted	37.551	22	0.0205634
DR	Spermidine to choline ratio	MR Egger	16.1055	15	0.375076
DR	Spermidine to choline ratio	Inverse variance weighted	16.5196	16	0.417322
DR	(2 or 3)-decenoate (10:1n7 or n8) levels	MR Egger	23.4727	27	0.659377
DR	(2 or 3)-decenoate (10:1n7 or n8) levels	Inverse variance weighted	25.0179	28	0.626859
DR	Carotene diol (3) levels	MR Egger	23.9998	24	0.46161
DR	Carotene diol (3) levels	Inverse variance weighted	24.1262	25	0.512092
DR	Adenosine 5'-monophosphate (AMP) to urate ratio	MR Egger	19.9076	18	0.338047
DR	Adenosine 5'-monophosphate (AMP) to urate ratio	Inverse variance weighted	20.7397	19	0.351359
DR	Branched-chain,straight-chain,or cyclopropyl 12:1 fatty acid levels	MR Egger	28.2561	24	0.249385
DR	Branched-chain,straight-chain,or cyclopropyl 12:1 fatty acid levels	Inverse variance weighted	30.8548	25	0.193871
DR	Leucine levels	MR Egger	18.278	16	0.307872
DR	Leucine levels	Inverse variance weighted	18.3701	17	0.365859
DR	Glycerophosphoethanolamine levels	MR Egger	12.9494	18	0.794568
DR	Glycerophosphoethanolamine levels	Inverse variance weighted	13.8752	19	0.790917
DR	Phosphate to fructose ratio	MR Egger	11.5442	13	0.565327
DR	Phosphate to fructose ratio	Inverse variance weighted	11.5996	14	0.638425
DR	Inosine levels	MR Egger	54.9665	19	2.35198e-05
DR	Inosine levels	Inverse variance weighted	55.071	20	4.00704e-05
DR	X-25420 levels	MR Egger	20.2376	12	0.0627224
DR	X-25420 levels	Inverse variance weighted	20.435	13	0.0848814
DR	1-palmitoyl-2-linoleoyl-gpc (16:0/18:2) levels	MR Egger	30.9933	31	0.46655
DR	1-palmitoyl-2-linoleoyl-gpc (16:0/18:2) levels	Inverse variance weighted	31.2304	32	0.50533
DR	Citrulline levels	MR Egger	12.8678	22	0.936782
DR	Citrulline levels	Inverse variance weighted	18.5805	23	0.725284
DR	3-acetylphenol sulfate levels	MR Egger	27.0573	18	0.0779276
DR	3-acetylphenol sulfate levels	Inverse variance weighted	28.0375	19	0.0827099
DR	Androstenediol (3beta,17beta) monosulfate (1) levels	MR Egger	20.6816	26	0.758205
DR	Androstenediol (3beta,17beta) monosulfate (1) levels	Inverse variance weighted	24.0226	27	0.629063
DR	Androstenediol (3alpha,17alpha) monosulfate (3) levels	MR Egger	28.3735	29	0.498015
DR	Androstenediol (3alpha,17alpha) monosulfate (3) levels	Inverse variance weighted	31.6733	30	0.382875
DR	Adenosine 5'-monophosphate (AMP) to inosine 5'-monophosphate (IMP) ratio	MR Egger	25.1466	21	0.240872
DR	Adenosine 5'-monophosphate (AMP) to inosine 5'-monophosphate (IMP) ratio	Inverse variance weighted	27.0795	22	0.208222
DR	X-18886 levels	MR Egger	10.9981	12	0.529078
DR	X-18886 levels	Inverse variance weighted	11.5403	13	0.565649
DR	Ceramide (d18:1/14:0,d16:1/16:0) levels	MR Egger	40.3289	31	0.12179
DR	Ceramide (d18:1/14:0,d16:1/16:0) levels	Inverse variance weighted	41.0336	32	0.131512
DR	Glycerol to mannitol to sorbitol ratio	MR Egger	23.0951	22	0.396375
DR	Glycerol to mannitol to sorbitol ratio	Inverse variance weighted	23.2582	23	0.445783
DR	X-11880 levels	MR Egger	14.3987	16	0.569038
DR	X-11880 levels	Inverse variance weighted	15.3306	17	0.571683
DR	Aspartate to citrate ratio	MR Egger	14.9719	18	0.663895
DR	Aspartate to citrate ratio	Inverse variance weighted	16.4414	19	0.627652
DR	Palmitoyl-sphingosine-phosphoethanolamine (d18:1/16:0) levels	MR Egger	25.4307	26	0.494714
DR	Palmitoyl-sphingosine-phosphoethanolamine (d18:1/16:0) levels	Inverse variance weighted	26.0681	27	0.514821
DR	Cortisone to 4-cholesten-3-one ratio	MR Egger	28.9304	25	0.266836
DR	Cortisone to 4-cholesten-3-one ratio	Inverse variance weighted	32.1479	26	0.188276
DR	Eugenol sulfate levels	MR Egger	22.244	19	0.272283
DR	Eugenol sulfate levels	Inverse variance weighted	22.3093	20	0.323967
DR	X-17354 levels	MR Egger	21.0735	13	0.0714876
DR	X-17354 levels	Inverse variance weighted	21.7506	14	0.0838856
DR	X-23665 levels	MR Egger	10.3883	12	0.581937
DR	X-23665 levels	Inverse variance weighted	10.7987	13	0.627677
DR	4-hydroxycoumarin levels	MR Egger	27.4245	19	0.0951467
DR	4-hydroxycoumarin levels	Inverse variance weighted	27.5094	20	0.12153
DR	1,2-dipalmitoyl-gpc (16:0/16:0) levels	MR Egger	776.789	29	8.50175e-145
DR	1,2-dipalmitoyl-gpc (16:0/16:0) levels	Inverse variance weighted	776.934	30	4.14364e-144
DR	X-21355 levels	MR Egger	11.5566	11	0.397878
DR	X-21355 levels	Inverse variance weighted	12.9331	12	0.37392
DR	Sphingomyelin (d18:2/24:2) levels	MR Egger	28.4513	20	0.0991401
DR	Sphingomyelin (d18:2/24:2) levels	Inverse variance weighted	29.1807	21	0.10973
DR	3-methyl-2-oxovalerate to 4-methyl-2-oxopentanoate ratio	MR Egger	22.4557	19	0.262166
DR	3-methyl-2-oxovalerate to 4-methyl-2-oxopentanoate ratio	Inverse variance weighted	22.4681	20	0.315662
DR	Deoxycholic acid 12-sulfate levels	MR Egger	14.415	20	0.808846
DR	Deoxycholic acid 12-sulfate levels	Inverse variance weighted	14.4273	21	0.850555
DR	X-24307 levels	MR Egger	22.7385	14	0.0646608
DR	X-24307 levels	Inverse variance weighted	23.7105	15	0.0701764
DR	X-24334 levels	MR Egger	22.3923	15	0.097923
DR	X-24334 levels	Inverse variance weighted	22.7415	16	0.120823
DR	X-17146 levels	MR Egger	12.6262	16	0.699868
DR	X-17146 levels	Inverse variance weighted	12.7124	17	0.755214
DR	Sphingomyelin (d18:2/18:1) levels	MR Egger	14.1132	10	0.167892
DR	Sphingomyelin (d18:2/18:1) levels	Inverse variance weighted	14.2619	11	0.218837
DR	3-methyl-2-oxobutyrate levels	MR Egger	32.0502	18	0.0216882
DR	3-methyl-2-oxobutyrate levels	Inverse variance weighted	33.2629	19	0.0224144
DR	Arginine to glutamate ratio	MR Egger	34.4822	24	0.0764574
DR	Arginine to glutamate ratio	Inverse variance weighted	35.3697	25	0.0817234
DR	2-piperidinone levels	MR Egger	17.1003	17	0.447588
DR	2-piperidinone levels	Inverse variance weighted	17.3185	18	0.50132
DR	Bilirubin degradation product,C16H18N2O5 (2) levels	MR Egger	12.0325	25	0.986304
DR	Bilirubin degradation product,C16H18N2O5 (2) levels	Inverse variance weighted	12.8685	26	0.985115
DR	Tyramine O-sulfate levels	MR Egger	15.0005	18	0.66193
DR	Tyramine O-sulfate levels	Inverse variance weighted	16.0361	19	0.654865
DR	Myo-inositol levels	MR Egger	33.3805	27	0.184803
DR	Myo-inositol levels	Inverse variance weighted	34.1569	28	0.195755
DR	4-methoxyphenol sulfate levels	MR Egger	15.283	15	0.431234
DR	4-methoxyphenol sulfate levels	Inverse variance weighted	16.5584	16	0.414712
DR	Phosphate to 5-oxoproline ratio	MR Egger	26.2757	20	0.156899
DR	Phosphate to 5-oxoproline ratio	Inverse variance weighted	26.32	21	0.194508
DR	Lignoceroyl sphingomyelin (d18:1/24:0) levels	MR Egger	34.1612	23	0.0628636
DR	Lignoceroyl sphingomyelin (d18:1/24:0) levels	Inverse variance weighted	34.2548	24	0.0802418
DR	Behenoyl sphingomyelin (d18:1/22:0) levels	MR Egger	15.0153	14	0.377109
DR	Behenoyl sphingomyelin (d18:1/22:0) levels	Inverse variance weighted	15.0791	15	0.445732
DR	N4-acetylcytidine levels	MR Egger	34.3869	35	0.497528
DR	N4-acetylcytidine levels	Inverse variance weighted	34.5702	36	0.536593
DR	Caffeine to linoleate (18:2n6) ratio	MR Egger	16.2142	9	0.0625415
DR	Caffeine to linoleate (18:2n6) ratio	Inverse variance weighted	18.4541	10	0.0477704
DR	Cis-3,4-methyleneheptanoylcarnitine levels	MR Egger	12.257	19	0.874346
DR	Cis-3,4-methyleneheptanoylcarnitine levels	Inverse variance weighted	13.4039	20	0.85939
DR	2-methoxyhydroquinone sulfate (2) levels	MR Egger	22.3274	17	0.172453
DR	2-methoxyhydroquinone sulfate (2) levels	Inverse variance weighted	24.2426	18	0.14724
DR	N-acetyl-L-alanine levels	MR Egger	28.1758	32	0.660639
DR	N-acetyl-L-alanine levels	Inverse variance weighted	29.7717	33	0.628646
DR	3-methyl-2-oxovalerate to 3-methyl-2-oxobutyrate ratio	MR Egger	10.7208	16	0.826383
DR	3-methyl-2-oxovalerate to 3-methyl-2-oxobutyrate ratio	Inverse variance weighted	10.721	17	0.870696
DR	Glutamine conjugate of C7H12O2 levels	MR Egger	35.0271	27	0.138181
DR	Glutamine conjugate of C7H12O2 levels	Inverse variance weighted	35.0346	28	0.168862
DR	Carnitine levels	MR Egger	20.6164	25	0.713792
DR	Carnitine levels	Inverse variance weighted	20.6206	26	0.761272
DR	X-25172 levels	MR Egger	22.5731	22	0.426161
DR	X-25172 levels	Inverse variance weighted	23.3766	23	0.438966
DR	3,7-dimethylurate levels	MR Egger	38.985	29	0.101951
DR	3,7-dimethylurate levels	Inverse variance weighted	40.843	30	0.089542
DR	Glutamine to alanine ratio	MR Egger	64.3423	33	0.000880127
DR	Glutamine to alanine ratio	Inverse variance weighted	64.8665	34	0.00110676
DR	Glycodeoxycholate 3-sulfate levels	MR Egger	14.5311	27	0.975508
DR	Glycodeoxycholate 3-sulfate levels	Inverse variance weighted	15.3822	28	0.974113
DR	1-palmitoyl-2-dihomo-linolenoyl-GPC (16:0/20:3n3 or 6) levels	MR Egger	17.9327	24	0.806262
DR	1-palmitoyl-2-dihomo-linolenoyl-GPC (16:0/20:3n3 or 6) levels	Inverse variance weighted	19.2346	25	0.785734
DR	X-12112 levels	MR Egger	48.7353	37	0.0938112
DR	X-12112 levels	Inverse variance weighted	53.5451	38	0.0484935
DR	Betaine levels	MR Egger	15.45	22	0.842212
DR	Betaine levels	Inverse variance weighted	17.3838	23	0.790003
DR	Aspartate to citrulline ratio	MR Egger	10.3633	14	0.735168
DR	Aspartate to citrulline ratio	Inverse variance weighted	10.8842	15	0.760758
DR	Hexadecadienoate (16:2n6) levels	MR Egger	8.74424	14	0.847077
DR	Hexadecadienoate (16:2n6) levels	Inverse variance weighted	8.77267	15	0.889101
DR	Quinate levels	MR Egger	20.3957	16	0.202923
DR	Quinate levels	Inverse variance weighted	23.7274	17	0.127033
DR	3-hydroxy-3-methylglutarate levels	MR Egger	15.0982	19	0.716339
DR	3-hydroxy-3-methylglutarate levels	Inverse variance weighted	16.0555	20	0.713176
DR	2-hydroxyoctanoate levels	MR Egger	22.5371	15	0.0944754
DR	2-hydroxyoctanoate levels	Inverse variance weighted	33.7405	16	0.00588749
DR	Oxalate (ethanedioate) levels	MR Egger	15.2231	18	0.646593
DR	Oxalate (ethanedioate) levels	Inverse variance weighted	15.3501	19	0.700099
DR	5-methylthioadenosine (MTA) to phosphate ratio	MR Egger	23.0545	23	0.457594
DR	5-methylthioadenosine (MTA) to phosphate ratio	Inverse variance weighted	25.3205	24	0.388515
DR	Cytidine to N-acetylglucosamine to N-acetylgalactosamine ratio	MR Egger	27.4276	17	0.0520879
DR	Cytidine to N-acetylglucosamine to N-acetylgalactosamine ratio	Inverse variance weighted	28.377	18	0.056545
DR	4-acetylphenol sulfate levels	MR Egger	18.1693	15	0.253867
DR	4-acetylphenol sulfate levels	Inverse variance weighted	18.1708	16	0.313989
DR	N-acetylproline levels	MR Egger	23.427	16	0.102787
DR	N-acetylproline levels	Inverse variance weighted	23.4906	17	0.13395
DR	Tridecenedioate (C13:1-DC) levels	MR Egger	19.9527	18	0.335488
DR	Tridecenedioate (C13:1-DC) levels	Inverse variance weighted	29.2234	19	0.0625507
DR	Sphingomyelin (d18:1/22:1,d18:2/22:0,d16:1/24:1) levels	MR Egger	18.9478	18	0.395047
DR	Sphingomyelin (d18:1/22:1,d18:2/22:0,d16:1/24:1) levels	Inverse variance weighted	20.7252	19	0.352182
DR	Bilirubin degradation product,C16H18N2O5 (1) levels	MR Egger	18.61	19	0.482098
DR	Bilirubin degradation product,C16H18N2O5 (1) levels	Inverse variance weighted	18.8366	20	0.53247
DR	1-linoleoyl-gpc (18:2) levels	MR Egger	17.5789	23	0.779914
DR	1-linoleoyl-gpc (18:2) levels	Inverse variance weighted	17.5809	24	0.822851
DR	7-alpha-hydroxy-3-oxo-4-cholestenoate (7-hoca) levels	MR Egger	24.9411	23	0.353328
DR	7-alpha-hydroxy-3-oxo-4-cholestenoate (7-hoca) levels	Inverse variance weighted	25.9666	24	0.354864
DR	X-24546 levels	MR Egger	20.276	20	0.440787
DR	X-24546 levels	Inverse variance weighted	20.5512	21	0.486627
DR	N-acetylserine levels	MR Egger	40.1046	23	0.0149594
DR	N-acetylserine levels	Inverse variance weighted	44.3667	24	0.00691459
DR	Phosphate to valine ratio	MR Egger	17.8547	24	0.809999
DR	Phosphate to valine ratio	Inverse variance weighted	18.4504	25	0.822684
DR	Cortisol levels (plasma)	MR Egger	13.5662	18	0.756904
DR	Cortisol levels (plasma)	Inverse variance weighted	14.5303	19	0.751948
DR	Phosphate to glutamine ratio	MR Egger	30.3271	24	0.174144
DR	Phosphate to glutamine ratio	Inverse variance weighted	30.6262	25	0.201696
DR	Ethyl beta-glucopyranoside levels	MR Egger	20.3459	15	0.15906
DR	Ethyl beta-glucopyranoside levels	Inverse variance weighted	20.5419	16	0.196799
DR	N6,n6,n6-trimethyllysine levels	MR Egger	15.8322	19	0.668444
DR	N6,n6,n6-trimethyllysine levels	Inverse variance weighted	25.3204	20	0.189448
DR	1-(1-enyl-palmitoyl)-2-oleoyl-GPE (p-16:0/18:1) levels	MR Egger	188.129	28	1.18131e-25
DR	1-(1-enyl-palmitoyl)-2-oleoyl-GPE (p-16:0/18:1) levels	Inverse variance weighted	196.183	29	9.69452e-27
DR	Ceramide (d18:1/16:0) levels	MR Egger	23.0199	23	0.459607
DR	Ceramide (d18:1/16:0) levels	Inverse variance weighted	23.046	24	0.517086
DR	Glutamate to 5-oxoproline ratio	MR Egger	13.261	19	0.824944
DR	Glutamate to 5-oxoproline ratio	Inverse variance weighted	13.6305	20	0.848724
DR	Ferulic acid 4-sulfate levels	MR Egger	36.914	29	0.148437
DR	Ferulic acid 4-sulfate levels	Inverse variance weighted	47.962	30	0.0199991
DR	Erythronate levels	MR Egger	8.74377	15	0.890529
DR	Erythronate levels	Inverse variance weighted	11.175	16	0.798557
DR	Phosphate to linoleoyl-arachidonoyl-glycerol (18:2 to 20:4) [1] ratio	MR Egger	31.5923	22	0.0846177
DR	Phosphate to linoleoyl-arachidonoyl-glycerol (18:2 to 20:4) [1] ratio	Inverse variance weighted	31.6024	23	0.108698
DR	X-25109 levels	MR Egger	18.4343	26	0.859406
DR	X-25109 levels	Inverse variance weighted	20.5648	27	0.806237
DR	1-stearoyl-2-docosahexaenoyl-GPE (18:0/22:6) levels	MR Egger	50.2222	30	0.0117585
DR	1-stearoyl-2-docosahexaenoyl-GPE (18:0/22:6) levels	Inverse variance weighted	50.2224	31	0.0159178
DR	Phosphate to glycerol ratio	MR Egger	13.1505	15	0.590676
DR	Phosphate to glycerol ratio	Inverse variance weighted	18.2229	16	0.311007
DR	X-18922 levels	MR Egger	35.7977	31	0.253282
DR	X-18922 levels	Inverse variance weighted	35.8047	32	0.294389
DR	Thioproline levels	MR Egger	23.8225	22	0.356605
DR	Thioproline levels	Inverse variance weighted	23.8354	23	0.412967
DR	3-carboxy-4-methyl-5-pentyl-2-furanpropionate (3-CMPFP) levels	MR Egger	27.6806	25	0.322763
DR	3-carboxy-4-methyl-5-pentyl-2-furanpropionate (3-CMPFP) levels	Inverse variance weighted	27.7592	26	0.370408
DR	Docosatrienoate (22:3n3) levels	MR Egger	20.2448	20	0.442713
DR	Docosatrienoate (22:3n3) levels	Inverse variance weighted	21.1622	21	0.44908
DR	5alpha-androstan-3alpha,17beta-diol monosulfate (2) levels	MR Egger	33.8699	29	0.244056
DR	5alpha-androstan-3alpha,17beta-diol monosulfate (2) levels	Inverse variance weighted	34.2771	30	0.269891
DR	Arachidonate (20:4n6) levels	MR Egger	36.1464	27	0.112136
DR	Arachidonate (20:4n6) levels	Inverse variance weighted	40.3096	28	0.0620423
DR	1-(1-enyl-palmitoyl)-2-linoleoyl-GPE (p-16:0/18:2) levels	MR Egger	38.7073	22	0.0152413
DR	1-(1-enyl-palmitoyl)-2-linoleoyl-GPE (p-16:0/18:2) levels	Inverse variance weighted	39.1554	23	0.0190756
DR	X-17653 levels	MR Egger	31.8207	22	0.0805044
DR	X-17653 levels	Inverse variance weighted	32.6257	23	0.087815
DR	Sphingomyelin (d18:2/21:0,d16:2/23:0) levels	MR Egger	55.1184	30	0.00344199
DR	Sphingomyelin (d18:2/21:0,d16:2/23:0) levels	Inverse variance weighted	55.6579	31	0.00423415
DR	X-24518 levels	MR Egger	34.4511	22	0.0441714
DR	X-24518 levels	Inverse variance weighted	35.8381	23	0.0428494
DR	Carotenoid levels (cryptoxanthin)	MR Egger	23.8976	22	0.352622
DR	Carotenoid levels (cryptoxanthin)	Inverse variance weighted	28.523	23	0.196648
DR	3-indoxyl sulfate levels	MR Egger	75.3731	18	5.45632e-09
DR	3-indoxyl sulfate levels	Inverse variance weighted	76.0526	19	8.81999e-09
DR	Hyocholate levels	MR Egger	20.1336	13	0.0919288
DR	Hyocholate levels	Inverse variance weighted	20.9989	14	0.101662
DR	X-21845 levels	MR Egger	12.4474	15	0.644896
DR	X-21845 levels	Inverse variance weighted	13.5759	16	0.630279
DR	1-stearoyl-GPE (18:0) levels	MR Egger	48.7385	38	0.113773
DR	1-stearoyl-GPE (18:0) levels	Inverse variance weighted	49.4314	39	0.122267
DR	Sucrose levels	MR Egger	14.4334	13	0.344046
DR	Sucrose levels	Inverse variance weighted	14.4337	14	0.417926
DR	Adenosine 5'-monophosphate (AMP) to alanine ratio	MR Egger	24.0191	18	0.154404
DR	Adenosine 5'-monophosphate (AMP) to alanine ratio	Inverse variance weighted	24.0863	19	0.192863
DR	Imidazole lactate levels	MR Egger	28.9592	27	0.362882
DR	Imidazole lactate levels	Inverse variance weighted	29.5073	28	0.387148
DR	Glycine to alanine ratio	MR Egger	8.25796	13	0.826398
DR	Glycine to alanine ratio	Inverse variance weighted	8.85807	14	0.840034
DR	Pregnanediol-3-glucuronide levels	MR Egger	34.5491	32	0.346988
DR	Pregnanediol-3-glucuronide levels	Inverse variance weighted	35.5838	33	0.347618
DR	Oleoyl-linoleoyl-glycerol (18:1 to 18:2) [2] to linoleoyl-arachidonoyl-glycerol (18:2 to 20:4) [2] ratio	MR Egger	24.9006	23	0.355432
DR	Oleoyl-linoleoyl-glycerol (18:1 to 18:2) [2] to linoleoyl-arachidonoyl-glycerol (18:2 to 20:4) [2] ratio	Inverse variance weighted	24.9763	24	0.40705
DR	Citrate to taurocholate ratio	MR Egger	15.4164	14	0.350298
DR	Citrate to taurocholate ratio	Inverse variance weighted	15.8444	15	0.392465
DR	Dodecenedioate (C12:1-DC) levels	MR Egger	20.4313	19	0.369058
DR	Dodecenedioate (C12:1-DC) levels	Inverse variance weighted	20.4344	20	0.43107
DR	Stachydrine levels	MR Egger	16.821	21	0.721899
DR	Stachydrine levels	Inverse variance weighted	17.0615	22	0.759956
DR	Glycoursodeoxycholate levels	MR Egger	18.9025	20	0.528171
DR	Glycoursodeoxycholate levels	Inverse variance weighted	21.7367	21	0.414819
DR	S-adenosylhomocysteine (SAH) to 5-methyluridine (ribothymidine) ratio	MR Egger	33.9342	19	0.0187086
DR	S-adenosylhomocysteine (SAH) to 5-methyluridine (ribothymidine) ratio	Inverse variance weighted	35.4092	20	0.0180303
DR	Methyl vanillate sulfate levels	MR Egger	29.3649	20	0.0808183
DR	Methyl vanillate sulfate levels	Inverse variance weighted	29.674	21	0.0987367
DR	Dimethyl sulfone levels	MR Egger	37.7035	19	0.00647183
DR	Dimethyl sulfone levels	Inverse variance weighted	38.669	20	0.00732826
DR	Benzoate to oleoyl-linoleoyl-glycerol (18:1 to 18:2) [2] ratio	MR Egger	32.2713	27	0.222186
DR	Benzoate to oleoyl-linoleoyl-glycerol (18:1 to 18:2) [2] ratio	Inverse variance weighted	32.2769	28	0.263388
DR	Caffeine to paraxanthine ratio	MR Egger	20.9685	22	0.522685
DR	Caffeine to paraxanthine ratio	Inverse variance weighted	21.3582	23	0.559221
DR	Perfluorooctanoate (PFOA) levels	MR Egger	17.0085	17	0.45379
DR	Perfluorooctanoate (PFOA) levels	Inverse variance weighted	17.4988	18	0.489097
DR	Carnitine C5:1 levels	MR Egger	20.2575	21	0.505007
DR	Carnitine C5:1 levels	Inverse variance weighted	21.1932	22	0.508824
DR	Adenosine 5'-diphosphate (ADP) to sulfate ratio	MR Egger	43.3326	20	0.00184713
DR	Adenosine 5'-diphosphate (ADP) to sulfate ratio	Inverse variance weighted	43.3338	21	0.00284911
DR	Pantoate levels	MR Egger	30.2078	24	0.177961
DR	Pantoate levels	Inverse variance weighted	33.6151	25	0.116395
DR	N-oleoyltaurine levels	MR Egger	16.7476	22	0.777136
DR	N-oleoyltaurine levels	Inverse variance weighted	17.3568	23	0.791385
DR	Vanillactate levels	MR Egger	79.7892	24	6.5732e-08
DR	Vanillactate levels	Inverse variance weighted	81.1002	25	7.66382e-08
DR	X-23780 levels	MR Egger	28.4736	26	0.335553
DR	X-23780 levels	Inverse variance weighted	31.5333	27	0.249811
DR	Heneicosapentaenoate (21:5n3) levels	MR Egger	10.6246	15	0.778724
DR	Heneicosapentaenoate (21:5n3) levels	Inverse variance weighted	11.8898	16	0.75153
[truncated: 800 more rows]
