# Supplementary material for: Causal effect of immune cells, metabolites, cathepsins, and vitamin therapy in diabetic retinopathy: a Mendelian randomization and cross-sectional study
Source: Front Immunol. 2024 Oct 1;15:1443236. doi: 10.3389/fimmu.2024.1443236 (PMC11487118; doi:10.3389/fimmu.2024.1443236)
Supplement: Supplementary file 3 [file DataSheet1.zip › Supplementary Table 7.XLS]

## Sheet: Sheet1
Supplementary Table 7. Pleiotropy and heterogeneity analyses of Two-Sample MR between Vitamins and PDR
outcome	exposure	method	Q	Q_df	Q_pval		outcome	exposure	egger_intercept	se	pval
PDR	Vitamin D	MR Egger	3.03167	9	0.963026		PDR	Vitamin D	0.0166037	0.0484978	0.739939
PDR	Vitamin D	Inverse variance weighted	3.14888	10	0.9777		PDR	Vitamin C	-0.0155629	0.0337687	0.65887
PDR	Vitamin C	MR Egger	2.95653	7	0.888995		PDR	Vitamin B12	0.0486423	0.0355243	0.219955
PDR	Vitamin C	Inverse variance weighted	3.16892	8	0.923313		PDR	Vitamin E	-0.0216363	0.0245138	0.400402
PDR	Vitamin B12	MR Egger	2.43396	6	0.875784		PDR	Vitamin B6	0.00799735	0.0258775	0.761837
PDR	Vitamin B12	Inverse variance weighted	4.30885	7	0.743596		PDR	Vitamin A	0.0665372	0.0442804	0.167182
PDR	Vitamin E	MR Egger	8.06234	9	0.527876
PDR	Vitamin E	Inverse variance weighted	8.84136	10	0.547223
PDR	Vitamin B6	MR Egger	12.7944	14	0.542771
PDR	Vitamin B6	Inverse variance weighted	12.8899	15	0.610799
PDR	Vitamin A	MR Egger	8.95296	9	0.441628
PDR	Vitamin A	Inverse variance weighted	11.2109	10	0.341327
