# Supplementary material for: Causal effect of immune cells, metabolites, cathepsins, and vitamin therapy in diabetic retinopathy: a Mendelian randomization and cross-sectional study
Source: Front Immunol. 2024 Oct 1;15:1443236. doi: 10.3389/fimmu.2024.1443236 (PMC11487118; doi:10.3389/fimmu.2024.1443236)
Supplement: Supplementary file 3 [file DataSheet1.zip › Supplementary Table 8.XLS]

## Sheet: Sheet1
Supplementary Table 8. The result of DR in NHANES dataset
SEQN	DR	GENDER	AGE	RACE	EDUCATION	BMI	BP	GLU	HB1AC	VITAMINB6	VITE	RET	VITA	VITB1	VITB2	VITB6	VITB12	VITC	VITK
31131	1	2	44	4	4	30.9	1	4.83	6	10	2.34	114	120	0.752	0.886	0.385	1.03	47.3	23.4
31132	1	1	70	3	5	24.74	1	8.6	7.1	278	20.19	314	813	3.703	3.849	4.502	8.92	124.8	48.7
31134	1	1	73	3	3	30.63	1	5.16	5.9	29.3	4.66	339	374	1.589	1.925	1.513	3.11	34.9	80.1
31150	1	1	79	3	3	28.93	2	5.22	5	281	4.71	257	403	1.934	2.539	4.985	8.14	342.2	48.4
31151	1	2	59	4	3	29.51	1	4.55	5.8	21.7	5.34	144	150	0.724	1.099	0.655	1.36	9.6	12.2
31153	1	2	44	5	3	39.1	1	4.88	4.6	170	49.6	2041	2085	4.027	3.609	5.597	10.48	427.8	35.9
31154	1	1	62	4	3	26.98	1	5.16	6.1	17	7.41	271	454	0.867	1.219	0.937	2.55	10.6	413.7
31164	1	1	54	3	4	25.45	1	3.39	5.3	39.3	9.23	653	699	1.682	2.184	1.594	4.87	29	45
31179	1	1	71	3	3	26.08	1	8.22	5.3	26.7	12.8	1977	2053	3.205	5.867	3.498	8.04	211.1	81.8
31186	1	2	46	1	1	33.6	2	8.38	7.1	35.3	11.98	464	991	2.08	2.371	1.959	5.47	196.7	95.8
31192	1	2	60	3	4	35.6	1	8.83	8.7	31.7	1.98	267	273	1.159	1.063	1.41	3.04	16.5	9.5
31193	1	1	51	3	1	26.84	2	5.55	5.2	12.3	3.82	211	252	0.723	1.093	0.808	1.77	7.7	21.3
31195	1	1	73	3	4	22.75	1	5.27	5.5	28.1	5.21	683	712	1.966	2.542	1.704	12.85	47.1	23.4
31205	1	2	43	1	4	31.52	2	6.61	6	34.7	9.3	809	890	3.042	3.305	2.903	6.49	92.3	89.1
31208	1	2	47	3	5	18.34	2	4.88	5.1	24.5	2.74	155	224	0.708	1.041	1.049	5.46	82.6	130.2
31213	1	2	53	4	2	26.38	1	5.83	5.4	25.9	5.65	971	1001	2.128	2.446	2.336	5.6	65.6	26.7
31214	1	2	46	3	4	35.44	2	5.05	5.6	31.3	1.48	142	144	0.096	0.252	0.076	0.27	68.9	1.9
31220	1	1	50	3	3	25.36	2	7.83	5.4	100	9.1	772	923	2.36	4.202	3.249	8.4	51.6	131.9
31221	1	2	54	3	3	36.03	2	5.27	5.1	163	3.62	209	609	0.777	1.327	2.206	2	128.9	101.5
31223	1	1	61	1	2	30.22	1	6.05	5.2	12.7	8.46	236	273	2.511	2.692	1.791	1.76	110.7	141.7
31227	1	1	64	3	5	23.32	1	4.77	5.2	197	8.41	470	498	1.51	2.091	2.036	5.95	112.1	39.2
31232	1	2	56	4	3	29.1	2	5.33	6	129	14.88	745	776	1.562	2.535	1.11	2.11	19.9	131.1
31241	1	1	40	2	2	32.31	2	5.05	5.4	105	3.94	293	298	0.724	1.508	1.47	4.5	2.1	28.8
31242	1	1	58	3	5	28.31	2	5.11	4.3	84.7	9.82	361	451	1.773	2.466	2.893	8.42	104.1	47.6
31257	1	1	70	3	4	23.55	2	7.22	7.5	37.3	5.04	831	1066	1.702	2.898	1.778	4.53	51.3	40.4
31262	1	1	52	1	1	27.78	2	5.33	6	64.9	9.99	129	163	1.1	1.18	0.79	1.02	40.6	30.1
31263	1	2	78	4	1	31.64	1	8.1	6.9	63.6	3.05	362	660	0.83	1.105	1.557	3.6	36.8	44.4
31268	1	2	40	3	3	30.56	2	5.83	5.7	18.6	3.91	280	885	0.689	1.624	0.667	1.6	25.8	32.3
31273	1	1	62	3	2	29.16	1	5.22	5.2	138	9.63	321	345	1.754	2.403	3.091	8.4	7.7	47.1
31274	1	1	56	3	3	29.27	2	4.77	5.1	13.7	4.11	39	50	1.126	1.946	0.677	2.8	10.7	31.6
31277	1	2	61	3	5	28.8	1	5.5	5	90	3.23	442	488	2.241	2.007	2.274	3.75	145.1	28
31278	1	1	65	1	1	26.01	1	4.55	5.7	17.7	4.16	119	119	0.58	0.892	0.943	1.5	2.4	12.2
31279	1	2	76	3	2	22.69	2	5.11	6	19.5	9.9	513	747	0.924	1.566	1.159	1.89	107.3	218.3
31280	1	2	60	3	3	31.32	2	5.5	5.5	35.5	2.45	14	32	1.221	0.554	1.648	0.36	29.4	13.3
31284	1	1	80	3	5	21.18	1	5.38	5.2	29.8	5.07	221	263	2.156	1.087	1.465	1.8	27.7	36.4
31285	1	2	57	3	5	33.24	1	5.5	5.4	103	6.19	213	388	0.976	1.635	1.421	5.98	67.8	138.1
31290	1	1	41	1	1	25.71	2	5.38	4.9	51.4	7.03	429	622	1.531	2.116	1.877	5.252	84.4	99.8
31291	1	1	52	4	4	39.5	1	4.61	6	68.2	11.13	470	623	0.934	2.153	2.868	4.01	55.1	141.7
31301	1	1	66	1	2	33.05	1	6.22	4.8	73.2	5.99	172	241	1.183	1.093	1.256	4.81	240.8	63.6
31304	1	1	53	1	1	31.15	1	7.38	5.9	170	3.74	959	1177	2.419	3.456	4.361	10.46	105.6	30
31308	1	1	59	4	4	27.81	1	5.44	5.6	59.6	5.32	279	396	1.117	1.778	3.857	2.47	256.8	70.7
31309	1	1	60	1	1	31.98	2	5.33	5	49.7	6.38	251	351	0.635	0.711	0.688	3.84	14.1	47.5
31323	1	1	83	3	1	25.6	1	4.5	6	99.2	3.25	357	437	0.84	2.215	1.083	2.99	100.9	242.5
31324	1	2	47	4	4	29.94	1	5.27	5.6	69.3	3.28	295	354	2.016	2.184	2.267	8.51	52.1	57.4
31332	1	1	68	4	2	20.93	2	5.61	5.6	136	9.61	529	595	1.939	2.274	2.616	6.78	56.4	80
31334	1	2	55	4	5	43	1	5.55	5.4	32.9	5.18	356	427	0.734	0.92	0.538	0.99	68.4	61.1
31337	1	1	54	3	4	36.3	1	6.55	6	37.7	6.4	1024	2027	4.186	4.847	4.556	12.52	85.3	78.7
31339	1	2	85	5	2	24.69	2	5.22	5.8	27.9	5.85	127	170	0.89	1.023	0.83	0.97	160.2	83.6
31344	1	2	55	3	5	32.18	1	5.5	5.3	88	4.57	427	589	1.284	1.895	1.849	6.47	83	173.9
31345	1	2	67	3	2	26.15	2	4.88	4.9	197	2.03	42	413	1.08	0.6	0.521	0.17	85.7	18.1
31348	1	1	62	4	2	31.16	1	4.72	6	18.2	2.61	375	441	1.332	2.141	2.676	6.57	42.2	55
31372	1	2	48	4	4	25.43	2	4.22	5.4	15.4	7.36	233	261	2.108	1.753	2.498	8.19	118.4	62
31379	1	2	79	4	2	34.03	1	3.28	5.8	52.4	7.48	458	635	0.779	1.097	1.619	1.31	164.9	50.4
31380	1	1	69	4	2	20.51	1	4.77	4.8	24.6	0.88	134	149	0.626	0.892	0.623	2.58	8.7	9
31382	1	1	61	4	4	25.54	1	4.83	5.7	13.4	9.07	243	399	2.482	2.288	2.849	2.74	107.5	125.4
31386	1	2	45	3	2	25.01	1	4.88	5.3	68.2	1.29	34	41	1.157	1.737	1.434	1.31	3.8	8.8
31387	1	2	40	4	3	19.94	2	4.05	5.7	30	2.92	59	273	0.831	0.788	0.989	2.14	198.5	20.7
31388	1	2	60	3	3	49.01	1	5.66	6.5	13	9.59	369	385	1.338	1.763	0.542	2.27	61.7	38.2
31396	1	2	55	1	4	31.44	2	5.55	5.8	70.8	4.24	282	310	1.135	1.636	1.029	8.09	23.7	23.7
31399	1	1	59	3	4	25.28	2	4.83	5.7	37.9	4	567	608	1.811	2.192	2.44	10.21	220.6	47.9
31410	1	1	42	3	5	24.88	2	5	4.8	84.5	6.83	682	737	2.905	3.498	1.455	4.88	38	66.9
31425	1	2	63	3	4	28.96	2	4.83	5.5	95.4	8.12	65	93	1.438	0.709	1.317	1.8	55	39.1
31429	1	1	40	4	2	27.01	2	4.94	5.1	36.3	6.15	96	101	3.509	1.324	2.143	2.46	22.1	38.1
31432	1	2	45	3	5	26.84	1	5.05	5.2	110	5.58	83	215	0.532	0.63	1.293	1.28	25.3	94.7
31437	1	2	59	5	4	26.24	2	5.05	5.3	46.9	7.82	160	183	2.059	2.504	2.087	2.88	30.8	72.1
31452	1	2	54	4	5	28.46	2	6.11	6	14.3	4.58	260	296	0.563	1.17	1.237	3.31	26.8	42.8
31457	1	2	61	1	3	22.44	2	5.11	5.3	88.4	7.51	1770	1856	1.797	2.973	3.496	10.36	50	108.6
31464	1	1	64	3	5	28.41	1	12.32	6.9	59.6	3.53	165	210	1.111	1.248	1.719	5.36	133.4	21.2
31468	1	1	55	3	2	31.53	1	6.55	6.2	39.2	7.03	429	622	1.531	2.116	1.877	5.252	84.4	99.8
31469	1	2	74	3	5	24.54	2	4.83	4.9	113	11.03	658	1155	1.758	3.309	2.305	6.13	151.9	297.2
31471	1	2	49	4	2	18.4	1	3.61	5.3	62.1	2.9	242	272	1.548	2.326	2.027	2.34	27.3	38.6
31472	1	1	76	3	4	32.3	2	5	6.1	77.7	7.56	5260	5281	2.217	5.359	1.331	26.51	7.6	34.7
31483	1	1	50	3	4	32.55	2	5.55	5.2	53.2	4.11	457	509	2.396	2.99	1.623	2.95	178.5	48.4
31486	1	1	50	3	2	19.73	2	4.5	5.6	31.4	8.71	480	526	1.238	3.844	2.364	11.76	32.3	44.8
31491	1	2	46	4	4	38.73	2	5	5.3	30	5.76	368	1090	2.069	2.218	1.889	4.03	30.6	600
31496	1	2	51	1	4	25.04	2	5	5.6	52.1	11.03	237	356	1.349	1.861	0.806	1.31	128.9	119.7
31497	1	2	50	3	3	23.33	1	3.94	5.2	12.2	6.6	337	437	0.744	1.129	0.66	3.3	8.6	55.9
31498	1	2	63	1	1	22.4	2	4.61	6.1	35.2	4.83	271	463	1.393	2.285	1.286	6.04	33.8	41.6
31504	1	1	46	3	5	31.19	1	5.94	5.5	36.9	5.64	308	393	2.657	2.163	2.851	5.54	4.1	43
31506	1	1	73	3	1	25.02	1	5.27	5	40	2.81	252	297	0.849	1.313	1.515	4.19	117.7	41.4
31508	1	1	73	3	2	18.2	2	6.05	5.9	5.4	9.03	455	488	1.61	3.612	1.644	6.26	7.8	71.6
31512	1	1	51	1	1	31.32	2	5.72	6.3	68.5	15.73	1048	1242	2.687	4.235	6.321	16.16	247.2	38.5
31517	1	2	51	3	3	35.17	2	8.05	5.4	27.4	3.91	164	199	0.6	0.74	1.178	2.78	15.4	64.9
31518	1	2	40	5	4	27.34	1	5.16	5.1	26.6	5.88	419	492	1.349	1.643	1.221	3.9	90.6	44.4
31519	1	2	57	3	3	46.24	2	11.32	8.9	14.1	2.44	142	275	1.39	2.421	0.692	3.53	10.7	141.5
31520	1	1	53	4	2	25.73	1	6.88	5.4	30.2	7.05	430	625	1.29	1.599	1.373	11	26.9	18.4
31524	1	2	52	3	3	35.24	2	5	5.2	9.8	6.51	183	441	1.846	1.315	0.614	0.64	91	151.2
31527	1	1	59	3	4	21.34	2	5.66	5	22.8	0.54	114	116	0.176	0.473	0.286	0.77	0.2	7.7
31529	1	2	42	3	3	30.33	2	4.11	5	30.9	3.86	89	116	2.041	1.982	1.574	4.85	8.9	29.3
31531	1	2	80	3	4	25.73	1	5.05	5.5	27.6	4.77	366	371	2.106	2.236	1.582	4.31	6.2	28.6
31546	1	2	80	3	2	32.22	2	4.22	5.8	16.1	4.71	218	233	0.875	1.316	0.623	2.4	49.6	23.8
31548	1	1	69	1	1	34.59	1	5.16	5.7	77.3	12.76	257	323	2.035	2.396	2.455	7.14	18.7	61.9
31551	1	2	53	3	4	31.76	1	5.77	5.6	75.6	5.74	277	382	0.804	1.867	1.377	5.23	83.4	98.3
31553	1	1	48	1	3	31.22	2	5.38	5.7	41.4	3.85	136	178	1.532	1.57	1.871	2.47	213.7	35.3
31555	1	1	43	3	3	33.73	1	5.33	5.3	53.6	12.71	645	728	2.611	4.814	2.536	7.52	172	59.3
31559	1	2	66	3	3	30.52	1	6.72	7	62.7	7.43	625	854	2.09	1.909	2.135	3.68	35.3	91
31563	1	2	61	3	3	40.51	1	4.55	4.9	164	3.65	101	341	0.908	1.135	1.206	1.32	46.4	71.4
31567	1	1	55	3	5	26.23	1	5.61	5.2	111	4.76	387	437	1.093	1.818	1.545	6.48	17.7	70.9
31569	1	2	62	3	3	28.08	1	4.11	5.4	129	8.52	1193	1236	1.261	2.672	1.751	5.69	104.2	74.2
31570	1	1	52	3	4	27.02	2	4.83	5.1	43.6	7.1	513	609	1.3	2.525	0.998	7.54	67.4	74.6
31577	1	2	52	3	4	20.39	2	4.39	5.5	13.3	5.33	288	538	0.75	1.651	1.399	2.02	69.2	81.5
31585	1	2	40	1	4	37.13	1	6.49	5.4	188	19.35	74	111	0.678	0.662	7.385	1.03	104.8	21.6
31590	1	1	49	1	2	26.19	2	4.61	5.7	136	10.26	264	414	2.018	2.901	4.256	5.78	310.8	114
31591	1	1	51	4	5	26.1	2	4.55	5.5	42.8	3.29	383	610	1.454	2.087	2.28	4.59	283.2	43.5
31592	1	2	62	1	1	26.98	1	5.94	5.6	350	9.42	82	1980	1.42	1.334	2.364	0.76	366.3	1424.2
31593	1	2	58	1	3	28.62	1	6.16	5.4	16.4	4.22	156	186	0.901	1.082	0.658	1.7	9.7	40.4
31599	1	1	42	3	5	33.71	2	5.77	5.2	32.7	7.32	370	392	2.006	2.742	1.706	4.48	46.1	54.4
31601	1	2	82	3	4	24.5	2	5.05	5	104	7.63	517	741	1.417	2.091	2.552	9.45	91.5	50.1
31603	1	1	79	3	2	29.12	2	5.88	5.3	21.1	3.13	77	139	0.44	0.828	0.752	2.38	101.1	15.8
31608	1	1	40	4	5	47.37	2	4.22	5.8	27.8	8.3	74	1668	1.29	2.168	2.767	5.72	519	1091.6
31609	1	1	44	1	2	26.15	2	20.09	12.9	116	5.93	269	328	2.947	2.837	2.292	3.85	203.5	49.9
31615	1	2	47	1	4	36.26	1	8.72	7.5	273	7.68	113	220	1.595	2.385	1.762	4.06	82.4	80.3
31620	1	2	53	2	4	22.79	2	5.11	5	82.2	9.98	406	480	1.141	2.754	1.54	3.06	28	35.8
31625	1	1	63	1	1	27.18	2	18.04	10.6	14.1	6.92	217	233	2.144	1.835	1.738	11.12	37.6	59
31640	1	2	44	1	2	27.58	2	6.33	5.3	10	9.18	256	377	2.665	2.809	3.758	13.54	113.5	46.4
31649	1	1	47	3	5	25.52	2	4.44	5	167	14.16	521	3110	2.053	4.077	3.781	7.93	262.6	2134.7
31657	1	1	73	4	1	22.69	2	5.27	5.4	33.6	3.95	577	599	0.979	1.896	1.289	3.37	19.1	17.9
31658	1	2	46	4	4	30.08	2	5.22	5.9	39.7	10.01	453	955	1.795	2.83	2.112	8.92	47.6	550.4
31661	1	1	48	4	5	24.82	1	5.83	6.1	59	6.13	68	115	1.106	1.02	1.048	7.27	15	28
31663	1	1	76	3	3	30.27	2	5	5.2	16.9	2.59	111	237	0.644	0.723	0.67	1.32	76.1	42.3
31691	1	1	52	4	5	20.92	2	4.5	5	20.4	16.31	1853	2245	4.169	7.956	5.328	10.79	435.5	760
31703	1	1	44	4	5	25.01	2	5	4.7	20.7	9.63	443	543	1.714	2.52	1.859	3.58	203.1	48.1
31706	1	2	45	3	5	24.63	2	5.22	4.7	63	2.37	100	143	0.649	0.842	0.68	0.88	36.6	47.2
31707	1	2	75	3	3	38.61	1	5.83	5.9	97.8	3.2	493	542	2.011	2.527	1.967	6.62	77	29.5
31710	1	1	42	3	4	47.88	1	6.94	6.1	34.5	15.46	523	1036	2.058	2.269	1.528	2.18	59.1	424.7
31717	1	2	45	2	1	33.06	2	4.88	5.9	44.3	1.95	499	523	1.314	2.013	1.83	5.37	78.9	10
31721	1	1	62	4	4	32.49	1	5.38	5.6	413	4.93	54	70	0.7	0.569	1.107	0.66	7.5	37.7
31729	1	1	80	3	3	26.16	1	7.33	5.4	39.7	8.68	616	715	4.384	4.598	3.642	8.54	159.6	52.8
31732	1	1	53	4	3	33.96	1	3.44	5.3	21.6	1.78	41	41	1.158	1.002	0.829	0.45	7.9	17.3
31733	1	1	79	3	5	23.47	1	4.72	5.4	20.5	6.48	301	382	0.918	1.163	1.015	1.09	51	72.1
31734	1	1	64	1	4	31.88	1	8.16	6.4	56.9	5.55	555	665	1.55	2.055	1.374	2.66	104.7	87.6
31744	1	2	65	3	2	30.65	1	8.1	5.8	31.2	4.27	436	497	1.391	1.787	2.061	2.19	67.2	36.2
31746	1	2	77	3	1	27.66	1	6.49	6	32.1	5.12	494	602	0.574	1.802	0.959	5.38	24.9	34.3
31752	1	1	51	1	2	26.1	1	5	5.5	140	5.34	188	216	1.921	2.418	2.842	4.05	44.4	35.5
31764	1	2	51	1	3	26.15	2	5.5	5.7	52.5	3.53	20	104	0.847	1.081	1.089	1.72	43.6	44.7
31765	1	1	70	3	4	35.24	1	5.38	5.4	25.1	4.99	348	375	1.687	2.811	1.228	1.2	102.2	34.5
31767	1	2	45	3	3	39.44	2	6.27	5.4	22.9	2.62	137	171	1.117	1.591	1.084	4.78	28.3	28.6
31778	1	1	41	4	4	25.08	1	5.05	5.3	21.9	4.51	358	391	1.425	1.542	4.052	2.29	41.1	75.6
31785	1	2	83	3	4	20.1	2	4.77	5.7	99.8	8.16	643	747	1.355	2.963	1.738	8.91	151.3	49.1
31787	1	1	58	3	4	26.16	2	6.16	5.4	9.5	13.45	464	1123	2.564	3.87	2.95	2.2	98.9	657.2
31789	1	1	53	1	3	27.93	2	6.27	5.7	32.1	3.9	406	475	1.543	3.61	3.071	14.41	49.8	58
31795	1	2	60	1	1	24.7	1	5.22	5.2	38.9	3.18	75	802	0.908	0.729	1.848	2.07	147.6	131.4
31796	1	1	60	4	2	38.06	1	8.66	6.6	40.9	5.6	104	136	1.832	2.299	1.984	2.81	29.9	51.1
31799	1	2	47	3	5	23.05	2	5.22	5.3	55.8	4.23	394	445	1.284	2.387	1.14	6.05	12.3	54
31800	1	2	60	3	3	23.35	2	5	5.4	83	2.39	704	717	1.885	2.057	1.806	5.09	8.1	13.9
31802	1	2	60	3	3	29.29	1	7.16	6	150	4.7	408	433	1.257	1.59	0.744	3.22	45.5	27.1
31804	1	2	52	3	4	26.23	2	8.05	5.2	51.2	5.12	306	384	1.252	1.763	1.265	4.47	35.8	72.2
31807	1	2	57	2	5	45.79	1	6.11	5.3	52.5	4.25	251	293	1.591	3.183	1.313	5.3	22.5	40.9
31813	1	2	47	1	4	29.76	2	5.94	5.3	26.4	7.57	271	320	0.981	1.581	0.81	1.16	113	57.9
31814	1	1	58	3	4	29.53	1	6.72	5.2	9.7	7.34	190	207	2.069	2.685	1.492	8.15	10.3	71.5
31830	1	2	62	1	3	26.17	2	5.05	6	27.4	7.9	1080	1248	1.751	2.754	1.922	4.16	101.2	43
31831	1	1	46	3	3	33.04	2	5.11	5.1	33.9	10.81	447	1276	1.681	2.373	1.911	8.14	62.1	105.4
31833	1	1	41	1	1	26.65	2	5.44	5.4	49.4	2.57	189	190	0.467	0.842	0.806	1.51	8.6	13.7
31843	1	2	54	4	4	28.86	1	5.88	5.6	201	2.97	409	431	0.62	1.21	0.854	6.21	19.9	34.1
31857	1	2	74	3	4	22.48	2	5.11	5.4	65.6	3.39	899	927	1.107	2.788	2.16	5.71	10.4	20.9
31859	1	2	46	3	4	26.81	2	5.66	5.4	21.7	6.26	76	80	1.531	1.806	1.449	3.6	35.8	106
31878	1	1	55	1	4	29.51	2	5.38	5.9	431	8.46	184	1186	0.723	1.163	0.827	2.47	50.6	1091.7
31894	1	2	61	1	4	32.96	1	7.11	7	12.5	11.23	294	436	1.401	2.291	4.079	5.73	325.4	42.7
31895	1	1	74	3	5	27.38	2	5.05	4.9	89.5	13.57	496	1256	1.826	2.669	2.233	3.35	125	278.4
31897	1	1	79	3	4	43.21	1	6.99	5.4	24.1	8.19	300	649	1.893	2.24	1.035	3.45	72.5	337.8
31898	1	1	73	3	5	24.44	2	5	5.2	96.7	12.94	518	829	1.963	1.879	3.163	4.53	50.6	44.1
31899	1	1	40	3	1	24.29	2	6.44	8.6	13.5	15.24	27	406	1.649	1.314	1.262	0.39	161.5	98.8
31913	1	2	48	3	4	22.48	2	4.5	5.3	30.6	14.55	999	1287	1.255	1.89	1.656	4.3	66.5	256.8
31914	1	1	51	3	3	22.06	2	4.44	4.6	67.3	4.67	111	145	1.404	1.525	2.167	7.98	36	35.5
31923	1	1	65	4	3	35.05	1	5.94	5.8	26.4	3.83	253	410	1.652	1.993	2.867	3.42	508.2	59.3
31926	1	2	51	3	3	41.56	1	6.16	5.3	271	11.01	709	950	2.577	4.321	1.997	4.79	139.5	221.2
31937	1	1	57	3	4	36.38	1	8.44	6.7	17.2	8.19	125	130	1.496	1.962	1.009	4.98	14.9	45
31939	1	1	41	4	4	30.85	1	4.72	5.4	41.1	5.97	122	158	1.198	1.513	1.343	4.72	12.1	53.5
31944	1	2	66	3	4	27.88	2	5.61	6.1	11.9	8.76	673	704	1.151	2.107	2.41	7.68	61.7	76.6
31945	1	1	67	3	1	29.33	2	6.44	5.8	43.7	17.08	1913	3068	1.911	5.855	2.328	3.63	148.7	1462.1
31946	1	2	65	3	3	24.71	1	3.72	5.85	87.1	1.87	96	150	0.477	0.741	0.685	1.36	19.1	51.2
31947	1	2	61	4	2	35.55	1	5.44	5.6	38.2	2.19	266	291	0.725	1.332	0.923	2.84	18.2	21.4
31958	1	2	49	4	4	29.65	2	5.22	5.4	41.6	6.11	207	267	3.093	2.333	2.498	3.28	72.7	29.6
31962	1	2	54	1	3	28.46	1	5.27	5.7	130	3.77	389	409	0.783	1.725	0.883	2.2	25.6	53.3
31964	1	1	77	3	5	31.32	2	5.55	5.4	138	7.13	590	651	2.135	2.902	2.133	6.49	100.2	43.3
31967	1	2	63	4	2	33.98	2	5.55	5.9	20	3.78	62	77	0.761	0.687	1.452	2.85	6	32.2
31972	1	2	73	3	2	23.37	1	5.55	5.9	15.3	3.37	484	513	1.616	1.462	1.236	2.39	35.6	85
31975	1	2	51	3	4	37.17	2	5.16	5.6	16.8	4.09	745	824	1.189	3.314	1.724	9.69	149.1	82.7
31978	1	2	46	3	4	34.17	2	4.72	5.4	19.1	3.15	260	270	1.513	2.378	1.058	1.43	31.3	18
31979	1	1	51	3	5	24.06	2	4.55	4.2	179	8.77	415	648	2.009	2.432	3.319	6.87	303.7	52.2
31992	1	1	81	3	4	25.54	1	5.94	5.4	82.3	7.29	511	717	1.862	2.177	1.911	4.52	45.6	252.8
31993	1	2	61	4	4	22.06	2	4.72	6	12.8	3.58	83	160	1.187	1.131	1.363	5.3	84.9	103.9
32001	1	2	41	5	4	26.72	2	7.77	6.7	38.2	8.96	806	999	1.201	1.513	2.53	3.64	27.9	128.5
32003	1	2	77	3	3	31.61	2	4.39	6.1	67.8	5.63	618	639	1.711	2.5	1.813	4.87	53.4	21.8
32011	1	2	74	4	4	33.07	1	7.49	6.8	58.6	4.01	24	271	1.249	1.186	1.404	1.82	35.1	34.6
32013	1	2	58	3	5	22.81	2	4.77	5.5	89.7	5.26	346	633	1.507	1.533	2.362	2.92	75.9	244.7
32014	1	2	59	3	4	27.43	1	4.33	5.2	20.9	9.73	283	987	1.018	1.427	1.618	3.73	120.8	112.9
32015	1	2	60	4	4	23.55	2	5.93	5.3	36.9	7.33	407	926	1.026	1.453	1.296	1.98	197.1	516.8
32017	1	2	59	1	1	25.07	2	4.55	5.8	91.4	2	112	131	0.475	1.104	1.415	6.38	85.9	7.1
32022	1	1	70	1	1	31.19	2	14.32	7.8	142	5.64	325	348	1.042	2.039	0.618	3.09	16.9	32.7
32024	1	1	47	3	2	30.41	2	5.38	5.6	24.5	12.32	609	754	2.948	4.353	4.591	12.78	156.1	103.4
32030	1	1	80	3	2	21.39	2	6.55	6.1	21.2	9.83	925	1532	2.698	3.8	2.744	10.26	113.8	154.2
32036	1	2	44	3	3	35.66	2	4.39	5.5	44.6	8.25	866	900	1.526	2.668	2.508	5.62	13.5	64.2
32038	1	1	61	1	2	32.53	2	10.94	8.4	124	7.47	611	630	2.939	3.022	2.609	6.66	36.5	30.5
32039	1	1	77	3	3	25.63	2	6.16	5.6	366	3.31	708	721	1.369	2.837	2.584	7.7	40.2	14.3
32042	1	2	66	4	2	23.47	1	5.16	5.2	106	18.96	170	268	0.95	0.582	2.847	6.46	116.5	23.7
32044	1	2	53	4	5	27.23	2	5	5.5	28.6	5.08	160	364	0.921	1.206	0.963	2.13	111.7	164.3
32061	1	2	79	3	3	29.23	2	4.83	5.1	13.4	6.55	322	395	1.379	1.368	0.961	1.32	210.3	56.9
32062	1	1	73	1	1	32.25	1	15.15	7.3	26.1	4.28	584	684	1.12	1.822	1.495	3.94	334.5	40
32068	1	2	81	3	1	34.25	1	7.99	6	56.4	7.24	1042	1068	1.347	2.097	2.712	6.47	45.8	49.7
32075	1	2	85	3	3	26.25	1	6	5.5	147	5.2	721	834	1.599	2.528	1.947	5.74	50.3	38.5
32079	1	1	50	2	4	27.98	1	10.49	7.4	29	7.9	653	657	1.48	3.072	3.341	13.9	15.6	41.6
32082	1	1	60	4	3	22.27	1	6.66	6.2	35.6	2.27	22	31	0.533	0.569	0.735	0.34	98.1	235.1
32084	1	1	79	3	1	27.45	2	4.94	5.7	30.5	1.43	58	66	0.797	1.217	0.895	1.22	2.7	12.1
32086	1	1	40	1	2	24.23	2	4.94	5	51.2	5.18	6	25	0.878	1.025	2.736	4.15	17.7	45.2
32094	1	2	45	3	3	34.16	2	5.44	5	21.6	8.62	725	850	1.969	3.15	1.629	6.37	48.1	141.4
32099	1	1	65	4	2	36.47	1	3.89	5.6	41.8	4.99	266	277	0.855	0.766	1.789	2.26	47.4	60
32107	1	1	50	3	5	18.38	2	5.66	5	75.6	14.5	516	1109	3.087	3.422	2.571	18.04	377.3	170.7
32110	1	2	62	1	1	25.96	2	6.94	6.4	69.2	10.05	343	523	1.149	1.397	1.463	10.06	206.3	54.1
32112	1	1	41	3	4	31.74	2	4.22	5	57.2	6.1	392	465	2.003	3.676	4.556	6.5	20.3	77.1
32113	1	2	62	1	2	32.89	2	5	5.6	78.3	5.67	244	313	0.83	1.255	1.259	1.61	301.6	40.5
32114	1	1	40	4	2	24.52	2	4.27	5.4	41.9	7.03	429	622	1.531	2.116	1.877	5.252	84.4	99.8
32118	1	1	62	3	4	31.42	1	4.33	4.7	11.7	1.82	67	74	0.823	1.065	1.37	5.02	10.7	17.6
32127	1	2	49	3	5	21.7	1	4.72	5.1	395	3.59	191	247	0.358	1.025	0.823	1.5	11.1	114.3
32129	1	1	70	3	5	32.06	1	4.77	4.9	76	4.24	313	360	1.879	2.09	1.533	2.25	148.5	71.7
32136	1	2	42	3	4	33.4	2	5.05	4.5	172	8.52	1081	1750	2.441	3.343	2.368	32.65	31.6	54.2
32138	1	2	47	3	4	25.45	2	4.88	5.3	39.7	9.85	202	642	1.707	1.483	1.203	1.51	159.6	424.9
32140	1	2	69	4	4	33.23	2	4.77	5.6	48.3	3.01	78	812	0.942	1.006	1.716	3.2	62.1	808.4
32153	1	2	43	3	3	28.8	2	4.94	4.6	95.7	6.06	1061	1892	1.635	3.682	1.878	5.56	100.8	218.4
32154	1	2	63	4	3	39.69	2	4.55	5.2	33.8	8.35	143	308	0.575	0.822	1.418	0.36	88.8	90.9
32163	1	2	47	1	1	32.26	1	5.11	5.3	37.9	0.6	129	133	0.274	0.504	0.728	1.93	11	2.2
32165	1	1	40	1	1	26.98	2	5	5.8	59.3	3.93	135	186	1.774	1.474	1.781	0.88	210.4	31.8
32167	1	1	75	3	3	38.75	1	10.82	8.2	71.6	0.46	5	5	0.513	0.528	0.155	1.64	0	6.4
32168	1	1	57	4	4	26.44	2	5.83	5.2	31.6	11.69	40	127	2.614	2.348	3.478	9.31	144.1	381.6
32179	1	2	53	1	1	30.94	1	5.61	5.6	33.1	1.88	20	1228	0.386	0.361	1.213	0.5	27.1	6.8
32193	1	1	76	3	4	25.75	1	6.16	4.9	143	10.19	721	1126	1.638	2.899	4.196	12.25	250.4	401.7
32200	1	2	60	1	1	32.84	2	5.94	5.9	30.2	6.77	496	597	2.266	2.532	1.842	8.03	134.8	60.2
32201	1	2	53	3	4	40.36	2	5.61	6.8	16	2.39	200	901	1.101	1.382	0.941	1.97	29.8	33.2
32202	1	1	81	3	3	22.96	2	4.33	5.4	40	7.37	217	684	1.696	2.446	1.514	4.28	98.8	108.2
32204	1	2	40	1	4	31.13	2	4.61	5.4	22	2.59	76	97	0.494	0.643	0.696	1.96	6	25.1
32211	1	1	55	3	4	27.68	2	4.55	5.4	60.2	6.75	480	485	1.623	3.042	1.794	4.08	26.8	15
32212	1	1	46	3	3	31.27	2	5.44	5.9	33.2	5.02	335	398	1.309	2.505	1.128	3.61	21.4	55.5
32214	1	2	45	3	3	29.04	2	5	5.3	128	8.22	599	628	1.73	4.514	2.511	2.14	88.8	69.9
32216	1	2	53	3	4	26.39	1	4.88	5.4	97.2	6.56	224	309	1.007	1.23	1.406	1.68	107.9	141.8
32226	1	1	40	4	5	19.03	1	5.16	5.6	203	3.48	188	196	1.787	1.486	1.27	2.33	1.5	16.8
32229	1	1	61	4	5	31.53	1	6.38	6.3	53.2	6.6	135	193	1.547	1.731	0.983	4.29	24.5	56.4
32230	1	1	59	3	5	25.8	2	5.5	5.7	117	18.46	1000	1166	1.925	3.378	4.415	12.27	85.2	190.9
32239	1	2	60	3	3	21.11	1	4.39	5.1	42	3.65	84	104	0.825	0.834	0.338	1.4	11.4	19.7
32245	1	1	61	3	5	34.24	2	4.66	5.1	62.5	15.19	480	1866	1.936	2.984	2.315	10.78	71.6	1109.5
32254	1	1	65	3	5	26.19	2	4.61	5.2	20.9	1.69	339	343	2.118	1.298	2.717	2.97	32.3	11.6
32256	1	2	42	1	1	26.26	2	4.55	5.6	32.3	2.8	418	552	1.033	1.091	1.673	2.35	44.9	49.2
32268	1	1	65	3	3	37.1	2	6.88	6	272	9.8	606	622	1.869	6.441	2.396	10.15	6.9	53.4
32270	1	2	57	3	4	49.61	1	6.44	5.7	50	11.21	288	377	3.517	2.575	2.747	9.38	71.8	60.3
32271	1	1	83	3	5	27.53	2	6.77	6	39.1	10.66	243	1184	3.549	2.615	3.342	3.11	149.1	188.1
32272	1	2	83	3	2	29.93	1	5.5	5.6	10.9	2.09	28	52	0.54	0.616	0.383	0.22	16.2	19.3
32279	1	2	73	3	4	28.92	1	4.88	5.2	44.3	6.3	173	200	3.141	1.956	1.438	3.41	22.2	21
32283	1	1	62	1	1	25.98	2	5.16	5.8	66.8	5.31	408	575	1.01	2.293	1.526	5.56	115.4	80.7
32290	1	2	43	3	3	31.48	2	4.61	5.1	43.2	18.51	273	497	2.026	2.675	3.533	5.83	111.7	208.5
32294	1	2	77	3	3	26.79	1	8.72	7.6	22.2	4.22	130	193	0.902	0.961	1.072	1.15	43.8	51.1
32295	1	1	50	3	5	26.51	2	6.61	5.2	63.9	6.71	345	608	1.882	2.23	1.998	7.76	39.6	219.8
32296	1	1	43	3	5	41.96	1	5.55	5.5	14.8	6	441	940	2.706	1.711	1.804	3.82	20.6	38.1
32298	1	2	62	5	3	23.17	2	5.88	6.2	376	5.23	122	423	1.34	1.243	0.995	1.05	64.9	40.4
32300	1	1	53	4	5	17.2	2	5.83	6	19	1.01	0	19	0.407	0.421	0.555	0.96	43.2	17.1
32312	1	1	83	3	1	19.68	2	5.77	5.5	48	8.8	707	1287	3.331	3.2	4.036	8.11	289.5	87.7
32316	1	2	85	3	2	22.8	2	4.44	5.3	101	10.45	1026	1128	1.631	2.042	1.656	3.43	116	112.4
32321	1	1	66	5	5	25.6	2	5.44	5.2	68.5	3.59	478	863	1.331	2.275	2.187	1.85	39.9	359.6
32328	1	2	81	3	4	23.7	1	4.22	5.2	265	10.58	517	653	0.941	1.49	2.731	4.11	173.1	251.7
32333	1	2	45	3	3	31.56	2	5.11	5.9	11.4	3.34	339	410	1.154	1.784	0.364	1.18	8.6	108.8
32334	1	1	43	3	3	31.59	2	5.61	4.9	110	1.89	158	849	0.743	1.343	1.664	3.31	36.1	42
32343	1	2	61	4	3	34.36	2	5.11	5.6	34.5	5.36	127	215	1.365	1.301	1.111	4.12	27.8	111.8
32358	1	1	53	1	1	24.28	2	5.83	5.4	26.9	7.42	5	22	6.572	3.208	4.752	9.85	98.4	51.9
32359	1	2	41	4	4	38.78	1	4.66	5.5	27	6.79	167	256	2.873	1.14	1.135	2.29	52.4	143.9
32360	1	2	55	3	3	24.47	2	4.72	5.3	105	13.46	888	901	3.189	4.131	4.991	17.02	47.2	34.1
32377	1	2	72	3	3	21.13	1	5.55	5	9.2	1.2	210	218	0.4	0.593	0.116	0.55	0.1	12.5
32383	1	2	83	3	3	29.66	1	5.27	5.5	711	8.18	529	649	1.422	2.401	2.29	4.85	83.9	127
32388	1	1	55	5	3	25.89	2	4.66	5.6	5.7	3.48	132	368	0.776	1.668	1.053	5.39	57.6	17.4
32401	1	2	40	1	3	25.38	1	5.22	5.2	7.8	8.41	186	1178	1.124	1.517	1.235	1.78	195	213.5
32403	1	2	78	3	3	16.94	1	4.44	5.3	10	6.72	666	795	1.568	3.046	1.113	4.26	95.2	27.5
32406	1	1	50	3	4	22.5	2	4.77	4.9	64.3	32.71	84	133	2.066	2.32	3.661	5.97	46.3	126.7
32414	1	2	78	3	3	22.86	1	9.88	7.8	118	11.12	625	1116	1.997	2.467	1.71	4.19	45.5	293.9
32416	1	1	83	3	1	28.04	1	4.72	5.7	20.1	4.26	426	482	1.894	2.947	1.396	3.5	50.3	25.6
32428	1	2	63	3	3	20.23	1	4.88	5.9	24.9	3.26	52	84	1.128	1.353	0.796	1.85	54.2	47.6
32436	1	2	51	3	3	23.61	2	4.83	5.7	51.1	9.74	318	492	1.364	2.317	1.362	1.88	61.9	132
32440	1	1	72	3	2	36.45	2	7.22	5.4	29.6	2.28	147	157	1.564	1.329	0.702	1.58	6.4	10.6
32442	1	1	72	1	1	23.73	1	5.11	5.2	234	9	254	625	0.885	1.462	1.61	3.49	65.3	72.7
32443	1	2	69	3	4	42.08	1	7.83	6.6	34.5	4.68	603	1323	3.101	1.948	2.212	4.27	45.7	58.9
32447	1	1	65	3	4	26.74	2	5.94	5	279	14.11	646	1163	1.769	2.839	2.557	4.93	54.1	126
32452	1	1	74	3	5	25.99	2	6.44	5.6	78.3	5.09	554	812	1.72	1.861	3.509	8.48	147.1	12.7
32455	1	1	85	3	5	21.75	1	5.05	5	19.5	5.94	596	654	1.565	1.867	1.74	4.14	80.6	11.2
32459	1	2	62	3	4	19.56	2	4.66	5.6	26.5	4.1	263	294	1.036	2.588	1.139	2.68	26.9	71
32467	1	2	48	3	3	24.21	2	4.66	5.1	196	3.25	63	1093	1.21	1.293	0.665	0.73	25.7	41.2
32477	1	2	41	4	4	29.11	2	4.5	5.6	23.6	2.57	240	249	0.866	1.181	0.538	2.64	73.9	23.5
32483	1	1	40	1	1	25.46	2	5.27	5.1	101	5.24	85	139	0.831	1.012	1.714	0.68	38.1	31.8
32488	1	2	50	3	4	37.11	2	5.11	5.5	28.7	10.32	123	271	1.67	2.047	1.069	0.91	40.9	163.9
32489	1	1	62	3	2	30.88	1	3.89	5.4	27.1	9.7	429	481	1.198	1.941	1.397	3.33	41.9	40.5
32497	1	2	74	3	3	24.9	2	4.33	5.6	114	2.93	479	549	1.929	2.968	1.974	8.85	54.2	41.7
32504	1	1	58	4	4	26.54	1	5.61	5.1	16.2	4.26	154	184	1.697	2.057	1.683	4	19.6	30.4
32517	1	1	61	3	4	20.11	2	6.33	6.1	25.8	7.18	527	555	1.377	2.103	3.055	16.24	142.6	72.4
32526	1	2	51	3	4	21.08	2	5.22	5.2	36.5	5.09	48	117	3.369	4.51	2.128	0.2	136.6	58.6
32530	1	2	72	3	4	22.85	1	7.72	5	193	4.84	425	433	0.825	1.303	2.743	7	40.5	11.2
32531	1	1	55	3	4	26	2	5	5.4	82.7	1.85	180	431	0.844	1.396	1.365	2.62	26.2	39.3
32540	1	2	60	4	2	33.84	1	5.11	4.7	3.8	4.84	51	509	0.585	0.632	1.181	1.73	252.9	37.6
32548	1	1	64	3	2	22.87	1	5.61	5.4	44.5	11.6	777	1302	1.316	2.875	3.216	5.75	69.9	102
32550	1	1	56	3	3	21.22	1	5.22	5.3	293	13.87	1710	2218	3.244	4.657	3.578	9.99	353.2	88.2
32556	1	2	41	3	5	26.97	1	4.16	5	23.3	3.2	147	196	0.669	1.032	1.377	2.23	11.2	47.5
32564	1	1	43	4	3	32.47	2	3.89	5.5	26.7	5.74	214	239	1.91	1.664	1.509	2.46	5.6	32.4
32565	1	2	48	1	3	22.42	2	5.05	4.8	202	6.03	1292	1377	2.764	4.124	3.148	7.57	90	106.7
32566	1	1	43	4	3	30.92	2	5.77	5	350	5.19	1026	1154	3.011	3.548	4.1	12.01	133.9	47.2
32573	1	1	46	4	4	29.95	2	5.38	5	76.7	13.74	629	763	1.468	1.759	2.641	12.12	88.1	225.5
32586	1	2	67	3	5	27.98	1	5.27	4.9	49.9	3.99	241	287	0.89	0.818	1.255	1.88	135.3	61.5
32588	1	1	65	3	5	23.96	2	4.22	4.8	95.6	14.58	471	912	1.97	2.867	2.595	6.18	205.6	93.4
32591	1	2	52	4	2	41.25	2	5.44	5.5	90.5	10.27	732	767	1.383	1.301	1.655	3.47	30.9	108.5
32592	1	1	51	3	3	25.88	2	4.66	5.1	110	4.88	637	667	2.941	5.402	3.187	8.98	32.3	23.9
32599	1	2	45	3	3	24.38	1	5.05	4.9	224	1.48	12	38	0.782	0.615	0.636	1.18	8.4	30.4
32609	1	1	45	1	2	39.6	2	5.77	6	28.4	6.99	283	330	1.699	2.424	1.174	3.36	72.2	53.9
32619	1	1	52	1	1	27.95	1	6	5.5	23.5	5.7	235	256	1.718	1.991	0.746	3.29	81.2	40
32627	1	2	45	3	4	22.64	2	4.77	5.2	42.6	12.38	502	607	1.534	2.331	1.686	3.6	189.4	74.5
32629	1	2	71	3	3	22.01	2	5.77	5	115	2.58	53	160	0.552	0.85	0.758	0.81	112.2	166
32630	1	1	60	5	5	23.7	2	5.88	5.7	69.2	3.99	7	862	1.511	1.115	1.087	0.61	26.8	129.3
32632	1	2	55	3	3	28.13	1	4.83	5.1	31	7.38	318	425	2.109	1.923	1.431	3.83	51.7	58.7
32641	1	1	50	1	4	26.52	2	11.16	6.9	105	4.85	135	174	1.503	1.802	1.822	3.13	12.9	45.2
32663	1	2	40	3	2	44.93	1	7.88	6	11.9	5.57	99	108	0.567	1.185	1.458	4.17	102.9	45.3
32666	1	1	85	3	3	27.27	2	5.11	5.3	17.9	4.12	63	87	0.798	1.276	0.314	0.93	8.2	21.7
32677	1	2	53	1	4	31.92	1	17.87	8.8	105	6.19	540	1011	1.014	1.974	1.199	3.19	32.3	64.2
32684	1	2	67	4	3	33.24	1	6.83	6.3	19.4	5.45	222	244	1.048	1.281	1.022	1.91	123.7	179.2
32687	1	2	74	3	1	29.01	2	5.72	5.9	15.2	4.17	253	331	1.67	1.536	1.039	3.75	38.2	27.3
32690	1	2	56	3	5	26.82	1	4.16	5.2	257	21.7	745	1674	2.376	2.702	2.391	5.02	281.5	425.5
32691	1	1	43	4	3	23.89	2	3.61	5.3	26.3	9.76	553	728	1.463	2.357	3.534	8.72	169	151.5
32696	1	1	69	4	4	29.27	1	7.27	6.7	6.1	4.84	486	594	2.114	2.031	2.174	3.5	78.9	79.7
32697	1	1	67	3	3	33.99	2	6.38	5.6	23.9	1.35	328	367	1.693	1.375	1.21	2.64	90.8	9.2
32706	1	1	43	1	2	29.29	2	5.22	5.1	36.7	9.81	357	386	2.152	3.678	3.243	5.1	21.1	53.2
32708	1	2	53	4	3	35.93	1	5.83	5.3	31.2	2.96	124	223	1.506	1.24	1.136	7.25	27.6	84
32709	1	2	47	3	4	44.32	2	5.61	5.6	32.4	3.43	881	942	1.951	2.375	1.715	3.6	129.7	34.2
32711	1	2	60	1	1	34.71	2	4.27	5.3	158	6.74	213	260	0.938	1.849	1.502	1.71	96.1	64.1
32713	1	2	45	5	5	25.29	2	5.55	5.4	63.6	7.44	510	1538	1.74	2.164	2.557	1.92	292.4	122.8
32717	1	2	42	1	2	27.02	2	4.88	5.4	32.8	5.74	428	507	2.114	2.438	1.884	3.5	26.6	48.4
32727	1	1	65	4	2	29.27	2	5.5	5.6	21.2	8.3	293	413	1.091	1.248	1.571	6.27	72	138.6
32732	1	2	61	3	5	29.92	2	4.94	5.4	53.3	5.6	174	330	1.628	1.963	1.994	3.29	35.6	111.3
32733	1	2	40	3	5	24.88	2	4.66	4.7	40.6	7.85	791	1059	2.092	2.634	2.998	8.55	87.3	82.6
32742	1	1	55	3	3	17.97	2	9.16	5.8	33.2	5.11	407	590	1.836	2.951	2.189	7.75	18.2	187.7
32743	1	1	75	5	1	20.6	2	6	4.9	32.6	7.03	429	622	1.531	2.116	1.877	5.252	84.4	99.8
32745	1	2	43	5	3	24.21	2	4.83	5.1	21.9	3.56	9	11	0.44	0.742	0.946	1.97	13.5	74.4
32749	1	2	58	3	4	33.01	2	5.77	6.3	9.5	2.46	173	181	1.308	2.525	0.499	0.8	0.8	27.2
32775	1	1	69	4	1	38.68	2	5.5	5.85	14.5	5.31	359	829	0.803	1.975	1.327	2.76	57.5	524.6
32804	1	1	80	3	2	29.45	1	5.5	5.7	27.4	4.72	242	659	1.12	2.25	1.452	7	72.5	61.6
32812	1	2	49	4	2	23.42	2	5.55	5.6	83	7.12	156	198	1.347	1.407	1.506	4.14	9.2	90.1
32813	1	2	41	1	2	49.4	2	5.27	6.5	43.3	8.69	410	600	2.097	3.048	1.252	11.57	22.6	46.1
32817	1	2	66	3	5	22.78	1	5.05	5.2	229	12.77	685	888	1.33	2.625	1.963	11.19	171.8	353.1
32821	1	2	60	3	5	39.36	1	6.88	6	13.3	4.12	104	359	0.732	0.757	0.649	3.75	47.2	75.1
32832	1	2	75	3	3	15.98	2	5.44	5.8	61.9	2.93	553	559	1.041	2.181	0.395	2.72	7.3	4.7
32842	1	2	53	3	5	21.75	2	4.72	5.2	85.6	8.56	256	591	1.652	2.014	2.034	3.33	189.2	262.1
32857	1	2	42	4	3	28.4	2	4.33	5.3	24.4	1.26	73	89	0.31	0.668	0.562	1.08	188.2	8.8
32858	1	2	71	3	3	29.41	1	6.22	5.2	7.6	5.93	900	964	2.822	3.605	4.339	10.63	120.7	29.5
32859	1	2	65	3	4	16.92	2	4.88	5.2	211	2.37	158	206	0.9	1.224	0.775	2.31	98.2	52
32868	1	2	41	5	3	42.65	2	6.16	5	56.9	5.53	183	896	1.034	1.368	1.689	3.65	56.4	141.8
32885	1	2	48	3	4	29.27	2	5.94	5	30.7	16.52	489	511	1.612	2.341	1.652	2.08	11	40.5
32891	1	1	59	4	2	34.26	1	7.05	5.8	22.1	9.94	279	407	0.864	1.27	1.58	2.51	43.4	72.4
32897	1	2	54	3	3	21.6	2	4.66	5.4	10.4	5.58	219	251	1.051	1.781	1.19	2.18	10.7	38.9
32908	1	2	62	4	3	30.29	2	5.72	6.2	21.3	10.25	1041	1232	3.207	2.38	2.589	2.7	176.3	219.5
32917	1	2	49	4	5	38.69	1	5.33	5.8	25.4	7.39	54	116	0.251	0.508	0.6	0.73	13.9	85.6
32918	1	2	64	4	2	34.62	1	7.44	7.5	9.7	22.53	898	956	1.52	2.886	3.415	8.49	52.6	332.4
32925	1	1	43	1	2	26.52	2	5.11	5.3	90.3	7.41	132	163	1.802	2.141	1.688	2.48	20.9	58.1
32926	1	1	70	3	5	28.36	1	6.33	6.4	115	5.81	197	291	1.688	1.782	1.95	3.59	48.2	100.7
32932	1	1	74	3	1	22.56	1	5.44	5.2	27.2	3.28	318	413	2.205	2.666	2.933	4.77	329.9	29.3
32938	1	2	79	3	3	26.52	1	4.39	5.4	206	4.42	816	1318	0.997	1.923	1.504	2.29	28.4	58.1
32941	1	2	56	1	4	36.31	2	6.16	5.5	17.9	1.94	92	103	0.631	1.172	0.624	2.1	22.8	13.2
32943	1	2	63	4	2	20.49	2	6.33	4.9	55.5	5.22	177	215	1.125	1.132	0.787	1.91	183.1	25.8
32947	1	1	48	3	4	23.83	2	3.22	4.6	35.1	5.45	159	166	1.445	2.097	0.611	0.44	6.7	23.2
32950	1	1	44	4	2	21.41	2	5.61	5.7	42.1	6.15	66	136	1.689	1.652	1.396	0.65	87.6	76.8
32952	1	2	76	3	5	13.36	1	4.83	5.3	187	6.05	441	487	0.658	1.171	0.673	1.48	81.2	240.6
32954	1	2	73	3	3	31.12	1	8.55	6.1	32.1	8.47	239	377	3.348	1.993	1.829	4.37	104.8	77.1
32958	1	2	45	3	4	23.9	2	5	5.5	27.9	5.72	100	581	1.16	1.912	2.02	1.25	98.7	90.8
32959	1	2	51	4	4	30.45	1	5.05	5.1	70.8	2.69	58	100	1.103	1.411	1.273	5.36	276.8	20.5
32960	1	2	42	4	2	45.27	1	5.77	5.1	13.3	0.67	0	20	1.027	1.323	1.015	8.22	30	38.1
32962	1	2	40	3	4	36.52	1	4.55	5.3	25.3	3.48	266	331	1.179	1.041	0.578	1.49	88.2	67.3
32965	1	1	40	1	4	26.7	2	5.11	5.2	736	10.32	853	937	2.494	4.466	3.604	9.77	283.6	91.7
32969	1	1	78	4	3	25.29	2	5.72	4.6	19.6	9.25	176	751	1.881	1.359	2.442	5.68	143.2	569.2
32972	1	2	67	1	3	23.26	1	11.44	11.5	72.7	4.99	159	203	0.718	1.224	0.607	2.12	7.6	64.7
32979	1	1	50	3	3	26.4	2	5.22	5.1	24.4	6.21	335	477	1.022	2.454	0.991	3.62	86.2	150.5
32980	1	1	47	1	5	34.48	2	5.16	5.5	123	6.1	315	672	1.868	1.731	2.497	5.03	369	237.9
32984	1	1	64	4	2	20.68	2	16.6	12.3	26.3	4.76	190	563	1.378	1.485	1.3	3.12	68.8	109.7
32986	1	2	45	4	5	36.85	2	5.05	5.4	69.9	14.9	249	573	2.372	2.088	2.769	5.35	702.2	581.3
32991	1	2	64	3	4	33.52	2	5.27	5.7	32.7	3.47	219	240	0.92	1.57	0.743	2.97	17	40.8
32997	1	1	41	4	4	17.86	2	5.93	5.6	51.4	2.98	93	103	0.688	1.301	1.641	3.75	7.8	40.7
33002	1	2	67	3	3	24.57	2	4.88	5.2	68.9	20.69	826	927	2.605	3.286	3.165	8.45	206.6	86.9
33005	1	2	58	3	5	33.59	2	5.66	5.3	25.3	4.67	422	538	1.457	2.466	2.321	5.96	112.2	113
33006	1	1	80	3	4	32.55	2	5.77	5.4	105	6.78	185	261	1.155	1.719	1.764	5.92	136.6	153.2
33047	1	2	58	5	5	37.09	2	4.94	5.3	20.9	5.35	998	1031	2.034	2.566	1.937	2.25	143.3	43.9
33069	1	1	80	3	1	22.58	1	4.94	5.3	38.3	6.45	888	937	2.406	3.499	3.703	9.62	53.4	62.5
33071	1	2	69	3	2	30.71	1	6.77	7	36.4	4.87	243	364	1.117	1.135	2.143	1.79	67.9	96.7
33077	1	1	72	3	4	29.97	2	7.16	6.1	67.3	8.3	1191	1784	2.458	3.312	4.107	11.06	210.6	98
33080	1	1	44	3	5	29.76	1	6.72	5.5	29.5	3.61	288	299	1.96	2.503	2.047	2.25	35.3	37
33081	1	1	42	3	2	28.73	2	6.05	5.4	34.4	7.84	1320	1372	2.886	5.258	2.279	10.39	215.7	43.6
33086	1	1	56	3	5	26.52	2	5	5.4	1470	8.27	311	318	0.372	0.802	0.454	1.27	114.7	29.3
33088	1	2	46	3	4	24.53	2	5	5.1	48.2	7.58	657	1175	1.619	1.874	1.895	2.95	30.4	111.4
33093	1	1	74	3	3	45.74	1	5.83	5.8	176	7.25	416	719	1.3	2.063	1.983	4.52	89.1	143.7
33099	1	2	51	3	5	27.76	2	4.27	5.5	30.3	9.91	496	750	0.77	2.253	0.996	3.29	29.2	110.6
33107	1	2	57	4	5	36.12	1	5.61	5.8	25.8	5.49	202	1285	1.239	1.395	1.368	1.65	56.2	88.9
33114	1	1	64	3	4	28.25	1	9.1	7.3	75.6	19.96	593	724	2.305	3.821	2.718	9.24	94.4	284.2
33117	1	1	45	4	4	25.03	1	5.5	5.6	60.2	9.84	718	1169	2.34	3.533	3.093	10.04	96.2	486.6
33121	1	1	49	4	3	23.13	2	5.22	5.8	25.6	3.29	187	375	1.634	1.868	1.462	6.39	58.1	163.6
33123	1	2	52	3	4	32.42	2	17.15	11.2	14	15.7	139	241	1.318	0.79	3.326	0.72	121.6	210.2
33134	1	1	42	1	4	26.25	2	4.77	5	39.1	9.22	221	1750	1.994	2.681	1.337	3.76	79.4	54.6
33144	1	1	58	3	5	34.58	2	4.66	5.4	73	16.67	449	690	3.214	3.312	2.395	5.24	310.6	187.4
33154	1	1	46	1	3	40.91	1	9.1	6.2	35.1	4.26	179	484	3.297	3.101	4.08	9.71	40.2	47.8
33162	1	1	51	1	3	37.1	1	5.5	5.3	19.7	6.35	361	467	1.525	1.799	1.402	8.44	23	97.5
33168	1	1	52	3	3	25.54	2	4.44	4.5	28.9	13.22	322	437	3.115	3.386	3.351	9.1	37.5	90.4
33170	1	2	42	1	3	26.33	2	4.5	5.2	25.2	2.33	248	258	1.23	1.921	0.488	1.77	4.8	18.4
33177	1	2	40	3	5	22.55	2	5.05	5.4	488	6.1	339	850	0.802	1.768	1.249	3.22	148.5	394
33181	1	2	40	5	5	27.91	1	7.72	6.2	29.9	4.08	448	660	0.51	1.581	1.743	3.21	85	169.6
33182	1	1	73	3	3	32.45	1	7.11	5.9	30.9	7.69	357	479	1.017	2.154	1.972	3.13	63.6	37.7
33184	1	1	77	1	1	27.83	2	5.77	5.6	19.4	6.33	72	166	0.918	1.117	2.412	4.62	70.1	35.4
33187	1	1	41	4	4	41.98	1	12.16	9.2	30.2	7.28	652	681	2.014	2.625	2.487	5.07	16.1	83.8
33197	1	2	85	3	4	26.15	2	5.44	5.7	66.1	3.13	726	788	1.102	2.196	1.399	4.62	140	49.5
33200	1	2	50	4	2	41.35	1	5.22	4.7	39.1	8.44	452	488	1.87	2.418	1.01	4.57	153.8	42.4
33202	1	1	43	3	4	35.12	1	6.33	5.5	65.4	5.38	703	714	1.802	3.013	3.205	8.95	31.5	47.2
33207	1	2	62	3	2	21.22	1	4.27	5.2	40	2	284	292	0.687	2.191	0.598	2.85	37.4	21.9
33213	1	2	50	4	4	23.64	2	5.55	5.6	41.1	14.66	216	274	1.265	1.195	0.713	1.68	21.2	125.2
33214	1	1	62	4	4	29.01	1	5.27	5.9	105	3.22	100	189	1.926	1.282	1.367	2.52	265.1	54.9
33221	1	1	40	1	1	30.9	2	15.21	7.9	75.9	4.68	102	264	0.841	2.019	4.43	14.61	324.6	11.2
33223	1	1	45	3	3	27.84	2	5.66	5.2	75.3	20.96	696	734	1.73	3.294	1.998	9.44	97.8	65.1
33228	1	1	44	3	2	130.21	1	6.44	5.1	7.8	10.3	440	731	1.532	1.341	1.552	4.93	64.4	189.4
33230	1	1	41	4	3	34.62	2	5.33	5.5	106	8.49	489	523	2.981	3.697	3.082	8.02	67.6	195.5
33235	1	1	66	3	5	26.06	2	5.88	6.2	62.6	8.94	828	2162	1.852	3.271	2.749	10.61	258.9	1020.2
33236	1	2	68	3	4	30	1	7.22	6	180	6.47	408	455	1.576	2.198	1.888	3.21	77.1	71.4
33240	1	1	46	3	5	26.45	2	4.66	4.5	94.4	9.09	824	1094	2.924	3.946	3.769	53.51	88.5	211.5
33246	1	2	73	3	4	35.2	1	4.77	5.7	383	7.53	393	443	0.608	1.777	1.318	5.19	39.9	68.7
33247	1	2	55	3	5	27.34	1	5.05	5.2	123	4.77	305	339	1.253	2.613	3.588	5.31	65	60.4
33260	1	1	67	3	2	28.54	1	5.11	5.2	25.7	1.69	293	330	1.36	1.623	1.467	4.34	127.9	3.5
33261	1	1	51	3	3	27.56	1	4.77	5.2	45.9	2.93	152	219	0.908	1.172	1.072	2.35	61.9	20.4
33265	1	1	85	3	4	26.82	2	4.94	5	146	6.39	871	977	2.664	3.983	3.749	10.29	49.3	81.8
33271	1	1	68	4	1	23.02	1	5.11	5.8	53.2	3.35	87	91	0.569	0.884	1.119	3.6	12.6	55.1
33283	1	1	43	3	3	24.2	2	3.89	5.3	77.4	12.32	286	392	1.893	2.711	3.33	12.14	67.4	76.5
33285	1	1	81	3	1	24.16	1	7.27	6	138	6.07	470	760	1.782	2.231	1.736	3	214	110.2
33287	1	2	44	4	4	27.35	1	4.61	5.3	25.8	0.09	298	303	0.519	0.832	0.713	2.75	14.6	1.7
33291	1	1	79	3	5	23.16	2	6	5.6	98.8	4.68	356	433	1.176	1.957	1.908	3.73	223.4	128
33316	1	1	74	3	3	24.87	1	6.22	5.4	48.1	3.69	398	409	0.624	1.401	0.795	5.14	19.9	33.1
33320	1	2	85	4	2	23.64	2	3.83	6.4	84.9	2.04	190	204	1.046	1.266	0.691	1.13	55.8	21.1
33321	1	1	63	3	4	26.24	1	5.72	4.4	158	6.44	653	889	2.436	3.015	3.14	8.69	150.6	177.6
33324	1	1	70	1	1	26.52	2	4.88	5.8	105	3.7	733	794	2.288	2.637	1.706	5.15	95	20.1
33328	1	1	52	4	3	22.63	2	4.88	6.6	4.3	1.86	273	278	0.848	1.288	0.577	3.21	1.1	6.5
33335	1	1	54	3	3	32.68	2	5.5	5.6	51	7.03	429	622	1.531	2.116	1.877	5.252	84.4	99.8
33338	1	2	85	3	4	27.95	1	4.88	5.7	44.8	9.35	229	610	1.424	1.784	1.72	2.2	253.9	133.2
33345	1	2	46	3	5	47.79	1	4.94	5.5	13.4	5.78	212	775	0.917	1.834	3.283	3.35	51.3	665.2
33346	1	2	72	1	3	32.73	1	13.04	10.8	69	4.48	198	208	0.622	1.311	0.744	3.1	37.3	12.3
33357	1	2	45	1	4	21	1	5.33	4.9	15.7	0.86	44	53	0.358	0.479	0.288	0.9	25.3	7.7
33362	1	2	56	3	3	29.35	2	4.66	5.4	44.8	8.1	51	965	1.591	2.409	3.051	1	36	327.8
33363	1	2	57	3	5	25.43	1	5.55	5.2	190	10.5	451	689	1.659	2.16	2.086	4.48	171.4	26.9
33364	1	1	48	1	1	30.07	1	5.22	5.9	16	3.75	196	208	1.679	1.693	1.412	1.34	53.3	23.6
33365	1	1	59	1	1	26.25	2	4.61	5.8	23.4	3.5	0	3	0.967	0.945	2.784	5.27	1.5	28.8
33377	1	2	51	4	5	21.48	2	4.83	5.5	37.4	7.03	429	622	1.531	2.116	1.877	5.252	84.4	99.8
33383	1	1	67	2	2	19.89	2	5.33	5.6	26.4	4.16	642	686	2.432	2.975	1.869	3.84	48.3	23
33385	1	2	64	3	5	28.74	2	5.05	5.3	292	10.31	253	1065	1.177	1.979	2.077	3.74	145	477.2
33387	1	1	50	3	3	33.89	2	5.05	5.4	503	11.61	563	717	0.929	1.854	1.029	4.12	28.6	124.2
33400	1	1	62	3	4	28.16	2	6.33	5.1	58.3	24.75	569	679	2.196	4.137	5.24	16.24	48.1	60.7
33406	1	2	53	3	4	28.2	2	6.05	5.3	139	1.81	453	857	0.626	2.038	1.345	4.28	110.5	25
33410	1	2	43	3	4	24.9	2	5.22	5.3	78.7	7.03	429	622	1.531	2.116	1.877	5.252	84.4	99.8
33416	1	1	70	3	1	36.9	1	6.61	5.8	157	8.82	1068	1203	2.574	3.828	3.563	12.93	71.1	57.6
33426	1	1	43	3	4	29.25	2	5.44	5.7	21.4	4.16	762	790	2.117	3.043	3.064	8.14	262.1	46.6
33428	1	1	62	3	1	27.44	1	5.05	5.1	49.9	5.65	515	791	1.32	1.534	1.373	1.61	43.7	74.6
33430	1	2	42	4	5	28.25	1	4.94	5	13	5.53	135	195	0.759	0.715	1.097	1.35	133.2	39.2
33437	1	1	41	5	4	28.98	2	5.16	5	194	12.28	871	983	2.816	4.416	2.741	6.72	46.6	119.6
33450	1	1	64	3	3	32.53	2	5.83	5.2	32.2	8.62	410	509	2.42	2.388	1.928	25.65	625.7	44
33451	1	2	47	4	4	50.04	2	6.27	6.1	267	12.35	1579	1594	1.364	2.608	3.442	14.54	35.4	49.4
33452	1	1	59	3	4	29.57	2	5.5	5.5	79.5	8.04	455	496	3.715	4.122	1.309	5.24	24.7	60.5
33457	1	1	62	1	1	26.44	2	4.77	5.2	33.3	7.82	136	190	0.906	1.275	3.577	4.23	209.4	24.3
33464	1	1	46	1	2	28.76	2	4.77	5.2	43	3.71	37	227	0.784	2.513	4.448	6.06	125.9	59.3
33467	1	1	60	3	3	43.58	2	5.83	5.5	70.3	10.11	1194	1629	2.115	4.027	4.129	6.9	189.6	220.5
33476	1	1	49	3	5	39.67	2	5.55	5.7	15.7	9.71	52	70	0.853	0.911	0.799	1.36	16.7	71.6
33478	1	2	70	3	5	23.96	1	5.5	5.6	216	6.66	282	485	1.139	1.647	0.933	1.44	36.4	64.2
33485	1	2	44	1	1	25.86	2	4.44	4.8	35.5	5.54	184	209	0.374	0.97	1.338	0.44	33.4	57.5
33492	1	1	45	4	3	44.15	1	5.61	6.4	8.6	6.34	42	143	1.464	2.283	2.801	9.57	37.1	75.2
33496	1	2	50	3	5	45.28	1	7.72	6.4	44.7	3.36	108	136	0.953	1.001	1.451	5.81	82.5	25.7
33500	1	1	53	4	2	52.94	2	10.99	9.6	8.3	3.45	297	307	0.964	1.296	0.639	1.85	0.2	27.7
33520	1	1	74	3	5	25.41	1	4.5	5	42.2	2.96	199	559	0.533	0.989	0.52	1.89	12.6	25.2
33527	1	1	63	3	3	29.96	1	5.38	5.5	61.6	13.91	855	998	2.945	7.108	3.693	14.46	39.8	189.7
33530	1	2	56	3	3	24.13	2	4.66	5.2	50.6	8.01	191	321	1.635	1.744	2.825	6.56	44.1	142.9
33531	1	1	82	3	4	29.09	1	4.72	5.3	78.7	4.25	189	316	1.149	1.595	0.927	5	24.1	121.8
33534	1	1	78	3	1	24.34	1	5.83	5.8	83.1	8.07	811	923	1.687	2.811	3.809	13.85	79.7	35.4
33551	1	1	76	3	5	26.64	1	6.83	6.1	167	8.37	311	331	1.336	1.862	2.011	4.1	39.5	18.4
33552	1	2	67	5	1	21.8	2	5.55	5.8	69.9	7.03	132	674	0.775	0.641	1.897	3.14	136.1	199.9
33561	1	2	83	3	3	35.49	1	5	5.3	100	3.12	781	807	1.144	3.097	1.02	7.25	9.3	28.1
33562	1	2	48	5	5	22.82	2	5.22	5.7	304	7.52	187	430	1.546	1.514	1.389	4.22	251.4	291.8
33563	1	2	54	3	3	34.67	2	6.05	5.7	119	4.4	559	887	1.796	3.182	2.854	7.48	59.4	56.7
33565	1	1	57	3	3	21.74	2	5.77	5.5	16.6	9.71	244	254	1.972	2.494	0.915	4.87	9.2	53.3
33566	1	1	82	3	2	31.58	1	4.77	5.9	92.3	2.95	893	918	1.573	2.289	2.902	7.49	60	18.1
33569	1	2	79	3	3	25.03	1	5.44	5.6	55.4	9.21	478	547	1.298	1.372	1.718	4.05	64.4	58.3
33577	1	2	55	3	4	27.58	2	4.94	4.9	487	4.67	75	201	0.568	1.139	1.582	3.37	43.7	56.3
33587	1	2	45	3	4	32.68	2	4.94	5.4	15.1	5.79	319	350	1.238	1.864	1.267	2.2	39.4	41
33591	1	2	65	1	5	27.57	2	4.88	5.3	310	4.5	83	127	0.924	1.04	0.78	2.15	21	56.1
33592	1	1	62	4	3	24.66	1	5.83	5.6	139	11.47	247	389	1.78	2.74	3.544	14.83	103	116.1
33594	1	1	75	4	5	28.54	1	4.16	5.7	90.5	6.64	1240	1359	3.175	4.585	4.995	12.38	247.2	78
33597	1	2	59	5	1	23.27	2	7.77	7.1	44.8	7.03	429	622	1.531	2.116	1.877	5.252	84.4	99.8
33605	1	2	68	3	4	44.17	1	6.27	6.2	20.5	2.35	463	480	0.796	1.588	0.527	2.57	5.6	26.4
33614	1	2	65	3	3	45.8	1	4.44	5.5	11.3	6.54	130	230	0.963	1.526	1.469	3.72	42	119.6
33617	1	1	48	3	3	25.12	2	4.5	5.1	210	5.39	636	669	1.673	2.615	1.77	3.66	17.5	48.4
33621	1	1	63	3	5	28.18	1	5.66	5.4	63.8	4.34	460	494	4.225	3.328	2.881	6.91	24.5	25
33625	1	2	81	3	3	25.15	2	4.94	5.5	23.9	12.83	473	519	1.863	2.654	2.457	6.63	33.1	22.3
33627	1	1	46	3	5	26.74	2	4.77	4.9	317	2.55	200	344	0.81	1.099	1.07	1.86	52.6	44.1
33634	1	1	50	3	4	29.91	2	6.66	6.4	25	6.61	266	281	1.574	1.887	1.629	1.33	4.7	53.2
33635	1	1	44	3	3	41.43	2	5.93	5.7	10	9.85	128	164	2.586	3.077	2.005	5.46	36.4	48
33642	1	2	77	3	4	18.69	2	4.5	5.2	8.9	4.48	189	225	0.633	1.197	1.347	2.9	94.1	37.5
33658	1	2	41	3	5	26.07	2	5	5.2	71.4	8.44	335	386	1.808	1.71	1.122	1.44	14.6	75.1
33662	1	2	45	3	5	24.28	2	5	5.1	71.8	13.14	483	922	1.053	2.462	2.324	4.89	118.9	390.3
33663	1	1	76	3	5	35.72	2	6.05	6.8	37.9	7.14	1460	1677	1.426	4.845	2.517	9.95	92.1	123.3
33666	1	1	71	3	4	23.28	1	5.44	5.7	45.6	7.78	369	559	2.803	2.789	1.826	6.89	294.6	84.1
33667	1	1	79	1	2	33.58	1	5.88	5.7	28.3	5.08	245	285	1.113	0.961	0.925	1.67	141.1	36.7
33668	1	2	48	4	4	26.48	1	5.05	5.9	34.5	6.95	571	659	1.204	2.07	1.942	7.26	19.6	85.1
33669	1	1	46	3	5	24.13	1	4.27	4.4	41	7.38	544	669	2.236	3.235	3.307	9.9	256	34.1
33673	1	1	85	3	4	31.89	2	5.16	5.7	15.1	4.91	122	166	0.754	0.962	0.55	0.5	4.4	29.7
33675	1	2	56	3	4	38.29	1	4.33	5.4	145	12.13	149	1110	0.937	1.338	1.308	2.39	98.7	905.5
33684	1	1	74	3	3	36.02	1	6.66	6.2	138	5.5	213	274	0.919	1.008	1.704	3.6	64.3	80.7
33687	1	2	53	1	1	34.46	1	5.88	5.4	24.8	3.35	662	687	2.136	2.56	2.381	6.44	38.2	49.4
33694	1	1	54	3	3	39.18	2	6.77	6.1	38.4	4.48	50	80	1.427	1.785	2.005	8.42	17.4	54.4
33698	1	1	75	3	1	37.04	2	6.38	6.4	15.9	5.58	665	708	0.822	1.401	1.736	3.54	20.5	44.1
33709	1	1	53	3	4	25.09	2	5.33	5.2	74.5	8.85	965	1260	2.259	3.889	3.607	8.54	77.8	162.6
33713	1	1	62	5	5	30.74	1	4.88	5	22.1	15.92	103	276	2.223	1.997	4.443	1.46	655	26.8
33727	1	2	57	4	4	30.56	1	5.27	5.6	25.7	11.31	165	546	0.692	0.939	0.886	0.69	26.6	134.9
33729	1	2	69	4	3	22.16	1	4.94	5.2	69.4	3.4	51	1007	0.424	1.134	0.916	1.42	57.5	1037.7
33730	1	2	46	3	3	25	1	4.83	5	41.7	2.28	131	146	0.993	1.309	0.666	2.25	27.4	14.5
33736	1	2	54	3	4	26.05	2	5.16	5.3	33.2	6.99	92	261	0.952	1.546	1.419	5.19	67.7	117.2
33737	1	2	47	3	5	21.29	2	4.11	4.9	94.4	7.03	429	622	1.531	2.116	1.877	5.252	84.4	99.8
33744	1	2	48	3	3	28.54	1	5	5.5	13.9	1.39	101	135	0.799	1.457	1.438	1.13	20	35.7
33745	1	1	46	3	5	26.11	2	6.16	5.3	196	7.9	156	166	6.545	3.356	3.272	9.06	65.1	39.6
33751	1	1	51	3	4	23.36	2	5.61	4.6	13	6.23	267	312	1.139	0.643	1.149	5.12	28.4	42.6
33754	1	1	48	1	4	23.82	2	6.22	5.2	69.9	5.84	734	1046	0.967	1.544	1.576	5.82	41.3	67.9
33756	1	2	43	3	4	31.88	2	4.94	5	41.8	3.09	187	207	0.432	0.929	0.66	2.02	24	20.3
33762	1	1	44	3	5	28.12	1	5.22	5	64.6	11.66	554	604	0.89	2.504	1.425	14.75	85.8	125.4
33765	1	1	41	4	4	26.73	2	4	5.4	92.6	7.65	566	575	1.815	2.056	2.691	6.54	29.6	40.2
33767	1	2	47	1	5	35.76	1	5.66	5.4	30.7	9.18	404	1240	1.809	3.299	2.794	9.01	60.1	577.4
33768	1	2	65	3	3	36.63	2	5.22	5.9	66.3	10.32	689	1034	1.55	2.808	1.755	3.15	145.2	121.9
33770	1	1	47	3	3	32.97	1	5.05	5.3	68.1	12.92	540	616	3.137	3.275	3.981	11.41	21.7	74
33771	1	1	66	1	1	27.52	2	6.88	8.4	25	2.97	366	426	2.567	3.267	4.613	11.96	189.9	24.7
33778	1	1	40	3	2	24.75	2	6.66	5.2	35.5	4.87	745	773	4.138	4.915	2.001	5.61	170.5	55.8
33784	1	2	54	3	5	34.92	2	6.72	5.7	25.1	11.73	266	298	1.481	1.874	0.874	4.29	11.5	68.3
33792	1	2	73	1	1	24.5	1	6.22	5.5	83.5	1.37	243	245	0.696	1.154	0.531	2.23	0.9	13.9
33793	1	1	76	3	5	39.73	1	4.72	5.4	50.5	15.83	1234	1584	5.214	5.493	3.663	8.16	77.3	219.7
33796	1	2	81	3	4	27.99	1	5.05	5.7	62.8	3.45	299	325	0.526	1.329	0.93	2.82	45.7	50.8
33797	1	2	45	1	4	23.78	2	6.33	5	359	5.28	18	607	1.012	1.994	1.718	2.64	51.8	45.5
33798	1	1	50	4	4	18.45	2	5.16	5	22.7	12.12	704	824	3.552	4.42	4.539	10.09	185.4	127.4
33806	1	2	55	3	5	33.08	1	5.27	5.2	74.1	2.2	63	131	0.481	0.699	0.816	0.58	90.9	49.2
33808	1	1	74	1	1	25.73	2	5.33	6.7	20	3.44	485	497	1.106	2.189	1.121	4.18	14.7	23.5
33819	1	1	84	3	5	30.43	1	6.38	5.5	56.9	8.73	777	1525	1.959	3.928	3.018	14.85	53.6	98.6
33838	1	2	57	3	3	20.99	2	4.61	5.8	15.2	3.26	404	554	1.602	1.233	2.031	1.86	53.2	36.7
33847	1	2	45	1	2	48.37	2	13.54	8.7	18.1	5.79	204	389	2	1.561	2.336	4.61	158.8	246.1
33853	1	1	69	2	5	24.86	2	6.44	6	57	6.03	531	968	0.882	1.862	1.766	2.98	31	171.1
33854	1	2	63	1	2	34.33	1	7.83	6.1	12.1	6.28	384	452	1.106	1.679	1.441	4.17	166.8	33.8
33860	1	2	42	1	5	25.08	2	4.88	5.6	71	29.38	670	966	1.745	3.278	2.966	6.87	36	124.4
33864	1	2	61	3	5	26.29	2	5.33	5.6	26.8	5.97	397	906	0.557	1.58	1.293	4.03	41.4	467.8
33866	1	2	46	4	5	37.4	2	4.77	5.4	74.6	7.34	207	281	1.669	1.942	1.422	8.06	23	72.7
33876	1	1	49	3	3	25.66	1	5.22	5	18.5	2.94	248	285	1.339	2.744	1.979	7.42	22.2	30.9
33885	1	2	40	3	5	24.16	2	5.11	4.6	48.5	14.94	788	814	2.03	3.172	2.732	8.52	22.3	66.3
33892	1	2	70	3	3	19.23	2	5.27	5.4	13.9	9.15	1683	1818	2.069	2.438	1.903	5.52	125.1	150.8
33894	1	2	63	3	4	34.35	1	5.44	5.8	27.4	8.46	261	344	0.898	1.326	1.929	3.42	59.5	99.4
33895	1	2	64	4	4	30.22	1	6.49	6	22.1	13.56	770	863	4.2	3.471	3.208	4.99	88.4	73.4
33904	1	2	57	3	1	40.04	1	7.05	5.6	29.7	1.82	73	93	0.595	0.959	0.392	0.64	104.8	126.9
33910	1	1	42	4	5	29.19	2	4.27	5.1	96.9	31.87	55	1949	1.048	2.228	2.366	1.23	189.2	1628.3
33913	1	2	54	4	2	26.92	2	4.05	6	212	7.86	165	1687	1.052	1.179	1.585	0.68	87.1	1803.4
33915	1	1	85	3	4	30.42	1	5.83	5.4	19.4	0.94	378	384	1.179	2.556	2.346	5.45	8.3	7.3
33916	1	2	69	3	3	29.27	1	6.49	5.8	325	16.62	544	750	1.779	2.704	1.387	4.76	86.9	87.7
33917	1	1	51	1	2	24.87	1	5.33	5.5	35.1	12.66	865	996	2.977	3.825	4.565	9.5	121.5	77.6
33921	1	2	83	3	2	27.22	1	5	5.7	40.4	3.3	1163	1245	2.095	3.993	3.054	10.12	49.3	39.9
33925	1	2	71	3	5	19.93	2	4.83	5.6	21.1	5.15	304	351	1.221	1.604	0.532	2.42	25.5	97.1
33928	1	1	67	1	3	42.19	2	6.38	5.5	48.7	7.67	144	171	1.664	1.579	1.55	2.41	151.4	55.1
33929	1	1	54	3	4	26.67	2	5.22	5.3	60.2	3.82	430	477	1.756	3.019	1.357	8.02	45.1	74.5
33930	1	1	74	3	3	31.53	1	7.6	6.7	417	9.76	855	905	2.059	3.398	3.04	11.35	91.6	90.6
33934	1	1	57	3	4	39.72	2	6	5.7	50.8	5.79	532	574	2.001	2.873	3.724	4.43	44.8	51.3
33938	1	2	67	4	5	28.54	1	5.66	5.9	36.3	7.56	446	487	1.378	1.318	2.018	2.3	185.8	72.6
33941	1	2	81	1	3	25.04	1	8.27	6.8	145	5.98	518	705	1.312	1.885	1.28	3.23	50.1	77.6
33945	1	1	65	3	2	30.67	1	6.33	6.1	97.9	11.22	1065	1130	4.194	5.598	5.703	13.79	198.9	50.3
33947	1	1	64	3	5	28.44	1	4.5	6.1	10.8	5.65	429	505	2.301	2.629	3.624	8.57	89	45.8
33949	1	1	54	3	4	29.76	2	6.27	5.3	66.5	21.02	1329	1435	3.956	5.671	4.753	13.48	495.2	85.9
33955	1	2	41	3	4	34.2	1	4.16	5.3	194	7.03	429	622	1.531	2.116	1.877	5.252	84.4	99.8
33959	1	2	81	3	2	25.7	1	5.11	6	15	2.31	487	538	0.786	1.232	1.072	1.69	121.1	34
33960	1	2	59	4	2	50.22	1	5.61	6	12.7	10.94	178	188	0.766	1.243	0.903	2.51	2.3	24
33961	1	1	78	3	4	28.29	1	5	6	91.7	7.03	429	622	1.531	2.116	1.877	5.252	84.4	99.8
33965	1	1	50	4	4	23.47	2	5.11	5.9	102	16.89	571	1219	2.026	1.939	2.679	12.23	48.7	126.8
33971	1	2	64	3	3	34.77	1	6.16	5.2	21.6	3.49	103	469	0.891	1.006	2.233	3.19	148.2	127
33972	1	1	65	4	4	21.26	2	10.05	7.6	12	11.14	990	1578	1.956	2.566	2.964	6.17	32.2	91.4
33978	1	2	48	3	4	24.24	2	3.89	5.3	304	5.05	224	363	1.031	1.962	0.853	2.8	127.5	51.3
33979	1	1	83	4	2	20.67	1	5.16	5.6	9.7	7.03	429	622	1.531	2.116	1.877	5.252	84.4	99.8
33984	1	2	63	1	4	38.87	2	5.55	5.4	24.8	8.85	487	528	1.195	1.987	1.554	3.12	22.9	57.7
34004	1	1	46	3	3	42.31	2	5.77	5.6	42.7	9.05	244	350	1.276	2.588	3.567	6.66	30.9	107.8
34006	1	1	81	3	5	29.92	1	5.88	5.3	78.2	6.99	802	841	1.954	4.114	2.105	6.51	47.6	41.9
34012	1	2	82	3	1	33.32	1	4.94	5.4	61	2.8	308	320	0.673	1.254	0.63	2.03	6.8	21.5
34046	1	1	48	3	3	25.48	2	5.61	5.1	213	6.41	346	368	0.871	1.413	1.278	2.34	14.9	62
34047	1	1	57	3	5	33.08	2	5.83	4.9	43.6	9.46	297	629	2.296	3.358	2.179	21.09	85.2	224.3
34050	1	2	74	3	1	29.72	1	5.77	5.7	19.3	7.78	1147	1416	2.104	2.58	1.585	2.27	10.3	61.4
34058	1	1	71	3	3	25.13	1	4.55	5.4	53.4	4.33	114	1065	0.619	1.153	0.883	1.35	43.1	1054.1
34060	1	2	70	1	4	36.23	2	6.11	4.4	10.9	4.74	78	90	0.779	0.943	1.313	0.9	264	30.4
34062	1	2	67	3	5	43.3	1	6.55	5.7	20.7	1.91	124	142	0.71	1.05	0.911	3.77	7.9	21.8
34064	1	2	81	3	5	20.85	1	5.05	5.2	397	9.12	599	829	1.448	2.035	2.374	25.72	171.4	144.8
34069	1	2	62	3	5	29.31	1	4.88	5.1	101	7.77	523	560	0.89	1.587	1.728	3.45	17.4	36.6
34079	1	1	70	1	1	24.67	1	9.33	5.2	206	4.08	216	231	2.136	1.634	2.287	5.71	32.1	23.5
34080	1	1	44	3	5	24.96	1	5	5.1	26	3.24	77	128	1.879	1.965	0.838	5.27	245.9	29.3
34083	1	2	54	1	2	37	2	5.55	5.4	21.2	5.86	619	634	2.261	2.977	0.718	3.64	1.8	39.4
34086	1	1	64	3	1	33.4	1	7.05	4.5	48.3	18.48	425	451	13.083	6.051	7.095	14.07	183.2	77.2
34087	1	1	81	3	3	26.2	1	5.94	5.7	18	6.86	634	919	1.57	2.088	1.756	7.04	150.9	85.1
34091	1	1	69	5	5	24.15	1	5.83	5.7	41.1	15.42	250	363	1.101	1.518	1.538	1.7	140.1	40.3
34092	1	1	55	3	4	28.08	2	5.22	5.2	57.6	8.08	1357	1418	2.005	4.393	2.162	8.76	257.5	39.4
34096	1	1	82	3	1	27.79	2	5.83	5.4	67.5	14.87	826	1283	1.984	3.386	2.405	5.63	141.1	185.3
34107	1	2	62	3	5	23.62	2	4.44	5.3	80.2	10.46	548	619	1.743	2.448	2.186	2.56	103	60
34111	1	1	44	3	3	27.53	2	4.72	5.2	40.1	3.95	95	124	1.62	1.655	1.512	2.06	15.8	34.7
34114	1	1	69	4	3	24.51	2	4.5	4.2	7.4	2.18	27	33	1.582	1.897	0.891	1.53	17	33.2
34122	1	1	73	3	3	30.39	1	6.77	7	86.4	8.55	868	1083	1.836	2.532	3.068	9.35	23.1	69.1
34123	1	1	43	3	5	25.76	2	4.16	5.4	70.1	6.95	347	406	1.313	1.806	2.218	2.13	39.3	63.4
34128	1	1	51	3	3	30.98	2	5.44	5.2	35.9	8.14	508	730	2.202	3.524	2.113	4.29	79.6	52.8
34133	1	1	61	4	3	27.96	2	5.05	6	56.1	3.99	441	446	0.918	2.093	1.527	2.77	3.6	41.6
34135	1	1	77	3	1	29.07	1	5.72	5.5	321	5.97	456	641	1.198	2.666	1.378	5.91	34.6	46.4
34138	1	2	78	3	4	18.62	2	5.22	5.2	76.1	10.33	1652	1678	3.595	3.929	2.486	8.53	34.2	86.2
34145	1	1	54	3	3	29.14	1	5.55	5.8	80.7	5.68	336	413	1.342	2.324	1.761	2.88	24.2	60.7
34148	1	2	69	3	3	39.17	2	6.44	7.3	21	7.51	384	430	1.298	1.614	2.807	8.19	76	35.5
34165	1	2	52	3	3	34.95	1	5.16	5	26.5	4.58	147	157	0.296	0.372	1.228	3	0.1	24.8
34167	1	2	81	3	1	29.01	1	7.33	6.8	32.6	6.5	406	769	0.962	0.887	0.878	1.87	41.5	31.2
34173	1	1	78	3	3	20.58	2	5.27	5.4	41.1	5.94	420	456	1.065	2.07	0.837	3.99	82.2	52.5
34176	1	2	45	1	1	23.01	2	4.77	5	30.1	6.38	228	238	0.711	0.877	0.519	1.26	10	24.2
34183	1	2	44	4	3	27.23	1	5.22	4.3	157	3.16	195	232	0.629	1.09	0.572	2.18	12.1	51.7
34186	1	2	60	3	3	37.72	2	5.11	5.6	37.9	25.07	570	601	2.203	2.136	2.366	4.99	50.8	39.3
34203	1	1	52	3	4	42.44	1	6.05	5.5	63.9	11.92	191	292	2.805	3.418	1.754	4.21	55.2	83.7
34207	1	1	46	4	5	29.76	2	5.16	5.6	43.8	2.28	55	59	0.722	1.312	1.824	2.22	0.2	30.7
34209	1	2	58	3	3	37.83	2	5.16	5.7	73.9	5.65	219	277	1.673	1.905	1.928	4.32	25.8	25.6
34212	1	2	50	4	2	20.13	2	5	5.2	33.5	12.35	237	550	0.853	1.272	2.982	7.54	91.3	378.5
34213	1	1	78	3	5	28.52	1	5.11	5.8	222	9.67	142	264	0.83	1.329	1.55	3.79	76.2	115.1
34220	1	1	50	4	3	29.17	2	8.55	7.7	66.1	6.44	239	264	1	1.497	1.196	2.95	5.2	43.4
34223	1	1	60	1	1	21.81	2	5.55	5.6	31.4	4.92	136	256	0.988	1.562	1.13	1.46	125.8	53.1
34228	1	2	53	3	4	21.39	2	5.66	5.3	142	8.5	427	516	1.285	2.046	1.832	2.05	156.1	150
34231	1	1	44	4	5	22.62	2	2.78	5.5	25	6.36	85	99	1.078	0.783	1.22	0.9	24.3	72.6
34234	1	1	65	1	1	26.72	1	5.33	5.4	57.8	2.96	156	199	0.912	1.413	1.262	1.75	45	26.5
34235	1	2	43	3	4	52.85	2	5.44	6.2	7.2	2.74	394	459	1.569	1.227	1.255	1.7	406.3	36.1
34248	1	2	83	3	3	19.68	2	4.94	5.6	25.7	5.76	244	250	1.169	1.519	1.23	2.98	2.1	23.6
34249	1	2	81	3	3	23.59	1	7.77	6.9	20.3	12.58	33	64	1.424	1.829	1.482	1.96	18.2	142.1
34250	1	1	48	3	5	24.26	2	5.16	5.4	83.4	8.61	839	853	1.145	2.561	3.096	5.92	0.5	22
34254	1	2	51	4	2	46.64	1	6.27	5.9	23.4	7.37	37	700	0.902	0.842	0.861	2.49	130.2	664.4
34256	1	1	48	1	1	30.78	2	9.49	7.3	38.4	3.69	36	87	0.662	1.114	1.643	2.74	19.1	39.1
34266	1	1	76	4	1	29.27	1	11.71	7.8	19.3	2.68	269	323	0.699	1.099	0.969	2.01	182.2	7.6
34281	1	1	83	4	3	21.56	1	4.44	5.5	40.3	4.62	286	416	1.153	1.675	1.643	4.71	33.7	33.4
34283	1	2	44	3	3	23.51	1	5.83	4.7	296	1.13	368	380	0.92	1.593	0.455	4.2	3.2	22.9
34284	1	1	57	3	4	31	2	6.49	5.6	126	4.47	1093	1276	2.416	3.907	2.8	11.46	129.7	181.7
34288	1	1	83	3	1	30.66	2	5.16	6.1	56.9	6.91	294	379	1.319	2.448	1.006	1.61	26	117.5
34289	1	1	61	3	3	28.94	2	5.27	6.1	115	3.69	246	711	1.248	1.988	1.557	1.99	12.1	38.9
34292	1	2	49	3	5	22.58	2	4.72	5.2	34.9	7.09	310	337	1.511	2.113	1.256	5.54	13.6	36.4
34293	1	2	75	3	2	32.28	1	5.05	5.5	53.4	6.73	118	208	1.254	1.902	1.634	1.95	176.9	127
34296	1	1	51	3	5	26.8	2	4.94	5.2	42.4	4.57	106	233	1.494	1.547	0.924	1.29	192.1	61.1
34303	1	1	49	3	1	23.66	2	4.55	5.6	46.8	18.5	785	848	2.247	4.295	4.989	21.81	156.3	128.5
34306	1	2	67	1	3	30.48	2	5.72	6.7	519	7	409	669	1.283	1.885	1.519	1.92	204.5	48.8
34310	1	2	40	3	2	43.07	2	13.71	8.9	9	5.9	648	740	2.416	2.02	1.597	4.95	19.8	90.6
34312	1	2	42	3	5	34.65	2	4.44	5.5	48.7	6.83	765	1193	3.021	3.728	1.843	5.91	246.2	49.5
34313	1	1	78	3	3	29.65	1	5.93	5.8	42.9	6.15	474	527	2.475	2.41	4.024	6.33	102.6	115.4
34326	1	2	44	4	4	34.24	1	5	5.3	39.2	14.28	166	326	2.634	2.079	2.752	3.48	93.1	82.9
34329	1	2	80	3	3	21.66	2	4.88	5.7	23.4	3.3	173	207	1.029	0.742	1.604	4.12	135.8	18.2
34333	1	1	44	3	3	26.79	2	5.94	4.9	401	5.71	369	470	1.314	3.269	1.31	2.08	26.3	119.1
34338	1	1	41	2	5	29.16	2	5.44	4.9	71.2	7.4	713	804	2.232	3.028	2.161	7.62	429.7	50.5
34344	1	2	50	3	5	35.39	1	7.99	5.7	47.9	12.5	373	412	2.038	2.634	1.889	3.96	23.1	65.5
34356	1	1	48	5	3	32.63	2	4.44	5.6	95.4	3.1	37	81	0.497	0.812	0.543	1.2	14.5	31.1
34361	1	2	85	3	1	31.56	2	6.72	5.6	41.7	23.96	646	809	2.597	3.548	4.192	8.93	203.6	306.7
34375	1	2	75	1	3	35.61	1	7.99	7.1	45.1	7.51	183	196	0.947	1.585	1.3	2.26	295.3	73.9
34393	1	1	69	3	3	23.03	2	5.33	5.9	207	7.78	700	1219	2.816	3.58	3.632	9.96	79.9	121.4
34396	1	2	69	4	2	37.78	1	5.05	5.8	80.8	5.65	109	122	1.336	1.273	1.811	2.15	31.2	35.5
34398	1	1	45	3	3	33.16	2	4.77	5.4	14.8	2.28	178	186	0.949	0.949	2.196	2.31	15.7	26.8
34405	1	1	57	3	5	26.39	2	5.38	5	50	4.07	549	673	1.578	2.291	1.41	5.09	117.9	53.6
34408	1	1	56	3	5	29.51	1	4.72	5.7	20.3	5.32	624	652	1.839	2.388	3.437	8.1	24.1	52.1
34411	1	2	49	1	4	37.05	2	5.44	5.6	61.8	2.81	403	461	1.179	1.478	1.912	3.64	114.1	33.8
34418	1	1	63	3	3	22.91	1	5.05	5.4	56.8	3.95	217	230	1.802	1.373	0.749	2.57	3.3	53.7
34419	1	1	60	3	1	32.72	1	5.05	5.7	13.4	6.73	311	871	1.26	3.047	2.038	2.95	60.9	93.2
34427	1	2	74	1	1	26.86	1	5.38	5.2	26.5	2.41	208	239	1.062	1.289	1.312	3.28	82.2	20.8
34435	1	2	70	3	4	33.16	1	5.55	5.4	177	17.08	712	766	2.284	2.527	5.337	15.13	151.1	67
34450	1	1	49	3	3	22.22	2	5.27	5.4	70.2	3.28	121	124	1.19	2.136	0.423	1.07	0.8	13
34457	1	2	44	3	4	22.97	2	5.27	5.2	8.7	8.42	537	851	0.974	2.748	2.291	4.59	7.1	68.4
34465	1	2	47	4	4	32.03	2	5.72	4.8	17.4	4.85	71	336	1.962	1.495	1.835	28.3	147.1	112.9
34467	1	2	42	3	5	28.47	2	4.72	5.1	43.2	7.36	584	894	1.117	2.223	1.541	5.08	100.1	105.9
34470	1	1	60	3	5	26.63	2	6.05	5.5	70.9	8.97	315	3769	1.798	2.068	1.961	1.73	204	122.3
34472	1	1	45	3	3	33.9	2	5.61	4.1	20.2	4.49	134	170	1.283	1.027	1.249	3.58	19.9	13.3
34477	1	2	70	1	5	26.44	2	5.5	6	30.6	3.68	542	1332	1.427	1.722	1.328	4.09	25.3	43.4
34483	1	1	62	3	5	30.82	2	8.66	5.8	97.7	15.36	526	801	1.869	3.748	2.224	45.73	35	377.6
34500	1	1	48	3	2	29.05	2	5.27	4.9	20.6	7.31	335	388	1.018	2.178	1.506	3.83	106.3	49
34501	1	2	44	1	5	21.08	2	5.38	5.1	52.3	12.8	672	695	2.112	3.294	1.719	7.09	25.7	27.3
34504	1	2	58	5	3	40.26	1	5.61	6.2	33.4	5.57	226	261	1.27	1.226	1.393	3.81	114	52.7
34507	1	1	61	1	1	33.7	2	5.27	5.9	104	4.46	313	318	1.702	2.444	0.818	4.01	25	21.4
34514	1	1	63	3	5	28.19	2	5.11	5.4	23.9	4.38	183	202	0.682	3.042	0.655	0.45	3.2	34.9
34518	1	1	48	3	5	26.2	2	6.05	5.1	51.9	18.5	345	571	2.189	3.182	2.659	3.6	110.4	432.7
34523	1	1	43	4	4	30.45	2	5	5.2	42.5	5.18	496	577	1.562	1.38	1.812	1.53	268.4	47.7
34530	1	1	41	3	5	27.02	2	4.72	5.3	62.2	7.71	0	119	1.756	2.24	1.624	5.74	60.5	57.5
34534	1	1	52	3	5	29.52	2	5.27	5.3	65.5	9.46	404	670	1.468	2.236	1.217	14.54	118.5	192.1
34535	1	1	77	4	5	27.93	2	4.16	4.6	57.4	5.91	663	1240	1.168	1.647	1.796	1.97	12.6	57.5
34538	1	1	76	3	3	23.91	2	6.16	5.6	97.8	9.44	223	713	1.344	1.709	2.085	3.43	47.3	288.4
34543	1	1	67	3	3	37.81	1	6.72	5.5	34.5	8.82	101	151	1.519	1.997	1.515	2.69	120.8	36.4
34551	1	2	73	4	4	31.15	1	5.22	6.1	30.8	2.71	124	147	0.556	0.591	0.791	0.55	159.8	20.5
34557	1	1	62	1	2	26.81	1	6.16	5.6	16.4	19.48	181	250	1.882	2.6	1.821	0.91	165.4	75.9
34561	1	2	71	3	3	24.44	1	5.22	5.2	301	8.99	185	446	1.044	1.354	1.572	0.65	27.9	229.9
34569	1	1	69	3	5	22.72	1	4.83	4.7	158	10.87	813	1127	1.626	3.179	1.497	6.23	155	289.5
34572	1	1	82	3	1	28.2	1	4.77	5.9	22.8	12.49	1014	2213	3.608	4.406	4.098	10.45	159.9	58.3
34573	1	1	66	3	5	33.24	1	6.94	5.6	61.8	2.58	771	825	1.36	2.859	1.509	5.62	130	33.1
34578	1	1	55	4	3	32.84	2	4.66	5.4	43.1	5.56	11	92	1.322	1.065	1.599	0.71	125.5	42.2
34581	1	1	53	4	3	32.96	1	5.44	5.6	55.8	3.81	159	213	0.745	1.084	1.894	2.01	35.9	85
34584	1	2	68	3	3	30.56	2	5.22	5.5	127	6.36	647	768	2.123	2.821	5.993	9.64	107.9	212.1
34586	1	1	65	3	3	22.77	2	4.66	5.4	27.2	14.37	449	459	3.957	4.684	3.783	7.16	36.6	10.3
34590	1	2	62	3	3	27.63	2	4.83	5.7	23.5	4.37	102	141	0.786	0.909	0.849	3.06	116.6	32.8
34596	1	2	79	4	2	31.3	1	4.5	5.3	25.1	7.03	429	622	1.531	2.116	1.877	5.252	84.4	99.8
34607	1	2	63	1	3	25.49	1	5.33	5.6	183	3.17	98	153	0.677	0.786	0.497	1.98	17.3	22.9
34608	1	2	45	1	4	37.44	1	5.77	5.1	19.4	14.53	723	798	2.415	3.499	3.066	5.38	69.4	59.7
34613	1	1	69	4	3	36.24	1	4.27	8.4	66.3	4.2	148	354	0.739	1.263	1.066	2.48	14.6	208.5
34615	1	2	54	4	5	26.36	1	4.33	5.7	35.4	7.03	429	622	1.531	2.116	1.877	5.252	84.4	99.8
34620	1	2	67	4	3	24.76	1	4.88	5	39	10.09	477	585	1.891	2.062	1.727	2.28	164.2	176
34627	1	1	56	3	3	28.91	2	5.88	5.4	30.7	3.3	186	214	1.634	2.933	0.797	1.37	30.3	31.7
34633	1	1	70	4	3	24.56	1	5.66	6.2	175	7.53	501	717	1.574	2.431	1.312	4.41	37.3	70.6
34637	1	1	48	3	2	36.54	1	4.72	5.3	90.4	78.37	1480	1850	4.789	4.313	6.29	17.36	448.2	375.7
34642	1	1	54	3	4	27.79	1	4.72	4.9	22.2	21.67	199	245	1.783	2.071	2.533	1.91	66.4	44.9
34647	1	2	70	3	2	18.21	2	4.77	5.5	18.2	2.42	269	284	0.694	1.704	0.79	2.93	20.4	24.8
34649	1	1	64	3	3	30.99	1	5.38	5.3	18.6	24.02	522	598	3.959	4.198	3.807	60.54	61.2	194.9
34656	1	1	65	4	5	35.16	2	4.88	5.4	313	10.64	30	132	6.114	4.859	3.628	1.6	118.2	55.3
34661	1	1	45	4	2	32.86	2	4.55	5.5	26.9	2.78	817	853	3.276	3.968	3.481	13.4	25.2	20.2
34662	1	2	44	1	2	31.07	2	5.05	5.4	27	2.4	47	79	1.84	1.026	1.81	1.83	374.8	34.5
34683	1	1	44	1	3	18.13	2	4.55	4.8	414	5.12	35	80	0.979	1.575	2.837	4.52	12.5	41.3
34697	1	2	46	4	2	28.76	1	4.61	5.5	15.9	1.87	52	70	0.476	0.371	0.27	0.71	7.7	16.8
34700	1	1	52	3	4	26.81	1	5	6.4	69.2	5.58	278	304	1.422	1.758	1.016	3.16	64.7	33.4
34703	1	1	61	3	5	36.19	2	6.44	5.4	72.8	7.64	1025	1055	2.233	3.956	3.026	11.7	8.3	56.7
34707	1	2	69	4	4	35.69	2	6	6.5	35.5	5.22	111	138	0.637	0.635	0.635	1.71	30.3	29.5
34710	1	2	50	3	5	21.15	2	4.88	4.9	129	13.87	248	354	12.675	4.899	3.514	8.79	234.5	23.5
34713	1	1	72	3	5	25.58	1	4.77	4.4	28.5	2.78	594	617	1.45	2.308	1.737	6.17	16.5	26.2
34715	1	2	76	3	3	30.88	2	6.11	5.8	16.4	4.89	466	503	1.164	1.737	1.378	2.81	136.7	64.3
34716	1	1	62	3	4	27.21	2	6	5.9	30.2	10.88	456	692	1.047	2.193	1.759	3.68	110.2	139.5
34717	1	1	42	3	5	31.16	2	5.77	4.6	71.5	12.61	1008	1112	4.146	6.506	8.155	13.7	221	109.4
34731	1	2	49	3	5	30.76	2	4.77	5.1	49.5	6.88	457	1414	1.078	2.94	3.051	4.64	97.6	86.8
34734	1	2	55	1	1	25.21	2	7.72	5.4	86.9	1.92	85	97	0.791	1.193	1.916	1.03	7.6	17
34740	1	2	42	1	3	38.75	2	5.83	6	19	6.26	331	393	0.695	3.145	1.394	1.44	84.7	163.1
34742	1	1	40	4	3	20.11	2	4.5	5.6	56.8	3.56	146	173	0.945	0.868	1.243	1.93	73.1	25.8
34745	1	2	61	4	3	36.1	1	4.66	5.6	46.9	3.23	145	157	1.578	1.824	1.39	5.22	7.2	32
34754	1	1	42	4	4	32.69	1	7.44	5.7	55.4	2.94	464	480	1.203	1.742	0.992	1.81	0.1	28.7
34756	1	1	66	1	1	26.99	2	4.88	5.4	34.7	1.96	91	122	1.003	0.94	1.646	1.9	83	82.9
34759	1	1	49	2	3	29.2	2	6.11	5	90	1.59	7	205	0.938	0.961	1.505	0.49	37.8	89.9
34761	1	2	52	1	1	33.24	1	6.66	7	30.3	2.02	75	155	0.555	0.546	0.574	0.65	136.6	42
34762	1	1	62	3	5	28.08	2	5.94	5.6	11.7	9.35	474	519	2.389	6.178	1.212	5.81	53.7	52.8
34769	1	2	70	3	5	26.95	1	9.77	7.5	52.5	8.33	960	1027	1.661	2.999	2.51	7.28	46.3	81.7
34771	1	2	60	1	3	31.36	1	6	5.7	56.7	6.62	441	473	0.93	1.296	1.255	1.64	68.5	31
34774	1	2	62	1	2	22.88	2	4.55	5.3	86.9	4.14	188	212	0.651	1.424	0.86	18.23	19.7	30.5
34776	1	1	50	3	2	33.47	2	5.38	5.7	18.6	1.97	177	183	0.702	1.133	0.423	2.49	90.8	12.1
34777	1	2	74	1	1	26.43	2	4.61	5.4	15	5.19	193	268	0.656	1.193	1.637	3.93	22.8	47.1
34781	1	2	48	4	4	39.2	1	5.05	5.7	47.4	4.12	81	179	0.903	1.424	2.485	16.3	42.2	39.9
34790	1	1	40	3	3	43.37	2	4.44	5.5	77.2	10.54	1048	1371	4.238	4.013	3.921	6.62	430.5	100.4
34795	1	1	44	3	5	29.13	1	5.55	5	102	5.66	450	485	0.866	1.574	1.945	9.71	24	49.4
34807	1	2	59	3	4	32.94	2	5.5	5.4	12.5	6.02	748	766	1.017	2.617	1.16	5.18	14.5	26.9
34808	1	2	56	3	4	40.32	1	6.27	6.3	48.3	7.03	429	622	1.531	2.116	1.877	5.252	84.4	99.8
34813	1	2	62	3	4	36.59	2	5.66	5.7	57.4	10.44	313	350	0.759	1.871	1.285	4.2	36.7	27.8
34822	1	1	46	3	4	28.44	1	5.44	4.9	40.6	6.91	285	397	0.86	1.988	2.21	7.84	41	46.8
34827	1	2	54	2	3	23.8	1	5.5	5.4	45.6	18.67	777	869	1.895	2.367	2.671	6.77	62.8	50.4
34843	1	1	79	3	2	27.05	1	4.61	5.4	15.9	3.74	471	675	1.649	2.329	2.945	6.23	151.4	71.7
34850	1	1	71	3	3	25.19	1	5.22	5.3	66	8.57	278	717	1.297	1.777	3.358	4.1	268	600.4
34851	1	1	56	4	2	21.51	2	4.16	5.3	16.4	0.41	44	44	1.187	0.922	0.652	3.07	1.3	14.1
34856	1	1	50	4	3	25.03	2	4.66	5.4	65.3	11.15	119	504	1.276	1.636	1.456	1.86	176.2	60.4
34873	1	1	73	4	1	22.83	1	6.44	7.3	17	11.41	356	1113	1.572	1.776	1.571	3.86	134.1	732.9
34874	1	2	57	2	4	32.11	1	4.83	5.8	91.4	4.61	430	756	3.216	3.751	3.431	10.75	91.1	63.2
34875	1	2	51	3	3	22.49	1	5	5.3	232	2.88	168	258	1.154	1.142	0.653	1.1	16.5	64.2
34877	1	1	54	3	3	30.48	1	5.11	5	64.6	6.7	342	446	2.921	2.232	2.744	4.67	118.4	108
34885	1	2	40	3	5	24.52	2	3.89	5.1	70	3.85	979	1036	1.757	2.353	1.869	0.75	60.7	72
34886	1	2	43	1	1	27.95	2	5.27	5.7	163	8.51	952	991	1.8	2.427	2.175	5.5	134.7	40.6
34887	1	2	52	3	4	33.03	1	5.05	5.3	43.4	2.89	327	355	0.84	0.936	0.73	3.02	78.7	28.5
34899	1	2	84	3	4	23.18	1	5.05	5.6	182	3.54	100	155	1.077	0.995	1.021	0.95	120.8	15.2
34901	1	1	53	3	4	22.68	2	5.16	5.4	10.3	14.04	381	430	2.964	2.552	2.534	4.46	12.6	98.6
34905	1	2	57	3	4	25.23	2	4.05	5.6	62.4	13.39	111	178	1.211	1.88	1.072	0.84	105.8	66.3
34908	1	1	47	3	5	26.66	2	5.66	4.9	211	13.96	423	560	2.136	2.68	3.531	3.24	48	213.4
34911	1	2	70	3	4	22.34	1	7.22	5.2	22.9	9.1	350	1168	0.934	1.512	2.219	4.61	22.8	92.5
34913	1	2	81	3	4	32.83	1	4.77	5.5	212	3.43	290	647	0.986	2.039	1.997	3.6	101.7	33.5
34915	1	1	41	1	4	28.29	1	5.22	5.1	54.7	17.25	348	1157	3.638	4.174	4.288	7.89	203.9	293.1
34922	1	2	40	3	5	19.68	2	6.05	5.6	162	32.37	253	630	2.732	3.735	6.277	11.15	63.7	60.4
34928	1	1	85	3	5	22.13	2	5.66	5.5	37.6	11.18	931	1028	2.189	4.371	2.227	7.03	88.7	61.3
34935	1	1	42	3	5	22.88	2	5.11	4.6	40.8	14.57	284	599	2.512	2.449	2.896	4.91	121.7	124.3
34946	1	1	48	3	5	25.49	2	5.33	5.3	46.3	9.87	351	506	0.985	1.809	1.348	4	43.5	214.8
34956	1	1	45	1	1	33.08	2	4.22	4.8	34.5	4.22	237	262	2.742	2.604	0.842	2.91	54.6	21.7
34960	1	2	76	3	3	34.24	1	5.61	5.8	30.8	3.34	120	147	0.736	0.931	0.858	2.75	98.2	13.3
34962	1	1	54	5	5	29.64	2	5.66	5.6	111	7.34	799	850	1.478	4.247	1.528	10.66	21.1	98.8
34974	1	1	64	1	2	32.72	1	7.94	5.9	120	6.12	255	279	1.983	1.826	1.539	1.66	20.9	46.5
34975	1	1	63	3	5	27.98	1	5.44	5.1	136	8.65	205	470	2.19	1.985	1.84	4.47	107.9	118.1
34988	1	2	71	4	2	37.13	1	5.72	5.7	51.7	2.18	400	442	1.857	1.862	2.654	5.91	101.7	6.7
34994	1	2	65	2	1	25.28	2	13.04	7.1	50.8	2.67	247	250	1.982	1.629	1.071	1.85	6.9	24.6
34996	1	1	50	4	4	26.34	2	4.27	5.7	31.4	1.69	61	63	0.676	1.27	1.669	6.72	0	9.4
34997	1	1	78	3	2	21.3	2	5.11	5.5	199	4.44	260	276	0.983	1.398	1.265	2.65	23.6	41.9
35004	1	1	69	3	3	24.84	2	5	5.5	64.1	5.12	488	830	1.567	2.573	2.395	7.63	199.8	68
35007	1	2	46	1	1	35.64	1	7.11	6.8	31.7	2.82	281	570	1.586	1.716	1.774	2.1	330.4	37.3
35013	1	2	55	2	2	32.08	2	5.61	6	47	3.49	216	390	1.405	2.013	2.1	3.2	189.5	29.8
35023	1	1	48	4	2	33.99	1	5.05	6	29.3	7.56	280	304	1.429	1.693	1.267	3.28	9.9	62.3
35029	1	2	45	3	5	36.89	2	7.72	5.6	14.3	9.65	606	750	2.312	2.896	2.83	9.3	196.7	76.2
35035	1	1	49	4	2	24.63	1	5.22	5.8	20.4	20.42	415	424	1.337	3.669	1.993	4.64	44.3	104.6
35041	1	2	76	3	4	25.37	2	5.94	5.1	26.9	11.9	2638	3159	1.453	2.817	1.314	12.55	150.4	124.4
35053	1	2	80	3	5	27.02	2	6.66	5.6	44.2	5.75	292	1390	0.658	1.234	0.949	2.42	83.9	90.6
35055	1	2	46	4	4	28.55	1	4.16	5.3	83	5.79	363	686	0.703	2.992	1.49	1.61	51.2	292.3
35061	1	1	71	3	5	29.78	1	5.33	5.8	127	10.83	239	339	1.747	1.753	1.906	4.18	29.7	137.2
35062	1	1	46	4	2	28.26	2	5.83	5.5	23.5	12.3	1495	1618	2.757	5.529	4.186	19.87	118.1	82
35063	1	1	46	3	4	27.36	1	6.77	4.6	25.4	6.75	1600	1909	3.697	7.81	4.882	19.83	222.6	48.7
35067	1	1	54	5	4	43.64	1	6.49	5.6	33	2.44	518	527	1.176	1.984	0.605	3.88	2.8	14.7
35077	1	2	50	3	3	36.13	1	4.88	5.3	32.8	12.79	287	337	1.205	2.215	3.198	5.91	53.2	36.5
35081	1	1	49	3	5	22.82	2	4.77	5.1	69.9	12.83	224	309	1.79	2.049	2.523	3.25	125.5	43.3
35087	1	2	60	3	5	30.03	1	4.61	5.5	124	6.03	317	831	0.604	1.837	1.076	2.81	133.1	532.9
35092	1	2	72	3	5	32.04	1	7.6	6.5	25.6	5.82	286	367	0.721	1.115	1.571	3.98	30.2	31.3
35099	1	1	80	3	2	30.85	2	8.27	6.3	29	3.84	585	727	1.773	2.741	1.992	7.99	110.3	13.5
35100	1	2	60	4	1	28.82	1	5.93	6.2	22.3	1.18	8	68	0.474	0.328	0.711	0.14	74.1	8.6
35117	1	2	53	3	3	37.12	2	8.38	7.7	13.7	2.72	138	169	1.163	1.479	0.83	4.45	9.3	35.8
35119	1	2	46	3	4	26.36	2	6.44	4.7	21	10.47	872	912	1.249	2.887	1.94	6.67	19.3	56.8
35120	1	1	76	4	1	33.07	1	5	5.7	20.2	2.55	388	393	0.515	1.458	0.626	4.36	2.2	7.7
35121	1	1	73	3	4	27.25	1	4.44	4.5	140	8.72	379	581	1.506	2.031	2.418	5.02	101.7	227.2
35122	1	2	70	3	3	29.65	2	4.61	5.4	124	6.27	473	522	1.743	2.593	3.196	6.11	60.4	34.2
35128	1	1	48	1	4	24.28	1	5.33	5.4	36.3	10.25	989	1025	1.614	1.993	1.104	2.63	51.5	88.3
35133	1	2	51	3	4	26.88	2	7.99	5.7	156	1.61	13	49	1.2	1.518	1.261	1.91	48.5	11.7
35143	1	1	71	3	3	26.82	2	5.83	6.2	39.2	11.27	516	633	2.08	3.155	1.826	5.91	32.3	110.3
35144	1	1	66	1	1	27.39	2	5.33	5.6	59.7	3.44	6	22	0.865	1.303	1.708	4.54	19	24.4
35151	1	2	81	3	3	27.34	1	6.44	5.8	34.4	3.22	332	425	1.443	1.62	0.731	2.77	26.6	57.2
35157	1	1	46	4	5	27.83	1	11.6	11.2	65.1	4.18	73	193	1.064	1.398	0.982	4.26	98.9	216.2
35161	1	2	62	1	1	27.98	2	9.16	8	108	9.56	554	601	1.227	2.096	1.665	5.07	64.7	16.6
35171	1	1	44	3	5	26.01	2	5.11	5.2	172	10.44	284	326	2.08	2.774	2.287	10.28	70.5	87.3
35175	1	2	85	3	5	31.72	2	5.11	5.9	43.3	3.3	461	529	1.034	1.412	0.975	1.77	171.7	14.3
35178	1	1	69	4	5	22.48	1	5.05	5.85	89.1	7.32	634	919	2.636	2.455	3.318	12.12	137.8	139.7
35185	1	1	81	3	2	26.8	1	4.77	5.5	102	6.13	658	722	2.337	3.347	2.978	9.29	50.5	13.1
35186	1	1	45	3	3	39.59	1	16.15	7.7	37.3	1.24	7	11	1.208	0.935	1.318	3.38	72.3	27.1
35198	1	2	61	5	3	23.67	1	8.49	6.8	55.8	7.55	416	858	1.542	2.271	1.734	3.68	184.2	334.4
35202	1	2	48	4	4	27.12	2	5.33	5.5	51.6	1.91	119	121	0.646	0.57	0.412	3.3	36.7	12.1
35203	1	2	72	3	3	18.56	2	4.88	5.5	58.7	4.04	642	667	1.64	2.232	1.866	6.38	87.5	56.6
35206	1	1	68	3	1	29.71	1	5.77	4.7	38	7.03	429	622	1.531	2.116	1.877	5.252	84.4	99.8
35208	1	1	56	3	3	33.5	2	6.16	5.7	26.4	5.15	338	1639	1.629	2.237	1.877	3.63	93	143.5
35211	1	1	40	1	4	30	2	3.5	5	73.2	7.85	118	315	1.294	1.655	1.931	5.14	442.3	223.2
35213	1	1	42	3	5	34.2	2	6.27	5.3	99.8	4.5	194	300	1.05	1.111	1.665	5.36	30.1	108.2
35215	1	2	52	4	1	34.4	1	5.05	5	74.4	6.61	317	606	0.862	1.448	1.333	2.39	73.4	72.2
35225	1	1	48	4	5	32.11	2	5.44	5.7	52	17.83	634	713	2.266	2.502	2.142	4.66	128.8	79.6
35232	1	2	67	1	3	27.56	1	6.66	6.1	43.9	7.68	438	509	0.881	1.604	1.34	2.37	121.4	60.1
35233	1	1	47	4	3	43.83	2	5.33	5.8	52	1.48	83	85	0.5	0.657	1.007	1.1	1.7	16.6
35235	1	2	82	5	3	30	1	4.94	6.1	23.1	3.55	75	209	0.594	0.522	0.301	0.21	67.7	18
35237	1	1	67	3	4	24.13	2	4.39	5.1	27.9	18.4	1735	1992	5.395	9.268	6.375	24.95	460	67.4
35238	1	2	51	3	4	24.96	1	4.88	5.5	33.5	9.15	202	258	1.407	1.621	1.197	1.25	109.6	68.4
35255	1	2	45	4	4	27.02	1	4.88	5.5	36.3	5.19	278	440	1.42	1.574	1.111	2.04	147.3	37.5
35260	1	2	74	3	1	24.16	2	5.77	4.9	34.7	2.05	137	145	1.576	1.49	0.707	1.45	5.6	11.4
35273	1	1	79	3	1	28.87	1	9.49	6.6	207	5.61	1545	1654	2.527	3.938	3.024	8.1	75.4	56.2
35287	1	2	45	3	4	28.91	2	5	4.9	25.6	2.24	799	810	1.411	1.577	1.219	2.02	2.5	29.4
35290	1	1	52	3	4	33.58	1	4.83	5.1	24.3	7.03	429	622	1.531	2.116	1.877	5.252	84.4	99.8
35298	1	2	52	3	4	32	2	4.66	5.8	29.5	6.43	592	632	1.514	1.93	0.938	5.7	23.3	26.8
35299	1	1	48	4	4	25.13	2	4.61	5	34.1	6.88	243	1329	1.472	2.076	3.024	6.49	83.1	186.7
35306	1	1	78	3	2	24.72	2	5	5.6	81.3	5.09	172	211	0.774	1.602	0.995	3.83	19.4	38.5
35311	1	2	72	3	3	24.88	2	4.61	5.1	36.5	31.76	587	1458	2.708	3.626	5.052	14.13	65.5	120.1
35313	1	2	76	5	1	21.06	2	5.16	5.6	101	2.21	451	473	1.613	3.855	2.136	4.7	114.9	14
35315	1	2	60	3	5	24.67	2	4.55	5.4	33.2	5.07	321	447	0.946	1.528	1.928	2.12	256.5	146.3
35324	1	1	76	3	3	32.79	1	5.33	5.7	28.3	3.07	84	134	0.608	1.506	0.74	2.49	69.9	47.1
35329	1	1	55	3	4	30.45	2	4.22	5.4	51.2	5.84	874	893	2.4	4.047	2.241	6.26	2.8	30.4
35337	1	1	41	1	1	30.22	2	4.55	5.5	66.2	6.34	856	887	2.311	3.277	2.603	7.94	61.3	23.6
35345	1	1	48	1	4	26.64	2	6.33	5.7	65.2	11.7	355	404	1.894	1.63	3.661	7.66	340	17.8
35352	1	2	85	4	4	22.02	2	7.38	6	20.9	2.16	99	247	0.533	0.675	0.662	0.7	55.6	48
35353	1	1	73	3	5	24.07	1	6.88	5.8	27.5	7.62	506	749	2.508	2.653	2.055	2.39	210.6	55.7
35367	1	1	57	3	5	23.86	2	4.61	5.1	40.8	10.14	267	327	2.448	2.251	2.204	2.17	152.3	85.3
35374	1	1	72	3	5	35	1	5.5	5.3	22.1	6.86	29	124	0.948	1.029	1.564	2.04	296.9	93.3
35375	1	2	65	3	4	31.49	1	6.16	5.9	178	5.76	1270	1312	1.73	4.651	1.441	11.4	35.4	63
35384	1	2	71	1	1	24.36	2	5.93	5.7	175	2.81	56	90	0.938	1.044	1.753	4.66	63.5	17.9
35397	1	2	49	3	3	41.63	2	4.83	5.5	46.7	6.76	594	761	1.472	2.436	1.766	4.75	33.5	186.6
35407	1	1	67	4	2	34.35	1	7.88	5.9	380	13.55	447	553	2.86	2.372	3.148	5.15	186.8	66
35408	1	1	66	3	2	24.62	2	5.16	5.7	24.1	15.76	1563	1657	3.536	4.598	2.824	9.41	42	251.6
35410	1	1	42	2	4	29.1	1	5.83	5.1	45.3	10.35	750	912	4.142	4.264	3.846	11.7	430.3	57.3
35413	1	1	63	3	5	25.53	1	5.22	5.3	122	22.14	1285	2772	5.303	5.589	6.317	15.14	272.9	593.4
35416	1	1	63	3	5	24.06	1	4.05	5.6	89.1	2.27	407	420	0.736	1.935	0.853	5.26	34.8	14.8
35420	1	1	64	3	4	37.82	1	17.04	8.2	15.2	7.12	488	529	0.879	2.172	0.787	2.8	26.5	48
35424	1	2	50	4	4	19.68	2	5.72	5.8	322	9.44	202	213	0.805	1.448	0.645	0.73	19.4	54.3
35432	1	1	84	3	4	22.14	2	5.5	5.4	73.5	5.66	268	322	1.791	1.921	2.295	5.1	94.1	54.6
35437	1	2	66	3	2	28.94	1	5.27	5.3	51.1	3.86	507	869	1.617	2.189	1.841	5.62	46.9	62.2
35442	1	1	41	4	4	34.71	2	6.05	5.3	311	3.04	268	292	0.66	0.622	0.675	0.58	4	28.6
35455	1	2	53	4	5	40.65	1	5.77	5.6	262	1.37	72	78	0.346	0.632	0.328	0.26	2	13.7
35465	1	1	70	3	3	36.01	2	6.16	6.1	17.9	7.42	878	993	3.684	3.002	3.752	8.72	39	87.4
35469	1	1	45	3	5	25.63	2	5.38	4.7	57.9	8.63	235	340	1.32	1.57	1.442	0.64	108.8	52.2
35473	1	1	49	4	4	28.28	1	18.37	8.5	31.9	7.03	429	622	1.531	2.116	1.877	5.252	84.4	99.8
35475	1	2	67	3	4	33.91	2	5.83	5.6	312	4.67	295	368	0.965	1.696	1.32	5.05	14.5	19.6
35482	1	1	40	3	4	29.57	2	9.94	10	50.2	3.42	207	307	1.331	1.35	1.338	1.62	116.4	57.3
35485	1	2	85	3	1	26.17	1	5.83	5.4	35.6	3.08	301	387	1.323	1.778	1.707	2.74	32.4	46.3
35488	1	1	43	3	2	23.26	2	5.38	5.6	71.8	5.98	0	0	1.031	1.683	3.133	1.32	8.7	44.6
35493	1	1	69	3	4	28.09	1	7.77	5.5	43.2	2.87	534	539	1.731	1.496	3.025	7.67	62.4	33.6
35501	1	2	54	3	5	33.85	2	7.33	5.2	45.8	9.22	2064	2152	2.838	5.277	3.738	12.38	41.3	66.8
35509	1	1	43	1	3	33.99	2	7.05	6	52.8	8.68	244	461	1.877	1.92	2.42	1.08	172.7	80.9
35517	1	1	73	3	3	30.88	1	6	5.2	23.9	3.62	76	103	0.981	2.229	1.726	0.47	185.5	607.6
35522	1	2	85	3	4	23.96	1	5.55	5.2	16.5	3.03	281	297	0.931	1.001	0.528	1.82	7.3	17.7
35525	1	1	43	5	3	29.67	2	4.61	5.7	138	1.85	96	122	1.371	2.024	1.516	2.51	39.4	20.5
35528	1	1	71	3	3	24.54	1	6.83	5.3	285	4.23	151	188	0.875	1.164	1.087	1.07	88.4	76.4
35530	1	2	44	2	3	24.41	2	4.72	5.3	640	6.26	160	295	1.864	2.328	1.174	1.67	51.1	132.2
35531	1	1	40	3	3	31.22	2	4.22	4.9	46	18.21	678	787	5.178	6.675	5.204	11.65	111.3	129.7
35537	1	2	53	3	5	57.41	1	4.83	5	56.1	9.69	857	1063	1.616	2.791	3.166	10.68	155.2	340.2
35543	1	2	54	4	4	31.85	2	5.88	6.1	19.6	9.14	227	228	1.083	1.106	1.003	2.27	7.4	15.9
35547	1	1	73	3	5	27.12	1	5	5.5	177	12.49	517	749	2.128	2.79	3.32	5.21	238.2	159.3
35549	1	2	70	1	3	24.38	1	6.77	5.4	27.9	1.25	61	88	0.541	0.7	0.51	1.32	3.3	22.4
35551	1	2	80	3	2	34.6	1	5	5.6	27.1	0.61	369	398	1.513	1.945	2.037	6.38	23.4	3.5
35559	1	2	62	3	3	30.95	2	8.6	7.4	28.9	11.01	2856	2903	3.063	4.33	4.179	6.77	127.4	70.3
35564	1	2	66	3	2	33.15	2	4.88	5.6	12.7	0.99	164	352	0.496	1.208	0.509	2.24	45.7	10.4
35567	1	1	47	3	4	30.9	1	5.61	5	38.8	7.92	487	590	0.54	0.993	3.106	6.92	31.8	81.2
35569	1	1	85	3	3	22.59	1	6.11	5.6	272	2.92	565	606	0.969	2.178	2.013	4.84	28.6	57.2
35572	1	1	40	3	3	24.95	2	4.83	4.9	342	5.71	116	300	1.168	0.739	1.893	0.36	86.2	107.9
35578	1	1	68	3	5	32.32	1	4.66	5.2	189	1.2	24	122	0.943	0.572	0.651	0.28	71.3	11.8
35580	1	2	44	3	5	21.67	2	4.72	5.2	166	32.07	1470	1681	2.68	4.293	2.472	7.14	14.1	199.7
35588	1	2	67	1	3	29.2	2	14.99	8.2	40.2	6.93	17	161	0.936	1.3	1.364	4.9	25.4	83.6
35592	1	2	85	3	1	23.13	2	4.16	6.1	19.8	2.76	20	20	1.575	1.03	0.554	1.23	0.8	24
35594	1	2	49	1	5	22.09	2	6.44	5.5	24.2	6.74	370	848	1.475	2.455	1.603	2.12	71.6	300.1
35602	1	2	85	3	3	23.43	2	4.88	5	24.5	3.92	629	694	1.653	2.071	1.51	3.76	63.4	41
35607	1	1	48	3	4	38.99	2	4.61	5.6	30.3	2.34	68	91	0.644	1.114	1.52	3.95	13.3	23.7
35608	1	1	58	4	2	37	1	4.05	5.6	9.6	9.09	82	143	1.59	2.056	1.811	3.42	240.1	53.6
35609	1	2	64	3	4	32.07	1	6.11	6.1	25	2.9	135	172	0.663	1.147	0.332	1.27	22.7	25.7
35614	1	1	73	3	3	23.39	1	6.33	7.1	93.3	5.47	394	549	1.665	3.455	2.063	10.04	54.1	287.8
35619	1	1	72	3	2	28.53	1	4.94	4.9	12.9	3.39	178	406	0.824	1.264	0.9	3.72	55.3	41.2
35624	1	2	62	3	4	18.73	2	4.44	4.8	37	2.65	387	687	0.721	1.869	1.21	3.37	112.6	98.3
35625	1	2	63	3	3	23.05	1	6.83	5.4	137	8.76	370	703	1.322	2.032	2.428	6.75	102.7	136.1
35626	1	2	85	1	1	24.43	1	5.05	6	106	7.03	429	622	1.531	2.116	1.877	5.252	84.4	99.8
35633	1	2	58	3	5	20.62	2	4.5	5.4	302	7.72	529	1151	1.232	2.535	1.745	16.29	44.3	55.1
35652	1	1	65	1	1	35.48	1	7.49	6.2	19.5	6.19	392	451	2.381	2.301	1.376	2.36	42.7	53.7
35654	1	2	56	1	1	30.6	2	8.1	6.3	39	3.23	588	1070	1.29	1.773	2.561	2.08	70.3	103.2
35655	1	1	42	3	2	30.25	2	5.27	5.3	50	6.68	285	419	2.505	2.224	2.511	4.53	266.4	62.8
35659	1	2	53	4	3	32.28	1	4.72	5.8	62.1	19.72	349	686	1.442	1.539	1.571	1.81	267.3	67.1
35664	1	1	48	2	2	28.34	1	4.61	5.3	72.8	2.75	176	299	1.311	1.012	1.441	3.48	8.9	40.9
35665	1	1	85	4	1	32.32	1	6.94	6.8	14.4	7.03	429	622	1.531	2.116	1.877	5.252	84.4	99.8
35672	1	2	40	4	5	24.79	2	4.44	5.2	36.2	7.03	429	622	1.531	2.116	1.877	5.252	84.4	99.8
35684	1	2	42	3	1	33.67	2	5.22	5.4	53.7	10.13	231	2677	1.628	1.851	2.7	7.3	37.5	108.7
35685	1	1	51	4	4	23.99	2	5.38	6	37.8	6.17	237	611	1.188	1.479	1.601	3.29	170.4	63.5
35686	1	2	54	3	3	35.12	1	8.1	6.8	12.9	4.29	316	587	0.868	3.07	1.193	5.24	33.1	32.4
35687	1	2	70	3	5	24.2	1	5.33	4.8	67.8	21.28	638	1188	3.275	3.663	3.98	9.97	104.5	312.2
35688	1	1	85	3	3	28.02	1	6.22	5.1	57.6	3.84	256	269	1.184	1.608	1.224	21.34	18.5	30.2
35689	1	2	71	3	1	26.49	2	5.83	5.6	149	3.17	523	556	2.01	2.491	3.159	5.61	135.2	25.5
35691	1	1	46	4	2	22.1	1	4.66	4.5	35.3	9.14	102	210	1.556	1.633	2.319	4.27	30.4	125.4
35696	1	2	51	1	5	22.25	1	5	5.4	167	5.86	426	765	1.361	2.441	1.488	3.69	19.6	61.5
35707	1	1	40	1	1	36.79	2	4.83	5.9	35.4	7.03	429	622	1.531	2.116	1.877	5.252	84.4	99.8
35708	1	2	66	1	3	30.16	2	3.61	5.8	150	9.43	773	966	2.195	2.65	1.507	5.72	242.6	119.4
35709	1	2	45	3	3	31.92	2	5.05	5.5	47.6	12.18	340	348	0.785	1.844	0.856	2.08	1.9	11.8
35715	1	1	41	1	4	29.19	2	5.16	4.2	61.1	9.49	441	477	2.138	3.389	2.999	7.56	42.4	94.8
35718	1	2	77	3	3	28.44	1	6.61	5.6	57.6	7.66	264	275	1.129	2.102	0.678	1.56	8.4	102
35722	1	2	40	3	3	25.6	1	5.77	5.8	30.7	5.63	79	129	0.71	0.641	0.805	1.69	67.6	65.9
35724	1	2	70	3	5	30.81	1	6.94	6.1	25.2	6.17	290	1528	1.583	1.815	1.934	2.24	129.8	48.6
35737	1	2	77	3	5	29.63	1	5.22	5.5	214	4.79	597	611	1.959	2.682	5.34	10.14	52.7	53.6
35743	1	1	40	4	5	41.13	2	6.27	5.2	36.1	6.99	105	219	0.945	0.958	1.702	1.45	132.9	211.3
35745	1	1	66	4	2	18.59	1	4.77	5.8	11.3	4.1	89	90	0.918	1.503	0.892	4.96	23.2	14.1
35751	1	2	58	3	3	21.53	2	4.33	5.3	102	7.79	252	625	1.463	1.247	1.539	1.17	175.8	85.3
35756	1	2	80	3	3	25.7	1	5.77	5.9	119	2.69	196	203	0.648	0.772	0.746	0.48	5.2	7.9
35764	1	1	59	4	4	27.11	1	4.77	5.4	151	9.19	264	1238	1.146	1.474	2.276	1.67	254.9	1039.8
35766	1	1	68	4	2	24.56	2	5.72	6.4	54.8	14.93	1005	1065	1.28	3.545	2.891	6.2	215.3	51.6
35770	1	2	43	4	4	27.5	1	4.39	5.2	19.2	7.27	597	1077	1.838	2.38	2.304	1.91	60.1	293.5
35775	1	2	42	1	4	31.77	2	4.88	5	38	8.53	358	557	1.769	3.262	1.905	5.56	84.2	239.6
35778	1	2	47	3	3	21.25	2	4.5	4.8	14.5	2.1	116	126	1.866	1.801	1.403	2.13	75.7	10
35781	1	2	50	3	3	24.77	2	5.16	4.9	22.8	8.28	51	97	0.664	0.784	0.857	0.51	81.1	83.3
35783	1	1	80	3	5	23.18	2	6.49	5.3	136	15.97	722	980	1.713	2.359	4.874	11.77	216.5	136.5
35788	1	1	72	3	5	28.88	1	5	5.4	29.5	8.81	445	563	1.537	2.546	1.785	7.93	72.5	61.4
35790	1	1	51	4	3	40.64	2	5.05	6	77.5	8.55	501	530	3.244	2.113	3.241	8.47	32.3	46.3
35793	1	1	43	3	5	26.74	1	3.66	5.3	45.5	5.09	457	507	1.391	2.277	0.929	3.54	13.2	66.1
35798	1	1	65	3	3	26.08	1	4.22	5.3	22.8	2.73	111	433	0.864	0.759	1.193	1.63	157.9	17.3
35802	1	1	76	3	3	28.26	1	5	5.6	327	4.69	135	202	0.607	1.23	1.24	1.46	86.3	33.3
35805	1	1	45	4	4	36.31	1	6.05	4.3	43.8	5.23	280	871	1.155	1.733	1.787	4.33	267.8	569.4
35808	1	2	50	3	5	21.57	2	4.39	5.4	164	12.93	560	808	2.165	3.088	4.078	11.01	61.9	245.5
35810	1	1	51	4	4	33.38	2	8.83	7.2	27.5	4.24	229	404	2.345	1.551	1.43	1.35	99.5	71.2
35822	1	1	42	3	4	34.84	2	4.88	5.3	105	16.65	1196	1295	2.284	4.501	4.61	13.79	71	228.9
35826	1	1	72	1	2	29.46	1	5.61	5.8	24.4	4.97	621	912	0.758	1.699	0.918	2.85	299.2	81.7
35827	1	1	53	4	2	17.1	2	4.61	5.4	46.7	2.81	19	109	1.062	0.51	1.625	0.49	340.9	7.8
35832	1	1	81	3	5	28	2	6.16	6.7	24.9	9.51	505	1207	2.721	3.456	4.294	11.11	231.1	69.4
35838	1	1	43	3	2	32.8	2	4.94	5.1	33.9	6.05	177	444	2.229	3.888	4.368	6.71	59.3	119.2
35858	1	1	72	3	3	28.67	1	5.77	5.3	97.4	9.24	727	972	1.311	2.198	2.255	5.66	117.4	44.8
35863	1	1	56	3	4	33.18	1	5.27	5.6	37.7	4.89	414	434	0.883	3.497	2.441	5.76	113.3	37
35867	1	2	66	3	3	26.39	2	4.94	5.2	331	12.48	673	702	2.392	3.07	4.373	13.16	78.8	53.4
35874	1	1	51	3	3	26.78	1	6.11	5	19.1	4.55	128	159	0.839	1.78	2.392	5.17	37.8	41.7
35880	1	2	51	3	4	34.9	1	6.49	5.8	28.7	8.07	37	839	1.234	1.457	2.327	2.51	276.3	133.8
35882	1	2	76	4	2	20.31	1	7.33	6.6	20.1	4.73	102	497	1.432	1.287	1.545	1.76	149.7	25.7
35883	1	1	68	3	5	27.14	2	4.94	5.3	81.7	4.45	578	632	2.392	2.468	2.788	6.96	104.3	26.6
35887	1	1	73	3	5	27.58	2	6.11	5.5	170	12.78	347	489	0.849	1.898	1.527	2.78	148.7	110.9
35891	1	1	63	4	4	29.82	1	5.16	5.4	35.2	2.28	251	655	0.902	1.852	1.273	2.22	21.6	30.6
35897	1	1	41	3	3	38.86	1	5.22	5.4	66.4	5.48	247	301	2.936	2.169	2.95	3.49	33.4	103.6
35902	1	2	50	1	1	38.1	1	4.83	5.4	46.5	6.58	717	758	2.132	2.89	1.836	6.37	112.4	40.3
35908	1	1	72	3	4	29.65	2	5.5	5.2	35.2	9.83	596	674	2.472	3.233	1.271	4.49	10.8	115.1
35918	1	1	51	1	1	27.52	2	5.88	5.2	44	4.53	213	244	1.903	1.88	3.027	8.09	106.2	28.7
35927	1	2	50	3	3	28.8	2	4.39	4.4	52.2	3.38	379	410	1.02	1.716	1.073	1.91	15.3	61.8
35928	1	2	62	3	4	26.12	2	5.83	5.1	94.9	10.48	820	1161	1.66	2.985	2.998	9.55	379.3	589.7
35941	1	2	51	3	3	41.75	1	5.5	6.1	14	5.5	203	411	1.239	1.729	0.665	1.52	11.4	80.4
35947	1	2	60	1	1	28.65	2	5.11	5.2	81.3	3.95	419	456	0.797	1.71	1.403	3.59	18.3	23
35957	1	2	59	3	2	33.1	2	6.44	5.5	8.5	0.73	28	36	0.313	0.529	0.548	0.1	142.2	5.7
35958	1	1	63	3	4	31.1	2	5.94	5.7	39.6	5.22	706	772	2.232	3.235	1.637	7.91	36.7	41.4
35959	1	2	43	2	5	27.27	2	5.16	5.4	39.8	7.06	365	440	1.317	2.072	1.81	4.05	80.3	96
35972	1	1	61	3	4	31.78	1	14.49	7.6	43.4	4.64	211	416	2.22	1.836	1.733	3.44	89.9	80.1
35976	1	2	59	3	3	27.29	1	5.05	5.2	20.9	3.91	208	691	1.434	1.639	1.789	2.25	41.6	40.4
35977	1	1	66	3	3	29.21	1	5.44	5.4	54.4	7.38	734	788	2.175	3.649	2.008	5.61	144.7	40.3
35980	1	2	54	3	5	22.48	1	5.83	5.4	210	5.67	399	424	1.576	2.317	1.536	2.7	30.9	58.3
35982	1	2	59	3	4	27.03	1	6.61	5.3	9.9	1.54	145	184	1.264	1.29	0.764	2.16	2.8	15.4
35983	1	2	67	3	5	23.38	1	5.83	5.5	65.7	4.08	415	487	1.398	2.018	1.029	2.81	102.4	43.8
36004	1	2	40	1	5	22.75	2	4.44	5.5	234	16.85	244	343	1.53	1.88	1.742	2.49	61	78.2
36007	1	2	45	3	4	25.14	2	4.39	4.7	24.1	3.1	29	35	1.228	1.091	0.319	0.53	5.1	16.8
36024	1	2	50	3	5	34.34	2	4.33	5.2	33.3	7.64	384	683	1.529	1.778	3.586	6.35	138.4	95.8
36036	1	2	55	1	2	31.45	1	5.38	5.7	11.6	4.01	8	211	0.494	0.548	0.95	2.23	90.7	23.4
36047	1	1	47	1	1	26.56	2	6.11	5.6	54.1	3.69	317	347	1.119	1.594	1.143	1.39	7.2	29.9
36048	1	1	82	3	4	25.13	2	5.16	5	52.9	7.85	567	624	1.227	2.819	1.268	6.34	19.8	34.6
36052	1	1	58	3	5	31.08	2	6.38	5.6	280	15.59	687	948	1.534	2.873	2.647	9.17	141.7	208.9
36057	1	1	58	1	3	31.6	2	5.5	7.2	25.8	4.62	126	258	0.833	1.285	0.946	9.87	29.4	41.3
36058	1	2	69	4	2	41.61	1	5.11	5.3	13.6	1.79	74	76	0.677	0.725	0.27	6.78	1.9	21.1
36065	1	2	55	3	4	23.07	2	4.66	5.7	27.2	1.95	113	223	0.76	1.035	0.848	1.74	52.8	37.8
36066	1	1	84	3	4	23.24	1	6.66	6	83	9.24	655	750	1.736	2.895	2.051	4.14	46.8	67.5
36069	1	2	40	4	5	19.14	2	4.44	5.2	32.3	2.72	120	160	1.134	0.89	1.343	2.11	344.2	31
36070	1	1	42	4	2	33.07	2	3.77	4.9	33.8	4.4	149	159	0.702	1.401	1.476	8.77	173.7	38.9
36074	1	1	70	2	5	24.2	2	6.22	5.5	65.7	5.08	279	660	0.897	1.434	0.92	1.09	37.1	179.6
36075	1	1	59	4	2	35.35	1	8.27	7.2	14.6	4.54	214	984	1.232	1.356	1.483	1.48	92.9	30.7
36087	1	1	54	3	2	31.56	2	4.72	5.8	71.4	6.84	521	549	1.51	2.635	1.819	4.69	77.1	47.9
36100	1	2	80	3	3	29.6	2	4.83	6.1	37.9	2.42	317	321	0.589	1.734	0.558	2.5	65.8	9.2
36101	1	2	43	3	4	33.58	2	4.94	5.8	73.9	10.79	2233	3465	2.346	6.371	3.21	27.49	57.9	104.2
36102	1	2	50	3	4	23.9	2	6.05	5.7	116	2.92	55	61	0.482	0.778	0.695	5.7	8.4	7.6
36108	1	1	76	1	1	27.46	2	5.94	5.9	10	3.26	202	253	0.748	1	0.383	1.51	52.4	30.5
36112	1	2	74	3	3	31.62	1	4.27	5.6	28.4	2.21	11	39	0.642	0.925	0.956	0.53	24	36
36116	1	1	45	1	3	33.15	2	5.38	5.9	67.6	9.44	679	714	1.437	3.273	1.042	5.89	23.4	124.5
36119	1	1	83	2	3	29.24	1	7.27	6.3	30.1	0.95	343	362	0.944	1.619	1.717	4.8	95.8	12.7
36122	1	1	41	1	1	30.37	2	4.94	5.2	55.8	4.58	54	60	1.1	3.075	1.613	20.6	12.6	39.2
36129	1	2	68	4	4	34.17	1	5.22	6	64.1	14.58	125	202	2.195	1.806	1.786	3.04	134.4	56.1
36132	1	2	48	3	4	36.8	2	5.66	5.8	30.2	8.76	407	775	1.444	2.6	1.491	4.57	116.3	335.5
36133	1	2	43	4	5	34.59	2	4.83	5.3	35.5	5	103	631	1.206	1.373	1.266	3.69	40.4	308.8
36134	1	2	44	4	4	34.89	2	5.44	5.7	63.9	7.55	444	1048	1.211	1.786	2.652	2.82	270.6	86.5
36140	1	1	61	3	4	30.53	1	5.11	5.5	16.1	6.69	29	62	1.318	1.827	2.448	3.86	39.1	26
36148	1	1	44	4	3	40.65	2	6.05	6.4	74.9	6.37	478	508	1.49	2.011	1.917	3.88	15.9	38.1
36155	1	2	53	4	4	45.07	1	5.88	6.1	9.2	7.54	722	787	1.347	1.854	2.854	5.86	252.9	38.3
36160	1	2	47	3	4	39.04	1	4.83	5.2	43.5	7.55	276	347	1.512	2.386	1.489	2.92	14.4	97.9
36169	1	1	51	3	4	31	2	5.05	5.4	87.8	17.46	796	1149	5.08	3.499	4.072	7.91	209.2	181.8
36171	1	2	45	3	4	27.69	2	5.05	5.1	47.2	4.32	334	389	2.375	2.233	1.468	2.37	99.7	64
36174	1	2	78	4	4	24.44	1	4.61	5.2	74.2	16.06	424	1213	2.917	2.754	2.644	8.76	164.5	823.2
36176	1	2	41	3	3	39.6	1	7.05	4.4	21.5	0.78	2	2	0.188	0.089	0.137	0.17	463.7	2.9
36179	1	1	49	1	2	26.64	2	5.77	6.2	98.6	8.45	54	134	0.962	1.024	2.031	3.03	70.8	58.5
36184	1	2	59	3	5	31.3	1	5.94	6.2	134	12.75	1085	2000	3.181	2.828	1.679	2.08	295.7	796.7
36190	1	1	59	3	5	36.46	1	5.77	4.9	57	10.32	13	322	1.063	1.711	2.358	1.39	115.1	47.8
36194	1	2	46	3	3	40.8	1	6.55	5.7	23.2	4.27	536	1164	2.683	1.931	1.752	6.25	49.5	289.7
36197	1	2	60	4	2	26.45	2	5.55	6.1	17.2	2.02	63	78	0.519	0.869	0.735	2.7	5	35.8
36201	1	1	58	3	1	37.79	2	6.05	6.2	40.7	3.51	456	482	2.222	2.66	1.651	5.66	34.9	34.6
36209	1	1	56	4	4	26.3	1	5.5	5.6	80.5	6.35	274	435	1.086	1.793	1.606	5.52	44.4	65.4
36211	1	2	81	3	2	21.88	1	5.16	6.3	26.5	4.99	419	636	1.478	3.137	1.864	5.91	73	88.8
36218	1	2	54	4	5	29.38	2	4.94	5.6	249	10.92	111	256	1.109	1.416	1.497	1.96	119.5	129.2
36220	1	2	65	3	3	33.29	2	5.72	5.7	64	2.52	109	381	0.635	1.014	0.915	1.47	29.8	33
36223	1	1	71	1	2	27.66	1	5.27	5.6	72.6	2.73	156	178	0.672	1.095	0.448	1.24	34.5	32.5
36240	1	1	41	3	4	32.98	2	4.72	4.9	19.3	12.24	337	769	1.417	3.067	2.622	6.25	20.8	347.1
36247	1	1	60	5	3	26.27	2	6.27	6.2	27.2	2.34	101	114	0.581	0.846	1.086	5.27	121.3	30.7
36257	1	2	55	3	4	32.08	2	4.88	5.5	138	4.55	878	897	0.748	1.905	1.568	5.21	17.5	51.8
36266	1	2	85	3	1	21.06	1	7.27	6.4	27.7	3.02	252	312	0.855	1.182	0.857	7.59	26.6	14.2
36268	1	2	49	3	5	38.39	2	5.27	5.6	89.6	7.01	879	899	1.926	2.226	2.704	0.97	21.2	41.1
36275	1	1	84	3	2	19.61	2	5.11	5.4	304	9.03	92	1173	1.077	1.113	1.719	2.13	93.9	92.9
36277	1	2	65	3	5	24.49	1	3.44	5.1	163	18.79	975	999	1.488	1.745	1.708	4.1	47.9	41.3
36279	1	2	76	3	3	25.02	1	4.55	6	366	16.29	772	1508	1.87	3.234	2.754	6.22	167.7	45.1
36280	1	2	52	1	2	29.5	1	6.16	4.9	15.3	6.98	393	457	1.311	1.9	1.975	3.5	129	80.2
36281	1	2	66	4	4	33.29	1	6.83	7	34.1	6.65	402	1212	0.864	1.292	1.48	2.51	62	264.2
36284	1	1	64	3	3	33.97	2	5.27	5.2	25.6	2.96	206	262	1.762	1.732	1.039	3.36	145.1	16.7
36286	1	1	64	3	5	36.14	1	5.16	5.6	51.1	8.94	259	348	1.772	2.099	3.152	3.68	115.1	69.3
36291	1	1	72	4	3	21.81	2	5.44	5.9	20.5	5.89	910	1050	1.486	3.83	1.645	7.81	34.8	34.4
36292	1	1	46	1	1	27.77	2	4.88	5.5	180	3.88	155	177	0.815	1.393	2.466	4.45	34.9	86.2
36296	1	2	51	4	5	57.62	1	15.54	9.5	17	3.1	178	181	0.739	0.908	0.612	0.92	4.8	17
36307	1	2	40	4	4	50.45	2	4.66	5.4	28.5	4.99	308	361	1.568	3.054	1.602	12.14	26.4	43.9
36309	1	2	47	4	5	27.32	2	5.66	5.7	48.9	13.25	780	982	1.492	2.053	1.737	17.3	144.1	192.1
36311	1	1	63	3	2	25.98	1	5.33	5.6	367	15	1571	1666	5.558	8.508	7.7	21.65	124.9	42.5
36319	1	1	65	3	4	29.5	2	5.55	5.5	15.6	11.04	752	765	1.482	1.919	2.122	2.98	36	89.5
36323	1	2	50	3	3	18.22	2	4.44	5.2	48.2	5.21	275	354	1.502	1.823	1.646	2.92	121.8	47.5
36328	1	1	83	4	4	22.35	2	4.72	5.3	38.7	7.65	5970	6075	2.546	6.495	3.887	57.42	279.3	65.1
36329	1	2	41	1	4	36.33	2	5	5.6	20.9	2.94	254	265	0.772	1.024	0.46	1.29	13	27.5
36331	1	2	85	3	2	29.27	2	5.88	6.4	9.4	3.57	416	474	1.38	1.747	1.885	4.53	55.8	29.5
36333	1	2	79	3	3	22.58	1	5.11	5.8	27.2	1.76	368	382	1.363	2.245	1.511	5.09	51.8	15.6
36336	1	2	45	3	5	21.56	1	4.27	4.4	98.4	5.99	510	613	1.739	2.409	1.31	4.58	55.3	56.9
36342	1	2	41	3	4	23.57	2	5.27	5.2	51	7.1	1255	1301	2.136	4.499	2.16	11.31	21.9	54.9
36343	1	1	48	3	4	24.11	2	5.66	5.4	14.5	16.34	895	1072	4.93	6.464	4.19	14.45	90.6	148.8
36346	1	1	85	3	4	21.68	2	5.22	5.6	24.8	4.28	217	425	1.468	1.383	1.487	2.78	166.5	62.3
36347	1	2	47	3	2	32.84	1	5.44	4.5	71	16.45	1124	1168	2.917	4.871	2.98	10.36	29.4	127.1
36351	1	1	64	4	4	24.36	2	5.55	6	104	1.32	121	139	0.981	2.272	2.714	5.13	183.4	13.7
36354	1	1	70	4	3	30.29	1	6.55	6.3	25.3	12.16	251	295	0.81	1.106	0.9	2.41	34.2	121.4
36356	1	2	64	3	5	25.62	2	6.11	5.3	46.5	2.64	793	839	1.451	2.133	1.415	4.66	123.2	19.6
36357	1	1	47	4	4	26.79	2	7.38	5.9	99.2	4.33	479	490	1.574	2.101	2.073	5.69	45	17.5
36358	1	2	47	1	1	42.89	2	4.83	5.3	23	4.12	7242	7274	0.694	4.008	1.955	81.33	15.6	31.3
36373	1	1	69	3	2	21.05	2	5.38	5.4	5.4	17.13	839	964	3.511	3.425	3.816	17.58	105	173.8
36379	1	2	58	1	3	24.38	2	5.22	5.5	52.9	4.72	456	675	1.594	1.945	2.022	3.63	67.8	189.2
36389	1	2	49	3	4	20.98	2	7.27	5.1	277	19.63	237	748	4.112	5.406	3.42	2.83	378	274.8
36394	1	2	54	3	5	34.14	1	6.16	5.2	111	4.93	284	397	0.805	2.038	1.16	3.03	24.8	63.6
36398	1	1	63	3	1	18.5	2	4.83	5.6	20.2	4.59	138	218	2.246	2.392	1.804	2.31	45.3	69.8
36400	1	2	41	4	2	23.2	2	5.11	5.5	35.4	10.36	346	354	1.228	2.056	2.706	5.62	24	56.6
36401	1	1	66	3	5	32.3	2	7.33	7.2	39.7	5.24	916	962	2.147	3.562	1.935	9.53	49.7	66.4
36405	1	1	54	4	5	25.07	2	6.27	4.1	128	5.8	181	204	0.931	2.246	1.837	4.39	47.2	33.8
36407	1	1	80	3	2	20.19	1	4.72	4.7	35.9	2.62	595	635	1.284	2.106	1.726	4.56	24.7	21.3
36408	1	1	42	1	4	46.04	1	2.39	8.9	17.1	6.22	311	381	1.476	1.422	2.701	12.1	31	59.1
36414	1	1	80	3	1	35.44	1	6.83	6.5	14.1	0.75	220	227	0.548	0.833	1.04	1.24	12.2	7.2
36427	1	2	53	3	5	25.13	2	5	5	162	20.68	339	779	4.349	4.025	3.284	5.46	140.8	296.4
36428	1	1	45	4	4	28.01	2	6	5.7	71.8	8.42	193	715	0.91	1.156	1.723	11.24	58.3	119.4
36436	1	2	49	4	5	36.28	2	4.55	5.3	261	5.19	88	481	1.371	0.929	1.464	3.87	7.2	73.6
36437	1	2	50	4	1	27.36	2	5.44	5.6	20.4	7.43	6	62	0.631	0.64	0.38	1.61	26.3	40.7
36440	1	2	65	3	3	21.86	2	6.55	5.6	43.9	7.43	1071	1771	2.389	3.488	2.449	9.21	109.1	71.6
36442	1	1	65	4	1	29.27	2	5.66	6.1	12.3	10.88	76	1104	1.913	1.543	2.548	1.38	149.7	108.9
36451	1	2	65	4	2	31.75	2	6.27	5.3	282	4.35	4966	5005	0.627	3.047	1.176	54.1	14.2	36.1
36458	1	1	54	3	3	29.37	1	5.93	5.6	21	6.85	1211	1257	2.636	4.148	2.877	11.11	285	40
36462	1	2	60	3	5	24.12	2	5.16	5.2	256	6.74	639	683	0.943	2.088	0.98	4.07	14	56.3
36464	1	1	59	4	3	26.05	1	5.94	7	13.8	1.9	411	420	1.066	1.6	0.473	2.39	58.8	11.9
36468	1	1	43	3	5	34.42	2	7.55	4.9	85.4	7.02	713	764	3.041	3.844	1.832	5.22	134	48
36469	1	1	53	4	1	33.42	1	9.21	4.6	11.1	4.11	190	365	2.064	2.956	1.564	9.97	91	101.3
36472	1	2	82	3	2	30.34	1	5.5	5.5	135	10.91	789	821	1.203	3.089	2.636	11.21	212.7	48.3
36483	1	2	50	3	4	28.44	1	5.38	4.9	221	5	228	317	1.237	1.824	1.494	2.64	33.7	37.7
36484	1	1	85	3	3	25.03	1	5.61	5.4	68.5	3.88	363	559	1.532	2.145	2.044	5.26	18.1	33
36487	1	1	81	3	1	24.67	2	4.39	5	38.2	3.67	1555	1591	1.361	2.493	0.74	9.03	2.2	13.1
36493	1	2	47	2	3	46.39	2	7.16	5.5	39.3	3.04	173	201	0.702	0.824	0.681	1.97	195.8	8.5
36494	1	1	72	3	1	37.18	1	5.38	5.9	34	8.35	486	1001	1.999	2.225	1.323	2.31	78.8	125.2
36499	1	1	54	3	2	25.6	2	4.66	5.1	331	9.07	774	901	1.935	3.141	2.655	5.11	73.4	77.3
36502	1	1	54	1	2	28.58	2	4.88	5.4	73.9	5.83	347	393	1.129	1.928	1.068	2.38	62.4	40.4
36506	1	1	62	1	4	26.02	1	4.77	5.3	22.9	4.51	24	51	1.419	2.569	0.742	3.04	8.2	36.8
36509	1	1	49	1	4	25.1	1	5.22	4.9	54.8	10.34	66	90	2.679	2.833	2.722	3.06	17.9	99.7
36515	1	2	44	3	5	27.18	2	4.88	5.4	18.5	2.82	254	274	0.949	1.615	0.497	1.55	132	10.5
36518	1	1	63	3	2	25.66	2	4.77	5.1	26.8	8.22	436	524	1.112	1.682	1.236	1.72	139.8	80.9
36519	1	2	67	3	5	26	2	4.88	5.2	31.9	18.06	160	499	0.942	1.602	1.798	1.33	175.5	270.7
36525	1	1	42	3	5	24.59	2	4.44	5.3	41.4	7.66	888	945	1.655	1.993	1.988	1.27	16.9	72.9
36538	1	2	43	1	5	26.4	2	5.11	5.1	23.1	35.51	66	4151	1.083	2.848	1.608	3.15	80.8	3678.2
36539	1	1	62	3	2	28.15	1	4.16	6.1	54.7	2.94	29	318	0.694	1.447	1.463	4.86	105.7	42.6
36554	1	1	44	4	4	23.14	2	4.61	5	19	11.02	225	716	1.414	1.499	3.352	6.38	228.7	85.6
36556	1	1	46	1	1	26.52	2	5.38	5.5	76.2	7.61	239	284	1.901	1.875	1.758	6.25	25.3	74.5
36559	1	1	85	3	1	19.74	1	6.55	5	14.2	7.03	429	622	1.531	2.116	1.877	5.252	84.4	99.8
36569	1	2	82	3	4	32.95	2	11.6	7.7	24	7.16	381	514	1.486	1.292	1.811	2.83	272.2	61.1
36570	1	1	60	1	1	29.41	2	5.72	5.7	39.8	2.96	80	130	1.337	1.938	1.527	5.82	114.5	18
36582	1	2	61	4	2	19.38	1	5.38	5.3	83.1	0.26	8	8	0.281	0.398	0.121	0.52	0.2	4.2
36590	1	1	60	2	4	30.39	2	6.61	7.9	37.5	5.53	617	1153	1.661	2.997	1.188	5.15	107.9	48
36601	1	2	46	3	5	29.51	2	4.72	5.9	76.3	6.08	732	754	1.513	2.628	2.292	6.07	37.4	40.7
36606	1	1	85	3	1	27.15	1	6.83	5.1	61.6	6.14	600	780	2.833	3.037	2.869	6.99	209.1	76
36614	1	1	62	1	1	23.91	1	4.5	5.3	62.8	8.32	221	613	1.33	1.688	1.497	2.76	84.5	73.4
36617	1	1	68	3	3	26.76	1	5.66	6.4	22.5	4.13	173	202	1.288	1.31	1.536	2.6	115.2	36.6
36628	1	2	42	4	5	24.72	2	5.44	5.6	51.7	13.05	256	631	1.317	1.653	1.715	13.36	42.7	240.6
36631	1	1	76	3	3	26.27	1	9.16	5.8	160	4.44	664	710	3.189	4.511	2.893	10.57	94	18.7
36634	1	2	61	3	5	24.4	2	5.16	5.2	77.9	5.53	470	755	2.389	3.824	3.57	6.37	91.1	73.6
36645	1	2	58	3	2	31.98	1	4.94	5.3	12.7	4.76	477	821	2.224	2.107	1.285	2.52	70.1	130.6
36646	1	2	66	3	2	37.9	1	5.05	5.2	17.1	15.9	445	492	0.707	0.675	2.843	6.61	15	85.4
36647	1	1	75	4	3	24.34	2	6.27	5.6	35.7	3.78	422	463	1.201	1.975	1.495	2.42	28.9	47.4
36649	1	2	69	1	3	32.21	2	6	7	157	4.05	192	196	1.316	1.159	0.964	2.19	19	32.3
36653	1	2	49	3	5	25.47	2	4.33	4.7	20.4	10.52	97	750	0.649	1.392	1.24	19.84	144.2	158.5
36655	1	2	48	4	3	48.39	1	8.05	8.5	14.5	11.19	667	812	2.695	3.709	2.559	9.17	205.9	177.8
36663	1	1	55	4	4	21.25	1	4.33	5.4	21.7	4.91	615	681	1.845	2.411	1.973	7.8	23.8	112.2
36674	1	1	43	3	2	36.59	2	5.33	5.3	35.2	11.01	703	731	2.432	3.004	4.521	13.57	30.8	66
36675	1	2	43	3	3	41.28	2	4.77	4.9	16.2	3.34	352	398	0.734	1.271	0.43	1.76	23.2	29.6
36676	1	2	43	1	1	27.5	2	4.16	5.3	156	3.69	572	584	1.123	2.086	1.193	4.43	56.1	29.1
36690	1	2	85	3	1	21.83	1	4.88	5.2	16.3	1.02	126	146	0.437	0.734	0.184	1.11	48.6	14.6
36691	1	1	82	3	5	26.28	2	5.44	5.3	82.7	10.45	460	718	1.73	2.131	4.091	6.28	297.2	65.7
36697	1	1	81	3	5	27.22	2	5.33	6.1	259	30.11	338	538	3.459	3.626	5.108	9.82	393	99
36699	1	1	66	1	3	24.92	2	5.38	5.9	13.1	33.56	837	2150	3.549	4.425	4.102	19.44	284.5	385
36703	1	1	53	3	3	32.91	1	4.5	5.4	61	9.45	936	960	1.309	4.422	2.382	15.94	23.7	37.2
36713	1	2	70	3	4	22.63	2	4.83	5.4	246	4.23	150	186	0.828	1.765	1.163	1.44	53.7	23.7
36714	1	1	43	4	4	38.86	2	5.55	5.7	47.2	5.56	179	216	2.408	8.97	11.725	26.7	21.9	73.4
36728	1	2	69	3	4	40.89	1	7.38	6	133	5.86	878	937	1.551	2.776	2.658	4.38	39	44
36729	1	2	85	3	4	29.89	2	5.66	5.8	72.5	4.38	222	388	0.862	1.041	1.386	3.46	89.4	70.4
36732	1	2	72	3	4	20.82	1	4.61	5.1	20.2	2.95	43	64	0.66	1.248	0.83	1.65	75.7	13.6
36736	1	2	76	3	2	26.38	2	7.6	5.6	93.9	9.83	1166	1201	2.62	4.569	3.398	10.57	291.2	40.1
36739	1	2	62	1	4	25.9	1	5.22	5.2	79.7	2.97	650	656	1.382	2.283	2.098	8.88	11.7	16.4
36746	1	2	59	4	4	32.09	2	5.55	5.3	9.9	1.01	47	54	0.365	0.629	0.327	1.91	8.2	12.4
36747	1	2	64	1	1	33.4	2	6.11	5.9	35.2	0.81	14	59	0.392	0.321	0.27	0.9	11.7	14.2
36749	1	2	50	3	3	35.27	1	5.77	5.2	23.7	0.02	0	0	0.018	0.098	0.003	0	0	0.4
36753	1	2	59	1	3	44.68	1	5.38	5	27.7	10.07	494	704	1.414	2.163	3.448	10.3	251.8	359.2
36760	1	2	54	3	3	31.55	1	5.5	5.6	39.4	10.79	508	818	2.498	1.869	1.757	2.64	52.6	296.8
36761	1	1	43	3	5	25.05	2	4.72	5.3	123	6.9	787	826	3.209	4.608	3.83	15.56	20	52.8
36765	1	2	72	3	1	29.16	2	5.38	5.1	301	2.53	235	491	0.698	1.302	1.675	1.77	236.9	27.5
36767	1	1	60	4	2	38.62	1	6.94	6.4	18.4	7.35	622	662	2.288	3.362	2.127	8.76	21.9	61.1
36773	1	2	54	3	4	29.12	1	5	5.7	54.9	7.38	781	844	1.288	3.127	1.277	3.85	25.7	98.1
36776	1	1	69	3	2	31.19	1	4.72	5.4	33.3	2.86	177	231	1.595	2.309	2.082	3.87	51.8	121.6
36779	1	2	53	1	1	38.5	2	5.16	6.8	30.7	5.27	152	188	0.842	0.999	1.194	0.9	53.1	43.8
36788	1	1	85	5	5	28.58	1	3.66	5.4	328	1.77	274	295	1.014	1.709	1.037	2.66	64.6	10.7
36798	1	2	51	4	3	27.43	2	4.72	5.5	52.2	10.65	912	980	1.596	2.552	2.476	2.64	181.5	111.1
36800	1	2	46	4	4	49.68	1	5.16	5.1	22.3	2.44	0	47	0.505	0.547	1.976	10.15	20	55.8
36801	1	2	46	3	5	24.41	2	4.61	5.1	98.6	2.48	839	1088	1.398	2.292	2.346	5.19	25.9	56.5
36809	1	1	78	3	4	21.44	2	5.16	5.5	20.5	7.88	253	742	1.292	1.786	2.214	4.86	54.4	85.7
36815	1	1	42	3	4	26.85	1	5.5	5.2	121	4.86	1264	1287	1.198	2.899	0.667	3.28	8.5	10.5
36830	1	1	60	4	5	29.12	1	5.44	5.9	81.5	9.19	635	694	1.285	2.275	1.654	8.95	25.2	71.3
36832	1	2	77	3	5	23.47	1	5.38	5.2	34.9	3.54	256	818	2.109	1.551	1.802	4.89	166.7	56.1
36838	1	1	69	3	3	25.44	2	5.33	5.8	169	4.89	12	750	0.984	0.988	1.808	2.11	317.2	104.6
36839	1	1	40	3	5	38.5	2	5.27	5.5	44.5	3.87	288	306	1.434	2.108	2.486	4.64	22.1	71
36847	1	1	66	4	2	27.03	2	6	5.1	27.3	7.74	11	105	1.462	1.805	3.791	9.09	60.1	50
36853	1	1	65	4	4	26.51	2	7.27	4.9	87.8	3.16	187	247	0.988	1.207	0.939	2.11	141.2	29.1
36868	1	1	43	3	5	26.07	2	4.5	4.7	53.1	13.23	530	772	2.428	2.741	2.843	4.22	23.6	34.2
36876	1	1	74	3	5	25.27	1	5.11	5.6	142	5.69	378	456	1.414	1.567	1.07	1.95	143.9	59.3
36883	1	1	45	3	3	57.7	2	6.61	6.5	64.2	3.92	145	759	0.693	1.767	1.583	2.88	58.1	249.2
36889	1	2	43	1	1	23.89	2	5	5.2	23.5	1.82	32	122	0.661	0.712	0.418	0.76	8.8	23.8
36908	1	1	66	4	4	32.73	1	5.33	6	50.5	6.44	664	701	1.728	2.789	1.162	5.5	46	41.4
36909	1	2	40	1	4	41.55	1	6.05	5.9	22.9	4.71	340	371	1.847	2.176	2.324	5.73	67.2	57.7
36915	1	1	41	3	3	23.86	1	4.66	5.4	8.2	6.04	984	1022	1.246	1.936	2.262	8.87	42.9	65
36917	1	2	40	2	1	27.06	2	4.94	5.2	21.6	1.27	94	106	0.374	0.586	0.206	0.83	16.7	10.3
36918	1	1	85	3	1	27.29	1	5.11	5.7	210	2.37	169	254	0.896	0.954	0.878	1.42	181.3	38.2
36941	1	2	66	3	3	33.01	2	6.22	5.9	30.2	4.2	63	85	1.016	1.255	1.067	4.04	11.1	52.3
36947	1	2	85	3	3	26.2	2	5.77	5.6	50.4	4.13	590	617	1.216	2.577	1.538	8.05	44	35.6
36952	1	1	78	3	4	21.18	2	4.94	5.8	165	8.73	412	1174	1.671	2.338	2.227	4.44	23.4	28.1
36957	1	2	72	4	1	32.97	1	5.22	5.6	13.9	2.79	96	109	0.451	0.632	0.5	0.45	73.2	17.6
36963	1	2	51	4	5	27.85	2	5.16	4.8	19.3	6.63	204	268	1.32	2.061	0.823	9.04	79.9	123.1
36971	1	2	60	3	5	35.62	1	5.05	5.6	18.4	6.42	47	257	1.589	2.368	0.459	0.61	58.6	145.8
36974	1	1	65	1	1	23.84	2	5.77	5.8	41.7	3.06	376	381	1.849	1.839	1.681	4.27	23.6	27.7
36975	1	1	75	3	5	25.31	2	5.66	5.7	75.3	4.11	618	886	1.927	3.124	1.884	5.84	96.9	75.8
36977	1	1	60	3	5	24.37	1	4.66	5.3	184	10.3	255	304	0.592	1.455	1.067	3.71	4.7	73.4
36978	1	2	67	1	1	28.05	1	4.77	4.8	20.7	10.13	449	501	1.169	2.346	0.845	1.78	133.6	64.1
36980	1	2	59	4	2	35.22	1	4.94	5.8	14.9	8.31	242	303	1.296	1.472	1.702	2.07	350.6	204.5
36981	1	1	65	1	4	35.75	1	19.43	9.9	20.5	7.02	369	399	1.499	2.141	1.783	4.14	52.8	34.4
36986	1	2	50	4	2	38.56	2	4.39	6.6	42.5	4.19	615	1494	1.63	2.231	1.842	5.47	36	51.5
36987	1	2	40	3	5	21.14	2	4.77	5.2	53.9	3.75	424	665	0.85	1.177	1.208	2.72	125.8	34.3
36998	1	2	55	3	5	25.87	2	4.39	5.5	111	10.4	449	542	1.507	1.798	1.122	7.61	112.1	96.1
37012	1	2	60	1	5	21.67	1	5.33	5.6	58.5	13.45	389	2073	1.882	3.755	3.797	10.48	239.7	244.5
37014	1	1	77	3	5	28.8	2	5.66	5.6	20.5	7.03	429	622	1.531	2.116	1.877	5.252	84.4	99.8
37020	1	2	43	3	5	19.62	2	4.61	4.8	23.8	7.68	368	549	0.685	1.465	0.768	1.72	106.6	72.3
37025	1	1	83	3	3	21.13	2	5.33	5.8	12.4	5.27	1108	1427	1.883	3.111	2.571	5.18	92.3	73.6
37027	1	2	59	1	4	27.45	2	5.94	5.3	29.9	3.4	221	327	0.826	1.591	0.982	1.24	79.1	117.6
37030	1	1	62	3	4	32.48	1	6.44	8.1	11.7	4.13	1987	1992	5.257	8.515	6.891	26.02	59.4	16
37031	1	2	53	4	4	40.55	1	4.77	5.6	40.8	0.91	352	353	0.878	1.355	1.016	3.9	10.7	4.6
37033	1	1	70	4	4	34.76	1	6.94	7.4	24.1	2.38	332	392	0.65	1.102	1.363	1.92	67.7	15.8
37036	1	2	57	4	4	24.73	2	4.61	6.2	70.3	1.48	578	578	1.555	2.331	1.008	3.89	10.1	18.4
37038	1	1	49	4	3	27.61	2	5.16	5.7	26.1	6.08	285	1205	1.22	1.066	1.693	1.04	404.7	82.4
37040	1	2	51	4	4	36.24	1	5.38	8.3	41.6	2.02	31	52	0.952	0.727	1.826	0.73	17.4	30.7
37046	1	2	45	4	4	35	2	4.66	5.3	19	4.41	137	155	0.778	0.988	0.792	6.27	44.3	27.8
37048	1	2	52	4	2	28.59	1	4.77	5.5	21.2	6.47	293	322	1.013	1.499	1.535	4.81	59.1	63.4
37049	1	2	70	1	1	22.75	2	4.55	5.4	102	1.95	379	404	0.831	1.27	1.397	4.72	25.6	28.3
37056	1	1	45	3	4	31.24	2	4.88	5.3	58.4	15.6	162	217	2.764	3.058	2.296	6.28	90.9	76.3
37057	1	1	71	3	5	29.27	2	4.39	5.9	211	10.84	868	1011	2.787	4.187	3.706	9.13	33.9	133.2
37069	1	1	75	3	3	21.81	2	6.49	5.4	38.9	5.35	270	416	0.759	1.278	1.063	1.79	103.5	117.5
37074	1	1	53	1	1	26.65	2	3.44	4.8	24	1.98	193	198	0.316	0.891	0.767	1.89	0.1	8.3
37078	1	2	45	3	4	25.3	2	4.77	5.2	12.1	4.81	371	411	1.084	3.581	0.922	2.74	157.2	7
37088	1	1	66	5	1	28.86	2	6.44	5.2	17.7	5.23	1282	1302	1.994	2.979	2.508	9.2	45.3	22.4
37093	1	2	77	4	3	46.1	1	3.94	5.4	11.3	8.31	270	441	1.899	1.738	1.727	9.77	75	179.4
37105	1	2	56	3	5	21.84	2	5.05	5.4	31.1	4.51	191	909	0.991	0.883	1.246	0.99	143	33.5
37106	1	1	50	3	5	28.72	2	5.66	5.5	87.5	9.48	869	960	2.569	4.509	3.052	9.16	71.6	97.2
37115	1	2	62	1	1	30.88	2	5.77	6.4	18.2	2.33	120	159	1.644	0.93	1.294	1.72	143.4	24.6
37116	1	1	74	3	4	31.31	2	6.44	6.3	324	10.5	730	841	1.746	2.839	2.172	4.77	41.5	50.1
37117	1	2	45	3	4	30.22	1	6.83	6.6	73	5.34	1159	1182	2.945	3.745	2.206	7.67	5.9	37.9
37122	1	2	40	3	3	20.37	2	4.61	5.2	43.2	3.71	271	280	0.795	1.132	0.631	42.78	13	17.7
37128	1	2	64	4	2	29.77	2	5.05	5.5	12.9	3.11	393	539	0.914	0.858	1.431	1.43	97.5	31.3
37131	1	2	44	3	3	29.27	2	4	4.7	21.6	1.74	389	395	0.423	1.055	0.611	2.2	6.8	17.4
37132	1	2	48	3	4	21.36	2	3.55	4.9	57	7.38	420	453	1.486	1.589	2.855	3.66	163.2	37.9
37133	1	2	80	4	2	35.69	1	5.61	6	91.3	9.37	179	269	1.245	1.298	2.136	4.5	85.1	139.9
37134	1	2	75	3	4	43.17	1	5.61	5.5	170	5.56	515	710	1.06	1.408	1.862	3.28	103.6	74.7
37136	1	2	40	3	3	32.72	2	5	4.9	20.3	4.58	209	237	1.112	1.32	0.779	2.45	10.9	45.5
37138	1	1	66	1	4	36.49	1	4.88	5.6	74.9	55.76	7	17	4.26	3.061	3.714	2.9	3.3	14
37140	1	2	45	1	4	23.32	2	4.61	5.3	59.7	4.83	254	277	2.208	2.278	1.364	3.09	43	52.1
37147	1	1	60	1	1	23.64	2	14.16	12.2	176	7	654	731	0.971	2.15	2.084	5.41	7	69.7
37151	1	2	55	3	3	23.93	1	5.66	5.7	81	13.9	189	317	3.223	4.26	2.328	6.46	102.9	148.7
37155	1	1	49	3	5	34.62	2	5.66	5.4	53.9	11.58	810	1482	1.853	3.457	1.693	7.01	82.7	83.5
37188	1	1	78	4	3	30.94	1	5.22	5.4	34.3	7.41	921	947	2.074	2.837	2.591	8.1	27.3	54.6
37196	1	2	50	1	2	24.11	1	5.55	5.7	94.7	16.33	384	419	1.809	1.882	3.1	5.33	22.2	68.7
37208	1	2	70	3	4	26.33	2	4.22	5	238	15.63	660	748	1.669	2.417	2.183	5.61	106.8	55.3
37210	1	2	72	3	3	50.13	1	9.6	6.1	21.5	5.35	526	555	1.411	2.489	1.439	6.52	67.8	31.8
37212	1	1	47	3	3	29.5	2	5.22	5.4	23.7	7.19	503	516	1.76	3.093	2.489	6.61	14.8	39.7
37218	1	2	80	3	2	40.86	1	7.49	6.3	5.4	7.58	362	1765	1.088	1.545	1.219	1.52	173.8	1314.4
37241	1	2	57	3	5	24.19	2	8.38	5.2	114	7.59	368	1084	1.057	1.471	2.109	3.03	275.7	174.2
37243	1	1	64	3	3	23.91	2	5.22	5.4	126	40.27	694	1276	2.243	4.095	6.64	17.88	279.2	92.7
37248	1	1	67	4	5	31.02	1	5.5	5.2	41.2	31.63	343	515	2.977	3.764	4.042	3.69	368.3	146.7
37252	1	1	78	3	1	23.31	2	5.5	5.2	57.2	7.93	644	683	2.077	2.99	1.798	8.92	77.8	52.7
37256	1	1	53	1	4	22.31	1	4.27	4.6	43.1	4.96	616	655	2.131	2.688	2.914	8.71	60.1	57.9
37267	1	1	61	3	5	17.64	2	4.5	5	82	5.54	435	879	1.679	2.048	2.186	6.14	229.4	41.9
37270	1	1	85	3	1	26.73	1	5.38	5.5	62.5	2.84	584	2177	1.946	2.411	1.937	5.18	46.3	11.7
37275	1	1	61	4	5	27.89	1	6.05	6	22.4	15.76	740	886	1.435	2.201	3.04	8.64	117.6	234.8
37276	1	2	40	3	3	14.65	2	5.93	4.9	59.6	4.81	154	191	0.707	1.033	1.39	3.08	32.7	37.7
37278	1	1	77	3	1	26.07	2	7.88	6.2	58.9	8.27	617	1058	2.294	2.591	2.019	4.68	168.1	141.7
37279	1	2	43	3	4	31.76	2	4.27	6.3	3.6	1.24	278	290	0.381	1.002	0.51	2.28	2.5	23.3
37283	1	1	40	1	2	26.26	2	5.55	5.3	53.5	4.17	246	265	2.553	2.187	1.892	3.43	61.9	34.2
37286	1	1	44	2	1	32.98	2	5.05	5.3	43.8	3.09	223	247	0.804	1.494	0.56	2	14.4	18.4
37293	1	2	72	4	3	35	1	5.93	5.3	8.3	5.59	80	940	0.475	0.643	1.054	2.6	81.5	952.4
37296	1	2	46	4	2	30.38	2	4.88	5.7	253	10.12	243	703	1.295	2.619	1.9	1.9	209.7	641
37301	1	2	53	3	4	29.48	2	5	5.5	52.8	2.59	603	612	0.706	2	1.027	4.16	21.4	13.5
37304	1	1	82	3	1	24.14	2	5.55	5.4	92.1	2.31	694	2099	1.934	2.67	2.498	5.82	34.7	54.9
37312	1	1	76	3	4	31.21	2	10.49	5.6	75	7.7	165	336	0.609	1.494	0.849	1.4	77.9	168.1
37326	1	2	41	3	5	34.07	1	7.94	5.4	51.9	5.09	16	216	0.991	1.504	1.116	3.36	25	24.1
37327	1	1	79	3	5	22.79	2	6.83	5.7	8.4	10.08	327	406	2.262	2.553	2.758	7.78	86.6	54.7
37329	1	2	69	3	2	34.47	2	4.55	5.7	49.5	7.71	283	919	2.968	2.195	2.096	2.6	146.8	190.2
37330	1	2	68	3	4	20.17	2	5.33	5.4	162	7.72	412	839	1.375	2.065	1.601	3.67	94.5	57.7
37332	1	2	46	3	2	25.66	1	6.77	5.6	14.4	26.67	203	317	2.205	3.202	4.79	3.35	103.3	246.9
37338	1	1	71	3	3	34.63	1	10.66	8.2	92	11.1	13	140	0.964	1.112	2.605	0.71	123.2	110.6
37339	1	1	40	1	2	36.59	2	4.77	5.3	52.9	3.23	171	271	1.034	1.584	1.458	5.31	20.9	41.4
37350	1	2	60	3	4	23.15	2	4.44	5.4	53.8	2.31	64	176	0.867	2.237	1.206	1.91	24.5	41.7
37352	1	2	51	3	3	20.22	2	4.83	5.6	162	5.6	1057	1062	1.396	2.283	1.24	5.09	33.5	51.7
37355	1	1	48	5	3	30.76	1	5.16	5.1	23.9	10.96	537	569	1.444	1.772	1.563	5.84	4.1	135.9
37361	1	2	66	5	5	23.33	2	5.44	5.5	101	10.66	190	765	1.527	1.259	1.744	1.61	214.2	98.9
37366	1	2	85	3	3	25.87	2	5	5.2	11.9	7.03	429	622	1.531	2.116	1.877	5.252	84.4	99.8
37367	1	1	54	3	5	30.27	2	4.83	5.6	89.5	6.42	264	311	0.748	1.132	1.73	6.98	8.6	57.2
37369	1	1	70	4	4	26.8	2	5.38	5.5	47.5	5.14	163	181	0.597	1.125	0.995	5.31	11.4	47.7
37373	1	2	77	3	3	33.26	1	9.16	7.8	36.3	5.22	207	334	1.163	1.85	1.604	2.39	39.8	75.4
37377	1	2	43	4	5	32.32	2	5.38	5.8	70.2	5.49	263	277	0.167	0.691	0.824	3.98	0.2	36.4
37378	1	1	65	3	5	26.17	2	5.11	5.7	54.8	8.02	274	343	1.442	1.628	2.06	5.36	24.4	67.4
37385	1	1	46	1	3	25.48	1	2.44	5.2	35.2	5.86	860	1184	2.45	4.286	3.165	8.84	71	44.4
37386	1	1	61	1	3	28.5	1	6.33	5.7	31	3.18	251	271	0.947	1.653	1.495	2.03	30.4	29.7
37387	1	2	46	3	5	18.5	2	4.44	5.1	32.1	6.09	250	381	1.196	1.758	1.98	3.04	38.8	59.6
37388	1	1	73	3	5	26.5	2	6.16	5.9	353	14.58	150	334	1.078	2.111	1.616	1.61	113.9	139.8
37389	1	1	71	3	2	23	1	4.55	5.2	8	3.19	346	356	0.51	1.631	0.404	2.21	0.1	10.1
37394	1	2	68	3	2	31.81	2	6.11	5	213	2.45	266	284	1.111	1.45	1.03	1.83	13.6	13.2
37400	1	2	42	3	5	21.8	1	4.44	5.1	101	3.75	743	782	1.688	2.634	1.597	8.11	121	34.7
37402	1	2	62	1	1	26.85	2	5.5	5.7	101	4.76	1104	1154	1.941	2.207	1.926	5.55	142	56.9
37407	1	1	55	3	5	29.67	2	5.05	5.8	31.4	12.03	65	106	1.103	1.467	1.01	1.32	31	63.6
37412	1	2	85	3	2	23.09	1	5.72	5.5	40.7	2.89	96	165	1.086	1.257	0.994	1.49	57.8	46.7
37413	1	2	62	1	4	31.56	2	6.72	5.9	57.2	2.89	334	368	1.146	1.703	1.102	2.99	95.3	20.7
37419	1	1	65	4	3	33.41	1	4.61	5.6	106	4.47	623	662	1.025	2.254	1.459	6.3	100	27.7
37426	1	2	43	5	4	24.86	1	4.22	5.3	25.8	3.74	391	598	0.569	2.244	2.049	10.28	31.5	30.2
37429	1	2	57	5	4	32.18	1	5.94	5.7	81.6	4.67	219	255	0.734	1.373	0.836	2.4	24.2	22.2
37432	1	2	71	3	3	28.8	2	4.39	5.4	16.5	4.89	275	306	0.703	1.091	0.771	3.34	25.3	41.6
37440	1	1	53	3	3	31.7	1	5.33	5.7	221	5.98	751	778	1.563	4.649	1.37	6.18	42.5	26.9
37442	1	2	55	4	5	44.86	1	4.88	6.3	23.2	7.24	114	1022	0.767	0.855	2.372	2.06	189.2	672.4
37444	1	2	71	3	5	19.8	2	4.11	5.5	77.3	12.87	1062	1760	2.231	2.998	3.369	7.41	136.7	757.1
37454	1	1	42	2	4	23.93	1	5.27	5.3	46.5	8.15	41	178	1.103	0.775	1.954	3.99	60.1	99.4
37455	1	1	64	1	2	34.99	1	5.77	7.1	12.4	0.96	28	29	0.462	1.594	0.216	0.52	0.3	7.2
37457	1	2	72	3	5	24.23	1	4.27	5.7	68.8	4.47	694	865	1.284	1.855	1.368	12.21	91	62
37458	1	2	63	3	3	34.61	1	5.55	5.5	83.9	4.89	782	831	0.609	1.395	0.818	2.5	20.5	41.3
37460	1	2	79	1	3	25.32	1	5.22	5.4	16.5	7.18	349	361	1.096	1.179	1.296	1.95	179.6	50.3
37467	1	2	46	1	1	30.54	2	13.04	11.3	25.8	3.79	167	181	2.374	1.347	1.656	1.84	17.4	26.2
37469	1	1	41	1	5	28.68	1	5.05	5.7	69.3	17.09	217	270	2.563	2.579	2.529	55.12	127.1	44.6
37478	1	1	66	2	5	24.02	2	5.55	5.6	73.3	8.13	879	945	3.292	3.938	4.101	14.23	138.3	60.7
37480	1	2	50	4	5	31.61	2	5.38	5.4	39.4	4.65	303	326	1.534	1.623	0.695	2.82	37.8	33.8
37484	1	2	53	4	3	22.44	2	5.05	5.4	81.5	12.72	799	1133	1.135	1.911	2.492	4.28	70.8	235.2
37485	1	1	49	3	5	28.25	2	4.77	4.4	28.5	23.18	451	814	3.61	4.284	3.328	5.24	55.8	291.1
37488	1	1	48	3	2	29.27	1	13.82	9.2	23.6	8.25	256	1931	2.09	1.939	2.507	2.08	185.6	134.3
37503	1	1	47	3	3	29.31	1	5.05	5.9	42.8	8.42	463	488	1.594	2.283	2.321	6.77	27.3	49.1
37510	1	1	73	3	5	27.62	2	7.38	5.5	85.5	7.26	689	738	1.563	3.072	2.233	7.17	69.8	38.1
37518	1	2	63	3	5	38.44	1	12.88	9.1	252	3.55	328	756	0.587	1.013	0.989	1.47	154.2	170.3
37520	1	1	66	3	5	26.96	1	5.22	5.9	456	6.64	616	690	1.87	2.508	2.165	18.95	186.7	42.2
37521	1	1	52	4	3	29.24	2	7.38	6.4	28.4	6.91	252	256	1.154	1.334	1.879	2.46	59.8	45.7
37522	1	2	66	3	3	26.59	1	4.88	5.1	30.4	5.63	434	785	1.504	2	1.818	3.87	156.8	42.7
37523	1	1	61	4	3	34.63	1	5.72	5.9	33.7	11.45	636	712	2.225	3.003	2.191	14.84	116.5	107.9
37526	1	1	48	3	5	27.74	2	4.72	5.1	255	11.98	219	485	2.185	1.792	2.798	5.1	133.3	187.2
37527	1	1	85	3	4	25.35	2	4.77	5.8	101	7.21	566	783	1.441	2.996	1.074	4.68	160.2	95.4
37528	1	2	41	3	4	33.11	1	5.66	5.4	27.2	4.2	216	239	0.8	0.887	0.779	4.27	8.2	53.6
37531	1	1	41	3	4	30.71	2	6.66	5.1	49.5	8.54	358	464	1.004	2.205	2.96	7.86	71.2	191.6
37532	1	2	44	3	5	45.93	2	8.94	5.8	8.4	5.57	401	410	0.905	1.356	1.137	3.71	13.1	30
37533	1	1	42	3	2	21.78	2	5.11	5.2	25.7	3.76	62	79	0.9	2.554	1.469	1.5	22.1	16.4
37540	1	2	70	4	2	30.36	2	6	5.7	107	27.89	176	188	0.871	1.836	1.331	1.68	25.5	10.2
37541	1	1	44	3	4	18.1	1	4.55	5.1	36.7	11.29	386	996	1.994	2.398	2.004	2.9	19.5	71
37542	1	2	65	3	4	30.28	1	5	4.8	87.9	5.28	447	634	2.135	2.973	3.1	6.56	58.6	66.2
37544	1	1	56	2	2	23.86	1	4.5	5.3	60.6	11.63	648	802	2.5	3.022	2.422	3.39	74.8	80.6
37545	1	1	45	1	5	23.47	2	4.94	5.3	156	4.52	919	1033	5.121	5.505	3.785	4.49	156.8	65
37551	1	1	83	3	5	27.96	1	4.88	5.3	171	17.65	259	383	1.808	1.668	1.745	1.35	28.8	68.4
37556	1	1	58	4	4	33.02	1	4.66	5.9	29.3	1.57	368	376	1.211	1.681	1.228	3.64	18.3	7.7
37558	1	1	62	3	5	25.5	1	7.22	5.6	53.6	4.41	443	926	1.379	2.755	2.298	9.95	198.1	74.1
37560	1	1	61	3	3	27.65	2	5.61	5.4	95.8	12.42	141	231	2.666	1.75	0.833	2.04	31	126.4
37562	1	1	84	2	1	24.06	1	6.33	6.2	20.2	7.11	225	1477	1.45	1.447	1.468	1.94	38.5	76
37565	1	1	45	4	3	29.92	2	5.05	5.4	28.9	2.65	272	279	1.739	1.574	2.267	4.41	83.1	25.9
37569	1	1	47	2	5	28.05	2	7.22	6.6	51.7	8.92	412	450	1.245	1.732	1.184	70.15	45.7	57
37570	1	1	53	4	3	37.36	1	4.27	6.1	32.1	2.13	8	24	1.691	1.831	1.837	3.56	2.5	9.2
37580	1	2	70	3	3	28.31	1	4.94	5.5	50.6	4.78	360	402	0.92	1.556	0.863	4.76	12.2	36.6
37593	1	1	73	4	3	27.81	1	5.55	5.8	80.4	6.76	418	1264	1.975	1.691	1.972	5.27	68	808.6
37599	1	2	48	4	5	29.38	1	5	5.2	14.1	6.47	299	1094	2.113	2.127	3.033	7.61	77.1	204.1
37600	1	1	47	4	5	31.17	2	5.22	6.2	33	7.06	165	700	1.268	1.983	2.335	7.61	57.6	590.8
37601	1	1	48	1	5	28.08	2	6.66	5.4	35.3	7.57	285	331	1.964	1.727	1.616	1.81	61	41.7
37604	1	2	73	3	1	45.18	1	5.38	5.3	32.4	1.93	443	500	2.042	2.541	2.514	8.78	26.8	25.2
37606	1	1	53	3	4	28.53	2	5.55	4.8	77.5	6.25	314	378	1.112	1.489	3.189	5.66	67.5	79.6
37608	1	2	41	5	5	31.24	2	4.66	5.5	164	8.91	680	1034	1.861	1.925	1.485	3.82	40.3	174.7
37615	1	1	83	3	5	24.84	2	4.88	5.3	105	7.42	880	1026	1.895	2.001	3.644	8.24	128.6	49.3
37616	1	1	52	3	2	22.59	2	4.88	4.8	28.1	2.19	95	111	0.79	1.155	2.221	1.13	6.9	30.6
37617	1	2	60	4	4	43.63	1	5.5	6.3	20.8	1.89	56	66	0.739	1.32	1.165	1	1.5	20.7
37628	1	1	53	3	3	16.04	2	6.38	5.2	101	5.63	58	432	0.944	1.813	2.156	5.22	26.6	48.1
37629	1	1	80	3	1	24.74	1	4.77	5.4	66.7	8.8	330	367	2.078	2.183	2.566	3.62	30.9	77.4
37646	1	1	66	4	3	28.21	1	4.72	6.2	50.2	16.07	84	1120	2.073	1.953	3.234	9.34	637.4	623.8
37648	1	1	64	3	3	26.48	2	5.88	5.3	118	6.21	389	459	1.945	4.07	3.375	13.8	115.3	78
37649	1	1	71	4	3	25.23	2	6.27	5.8	52.7	11.78	588	1453	2.472	2.624	3.545	7.99	162.2	187.1
37650	1	2	60	3	2	27.79	2	6.83	5.2	25.3	14.77	129	274	0.774	1.382	1.567	0.89	39.4	103.9
37652	1	1	68	4	3	33.82	1	5.61	6.9	43.9	9.03	894	2333	2.394	3.27	3.73	8.28	68.2	1357.8
37653	1	2	82	3	4	27.27	2	5.83	6.1	50.6	4.4	727	739	0.813	1.42	1.085	3.09	7.6	10.2
37657	1	1	75	3	5	26	1	5.33	5.6	118	7.25	176	327	2.11	1.482	1.326	1.78	127.1	47.6
37665	1	2	76	3	5	22.98	2	5.11	5.4	71.2	7.46	410	741	1.242	1.94	1.491	5.06	38.7	309.8
37668	1	2	83	3	3	27.34	2	4.88	5.3	95.2	8.27	477	2264	1.919	3.488	2.539	7.58	159.3	127.4
37671	1	2	46	4	5	24.66	2	5.05	5.4	41.6	9.05	544	894	2.543	2.981	2.427	5.78	72	353.3
37682	1	1	74	3	5	31.84	1	6.16	5.9	49.8	10.63	168	231	1.273	1.407	1.171	1.83	12	84.4
37683	1	2	48	4	3	38.38	2	5.5	5.9	18.7	2.12	34	46	0.22	0.499	0.597	0.94	31.5	94.5
37685	1	1	54	3	5	29.98	1	5.11	6	71.7	9.7	555	674	1.337	2.069	1.469	3.3	309.5	110.7
37687	1	1	44	3	5	31.73	1	5.16	5.2	42.1	11.07	792	1160	2.026	3.506	2.485	6.12	56.5	182.7
37690	1	2	58	3	4	48.48	1	5.55	5.4	45.1	5.87	532	774	2.197	2.113	3.047	4.87	36.6	80.1
37700	1	1	72	3	3	28.64	2	5.94	5.7	27.8	14.46	396	496	2.619	2.145	2.023	3.42	131	60.6
37702	1	1	71	3	3	24.75	1	5	5.6	46	4.39	262	285	0.825	0.835	1.114	1.41	12.5	38.1
37708	1	1	54	3	3	28.4	2	5.33	5.2	33.9	4.32	447	454	2.03	2.4	1.301	2.12	8.3	15.6
37710	1	2	43	3	5	22.17	2	4.61	4.9	93.4	7.44	334	439	0.824	1.489	1.655	2.38	78.4	136.8
37712	1	1	70	2	1	27.55	1	5.44	5.7	111	2.35	334	607	0.622	1.386	0.894	4.82	25.6	19.5
37714	1	2	52	3	5	19.85	2	4.72	5.1	35.9	11.78	467	808	1.298	2.522	1.747	4.2	284.6	383.3
37715	1	1	45	3	2	26.97	2	4.16	4.8	89.5	14.12	350	1653	1.939	3.737	3.596	3.23	95.8	256.5
37718	1	1	48	3	5	31.01	2	5.5	5.2	188	3.7	51	69	0.818	1.489	1.443	4.02	4.2	23.2
37722	1	2	84	3	4	28.08	1	4.83	5.7	39.9	4.51	227	471	0.896	1.269	1.192	2.42	94.1	184
37725	1	2	71	3	4	25.81	1	5.22	5.4	468	8.77	606	1014	1.131	1.887	1.153	2.12	114.3	130.8
37727	1	1	65	3	5	24.14	1	5.5	5.4	175	16.95	298	906	2.234	2.57	3.109	4.82	273.9	443.7
37741	1	2	54	4	4	24.96	1	5.66	5.4	138	12.3	109	154	0.91	1.158	1.038	2.15	104.1	29.8
37743	1	1	63	4	3	24.87	2	5.5	6	94.8	5.51	171	238	1.711	2.045	1.088	1.9	26.5	79.9
37751	1	1	55	3	4	23.07	2	5.05	5	127	5.87	299	447	1.74	1.767	1.964	1.44	419.8	91.5
37754	1	1	82	3	3	32.41	2	5.11	6	56.4	5.49	31	141	0.635	0.896	0.248	1.22	26.3	18.9
37755	1	2	57	1	4	17.88	2	5.16	5.2	213	1.24	0	15	0.514	0.432	0.861	0	43.5	47.4
37762	1	1	84	3	1	22.35	1	5.55	6.2	69	10.24	279	321	1.78	1.602	1.648	1.65	100	42.2
37766	1	1	46	3	3	24.89	2	5.16	5	61	6	2078	2825	3.469	5.001	4.675	12.8	200.7	190.4
37775	1	1	71	3	5	31.75	1	4.72	5	107	9.61	942	972	1.823	2.571	2.906	6.77	73.9	60.9
37778	1	2	44	3	2	23.12	1	4.83	5.6	29.8	4.47	211	257	1.542	2.569	2.068	4.71	60.5	115.2
37780	1	2	61	4	5	27.18	1	5.61	5.8	146	5.21	251	385	0.954	2.034	1.668	3.42	89.8	28.6
37784	1	2	42	1	2	28.29	2	4.77	5.2	519	6.84	275	625	0.966	1.554	2.234	2.02	267.6	304.2
37787	1	2	45	4	3	37.65	1	7.83	5.6	22.1	13.47	768	882	1.373	4.047	2.621	1.94	389.7	63.5
37792	1	1	50	1	5	36.39	2	5.94	4.6	33.9	9.5	1785	1962	3.356	5.168	4.595	14.92	114.9	325.6
37793	1	1	61	1	4	26.39	2	5.44	5.1	46.7	5.41	466	577	0.971	1.885	1.173	3.77	30.9	22.4
37801	1	1	59	3	3	37.49	2	5.38	5.4	91.8	12.09	930	1001	3.653	4.371	5.218	12.25	59	90.2
37803	1	2	68	4	4	20.74	2	4.77	5.4	28.5	3.6	508	860	1.402	1.884	1.395	4.01	127.9	149.7
37804	1	2	40	3	3	40.22	2	5.22	5.7	24.3	2.94	280	286	1.26	1.772	1.142	2.29	10.4	25.8
37806	1	1	62	3	5	29.05	1	4.61	5.2	90.3	6.7	140	250	1.286	1.684	2.095	1.86	38.1	91
37819	1	1	51	3	3	26.58	2	5.27	5.5	26.2	13.13	1495	2156	2.365	3.984	3.166	11.11	35.1	164.1
37823	1	1	44	1	1	22.6	2	4.83	5.5	30.6	5.12	296	338	2.005	2.439	1.206	1.97	69.1	55.8
37825	1	1	74	3	4	28.78	2	5.16	5.8	38.2	7.84	710	752	2.558	5.54	3.092	6.56	301.5	50.4
37836	1	1	51	3	5	23.61	2	5.11	5.9	30.2	7.41	345	549	2.026	2.446	2.549	4.92	250.4	215.4
37841	1	1	75	4	4	25.57	1	4.83	5.6	21.7	9	371	796	2.06	2.639	2.316	12.49	233.4	96.5
37848	1	2	57	3	5	24.24	2	5.38	5.5	47.9	3.97	152	193	2.654	1.434	1.13	3.69	29.5	23.3
37867	1	1	46	3	5	28.53	2	5.33	4.9	53.1	28.11	131	215	1.336	2.342	2.122	2.36	116	115.4
37870	1	1	70	3	2	27.41	2	6.88	5.4	46.2	8.08	1010	1760	1.632	4.039	1.877	6.58	89.2	88.8
37871	1	1	65	3	5	34.85	1	3.28	6.3	12.5	5.97	312	332	1.027	1.884	0.998	5.08	17.2	44
37874	1	2	81	3	3	25.11	1	7.16	5.7	37.2	3.23	488	1040	1.622	2.33	1.948	6.84	24.3	46.3
37875	1	2	41	1	2	24.83	2	4.83	5.1	89.1	6.17	293	914	2.258	1.752	3.759	2.11	175.4	69.3
37879	1	1	41	3	2	35.7	1	5.22	5.5	38.1	7.69	120	229	2.075	1.872	5.415	36.12	67.4	81.4
37881	1	1	40	3	2	33.89	1	5.93	5.5	43.8	6.86	724	766	1.816	3.058	1.171	3.65	120.8	21.1
37885	1	2	47	3	4	22.6	2	4.83	4.7	50.4	11.77	156	244	1.006	2.247	1.392	3.14	31.5	54.5
37886	1	1	50	3	3	35.33	1	5.16	5.1	36.5	7.42	314	342	1.422	1.766	1.703	4.36	11.5	56.3
37887	1	2	67	3	3	41.3	1	8.27	6.5	10.6	6.33	384	557	1.847	1.858	0.85	2.19	18.3	56
37892	1	1	55	1	4	28.45	2	4.83	5.8	73	8.93	1062	1122	2.657	4.348	4.173	11.32	132.4	82.3
37897	1	1	74	1	2	23.67	2	4.55	5.6	34.8	3.93	631	659	1.208	2.684	1.067	5.82	74.5	13
37905	1	1	58	3	5	30.41	1	5.77	5.5	76	5.47	851	886	1.848	3.139	2.511	10.12	39.5	30.5
37914	1	2	78	3	3	30.03	1	5.5	5.6	156	25.96	328	443	3.182	4.101	4.55	11.83	280.9	113.4
37915	1	1	47	4	4	31.53	1	7.38	5.9	51	3.09	1204	1230	2.273	2.312	2.005	2.15	73.2	18.5
37922	1	2	85	3	1	27.53	2	5.38	5.2	66.6	8.58	482	837	1.115	1.58	1.233	3.5	122	49.2
37928	1	2	76	4	1	29.84	1	4.83	5.4	9.7	3.07	98	113	0.727	0.822	0.677	1.05	58.3	13.1
37929	1	1	78	4	4	31.93	1	5.5	5.5	40.3	13.48	490	1639	2.41	3.648	4.237	9.43	27.6	1057.6
37930	1	1	48	4	2	23.82	1	5.61	5.3	23.4	7.94	92	425	2.394	2.01	2.358	7.42	69.7	87.3
37936	1	1	44	3	3	28.47	1	5	5.3	91.1	3.99	52	71	1.039	1.454	0.72	0.21	168.8	496.9
37944	1	1	73	3	5	25.86	2	5.33	5.5	138	26.56	1072	1716	3.586	4.158	4.447	17.15	228	508.9
37945	1	2	53	4	4	24.19	2	7.44	5.3	27.8	2.92	104	176	0.616	0.807	0.749	3.92	9	90
37953	1	1	48	3	3	23.02	2	5.16	5.5	380	9.59	559	588	2.024	2.549	3.732	6.4	44.3	61
37954	1	2	51	3	3	19.04	2	3.22	4.9	44.1	4.44	363	1024	1.824	2.87	2.896	5.81	94.9	56.1
37957	1	2	49	4	5	44.13	1	5.16	5.3	14	11.09	181	297	0.754	1.181	1.229	5.81	12.3	106.5
37961	1	1	45	1	1	30.32	2	5.72	5.6	34.1	5.44	120	123	0.662	0.734	0.686	0.97	178.7	53.9
37967	1	2	68	4	5	41.41	1	5	5.4	84.8	4.26	14	417	0.664	0.79	1.892	0.89	110.3	33.3
37977	1	1	73	2	1	32.92	1	4.22	6.3	161	1.81	210	284	0.378	0.859	0.816	1.63	19.7	36
37996	1	2	45	3	3	25.68	1	5.27	5.3	20.1	2.11	342	388	1.41	2.006	0.891	1.75	34.6	27.4
38000	1	1	85	4	1	21.41	2	5.11	5.3	9.9	3.5	70	77	0.983	0.972	1.411	0.5	4.1	30.1
38010	1	2	81	4	3	32.76	2	5.61	6.3	16.2	3.55	159	170	0.401	0.443	0.484	0.51	50.6	8.8
38017	1	1	48	3	5	29.53	2	5.44	5.8	156	10.7	913	1093	2.833	3.254	4.851	9.73	183.1	128.9
38023	1	2	51	1	3	29.87	2	8.55	6.4	49.5	3.18	106	331	0.425	1.021	0.624	1.58	35.1	60.2
38032	1	1	64	4	2	49.24	1	4.72	5.6	55	3.37	737	792	1.947	2.737	2.519	7.28	219.3	11.5
38037	1	2	50	1	2	40.26	2	5.55	4.9	13.3	7.4	580	649	2.544	2.886	2.539	7.66	93.9	105.9
38042	1	2	63	4	5	25.36	2	4.61	5.3	57.1	4.88	553	599	0.96	1.52	1.239	1.83	132	53.5
38045	1	1	40	3	4	26.27	2	5.33	5.5	18.7	10.76	471	474	2.696	3.165	2.478	5.2	17.8	26.8
38055	1	1	55	3	2	33.05	2	6.05	5.3	58.5	10.76	224	389	2.226	2.739	1.916	3.98	68.3	251.9
38063	1	1	71	3	3	24.91	1	5.61	5.6	77.7	7.33	287	622	1.467	1.907	2.449	7.65	121.9	80.2
38065	1	1	66	4	2	26.92	1	6.44	6.3	56.4	1.32	390	406	1.416	1.577	1.651	4.83	12.8	5.9
38071	1	2	74	3	3	18.37	2	5.44	5.7	18.8	4.48	388	406	1.333	1.937	0.997	2.49	17.4	37.9
38073	1	2	75	3	4	22.03	1	4.66	5.7	265	4.68	552	633	1.211	2.151	1.463	4.4	118.4	39
38079	1	2	40	3	4	21.59	2	4.83	5.2	272	14.24	28	65	0.759	1.751	0.886	0.51	37.9	112.5
38081	1	2	44	3	5	28	2	4.77	5.3	22.1	2.88	730	750	1.874	2.437	2.205	6.22	26.1	20.5
38082	1	1	47	4	5	27.11	1	8.88	6.9	78.4	7.03	429	622	1.531	2.116	1.877	5.252	84.4	99.8
38098	1	2	67	2	4	25.22	2	8.77	5.8	73.1	11.04	313	439	1.768	2.611	1.725	4.45	118.7	103.9
38100	1	2	65	2	4	34.5	1	4.27	5.7	217	6.8	461	633	1.195	2.251	1.328	3.33	29.6	141.1
38106	1	1	73	1	2	28.93	1	4.61	6.4	4.4	3.85	485	533	1.131	2.363	2.678	5.23	10.7	22.2
38110	1	2	65	1	1	29.2	2	5.72	5.5	252	2.2	196	214	1.662	1.872	0.906	3.58	1.5	46.4
38116	1	1	53	3	5	25.83	2	5.27	5.3	32.2	7.88	598	647	1.896	2.97	2.712	5.69	63.9	93.8
38119	1	2	81	4	2	23.64	2	7.99	6.6	20.8	12.13	20	93	0.706	0.928	1.736	2.57	75.2	63.1
38124	1	2	71	4	3	42.1	1	7.22	6.5	21.1	4.97	335	385	1.125	1.808	0.99	3.54	116.8	56.2
38138	1	1	65	1	5	29.21	1	15.6	11.9	36	2.66	266	301	0.458	1.18	1.08	3.38	26.5	66.8
38140	1	1	44	2	4	29.69	2	5.22	5.6	92.4	11.65	234	327	1.536	3.188	1.679	2.17	29.1	105.5
38143	1	2	60	5	1	26.15	2	5.22	5.6	20.9	2.45	250	308	1.626	4.471	1.457	4.94	5.8	86.6
38147	1	1	77	3	5	25.19	2	5.16	5.4	88	6	258	433	1.166	1.835	1.54	4.47	50.4	158.3
38148	1	2	54	3	3	26.13	1	4.5	5.1	30.5	0.65	392	398	1.109	2.004	1.36	5.83	7.7	8.2
38150	1	2	40	4	4	26.7	2	4.5	5.4	59.6	5.21	421	452	1.7	2.032	2.062	3.94	58.7	78.6
38154	1	1	66	3	3	35.22	1	5.27	5.7	26.2	8.12	1572	1619	3.946	5.601	3.109	14.91	28.8	60.4
38156	1	2	55	3	5	34.79	2	5.38	5.4	260	7.82	529	805	0.995	1.272	1.207	1.76	105.7	91.1
38166	1	2	62	3	5	25.53	2	5.93	5.6	207	14.97	552	611	1.333	1.474	6.13	1.98	173.1	36.4
38175	1	2	74	4	5	38.76	1	6.33	5.6	126	5.21	32	167	0.708	1.071	0.934	5.36	185	205.8
38179	1	2	62	1	1	34.21	1	6.66	7	26.9	9.41	293	721	1.858	1.874	2.129	5.81	158.1	87.6
38182	1	1	56	4	2	28.35	2	5.55	5.8	80.6	4.52	390	401	3.27	3.283	2.17	3.51	1.7	48.3
38186	1	1	46	3	4	20.49	2	4.88	5.2	30.7	3.07	353	362	1.52	3.567	2.633	4	22	31.1
38192	1	2	62	4	3	31.72	2	6.05	6.9	15.9	4.99	243	250	1.779	2.012	1.633	3.92	17.1	41.4
38207	1	1	60	4	2	25.58	1	4.39	6	17.5	2.78	195	210	1.289	1.315	0.935	1.65	84.2	275.1
38216	1	2	40	1	4	35.13	1	6	4.8	29.1	5.63	355	477	2.341	2.663	1.754	3.92	44.1	47.6
38219	1	2	40	4	2	40.26	2	7.27	5.6	9.3	9.29	890	995	2.947	3.493	3.02	7.5	375.5	151.2
38220	1	2	67	3	4	27.15	1	8.83	5.8	83.2	6.17	390	653	1.225	1.649	1.753	1.32	63.3	244.2
38225	1	2	85	3	1	22.9	1	5.33	5.3	16.1	5.03	545	561	0.833	1.692	0.75	1.51	11.8	31.6
38232	1	2	41	3	9	25.21	2	4.88	4.9	19.8	2.59	199	213	0.341	0.934	0.769	1.57	44.5	57.9
38235	1	1	55	3	5	28.49	1	5.66	5.4	91.4	11.38	234	283	2.083	2.062	1.605	2.83	53.7	43.9
38236	1	1	41	3	1	27.2	1	6.16	5.5	29.1	0.77	47	48	0.712	1.459	1.245	2.02	1.1	9.4
38239	1	1	62	3	4	31.07	1	5.61	5.7	31	5.29	225	662	1.313	2.114	2.224	2.63	58.3	34.2
38240	1	1	75	3	3	26.93	1	4.16	6.6	21	2.94	163	421	0.293	0.927	0.595	1.68	50.1	244.7
38243	1	1	55	3	2	29.56	2	5.16	5.1	42.9	6.95	679	1069	0.918	1.094	0.94	1.25	4.2	47.9
38246	1	2	44	5	1	27.22	2	6.66	5.9	138	1.83	20	82	0.969	0.612	0.721	0.33	32.6	21.3
38247	1	2	48	1	1	32.18	1	4.39	5.6	27.9	5.9	54	119	1.103	0.956	0.713	2.95	46.7	27.9
38250	1	2	85	3	2	26.31	1	4.83	5.5	30.5	2.03	83	225	0.396	0.531	0.801	0.69	49.4	57.8
38259	1	1	71	3	4	24.89	2	5.88	4.7	157	2.98	96	644	0.537	0.831	1.214	1.14	28.7	53.6
38260	1	1	69	3	5	28.05	2	5.16	5.5	43.5	4.89	812	905	1.839	4.072	1.441	5.23	121.8	72.8
38262	1	1	56	3	5	24.41	2	7.66	5.2	88.6	7.56	296	1393	2.245	2.285	1.922	2.07	136.2	48
38270	1	2	54	3	5	37.54	2	5	5.3	11.8	3.5	508	521	2.88	3.521	2.291	7.11	8.8	28.8
38279	1	1	85	3	4	23.11	2	3.66	5.4	38.6	5.18	277	380	1.317	1.794	2.401	2.74	152.4	99.2
38280	1	1	54	3	3	19.59	1	4.83	5.5	20.4	3.5	39	45	0.9	1.028	0.576	0.53	4.3	29.6
38284	1	2	40	3	5	18.21	2	4.77	5.2	111	9.85	340	2247	1.367	2.108	2.082	2.86	56.3	308.7
38285	1	2	81	3	4	25.16	2	4.94	5.4	123	1.82	430	584	1.116	1.924	1.942	3.37	239.8	13
38290	1	1	73	3	4	28.95	2	5.5	5.6	35.4	6.54	507	525	1.518	2.815	1.777	3.36	8	51
38306	1	2	60	4	3	44.74	2	9.16	6.3	26.3	5.41	585	648	2.394	3.066	2.808	7.27	84.9	84.6
38314	1	1	44	2	1	35.91	2	7.72	6.1	31.7	1.41	63	63	0.855	1.768	3.194	3.39	0.9	10.1
38315	1	2	68	1	3	28.86	1	5.27	5.4	204	13.35	485	594	1.239	2.831	1.88	3.96	588.2	43.1
38317	1	1	84	3	4	19.72	2	6	5.4	9.3	11.08	733	1073	1.972	2.707	1.885	6.01	32.5	88.9
38321	1	1	46	3	4	29.84	1	5.72	5.1	39.8	1.33	180	182	0.975	2.612	1.626	3.36	42.9	19
38322	1	2	56	1	4	51.23	1	16.99	11.2	26.8	7.03	429	622	1.531	2.116	1.877	5.252	84.4	99.8
38323	1	2	40	3	3	28.09	2	4.83	4.9	218	13.39	768	890	2.049	2.751	2.434	5.93	61.6	238.8
38342	1	2	42	3	5	24.04	2	5.05	5.1	616	4.97	174	331	1.339	1.943	1.053	1.18	97.1	35.2
38345	1	1	46	1	1	27.49	2	5.83	5.8	19.8	11.47	483	619	1.926	2.301	2.426	3.87	131.3	58.5
38349	1	1	57	4	4	23.85	2	5.33	6	130	6.86	179	347	0.906	1.433	1.602	4.47	20.7	180.7
38352	1	2	73	3	3	30.45	1	7.11	5.5	9	2.7	577	831	1.24	1.854	2.323	5	68	37
38361	1	1	40	3	3	25.16	2	5.05	4.9	37.6	6.26	285	382	1.271	1.802	2.271	3.07	20.4	80
38365	1	1	51	4	5	27.74	2	4.5	5.7	73.7	14.37	1353	1430	2.87	3.988	5.526	16.23	149.5	89.4
38368	1	2	60	3	4	29.86	2	5.16	4.4	11.9	3.66	31	59	0.524	0.751	0.563	0.37	21.3	21.6
38377	1	2	43	3	4	35.3	2	5.38	5.4	23.1	5.76	144	259	0.96	1.36	1.548	3.29	72.4	101
38388	1	2	64	3	4	27.39	2	4.83	5.8	20.9	4.7	376	478	1.842	3.192	1.371	7.28	43.1	104
38393	1	2	51	3	4	38.07	1	5.88	6.3	18.8	8.16	525	552	2.1	2.696	2.44	7.22	40	85.8
38394	1	1	47	3	4	29.91	2	5	5.3	58.2	14.77	401	1311	1.915	2.843	2.788	7.94	258.7	334.9
38402	1	2	45	4	3	21.81	1	5.93	5.85	153	3.65	365	567	0.714	1.118	0.706	1.51	83.9	218.5
38406	1	2	49	1	3	36.21	2	5.11	5.4	28.5	3.31	138	159	0.831	0.892	0.841	3.08	19.5	42.6
38409	1	2	63	1	2	34.35	2	15.76	10.8	17	4.63	374	412	1.044	2.455	0.91	4.92	10.3	41.5
38414	1	2	61	4	4	29.93	1	4.83	5.5	28.1	6.85	137	195	1.226	1.621	1.08	3.65	121.5	42.1
38426	1	1	53	3	4	40.48	1	5.61	4.7	289	13.39	239	244	1.319	1.716	2.506	17.65	66.9	66
38433	1	2	72	4	3	30.75	1	7.94	6.9	30.2	2.43	171	177	0.772	0.863	0.478	1.53	19.1	22.8
38444	1	2	59	4	4	31.3	1	8.05	6.4	14.6	2.26	222	242	0.728	1.325	1.618	1.37	108.8	14.2
38446	1	2	55	1	1	31.19	2	12.71	9.5	24.3	4.02	529	586	1.407	2.182	3.157	8.43	132.9	41
38449	1	2	46	3	5	24.67	2	4.77	4.9	133	35.39	552	970	4.985	5.652	5.884	16.91	99.7	171.9
38450	1	2	85	1	1	29.27	2	4.27	5.8	51.8	2.72	81	95	0.496	0.639	0.728	0.91	13	36.5
38452	1	2	47	4	2	34.89	1	5.27	5.5	13	12.22	155	177	1.803	1.873	2.189	37.93	324	51.6
38454	1	1	72	3	4	24.47	1	5.11	5.3	65.3	4.17	825	880	2.288	2.441	2.647	7.62	66.5	37.9
38466	1	1	66	4	4	42.79	2	8.38	7	39.5	6.94	196	567	2.035	1.592	1.306	2.52	67	107.9
38469	1	1	58	3	4	31.75	2	5.44	6	63.4	2.83	215	231	0.873	1.542	1.144	3.52	11	33.5
38472	1	1	45	3	4	26.98	2	4.77	5.4	19	7.23	502	522	1.806	6.248	1.788	10.09	7.7	70.4
38482	1	2	73	3	3	22.13	2	8.05	5.7	45.1	9.23	345	862	1.33	1.9	1.537	7.18	19	60.4
38494	1	1	50	3	3	30.78	1	8.44	5.8	32.3	1.8	160	216	0.625	0.969	0.629	2.29	9.9	17.6
38496	1	2	47	1	1	37.62	2	5.33	5.8	78.4	4.36	27	170	2.033	1.251	1.491	2.41	70.2	45.6
38504	1	1	67	3	4	31.96	1	4.94	5.9	40	5.2	257	374	0.991	1.75	0.572	2.38	3.1	12.7
38505	1	1	74	4	2	33.11	1	6.33	5.3	67.5	11.59	1011	1096	2.534	2.292	2.917	1.34	265.1	29.6
38508	1	1	54	3	3	26.18	2	5	5.4	47.1	13.03	637	716	1.884	2.884	1.822	5.78	72.9	118
38509	1	1	67	3	5	26.59	2	4.77	5.4	69.2	12.87	629	869	1.84	2.463	1.935	7.56	92	94.3
38514	1	2	46	3	5	51.27	1	4.5	5.3	8.1	5.09	646	679	1.792	2.463	2.074	10.42	21	40.7
38525	1	1	40	1	1	22.14	2	5.88	5.2	88.7	1.97	54	66	2.099	1.54	0.624	2.48	15.8	27.3
38528	1	1	60	1	3	29.52	2	5	5.4	41.6	16.54	501	532	1.663	2.467	1.951	2.81	85.4	45.7
38536	1	1	45	3	5	34.57	2	5.72	6.2	23.7	17.82	782	1093	4.999	3.642	2.416	5	25.8	226.6
38539	1	2	70	3	4	27.36	1	4.83	5.7	61.8	9.19	782	1856	1.437	2.267	2.066	4.12	164.3	144.2
38549	1	2	43	3	5	22.51	2	4.61	5.1	70.5	1.62	6	17	0.201	0.354	0.853	0.17	16.2	3.2
38558	1	1	45	3	4	23.21	2	5.55	4.9	173	3.99	251	316	1.39	2.001	2.025	4.8	177	62.8
38559	1	2	67	3	4	57.31	1	4.66	5.4	19.5	9.27	796	831	0.94	0.95	0.719	0.4	167.6	52.3
38568	1	2	67	3	2	40.54	1	6.72	6.8	47.4	6.31	551	574	1.586	2.483	1.905	4.56	77.5	44.2
38571	1	2	73	3	5	30.25	1	5.77	5.2	276	6.28	293	587	0.764	1.244	0.978	2.61	94.3	43.6
38575	1	1	66	3	4	32.76	2	5.5	5.4	28.2	1.38	88	91	0.755	1.018	0.708	5.08	0	15.5
38577	1	2	81	3	4	31.88	1	5.88	6.2	32.7	7.74	897	951	2.644	2.086	1.97	0.39	95.1	61.3
38578	1	2	46	3	5	30.52	2	4.88	5.5	128	7.74	555	867	2.229	2.92	3.098	5.27	212.7	90.1
38580	1	1	59	3	4	21.5	1	4.44	5.1	25.8	18.08	601	643	2.364	3.952	1.588	2.84	9.5	84.3
38588	1	2	61	3	4	18.72	2	5	5.1	263	8.59	350	784	1.83	1.754	1.424	2.36	92.8	114.4
38597	1	1	57	4	3	29.76	1	7.55	6.2	39.3	4.86	185	214	1.078	1.346	1.682	0.86	181.2	350.4
38598	1	2	63	1	1	33.35	2	10.88	9.4	40.7	2.23	120	126	0.257	0.686	0.611	1.8	16.6	7.3
38602	1	2	69	4	5	26.16	1	4.61	5.5	18	5.89	194	257	0.58	1.017	0.891	3	100.5	87
38607	1	2	82	3	5	24.24	1	5.05	5.3	27.6	6.19	179	295	1.165	1.946	1.724	6.74	24.3	143.6
38608	1	2	74	4	1	23.12	1	8.49	9	54.6	9.9	693	1078	1.552	1.585	1.719	6.38	259.8	91.4
38612	1	2	49	3	5	41.6	1	5.93	5.1	156	6.67	605	805	1.388	2.752	1.746	4.18	164.2	48.6
38614	1	1	58	3	4	29.83	2	5.16	5.3	21.3	6.21	62	265	1.836	2.169	1.962	3.18	468	294.2
38615	1	2	46	4	4	37.99	1	5.44	5.7	10.9	1.7	9	119	0.565	0.519	0.327	0.18	23.8	21.1
38617	1	1	64	4	2	25.68	1	5.77	4.8	21.6	4.11	134	177	1.527	1.986	2.54	3.24	14.4	66.5
38637	1	1	69	5	5	29.78	1	6.38	6	164	9.41	114	2085	1.128	1.306	1.447	4.81	58.7	76.3
38647	1	1	43	3	4	25.08	2	4.77	5.3	138	10.86	225	636	2.71	4.206	3.287	5.51	165.7	139.5
38649	1	2	65	3	5	24.13	1	5.11	5.7	89.1	11.96	750	1171	1.381	2.18	1.66	3.91	121.5	291.1
38651	1	1	75	1	1	21.42	2	5.88	5.8	14.8	2.59	94	172	0.49	0.77	0.932	1.19	9.2	28.9
38653	1	1	50	3	5	21.53	2	5.5	5.2	59.2	13.58	505	1032	2.3	2.055	2.917	4.14	114.2	493.9
38659	1	1	43	4	5	31.28	2	3.94	6.2	41.1	1.23	52	63	1.338	1.834	1.014	2.46	29.2	9.6
38664	1	1	40	1	1	29.24	2	3.5	5.4	55	10.37	1000	1115	3.637	5.116	5.256	10.51	322.5	63.4
38672	1	2	40	4	4	37.37	2	5.11	5.4	39	16.14	53	793	0.781	0.797	0.884	0.45	142.2	288.1
38675	1	2	73	3	5	24.81	1	5	5.4	122	6.52	258	297	0.846	1.771	2.121	9.78	247.5	67.2
38678	1	2	68	3	3	25.63	1	5.72	5.5	88	4.69	230	643	1.129	1.129	0.966	1.48	89.3	44.9
38679	1	1	65	3	2	36.09	1	8.16	7.6	27.9	6.89	736	797	1.746	2.881	2.069	13.3	116.6	55.5
38681	1	1	41	3	3	20.69	2	4.16	5.5	40.1	12.68	531	553	1.956	3.722	3.344	4.07	89.9	114.1
38689	1	1	62	4	2	30.05	1	13.77	11.8	109	3.85	173	1295	0.688	0.934	0.946	1.43	12.4	71.9
38700	1	2	64	3	2	28.02	1	4.61	5	62.8	8.06	312	820	1.828	1.984	1.669	1.89	143.3	269.7
38702	1	2	54	1	1	26.71	2	5	5.2	49.7	7.58	146	911	1.552	1.52	2.119	5.81	12.1	53.5
38703	1	2	76	1	3	27.44	2	6.83	5.7	20.1	8.28	304	567	0.864	1.926	1.157	1.33	169.2	27.7
38707	1	1	40	1	1	26.51	2	4.66	5	24	2.28	24834	24906	1.023	11.404	4.254	267.43	103.4	14.9
38708	1	1	46	1	3	28.03	2	4.88	5.3	112	6.01	41	274	0.576	0.872	2.171	0.54	99.5	45.3
38726	1	1	47	5	3	28.63	1	5.77	5.7	53.9	7.76	802	821	1.897	2.458	4.331	6.33	98.7	79.1
38732	1	2	64	4	2	41.96	1	7.83	5.7	13	5.84	141	202	0.593	0.723	1.241	8.05	131.9	102.1
38735	1	1	72	3	3	29.27	2	5.16	5.3	29	7.03	429	622	1.531	2.116	1.877	5.252	84.4	99.8
38738	1	1	59	1	1	30.78	2	4.88	5	45	1.24	328	333	0.859	1.452	0.486	2.47	8	16.5
38739	1	2	55	3	5	30.16	2	4.94	5.7	56.1	6.1	175	229	0.484	1.097	1.006	4.96	44.6	26.2
38741	1	2	42	4	4	44.02	2	5	5.4	14.4	8.06	559	751	0.917	1.331	1.125	3.53	137.7	338.7
38744	1	1	57	3	5	27.01	2	5.44	4.9	102	8.2	740	809	2.751	3.733	2.727	7.08	186	73.1
38745	1	1	62	3	5	24.54	1	4.72	5.3	70.6	7.08	280	541	1.782	1.972	1.878	5.79	101.4	172.6
38752	1	2	47	4	2	26.56	2	4.77	5	38	4.63	64	200	0.78	0.812	1.033	1.1	23.7	61.9
38759	1	1	67	4	4	25.5	2	5.05	5.7	23.2	5.92	105	109	1.21	1.278	2.714	3.58	74.8	65.2
38764	1	2	59	3	3	26.71	2	5.11	5.5	72.3	6.44	342	467	0.763	1.158	1.481	3.22	43.9	67.8
38771	1	2	42	3	5	21.42	2	4.39	4.9	177	8.72	769	1120	1.179	2.165	3.11	8.71	55.5	300.5
38773	1	1	64	3	4	41.66	2	6.16	5.5	198	9.55	554	742	1.332	2.321	1.419	3.14	172.7	189
38775	1	1	47	5	3	22.29	2	5.66	6	52	7.03	429	622	1.531	2.116	1.877	5.252	84.4	99.8
38780	1	1	76	4	1	23.19	1	5.33	4.8	13.4	3.44	35	393	0.248	0.388	0.482	0.35	28.7	361.2
38782	1	1	51	3	5	31.77	2	5.5	5.4	34.9	8.85	483	570	3.13	3.072	5.766	4.18	112.9	172.8
38786	1	1	45	5	1	27.85	1	5.55	5.8	61	5.45	196	215	1.123	1.402	0.773	1.81	34.1	58.9
38788	1	1	46	3	3	35.58	1	6	5.4	23.5	8.64	62	152	1.464	1.446	0.905	1.93	404.1	136.8
38796	1	2	85	3	3	35.68	1	5.05	5.1	32.2	2.19	442	784	0.853	1.935	1.096	3.72	15.4	52.6
38797	1	1	45	5	2	32.58	1	5.77	5.5	24.6	7.06	147	163	1.695	2.44	3.115	5.23	13	30.6
38798	1	2	59	3	5	19.05	2	4.61	5.3	140	2.95	152	203	0.834	1.658	0.749	3.63	81.7	43.5
38800	1	1	52	1	3	19.55	2	4.61	5.2	41.6	7.17	63	414	0.769	1.189	2.152	6.76	44	63.2
38801	1	1	55	1	1	31.46	1	5.66	5.7	24.3	6.7	74	75	1.075	1.209	2.644	8.06	8.1	62
38803	1	1	47	4	4	31	2	4.33	5.2	48.7	8.73	169	209	1.687	1.666	2.376	10.11	3.3	118.5
38813	1	1	42	3	5	24.34	2	5.11	4.8	107	5.84	272	298	0.753	1.34	2.797	6.71	26.9	33.9
38819	1	2	52	3	3	23.61	2	4.33	5.1	61.4	4.1	427	442	0.707	2.234	1.194	1.76	0.4	25.1
38824	1	2	59	3	4	22.72	2	4.39	5.5	19.2	4.7	263	436	1.599	3.67	1.439	1.11	31.1	79.7
38825	1	1	54	3	3	31.47	2	6.27	5.6	92.7	8.05	628	742	4.344	4.926	2.423	4.57	120.7	114.7
38830	1	1	42	1	2	23.5	2	4.72	5.4	52.3	7.96	450	502	2.436	2.647	3.631	6.85	197.2	49.1
38838	1	2	63	3	3	26.15	1	5.72	5.3	13.5	16.59	262	296	2.051	1.639	1.62	29.64	38.9	97.4
38843	1	2	42	4	5	29.48	2	4.22	5	170	4.73	28	353	1.645	1.165	0.777	0.84	18.3	86.2
38850	1	2	61	5	4	24.24	2	5.11	5.3	378	3.23	28	242	0.968	1.06	1.189	1.45	65.1	158.1
38853	1	1	60	3	5	27.59	2	4.33	5.1	101	20.88	733	822	1.745	2.922	2.107	6.66	52.5	115.2
38854	1	1	64	1	1	28.75	2	5.05	5.5	29.3	3.18	458	528	1.866	2.934	1.245	4.85	322.9	7.9
38859	1	1	44	3	2	34.58	2	5.72	4.7	28	0.89	27	28	0.451	0.211	0.314	0.44	5.6	7.6
38860	1	2	54	3	2	26.19	1	6.11	5.8	28.6	6.04	748	1591	1.791	2.333	1.411	5.16	30.7	41.2
38861	1	1	73	3	2	37.67	1	9.71	7	15.9	10.18	657	747	1.672	2.247	3.406	2.59	102.8	102.3
38875	1	2	41	4	4	35.02	2	5.16	5.6	41.1	8.8	443	543	2.151	2.887	1.437	4.59	115	88.2
38880	1	2	67	4	4	29.78	1	6.88	6.3	29.9	5.08	395	509	2.028	2.01	2.93	7.4	171.7	68.6
38885	1	1	66	3	3	32.04	1	4.88	5.3	174	14	1786	1885	3.453	4.727	4.8	12.76	223.9	122.7
38886	1	2	77	3	3	25.74	2	5.05	5.4	20.1	3.2	297	325	0.526	1.048	0.233	2.69	3.1	49.4
38888	1	2	57	4	5	31.29	1	6.72	5.8	27.5	3.36	277	417	1.234	1.733	1.268	2.63	102.2	27.1
38900	1	1	82	1	1	29.27	2	5.33	5.3	52.2	5.63	291	329	1.154	1.79	0.968	3.26	47.4	47.3
38901	1	1	53	3	4	27.74	1	5.83	5.3	287	7.95	490	552	1.865	2.571	2.671	5.25	197.9	38.6
38903	1	1	66	1	1	27.79	2	4.11	4.5	92.8	4.21	261	270	0.299	1.059	0.641	2.23	1.9	17.3
38910	1	1	56	5	5	36.47	1	6.61	5.6	55.2	6.84	393	480	1.306	1.935	1.582	5.16	81.8	63.4
38914	1	2	41	3	4	31.8	2	5.55	5.2	38.5	3.98	130	152	1.35	1.703	0.609	2.19	39.2	30
38918	1	2	45	3	4	24.44	2	5.22	5.4	105	7.84	273	326	1.321	2.147	2.376	5.65	79.7	68.8
38920	1	2	40	5	3	30.07	2	5.33	5.5	58.7	4.24	242	268	1.787	2.444	2.418	7.31	48.6	55.1
38925	1	1	63	3	2	40.78	1	6.49	6	38.3	1.3	159	185	0.808	1.418	0.443	3.43	102.5	11.4
38933	1	1	85	3	1	21.83	2	4.77	5.6	31.9	6.45	709	1134	1.935	2.538	3.139	6.62	79.5	58.3
38936	1	1	62	3	5	24.89	2	4.94	5.7	122	6.76	263	619	0.756	1.96	1.925	7.15	91.5	64.8
38937	1	2	61	4	2	31.34	2	5.66	7.1	41.9	7.36	241	275	1.412	1.176	1.086	5.7	10.4	92.7
38944	1	2	60	1	5	33.25	2	5.38	5.5	21.4	6.85	344	566	1.675	1.283	1.008	1.89	29.9	78
38947	1	2	45	1	3	23.75	1	5.33	5.5	98	0.44	43	51	0.473	0.521	0.265	0.83	27	6.3
38953	1	1	54	3	5	26.13	1	4.5	5.6	30.5	6.86	279	340	1.304	2.204	2.256	2.79	6.4	43.6
38969	1	2	77	3	1	26	2	6.33	5.6	44	3.08	262	434	1.275	2.232	0.833	3.52	93	25.3
38974	1	1	55	4	5	38.62	1	4.83	5.6	76.3	3.98	840	842	2.87	3	3.832	8.67	31.2	19.5
38978	1	2	76	1	1	28.08	1	13.54	6	41.3	0.93	7	190	0.729	0.54	0.719	1.34	54	24
38982	1	1	45	3	4	33.68	1	5.94	5	23.2	11.6	340	434	1.1	1.832	2.456	4.38	21.2	142.6
38986	1	1	66	5	5	28.87	2	9.99	5.9	259	6.97	193	1545	1.302	1.641	2.38	1.4	266	179.8
38991	1	2	59	3	3	30.89	2	5.38	5.3	22.9	4.56	75	101	1.01	1.183	2.006	4.63	130	29.8
38992	1	1	40	3	4	23.58	2	6.66	5	93.8	13	562	699	1.405	2.984	2.704	17.52	52.3	132.1
38995	1	2	49	3	5	20.21	2	4.16	4.9	52.8	7.15	327	653	2.897	2.329	2.365	1.83	172	258.4
38996	1	2	55	4	4	23.73	2	8.27	6.5	38.6	5.46	160	191	0.684	1.243	0.861	7.48	18.9	29.6
39000	1	2	54	4	4	40	1	4.94	5.1	301	8.88	393	527	2.234	2.592	2.563	4.48	164.5	159.3
39016	1	1	55	4	3	24.1	2	4.61	4.8	86.4	3.96	214	1169	0.368	0.626	1.631	1.46	39.8	35.4
39021	1	2	46	1	3	33.66	2	4.77	5.4	51.6	6.22	431	461	0.647	1.662	1.351	4.17	50.3	38.3
39022	1	1	55	4	5	25.46	2	4.61	5.7	22.1	1.27	76	79	0.289	0.359	0.692	2.29	0	15.4
39035	1	2	47	4	4	29.8	2	4.22	5.4	58.6	8.88	462	889	1.318	1.4	1.353	3.99	248.2	134.4
39039	1	2	73	3	2	27.01	1	5.88	6.1	38.7	6.56	580	734	1.941	2.827	3.384	8.46	162.2	56.3
39040	1	2	70	3	2	21.32	2	5.83	5.4	63.2	5.42	180	301	0.954	1.117	2.074	1.57	84.2	66
39044	1	2	43	1	2	22.27	2	5.55	5.5	29.1	8.04	297	905	1.492	1.565	1.333	3.27	155.9	106.7
39046	1	1	70	3	3	32.18	1	4.72	5.3	71.9	5.83	659	734	1.929	2.633	3.248	10.08	107.1	54
39054	1	2	50	3	3	26.11	2	5.72	5.6	7.8	1.25	84	98	0.624	1.371	0.29	1.27	73.4	7.8
39060	1	2	75	3	2	17.4	2	4.5	5.5	40	3.83	466	1574	1.666	3.037	3.308	6.77	296.1	268
39065	1	2	55	3	4	44.77	1	6.38	6.5	34.2	7.15	208	568	0.866	1.207	1.617	1.13	107.3	125.5
39068	1	2	58	1	2	31.83	2	5.22	5.8	22.9	3.44	421	451	1.247	2.266	1.391	4.88	23.6	21.8
39079	1	1	75	3	3	30.69	2	5.5	5.4	155	7.11	509	776	2.47	3.029	2.414	4.31	152.9	201.2
39080	1	2	70	3	5	35.78	2	4.72	5	54.7	6.44	289	474	1.077	2.222	1.427	2.61	80.2	112.1
39084	1	1	79	3	3	31.69	2	5.16	5.8	22.4	6.12	793	813	1.419	2.46	0.926	3.76	6.5	38.6
39092	1	1	50	3	5	24.63	2	5.38	5	77.1	3.46	59	113	0.806	1	0.815	2.45	11.7	22.6
39093	1	1	60	3	5	31.2	2	4.72	5.5	22	2.77	85	86	1.227	1.794	0.956	1.86	18.3	3.2
39098	1	1	72	3	1	22.59	2	15.99	8.3	45.3	3.72	91	687	0.377	0.694	0.652	1.53	13.2	19.3
39099	1	2	53	4	3	22.85	1	4.16	5.2	667	3.51	554	566	1.77	1.608	1.107	1.79	2.8	23.7
39107	1	1	52	3	5	27.52	1	4.66	5.4	89.3	3.52	386	417	1.166	1.924	2.593	3.79	79.6	36.9
39110	1	2	52	5	3	42.88	1	5.44	6	48.3	4.76	586	682	2.852	2.944	2.802	6.66	54.8	84
39117	1	2	43	1	1	29.98	2	7.6	6.1	23.2	1.95	338	355	1.238	1.882	2.065	2.74	150.2	18.8
39124	1	2	58	3	4	24.94	2	5.22	5.2	60.1	5.7	708	762	2.013	2.479	1.858	5.01	104.7	45.3
39126	1	1	66	3	3	31.55	2	4.94	5.6	107	13.74	1147	1268	4.103	4.859	5	15.52	255.7	82.1
39147	1	1	60	4	2	26.72	2	5.94	6.6	15.3	8.83	250	251	1.636	1.984	0.637	2.38	0	58.8
39152	1	2	49	4	5	25.62	2	4.61	5.2	143	2.4	148	228	0.647	0.854	0.878	3.02	138.7	28.8
39154	1	2	50	1	4	24.94	1	4.88	5	41.9	2.83	106	179	0.873	1.854	0.38	0.72	32.4	48.9
39158	1	2	49	4	2	27.58	2	5.38	5.1	308	6.73	89	339	0.573	0.572	0.931	0.56	267.9	74.5
39161	1	2	56	3	4	38.83	1	6.72	5.9	55.5	2.87	404	426	1.679	1.758	1.214	3.63	34.1	33.4
39165	1	2	51	4	5	27.49	2	5.05	5.7	24.2	1.14	102	114	0.353	0.974	0.771	1.45	5	8.9
39170	1	1	77	3	3	30.17	2	5.33	4.8	59	5.3	495	852	1.165	2.294	1.671	4.77	31.6	53.7
39177	1	2	61	3	5	28.83	2	4.88	5.6	62.5	6.01	118	256	1.073	1.172	1.853	1.13	19.6	178.3
39180	1	1	54	4	4	30.72	2	8.88	5	12.7	1.61	112	117	0.526	0.892	0.351	5.33	2.1	6.6
39181	1	2	81	3	3	21.47	1	5.05	5.3	25.3	3.56	49	117	0.768	1.205	0.948	0.66	32.2	50.3
39186	1	1	78	3	2	23.35	1	4.33	5.7	131	5.59	949	1132	1.476	2.938	1.777	7.69	11.8	196
39190	1	1	85	3	5	17.34	2	4.66	5.4	49.9	3.31	588	1185	1.49	2.247	2.253	7.1	173.1	62.1
39199	1	1	51	3	4	25.87	1	4.77	5.9	26	7.87	658	672	1.99	3.742	4.396	8.4	13.9	44.1
39203	1	1	80	3	3	28.79	2	5.5	5	45.6	10.63	888	1343	2.42	3.334	2.005	47.67	140.6	164.4
39204	1	2	42	3	4	36.59	2	6	5.3	11.3	2.25	291	295	1.499	1.748	1.129	2.59	0.5	24.1
39213	1	1	49	3	4	30	1	4.27	5.2	104	9.36	419	549	1.966	2.662	2.454	7.64	57.9	129.1
39215	1	2	64	4	2	24.9	1	14.77	5.9	36.7	4.99	657	675	1.027	2.724	1.02	3.07	3.4	30.5
39220	1	2	61	4	4	24.33	2	5.55	5.8	53	6.99	456	597	2.07	1.86	2.271	10.86	254.8	83.4
39226	1	1	79	3	4	25.23	1	5.33	6.1	210	7.15	51	271	1.487	1.687	2.132	1.13	57	74.3
39229	1	1	57	4	3	31.57	2	10.05	7.3	77.7	15.59	983	1057	3.168	4.571	3.761	10.84	30.2	25.6
39230	1	2	47	3	3	22.35	1	5.22	5	50.8	3.52	225	706	0.802	0.893	1.728	1.49	44.1	103.8
39232	1	1	77	4	4	26.26	2	6.66	6	79.1	10.4	770	2273	1.992	2.953	2.376	5.16	82.3	103.8
39244	1	2	60	1	1	29.53	2	4.88	5.8	30.1	1.03	321	339	0.67	0.816	0.648	2.19	131.4	6.1
39245	1	1	83	3	3	27.64	2	6.72	7.5	48.3	6.47	681	776	1.991	2.767	1.713	6.4	28.9	101.8
39246	1	2	85	3	2	32.65	1	5.61	5.7	34.7	4.84	95	154	1.171	1.216	0.78	1.48	149.2	59.8
39248	1	1	60	3	4	25.2	2	5.66	5.5	37	2.9	523	716	1.11	1.973	1.183	4.66	43.7	122.7
39249	1	1	58	3	5	30	2	5.11	5.3	441	8.26	509	776	3.188	2.749	2.729	2.48	94	82.7
39251	1	2	67	3	5	21.99	1	4.72	5.4	139	6.72	684	737	1.703	2.127	1.778	13.44	55.5	46.1
39265	1	1	71	3	3	25.58	2	6.22	5.9	117	5.47	118	136	1.034	1.473	0.925	3	5.1	42.4
39271	1	1	66	3	2	20.36	2	5.11	5.5	12.8	3.84	3462	3809	0.98	3.19	1.046	18.62	36.9	66
39278	1	1	60	3	1	23.15	1	5.77	5.5	7.5	1.44	406	413	0.646	0.582	0.816	2.4	2.8	18.7
39281	1	2	50	3	4	22.71	2	5.11	5.2	101	12.39	81	434	1.574	1.751	2.245	4.85	448.7	309.2
39285	1	2	44	3	5	39.03	1	4.83	4.7	47.8	4.06	237	462	4.045	1.336	1.28	6.39	20.1	155.4
39286	1	2	44	4	5	27.94	2	4.72	5.6	177	6.14	237	301	1.217	1.137	1.317	0.95	95.4	67.6
39288	1	2	85	5	3	23.8	1	4.94	6.5	29.7	5.43	240	702	1.813	2.153	2.454	3.67	128.8	187.8
39293	1	1	42	4	4	25.57	2	4.77	5.8	79.7	5.31	80	155	1.694	2.182	1.449	1.99	62.8	27.5
39298	1	2	48	3	4	39.96	2	7.72	5.9	28.1	1.92	183	192	1.221	1.602	0.708	2.32	6.2	15.2
39302	1	2	40	4	4	35.45	2	5.05	5.2	40.5	0.97	9	15	0.179	0.148	0.206	0.24	27.7	5
39305	1	1	45	4	4	23.09	2	4.88	5.8	32.9	8.81	179	249	1.256	1.331	1.001	1.35	176	132.2
39307	1	1	81	3	5	21.92	2	4.55	5.2	23.5	5.74	261	393	1.403	1.826	1.212	2.53	27.6	82
39314	1	1	47	3	5	22.56	1	4.16	5	99.1	10.49	1103	1655	4.394	6.946	5.834	14.53	269.9	251.9
39320	1	2	66	3	3	22.91	2	4	4.5	58.1	11.14	433	463	2.512	3.09	1.59	4	44.1	97.7
39322	1	1	41	1	1	29.64	2	6.05	5.7	118	9.03	241	273	1.359	1.608	2.573	2.16	217.2	97.5
39323	1	1	63	3	5	29.34	2	5	5.1	98.5	9.08	704	964	1.22	2.206	1.514	0.96	35.6	104.9
39334	1	1	43	2	2	33.98	2	5.83	5.8	27.5	7.29	109	538	0.93	1.097	1.674	0.38	312	401.9
39337	1	2	42	3	5	19.65	2	5.55	5.1	76.1	7.01	154	256	1.834	2.961	2.073	2.09	194.6	165
39339	1	2	45	1	1	29.66	2	5.44	5.5	21.3	7.83	826	890	2.787	3.926	1.359	6.14	137.2	76.4
39343	1	2	60	3	4	18.76	2	5.11	5.9	3.8	2.84	160	178	0.541	1.297	0.392	0.8	10	14.7
39349	1	2	49	4	4	36.08	1	3.61	5.3	84.3	3.45	1110	1205	1.996	2.818	2.509	8.75	21.4	70.3
39350	1	2	55	1	5	30.76	2	6.27	4.8	82.6	23.18	455	507	1.425	1.762	2.377	3.69	23.4	62.3
39353	1	2	42	3	5	25.52	2	4.22	4.8	63.8	4.49	329	518	1.057	1.577	1.283	2.63	32.9	38.4
39354	1	1	54	4	5	24.29	2	4.88	5.5	61.7	10.95	905	963	0.648	0.375	0.88	0.5	54.3	108.1
39363	1	2	50	4	3	47.07	1	6.11	7.6	17.6	5.03	306	349	1.058	1.439	1.177	0.43	17.7	160.8
39367	1	2	64	3	5	29.82	2	4.33	5.4	29.3	12.56	559	820	2.486	3.174	2.75	5.89	145.9	199.9
39368	1	2	41	3	5	20.54	2	6.11	5.1	220	3.87	46	60	0.853	1.046	1.995	0.84	26.8	43.3
39372	1	1	66	3	2	35.68	1	5.88	5.4	11.4	2.22	461	597	1.199	2.311	1.243	5.14	33.6	33.3
39374	1	2	40	4	2	32.08	1	7.55	5.2	32.7	9.29	120	151	2.482	1.8	2.211	4.42	25.7	57
39378	1	2	43	3	2	23.46	2	4.39	5.6	14.5	2.74	129	147	0.971	1.629	0.338	1.12	9	19.5
39379	1	2	67	1	1	36.03	2	5.44	5.7	26	5.32	160	1896	0.594	0.794	0.934	1.55	9.2	46.9
39389	1	1	78	3	4	24.7	1	4.61	5.2	26.8	5.12	490	523	1.094	1.455	1.265	1.14	95.1	39.2
39392	1	2	46	3	3	32.9	2	4.39	5.1	18.5	5.11	505	547	1.846	2.946	0.822	2.29	106	42.5
39399	1	2	51	1	5	24.08	2	5.44	4.7	26.9	4.22	639	698	1.813	3.529	1.378	37.25	198.8	32.9
39400	1	2	67	3	4	26.51	1	6.44	5.9	131	10.44	401	1432	2.306	2.888	3.284	6.76	275.9	173.1
39404	1	1	48	3	5	25.95	1	4.11	5.1	149	17.06	490	665	3.209	5.094	3.941	8.9	125.1	141.3
39405	1	2	69	3	4	27.74	1	6.44	5.7	101	5.05	77	153	0.447	0.637	0.675	0.84	51.6	46.1
39411	1	2	44	5	4	24.47	1	5.05	5.1	65.3	7.83	927	955	2.005	4.046	0.96	6.13	18.3	71.4
39413	1	2	53	3	3	36.93	1	5.61	5.2	52.6	4.71	976	997	1.805	2.316	2.791	5.06	486.3	28.6
39420	1	2	74	3	5	21.05	1	10.55	6.4	78.3	8.4	1253	1356	2.984	3.216	3.556	14.37	215.1	91.3
39424	1	2	66	3	5	24.03	1	4.66	5.5	98.4	3.7	463	491	1.523	1.632	1.722	4.26	81	45.6
39426	1	2	40	1	2	25.92	2	4.33	4.5	36.7	1.25	168	176	0.77	1.16	0.885	4.32	9.1	10.9
39429	1	1	50	3	5	29.69	1	4.94	5.7	76.6	12.34	755	892	2.68	3.018	2.661	6.23	200.3	148.9
39432	1	1	49	3	4	27.39	2	5.27	4.9	14.1	5.24	318	349	1.184	1.723	0.701	2.8	93.3	22.1
39434	1	2	70	3	3	19.21	2	4.16	5.3	97.4	8.33	368	788	1.634	2.116	2.218	5.05	305.8	46.2
39436	1	1	48	4	4	22.44	2	5.72	5.6	17.9	9.01	903	1953	0.69	1.45	1.545	4.3	60.2	435
39438	1	2	47	3	4	44.34	2	5.22	5.2	31.1	7.34	360	428	1.81	1.689	2.134	4.07	90.3	130
39446	1	2	43	3	4	23.94	2	6.33	5.3	59.2	8.89	603	1376	2.015	2.772	1.895	6	29.6	105.3
39454	1	1	67	4	2	25.07	1	5.33	5.5	31	3.03	245	306	0.795	1.312	0.884	1.59	220	17.2
39455	1	2	46	3	4	23.35	2	3.94	5	62.6	6.93	1547	2436	1.746	2.515	2.82	2.25	93.3	208.4
39456	1	1	50	3	4	24.69	2	5.22	4.7	62	17.27	515	678	1.89	2.339	2.989	4.28	327.4	96.4
39459	1	1	81	3	1	26.45	2	4.61	5.2	44.2	2.9	305	567	0.605	1.5	0.873	2.26	10.9	15.9
39464	1	2	44	1	1	33.4	2	5.05	5.4	30.9	10.66	226	394	3.25	3	3.398	4.93	365.4	126
39474	1	1	72	3	1	30.53	1	5.66	5.5	75	10.39	676	794	2.535	3.46	3.665	9.11	211.6	175
39475	1	2	75	3	3	19.91	1	5.83	4.8	126	9.38	364	498	0.821	1.569	1.689	4.97	66.8	79.3
39476	1	1	70	3	5	28.13	2	6.27	6	77	11.22	256	431	2.06	2.134	1.612	5.37	27.9	148.7
39477	1	1	49	4	3	18.85	2	5.05	5.5	26.4	12.85	664	736	4.097	5.477	3.184	9.36	32.8	96.7
39478	1	1	57	3	4	34.36	1	5.55	5.9	19.2	13.64	640	749	2.512	2.581	1.357	2.81	30.4	163.5
39482	1	2	75	3	3	20.32	1	6.05	5.3	156	2	475	482	0.39	1.232	0.371	2.4	2.2	9.3
39493	1	1	82	3	2	24.13	2	4.77	5.2	89.6	10.18	873	2255	2.556	3.604	4.346	11.3	193.8	83.9
39505	1	2	74	3	4	22.8	1	5.38	5.2	107	11.07	508	787	1.576	1.709	3.474	8.07	127.9	16.4
39511	1	2	65	2	2	23.42	1	5.33	5.5	18.1	3.5	201	246	1.564	2.297	1.001	1.89	222.2	30.7
39533	1	2	65	1	4	24.07	2	5.44	5.4	62.7	5.39	938	973	2.465	3.718	2.691	11.98	124.5	32.4
39535	1	2	50	3	4	20.49	2	6.61	5.3	23.5	6.99	162	478	1.102	2.752	1.434	0.74	28.4	37.5
39538	1	2	60	3	5	42.34	1	3.94	5.2	39.7	8.86	372	535	1.001	1.346	2.699	7.54	72.7	78.5
39543	1	2	76	3	4	26.51	1	5.61	5.6	177	8.3	577	872	1.666	2.061	2.049	5.89	150.4	30.3
39547	1	1	83	3	5	21.5	2	5.94	5.7	29.3	2.69	566	595	1.969	2.862	3.448	8.16	46.4	39.9
39553	1	2	70	3	4	31.79	1	5.44	5.7	286	1.76	175	203	0.515	0.962	0.917	1.58	93.8	20.8
39570	1	2	51	1	1	28.85	2	12.32	9.5	10.4	7	341	428	1.508	2.091	1.962	5.6	89.6	95.8
39577	1	2	67	1	4	27.18	1	4.72	5.3	30.7	3.11	504	1174	1.846	2.227	1.81	5.23	29.2	24.8
39584	1	2	72	4	3	48.06	1	8.1	6.7	47.1	8.22	314	391	1.999	2.17	1.803	4.89	106.5	60.4
39588	1	1	61	3	4	31.24	1	6.11	5.4	60.7	8.01	37	96	1.575	2.731	3.048	7.07	43.1	43.9
39591	1	2	61	3	5	23.98	2	6.27	5.7	79.4	5.06	504	780	1.16	1.946	1.845	5.29	82.6	65.8
39593	1	1	49	3	5	27.73	1	6.55	5.5	177	14.21	924	1248	2.45	3.875	5.186	16.66	156.6	77.7
39621	1	1	78	3	1	24.75	1	5.61	5.5	385	1.36	71	71	0.889	0.957	0.979	3.14	13.2	15.1
39625	1	2	45	1	2	31.37	2	5	5.3	22.6	6.13	48	105	1.451	1.152	1.804	1.27	183.9	45.8
39626	1	1	50	3	5	18.51	2	4.77	6.7	342	9.5	1250	1263	2.064	2.713	2.851	4.99	51.8	88.7
39630	1	2	44	1	1	22.99	2	4.66	5.4	73	6.61	159	317	1.094	1.435	1.158	2.91	231.3	80.3
39638	1	2	70	3	2	22.61	1	5.33	5.3	38.9	2.53	122	122	0.832	2.006	0.827	0.31	5.7	19.6
39641	1	1	42	1	5	26.39	1	4.94	4.8	77.2	8.08	46	169	1.67	1.776	2.568	4.66	209.9	71.5
39646	1	1	51	3	4	21.11	2	6	6	30	7.1	250	295	1.944	2.911	3.042	6.05	79.3	56.8
39650	1	1	45	3	4	28.39	2	5.33	5.7	35.6	5.19	981	1002	2.825	3.62	2.261	5.49	166.5	22.1
39659	1	2	84	4	3	34.32	1	4.44	5.6	242	8.76	354	413	1.299	1.813	1.632	4.54	150.2	29.7
39662	1	1	50	1	1	30.84	2	6.38	5.4	38.8	3.38	165	252	0.529	1.145	0.991	4.83	101.2	39.6
39674	1	1	78	3	3	21.58	2	6.94	5.3	38.4	12.19	260	521	3.03	4.565	3.344	5.22	286.4	63.7
39676	1	2	67	4	5	35.96	2	5.44	6.2	90.2	9.35	412	568	1.593	5.884	2.106	6.21	61.2	50.4
39677	1	1	49	3	5	35.89	1	6.16	5.3	119	9.63	228	437	3.242	2.307	3.311	3.46	146.4	106.3
39690	1	1	69	1	1	24.89	2	5.33	4.9	73.7	7.03	7	31	1.481	1.582	3.786	5.52	49.4	65.5
39695	1	2	59	3	4	19.24	1	4.66	5.4	16.6	4.41	59	88	1.18	1.383	0.56	5.07	8.6	55.6
39707	1	2	41	3	3	29.27	2	4.55	5.2	18.4	2.99	585	595	1.1	2.35	1.499	6.31	13.1	16.8
39715	1	2	40	1	3	30.74	2	5.33	4.9	15.3	2.83	197	224	0.734	1.161	0.53	0.6	14.9	28.1
39723	1	1	59	3	5	27.14	1	4.61	5.3	131	7.19	642	962	2.159	2.422	3.142	5.1	263.1	121.3
39727	1	1	72	3	1	25.57	2	4.5	5.7	65.8	3.38	819	923	2.472	3.525	2.357	8.77	53.1	93.5
39728	1	2	64	3	3	29.03	1	5.77	6.2	191	2.17	69	84	0.973	1.159	0.79	1.25	6.7	28.1
39729	1	2	44	5	4	24.93	2	5.27	5.3	206	10.03	185	2000	1.693	1.955	3.276	5.1	310.6	211
39732	1	1	53	3	4	23.47	2	4.77	5.5	8.9	4.47	274	307	1.102	1.435	1.408	1.35	33.2	46.5
39751	1	2	75	3	3	30.45	1	6	5.4	334	3.09	410	450	1.029	1.083	1.235	2.31	24.4	44.8
39755	1	1	53	3	3	31.31	2	4.88	5.8	18.5	7.03	429	622	1.531	2.116	1.877	5.252	84.4	99.8
39758	1	1	51	3	3	26.51	2	4.83	5.4	104	4	618	710	1.619	3.03	1.957	5.91	21.6	59.2
39761	1	1	56	4	2	27.44	1	7.22	5.3	10.7	6.63	897	897	2.265	6.525	1.575	14.1	0.6	12.6
39764	1	2	49	3	4	37.4	1	5.05	5	55.4	5.57	1115	1672	0.523	1.397	0.942	2	11.6	95.4
39772	1	1	61	3	3	28.36	2	5.16	5.7	42.4	2.9	402	432	1.284	2.639	1.39	4.27	8.9	31.1
39782	1	1	42	3	1	21.65	2	4.88	5.6	30.9	3.66	0	7	0.54	0.955	3.17	2.71	59.5	43.2
39783	1	1	68	4	5	33.17	1	7.72	6.1	48.1	4.23	64	632	0.796	0.826	1.389	4.53	207.9	581.4
39785	1	2	71	3	3	25.07	1	11.88	5.8	10.3	1.35	216	330	0.402	0.844	0.387	0.87	1.6	11.5
39790	1	2	69	3	3	26.57	1	5.55	5.6	263	3.78	239	277	1.058	1.411	1.505	1.81	132	74.9
39792	1	2	77	1	1	29.22	2	5.05	5.7	33.4	2.49	456	473	1.831	3.512	2.006	7.11	28.5	24.2
39796	1	2	61	3	2	36.48	1	5.38	5.7	23.6	6.2	450	489	1.284	2.433	1.362	4.64	22.1	107
39797	1	2	84	3	3	23.56	1	6.22	5.2	65.9	1.96	82	292	1.094	0.776	2.654	2.31	99.6	47
39799	1	1	50	4	5	35.89	2	5.16	6	206	4.63	305	313	1.234	3.132	1.492	2.37	1.3	34.3
39802	1	2	45	4	2	39.65	2	5.5	5.7	13.4	3.2	110	234	1.11	0.863	1.434	1.68	93.7	116
39804	1	2	42	3	5	19.82	2	4.94	5.2	35.7	4.56	287	311	1.287	2.411	1.673	4.18	123.9	26.1
39813	1	1	42	1	1	26.75	2	5.5	5.1	55.2	8.11	528	616	1.926	5.54	6.374	16.85	233.2	55.7
39814	1	2	44	1	4	22.07	2	4.33	5.3	45.9	15.11	158	191	0.978	1.293	0.576	2.07	21.7	90.8
39823	1	2	53	5	5	23.62	1	6.88	5.1	477	3.89	45	483	1.135	1.526	2.13	2.04	57.3	200.7
39830	1	2	85	4	1	22.1	1	6.55	5.5	4.6	7.03	429	622	1.531	2.116	1.877	5.252	84.4	99.8
39831	1	1	66	3	5	29.11	1	5.55	5.3	276	12.67	1295	1430	2.709	3.477	2.594	41.66	303.3	196.6
39835	1	2	40	1	4	25.2	1	4.66	5.4	41.7	15.84	1034	1203	2.255	3.88	4.715	12.65	213.6	121.6
39838	1	1	58	3	4	31.89	2	8.72	6.3	28.1	11.08	341	460	2.141	2.566	1.886	3.35	85.4	124.9
39839	1	1	75	4	3	29.24	1	5.33	5.5	64.7	2.19	296	302	1.322	1.728	1.312	3.89	13.8	40.6
39842	1	1	71	3	5	31.37	1	5.11	5.6	73.9	6.78	180	357	1.204	1.942	2.176	4.48	156.5	93.5
39853	1	2	63	3	4	31.05	2	7.83	5.4	23.4	6.08	152	515	0.897	1.037	1.102	1.04	152.9	293.5
39860	1	2	58	4	5	35.1	1	6.05	6.1	43.1	5.23	139	1196	0.403	0.801	1.217	1.47	69.6	825.5
39861	1	1	63	4	4	26.34	1	6.72	5.2	14.2	6.31	406	633	1.39	2.002	1.618	4.61	18.1	289.9
39864	1	2	42	3	5	23.84	2	5.05	5.8	12.9	6.97	243	303	1.142	1.433	0.828	1.36	43.7	52.4
39868	1	1	58	1	5	30.77	2	5.38	5.5	55.3	20.49	493	671	3.311	3.01	2.532	6.41	108.7	233.1
39869	1	2	48	3	5	21.31	2	4.44	5.1	119	4.86	181	647	1.345	3.094	2.004	8.76	91.2	33
39872	1	1	64	3	3	26.83	1	14.6	11.2	16.4	5.91	439	488	1.498	2.191	1.273	4.4	7.8	32.9
39873	1	2	57	4	4	35.12	2	4.5	5.5	45.1	5.04	174	183	0.98	0.971	0.461	0.33	13.7	46.9
39876	1	2	80	3	2	27.67	1	6.77	5.3	51.6	5.34	272	369	1.055	1.658	1.199	2.16	46.3	70
39877	1	1	63	4	2	17.27	2	6.38	5.3	12.5	1.76	35	50	0.996	0.818	0.769	2.95	44.9	139.1
39878	1	2	43	1	4	25.22	2	4.94	5	279	7.58	160	235	1.635	1.68	1.097	2.26	218.1	36
39879	1	2	79	3	3	23.02	2	5.72	5.5	31.4	8.13	163	364	1.175	1.488	1.735	8.35	116.8	236.4
39884	1	2	47	3	4	22.27	2	4.88	5.1	50.9	3.63	238	297	0.956	2.624	1.705	6.45	56	98.2
39886	1	2	48	3	4	29.27	2	4.33	4.8	10.5	1.54	175	179	0.219	0.708	0.195	1.19	5.7	10.4
39892	1	1	60	4	2	20.78	2	4.66	5.7	13.6	7.35	64	511	1.058	1.321	2.676	2.1	116.7	54.2
39894	1	1	85	1	2	24.84	1	5.55	5.4	58	10.47	668	687	2.059	3.308	3.155	18.72	33.7	52.7
39909	1	1	81	3	4	24.51	2	5.05	5.6	94.2	5.1	231	289	1.346	1.965	1.639	5.87	252	18.9
39927	1	1	46	3	5	23.78	2	6.16	5.1	80	5.25	247	542	1.806	2.193	1.711	2.32	92.5	70.8
39929	1	1	76	1	1	23.89	1	4.88	5.7	144	4.64	286	300	0.655	1.367	1.412	2.23	134.8	27
39930	1	1	50	3	4	19.37	2	5.44	4.4	11.6	5.51	152	200	0.911	0.876	0.941	3.13	15.7	34.7
39936	1	2	42	3	4	23.22	2	5.16	5.2	34.6	4.07	157	178	0.732	0.839	0.959	4.89	27.5	29.5
39947	1	2	43	1	1	25.55	2	4.66	5.8	196	3.78	17	106	0.557	0.972	1.029	0.18	147.9	33.6
39953	1	1	69	1	5	30.19	2	8.55	6.5	62.2	15.16	497	666	3.526	2.668	2.199	2.5	189.8	201.1
39958	1	2	78	1	3	23.36	1	5.44	5.8	29.3	4.95	226	1373	1.637	1.786	1.496	1.14	263.2	36.7
39959	1	1	45	1	1	27.23	1	7.83	5.7	76.8	4.63	241	341	1.457	0.93	3.268	9.72	277.4	35.4
39963	1	2	41	3	2	35.83	2	4.94	5	21.7	1.71	115	127	1.592	1.491	0.941	1.5	19.7	12.3
39965	1	2	78	3	5	22.03	1	6.44	5.6	264	15.75	601	1012	3.09	3.579	3.041	10.13	170.6	51.3
39966	1	2	52	3	5	21.43	2	5.77	5.1	22.5	7.15	389	577	1.013	1.506	1.312	3.29	50.6	142
39974	1	2	49	1	3	36.19	1	4.5	5.5	5.3	5.74	120	416	1.185	1.63	0.738	2.35	6.1	60.2
39976	1	1	70	1	1	31.27	2	4.72	5	36.8	5.73	84	95	0.737	1.044	0.698	1.49	13.6	22.9
39978	1	1	48	3	4	25.48	2	5.16	4.7	53.3	19.72	391	418	2.529	4.165	4.684	12.57	99.2	52.1
39979	1	1	47	3	4	36.44	2	5.44	5.8	61.8	8.03	783	866	1.939	3.514	2.415	5.12	98	111.8
39986	1	2	52	3	4	22.91	2	6	5.6	26.1	8.08	377	478	0.73	1.251	0.619	2.05	34	59.1
39989	1	2	44	5	5	27.11	2	3.72	5	19.7	13.95	535	899	1.784	3.146	1.865	1.86	68	229.6
39997	1	1	61	4	2	18.43	1	5.22	5.7	27.6	1.64	104	112	0.519	0.897	1.488	2.64	7.9	26
40004	1	2	51	3	3	31.75	1	5.5	5.2	17.7	2.58	30	41	0.562	1.131	1.038	1.86	91.9	22.4
40005	1	1	70	1	3	28.81	2	6.44	4.9	41.6	8.13	256	278	1.085	1.77	1.639	2.39	188.9	39.6
40007	1	1	69	3	4	28.88	1	6.77	6.1	52.1	5.42	436	596	1.522	2.43	1.652	4.64	37.4	92.8
40010	1	2	63	3	4	29.96	1	10.66	6.1	137	4.82	1028	1056	0.74	1.173	0.444	2.25	8.1	23
40016	1	1	41	5	5	23.02	2	4.77	5.3	28.3	4.35	43	44	0.992	1.046	1.66	3.01	49.8	45.7
40024	1	1	41	5	5	26	1	4.83	5	82.6	3.65	212	246	1.703	1.196	1.526	2.88	129.4	28.1
40055	1	1	44	3	4	27.62	2	6.11	5.1	32.3	9.73	1019	1170	1.572	3.618	1.871	8.58	53.5	35.7
40058	1	2	40	3	5	31.05	2	5.11	5.6	9.9	1.86	268	291	1.432	1.539	1.294	4.76	1.6	27.3
40064	1	1	56	1	1	31.34	2	7.05	5.8	80.7	4.81	71	223	1.07	1.382	1.115	3.55	18.1	40
40065	1	2	63	4	4	48.57	1	6.33	6.2	26.2	1.65	209	229	0.954	1.343	0.52	4.64	106	27.2
40082	1	1	44	2	3	28.41	2	4.61	5.6	38.6	3.66	138	340	1.19	1.324	2.581	5.16	59.9	69
40084	1	1	77	1	1	22.62	2	6.05	6	42.7	2.7	97	135	0.959	1.033	0.956	0.73	4.4	33
40085	1	2	62	1	4	32.93	2	6.72	5.8	39.3	6.65	691	897	1.144	1.871	1.799	3.95	71.9	49.4
40088	1	2	69	1	1	36.03	2	7.77	6.9	31.3	2.26	282	288	0.577	1.142	0.785	2.4	9.2	11.2
40097	1	2	46	2	4	23.32	2	4.55	5.3	37.4	3.46	225	250	0.821	1.579	0.897	5.58	6.7	59.2
40104	1	1	81	3	5	17.89	2	4.83	5.5	51.9	21.43	1448	1564	2.377	3.915	3.528	8.81	109.7	271.3
40106	1	1	50	4	4	20.48	2	6	6	63.7	22.23	333	603	3.577	5.024	5.794	7.34	119.8	344
40108	1	1	46	3	3	27.22	2	5.5	5.6	174	5.71	1817	1846	2.371	6.973	1.669	15.81	24.4	34.8
40110	1	2	65	5	1	24.75	1	4.5	5.7	23.7	5.71	3886	4039	2.329	5.775	2.742	23.6	48.6	39.1
40111	1	1	70	3	4	27.14	2	5.05	5.4	142	4.26	390	399	0.871	1.923	0.732	2.71	121.8	65.5
40123	1	2	40	3	4	48.66	2	4.83	5.7	41.1	10.66	1004	1107	1.61	2.743	2.583	16.9	12.5	149.6
40131	1	1	85	3	1	30.94	1	7.83	6.5	6.2	0.79	624	624	1.99	1.552	0.517	1.54	0.9	7.3
40151	1	1	54	3	2	33.18	2	5.55	5.6	22.6	5	226	234	0.923	1.528	1.296	2.47	70.2	30.7
40152	1	1	68	1	5	29.08	2	7.49	5.6	38.9	2.58	3	300	0.581	0.512	0.512	1.07	18	11.4
40153	1	1	46	1	1	26.44	2	4.72	5.7	38.6	6.55	324	423	1.531	3.135	1.578	7.35	162.2	39.7
40155	1	2	40	3	5	31.24	2	5.22	5.4	28.8	2	184	192	0.709	0.965	0.691	2.82	1.8	18.8
40172	1	1	68	1	1	23.14	2	7.72	6.4	70.7	8.18	368	495	1.426	2.417	2.067	3.98	41.3	35.7
40176	1	2	54	2	1	23.24	2	4.5	4.7	34.6	6.57	95	1271	1.174	1.273	1.514	0.69	117.4	51.8
40178	1	2	53	3	5	29.15	1	4.94	5.1	45.8	2.37	1777	1798	1.348	3.259	0.991	10.85	13.4	54.4
40193	1	2	68	3	5	32.05	2	5.72	5.6	89.2	7.03	429	622	1.531	2.116	1.877	5.252	84.4	99.8
40196	1	1	59	5	5	30.49	2	5.05	4.6	7.8	3.2	731	786	0.918	2.54	0.818	5.75	17.1	29.6
40200	1	2	44	3	3	35.96	1	7.22	6.3	25.5	13.99	565	1155	1.764	2.496	1.036	3.85	26.9	114.9
40203	1	2	51	2	4	29.73	2	4.77	5.2	59	1.02	196	203	0.909	1.484	0.92	2.8	21.3	5.2
40210	1	2	59	4	4	28.45	2	5.93	4.9	51.4	2.65	355	379	1.373	1.964	0.925	4.29	2.4	30.3
40211	1	2	62	3	2	41.21	1	5.22	5.3	12.9	5.95	117	626	0.856	2.375	0.816	0.42	191.2	84
40217	1	1	71	3	5	29.68	2	5.27	5.3	32.3	4.49	648	691	1.528	2.01	2.291	2.21	178.6	35.9
40220	1	2	45	3	5	25.57	2	5.11	5.4	29.5	10.65	1295	1377	2.043	3.956	1.311	4.03	41.6	52.6
40223	1	2	57	1	1	59.12	2	6.99	5.7	36.3	4.66	190	191	0.73	1.479	0.456	1.39	6	24.1
40225	1	2	66	3	4	26.1	1	4.88	5.4	146	4.78	1740	1901	2.382	3.524	2.949	8.89	87.9	30.9
40237	1	1	85	3	2	24.51	1	5.27	5	99.4	8.02	299	341	1.029	1.749	1.397	4.69	24	74.2
40248	1	2	74	3	2	29.27	2	5.66	5.2	37.8	6.66	211	310	1.505	1.567	1.814	1.11	32.5	50.2
40249	1	2	58	3	5	28.15	1	4.83	5.6	386	6.29	141	409	0.501	1.233	0.799	1.55	26.4	122.9
40265	1	2	52	3	4	22.74	2	4.77	4.8	66	6.92	478	481	1.495	2.637	1.875	3.79	65.8	42.5
40280	1	1	66	1	4	29.83	2	6.72	5.8	55.8	7.67	501	584	2.215	3.304	3.907	10.79	84.6	47.4
40282	1	2	67	1	3	29.13	2	4.39	5.5	19.8	1.36	2	18	0.535	0.556	0.449	0.24	7.2	20.9
40286	1	2	72	3	2	29.17	1	6.66	7.4	15	7.87	294	348	2.026	2.803	0.96	3.61	57	81
40293	1	1	82	3	4	27.25	1	5.16	5.8	27.7	5.74	198	308	1.802	2.047	1.814	4.48	89.8	135.4
40298	1	1	52	3	3	27.93	1	4.72	5.5	19.7	2.41	30	32	0.945	0.82	2.472	3.93	0.1	24
40302	1	1	55	3	5	30.21	2	5.16	5.3	112	5.84	87	402	1.313	1.286	1.358	6.31	172.3	173.9
40308	1	1	46	3	4	28.71	2	5.33	5.5	36.6	7.69	12596	12649	1.965	8.317	2.916	136.57	14	97.8
40326	1	2	41	1	1	23.77	2	4.16	4.6	36.3	18.67	426	3593	2.403	4.037	5.229	11.46	216.9	1336.7
40339	1	2	50	3	2	24.94	2	5.44	5.4	46	12.92	201	798	2.112	2.715	3.948	6.21	139.8	511
40345	1	1	54	3	3	31.31	1	4.94	5.5	28.2	24.37	1814	1872	4.596	5.586	2.825	8.52	40.7	145
40351	1	2	56	2	4	28.05	2	4.72	5.7	101	9.1	115	466	1.807	2.035	1.726	1.75	78.8	270.4
40353	1	1	66	3	3	29.22	1	6.88	5.8	45.3	4.67	91	1143	1.419	1.264	1.292	5.11	59.4	61.5
40356	1	1	48	4	4	26.23	2	5.05	5.7	164	9.44	775	904	1.711	2.365	2.957	1.11	206.1	55.1
40358	1	2	63	3	4	30.17	2	5.27	5.6	83.1	4.71	312	432	1.323	1.939	1.639	4.56	67.2	106.4
40363	1	2	62	3	5	20.74	1	4.77	5.3	400	10.82	956	2062	2.521	3.62	3.008	14.35	88	317.1
40364	1	1	52	1	4	28.76	2	5.16	5.7	29.3	10.45	95	351	1.432	1.465	0.903	1.76	23.9	339.8
40369	1	1	67	3	3	21.73	1	6.99	5.8	77.5	22.37	233	244	0.87	1.035	6.906	1.99	121.2	31.8
40370	1	1	48	3	5	22.27	1	4.88	4.9	137	15.14	835	868	3.215	5.911	5.945	24.15	23.7	47.5
40373	1	1	43	3	2	23.52	2	5.72	5.4	54	8.06	1132	1211	3.354	8.963	2.005	17.18	64.8	48.9
40380	1	2	70	4	2	36.95	1	5.72	5.2	8.7	7.03	70	76	1.132	0.911	0.677	8.67	2.9	39.6
40383	1	2	63	3	3	24.82	2	5.55	5.2	14.1	3.74	157	241	1.838	2.158	0.994	1.37	35.4	31.1
40386	1	2	56	3	5	20.92	2	4.77	5.3	260	4.16	119	184	1.04	1.17	1.04	12.76	27.4	60.3
40389	1	1	71	3	3	49.13	2	6.61	5.7	16.7	2.72	83	130	1.072	0.85	0.718	1.54	152.4	20.4
40391	1	1	69	3	3	30.01	2	5.27	5.2	19.9	10.98	616	955	2.414	2.941	2.448	9.28	79.3	157.5
40396	1	2	62	1	1	26.65	2	5.77	5.8	38.9	4.83	302	308	0.701	1.404	1.162	3.42	16.6	27.3
40398	1	1	56	4	2	30.83	2	5.33	5.9	66.8	3.21	114	607	1.474	2.146	3.302	1.41	168.8	40.4
40399	1	1	85	3	5	23.96	1	3.33	5.8	34.4	3.14	451	512	2.397	2.197	1.991	5.42	76.9	61
40400	1	2	69	1	1	34.95	2	5.55	5.3	13	4.25	129	160	1.196	2.037	1.27	3.78	14.9	50.1
40404	1	2	40	5	4	22.94	1	4.72	5.2	20.2	6.85	156	199	1.421	2.385	2.374	2.47	77.9	68.9
40408	1	1	49	4	3	45.27	1	6.66	6.5	44.6	5.14	225	252	1.537	1.915	1.842	6.17	110.8	55.2
40409	1	2	40	1	3	25.18	2	5.27	5.2	55	7.7	403	581	2.031	2.198	1.147	3.29	41.9	124.8
40421	1	2	40	4	3	19.5	2	5	5.5	242	30.87	866	2506	3.95	5.06	5.081	13.6	183.7	152.5
40425	1	1	82	1	1	31.95	2	5.22	5.5	27.4	2.96	256	373	1.068	1.253	1.035	1.69	77.5	25.6
40435	1	1	51	1	4	26.01	2	5.93	4.6	459	9.23	144	165	1.149	1.713	2.411	5.83	8.4	52
40452	1	1	40	4	2	20.43	2	6.33	5.8	78.7	4.12	373	388	2.004	2.439	5.209	3.3	11.7	62
40454	1	2	51	3	2	24.46	2	5.61	5.6	34.4	2.82	53	80	0.391	0.507	0.557	2.3	8.4	10
40459	1	1	54	3	3	24.49	2	4.72	5	41.1	4.74	139	154	1.495	1.613	0.99	50.82	31.8	23.7
40460	1	2	45	3	4	19.87	2	5	5.5	33.1	7.01	462	832	0.896	2.795	0.922	4.1	34.2	115.8
40461	1	2	82	3	3	20.32	1	5.61	5.8	46.3	2.55	474	518	1.415	2.15	1.935	4.55	144.2	23.3
40462	1	2	81	3	4	28.64	1	6.88	5.6	68.4	3.04	6	516	0.576	0.424	0.728	0.19	14	51
40474	1	1	55	3	3	43.68	2	5.55	5.4	10.6	6.05	379	434	2.531	3.78	2.927	10.64	133.7	27.4
40475	1	2	51	4	3	24.79	1	4.16	4.8	32.2	2.43	387	405	1.326	1.754	1.671	5.21	17	9.6
40485	1	2	69	1	3	22.06	2	7.44	5.5	12.9	3.71	143	250	1.423	2.544	1.49	2.2	126.4	30.5
40524	1	2	60	1	1	30.79	1	5.61	5.2	40.5	5.17	345	423	1.568	2.053	2.016	2.97	33.8	56.3
40532	1	2	41	3	4	31.57	2	5.83	5.1	52.7	6.27	507	563	0.83	2.832	0.71	2.45	33.8	35.7
40534	1	1	45	3	3	30.92	1	4.61	4.8	13.8	2.7	228	231	0.666	1.85	1.401	1.77	0.9	23.3
40540	1	1	82	3	4	28.52	2	6.27	4.7	20.9	2.64	78	274	1.071	1.446	1.024	3.11	254.1	33
40544	1	1	50	3	5	30.25	2	6.38	6.1	61.7	3.41	100	124	0.92	0.648	0.98	2.45	11.7	68.1
40545	1	2	78	3	4	19.91	2	5.05	5.3	42.2	6.96	811	910	1.232	1.382	2.244	3.19	169.8	94.6
40548	1	2	64	3	5	32.85	1	6.66	5.7	28.1	14.91	1045	1625	3.997	4.986	5.208	15.25	184.8	472.7
40551	1	1	65	3	4	32.76	1	5.16	5.6	403	10.69	498	577	2.949	4.114	3.466	11.75	193.5	106.1
40557	1	2	58	3	5	36.2	1	5.66	6.1	150	12.41	777	1262	1.077	2.099	2.391	6.5	99.9	258.8
40561	1	1	54	3	5	33.64	1	5.38	5	196	8.14	886	959	1.82	3.529	2.095	5.04	55.9	48.6
40563	1	1	70	4	2	25.34	2	7.88	6.7	55.2	6.69	386	454	1.28	1.235	1.619	2.08	89	119.3
40569	1	2	45	3	3	24.23	2	4.83	5.1	8.9	1.83	3	15	0.64	2.344	0.381	0.48	8.2	24.4
40570	1	2	75	3	3	22.5	2	6.27	5.5	214	6.56	288	1283	1.474	2.015	2.558	4.39	284.3	91.3
40575	1	1	85	3	3	28.48	1	7.6	6.5	42.3	5.48	481	602	1.285	2.122	2.343	6.66	106.6	36
40585	1	1	61	1	1	23.1	2	5.11	6.8	28.3	4.74	244	483	2.589	2.497	1.639	5.22	17.9	14.5
40587	1	1	45	3	4	25.59	1	5	5.5	499	6	759	786	3.098	4.6	4.664	12.99	57.1	54.2
40591	1	1	48	4	4	28.81	2	5.44	5.1	222	24.84	1152	1206	3.18	3.283	3.002	5.39	85.8	67.8
40592	1	2	40	5	5	22.87	2	3.05	5.2	30.7	6.72	419	1334	1.605	1.687	1.385	2.56	17.2	55.8
40596	1	1	44	4	3	23.38	2	5.44	4.6	46.5	25.49	819	1015	2.182	4.246	4.208	7.35	70.3	338
40597	1	1	42	1	4	29.27	1	5.22	5.8	106	3.93	319	637	1.521	2.141	1.034	2.54	103.2	29.6
40599	1	2	71	3	3	28.04	1	5.5	5.5	32.6	4.87	1242	1640	1.302	2.447	1.767	3.04	191.7	80.5
40606	1	1	57	4	2	22.08	2	4.39	5.9	17.6	1.99	0	2	1.706	1.927	1.864	6.63	0.9	16.8
40607	1	2	40	4	5	27.06	2	4.83	5.3	88.4	6.07	578	911	1.45	2.396	3.032	6.27	104.3	72.6
40614	1	1	70	4	2	23.47	1	5.38	5.8	38	9.33	123	502	2.119	1.477	2.53	2.52	142.9	326.4
40633	1	1	51	1	2	25.77	2	5.66	5.3	42.5	11.4	379	455	1.911	5.208	4.755	21.19	8.7	59.4
40637	1	1	53	3	1	39.99	1	9.27	7.1	42.1	12.71	1396	1561	1.49	3.67	2.106	7.4	78.9	150.7
40639	1	1	47	3	5	28.37	2	4.44	5	73.5	7.51	372	407	3.215	3.761	1.978	7.32	42.7	71.8
40646	1	1	51	3	4	25.79	2	6.49	5.5	24.7	5.86	48	93	1.508	1.721	2.021	5.62	171.9	93
40658	1	2	69	3	4	20.69	2	5.05	5.2	260	4.11	412	426	0.86	2.067	1.308	4.82	41.7	18.1
40660	1	1	64	3	3	24.39	2	19.04	10.9	27.2	7.93	968	1035	2.662	3.044	2.266	3.56	106.7	53.7
40676	1	1	60	3	4	29.27	2	5.83	5.7	26.1	7.03	429	622	1.531	2.116	1.877	5.252	84.4	99.8
40683	1	2	57	3	4	35.77	2	9.49	6.7	27.4	3.31	169	193	0.926	1.331	0.4	1.63	3.6	30.2
40684	1	1	54	3	3	27.09	2	5.27	5.4	118	3.39	635	728	1.965	2.921	2.24	8.3	262.5	87.9
40688	1	1	43	3	4	27.17	1	4.83	5.4	45.7	17.46	1095	1631	4.772	5.678	3.474	10.2	101.8	300.7
40700	1	2	51	4	1	45.9	2	5.27	5.7	32.4	7.73	447	456	1.224	2.681	1.153	2.2	14.8	28.8
40702	1	1	49	3	3	38.28	2	5.66	6.5	19.6	16.4	1500	1625	2.062	3.52	1.664	3.92	11.3	88.5
40711	1	1	68	4	3	21.97	1	6	6.3	40	4.44	530	575	2.412	2.254	2.097	8.4	125.1	57
40714	1	2	42	3	5	30.67	1	5	5.2	54.6	1.02	134	136	1.093	1.482	0.638	1.34	1	14.9
40717	1	2	74	1	1	26.43	2	5.33	5.3	162	2.51	185	213	0.597	1.273	0.695	1.26	64.9	15.7
40718	1	1	82	1	2	23.96	2	5.77	5.2	185	2.61	656	673	1.115	2.078	1.899	6.02	19.3	21.4
40725	1	1	40	3	3	24.68	2	4.77	5.4	140	6.25	1216	1413	2.045	5.196	3.427	5.98	54.5	50.3
40726	1	1	48	3	4	38.61	1	6.61	5.8	13.7	11.17	263	410	2.126	2.801	2.926	3.76	74.7	87.2
40736	1	1	85	3	5	29.38	2	4.61	5.5	32.2	6.26	592	619	2.012	1.473	2.746	3.87	40.5	41.2
40737	1	2	63	3	4	31.04	2	5.94	5.8	34.8	5.13	438	526	1.484	1.804	1.905	52.87	93.5	158.1
40739	1	2	44	3	2	28.2	1	5.83	5.2	123	3.2	344	363	1.243	2.413	0.588	1.94	2.3	38.1
40746	1	2	41	1	5	36.86	2	6.27	5.7	142	4.87	341	362	1.615	3.053	2.374	4.59	35.7	83.8
40752	1	2	49	1	2	26.01	2	6.22	5.9	58.4	11.42	388	408	2.06	2.596	2.726	8.23	62.5	34.6
40755	1	2	70	3	2	31.01	2	4.83	5	88.9	5.86	517	588	1.224	1.911	1.747	6.79	66.4	99.2
40763	1	2	66	3	3	27.53	1	4.16	4.9	57.8	7.38	277	820	1.531	1.782	1.929	3.43	201.8	73.1
40765	1	2	59	3	5	18.89	1	4.72	5.6	103	2.83	78	110	0.516	1.447	0.538	1.97	8.9	61.1
40767	1	2	61	3	4	25.84	2	6.22	5.3	159	4.69	181	484	0.997	1.764	1.409	13.91	126.8	25.6
40768	1	2	46	2	1	35.67	2	6.22	5.3	56.5	2.4	163	174	0.664	1.069	0.827	1.8	2	18.6
40771	1	1	48	4	5	25.74	1	6.11	5.1	45.9	13.66	737	1773	2.23	3.376	4.075	6.17	236	1032.6
40772	1	1	56	3	4	22.38	1	4.88	5.4	11.9	6.67	764	772	1.398	2.54	2.562	8.01	19.5	19.6
40773	1	1	72	3	3	31.35	2	5.77	5.5	83.8	7.32	620	1029	1.694	2.81	2.27	6.27	143	66.2
40784	1	1	85	3	3	22.95	2	5.22	5.3	31.1	4.82	740	764	1.665	2.64	2.108	3.77	151.1	29.5
40790	1	2	51	5	4	38.61	2	6	5.7	27.9	17.5	319	531	0.969	1.223	2.947	14.18	187.8	106.8
40797	1	1	41	1	4	41.93	2	5.11	4.9	38.4	5.7	842	881	1.243	4.513	1.207	3.9	31.4	38.6
40800	1	1	81	3	3	31.38	1	4.39	5.2	51.1	12.5	581	1547	1.97	2.48	4.662	4.28	276.5	31.1
40801	1	2	60	3	5	36.52	2	4.44	5.5	86.3	4.96	360	914	1.022	1.796	0.818	2.05	104.1	38.9
40804	1	2	54	3	4	28.39	2	5.33	5.5	24.3	8.46	135	239	1.926	1.991	1.17	2.31	107.5	93.5
40807	1	1	76	3	5	30.27	2	5.5	5.9	104	4.43	672	740	1.656	2.505	2.359	8.29	112	30.4
40810	1	1	71	3	3	32.92	1	5.77	5.7	24.5	7.74	186	427	0.976	2.206	1.163	5.54	22.5	55.8
40824	1	1	71	3	4	26.69	2	5.11	5.7	85.3	8.65	778	800	1.894	2.355	2.179	4.16	55.8	66.9
40828	1	1	43	3	3	29.62	1	4.55	5.2	45.3	6.25	1087	1133	2.848	4.167	3.143	10	21.5	45.9
40829	1	2	56	1	1	27.24	2	4.94	5.6	111	2.9	246	255	1.25	1.237	1.553	1.91	41.9	18.5
40842	1	1	76	3	4	31.5	1	5.38	5.4	179	11.33	817	1172	3.249	3.926	3.093	7.07	148.3	140.1
40849	1	1	46	3	4	33.12	2	5.66	5.6	62.8	6.03	401	462	1.548	2.807	2.158	3.45	219.1	33.8
40859	1	1	40	1	3	29.59	2	5.05	5.3	35.5	3.8	142	575	1.506	1.567	1.902	3.79	43.4	94.9
40860	1	1	82	3	1	29.27	2	5.33	5.6	256	6.66	142	189	1.287	1.169	1.539	4.86	25.3	35.9
40861	1	2	46	4	5	26.67	2	5.5	5	30.9	3.54	242	254	0.826	1.439	1.081	2.01	18.6	18.1
40871	1	2	79	3	3	20.59	1	4.88	5.9	31.8	5.22	393	1247	1.179	1.031	1.828	0.46	108.3	284.1
40875	1	2	51	3	4	48.07	1	5.05	5.2	12.1	2.88	177	243	1.147	1.005	1.237	4.17	71.9	84.3
40877	1	1	41	1	2	28.4	2	5.11	5.2	59.6	20.8	440	575	1.404	2.06	2.049	2.32	113	146.5
40881	1	1	41	3	3	37.4	1	5.22	4.8	39.1	1.97	27	27	1.356	1.044	0.616	0.61	0	16.6
40886	1	2	64	1	2	34.6	1	5.22	5.5	20.8	4.94	394	435	1.552	1.104	1.987	0.35	25.5	78.8
40888	1	1	66	1	1	32.9	2	6.22	5.4	56.3	9.71	264	939	1.132	1.508	1.814	2.27	141.9	538.9
40890	1	2	40	3	2	18.27	2	4.83	5.3	14.4	3.21	301	304	1.004	2.741	1.082	4.85	9.2	20.6
40891	1	1	40	3	5	27.47	2	5.77	4.8	97.1	5.39	785	840	1.68	4.012	1.516	5.35	271.9	32.6
40899	1	2	50	3	2	30.18	1	5	5.6	69.6	7.12	823	989	2.169	3.929	3.281	9.35	106.9	114.5
40908	1	1	41	5	4	37.92	2	5.72	5.1	55.3	7.86	290	377	1.229	1.87	1.518	2.89	57.1	58
40912	1	1	61	1	1	26.05	2	5.55	5.7	62.1	5.21	113	133	1.088	1.713	1.161	1.23	6.2	23.7
40921	1	2	52	3	4	29.34	2	4.11	5.3	102	3.42	108	120	1.28	5.333	3.78	10.44	42	25.6
40930	1	2	67	3	5	27.74	2	5.33	5.6	15	5.33	308	979	0.941	1.648	0.619	1.92	8.9	46.4
40940	1	1	85	3	3	21.86	1	4.94	5.9	15.3	4.71	195	378	1.196	1.518	1.679	4.22	133.6	40.9
40951	1	2	53	4	5	39.09	1	5.66	5.9	21	11.27	190	267	1.121	2.214	1.416	2.85	31.2	37.1
40953	1	1	42	3	4	29.34	2	6.33	5.1	58.8	4.7	396	409	1.049	1.514	0.875	35.01	17.5	30.3
40954	1	1	69	4	2	22.53	2	5.22	4.9	23.6	9.61	117	512	1.104	1.342	1.834	2.2	165.8	51.1
40961	1	2	53	3	3	21.52	2	4.83	5.4	378	13.13	691	1202	1.167	1.989	3.09	8.63	95.6	419
40963	1	1	55	3	5	39.67	1	6.44	5.9	24.2	4.76	90	136	1.949	1.417	1.213	1.24	16.7	76
40965	1	1	50	1	4	27.74	1	5.38	5.8	39.5	12.07	273	372	3.245	3.833	2.659	3.24	332.8	61.9
40980	1	2	40	3	3	43	1	7.05	6.2	12.8	4.59	221	237	1.251	1.139	0.955	3.11	23.7	45.1
40985	1	2	44	3	5	20.98	2	4.39	5.1	84.5	8.11	162	223	1.678	2.077	3.186	3.87	83.3	97.2
40988	1	1	52	1	5	28.7	2	5.05	5.1	46.9	7.03	429	622	1.531	2.116	1.877	5.252	84.4	99.8
40995	1	1	49	3	3	24.76	1	5.44	4.9	28.5	3.16	17	109	0.953	1.16	1.602	3.24	281.6	81.3
41005	1	1	65	4	1	23.32	1	4.94	5.3	88.5	6.52	575	994	1.764	1.971	1.485	3	116.7	75.1
41008	1	2	40	3	4	23.54	1	5.94	5.2	34.3	7.03	429	622	1.531	2.116	1.877	5.252	84.4	99.8
41013	1	2	64	4	3	32.15	1	5.66	6.5	23.2	1.05	226	234	0.88	0.774	1.03	0.21	10.3	31.6
41014	1	1	55	4	4	30.12	1	6.16	5.6	32.6	5.9	354	395	1.506	2.137	1.966	3.93	36.2	41.6
41019	1	2	58	3	5	19.31	2	3.22	5.3	387	11.54	921	1631	1.464	2.464	2.399	3.44	152.9	76.9
41021	1	1	66	2	2	28.19	2	4.88	5.4	27.6	1.67	207	254	0.34	1.57	0.324	1.95	1.4	6.8
41024	1	1	41	4	4	31.52	2	8.16	7	34.1	5.51	370	406	0.774	1.149	1.052	2.32	183.2	56.6
41025	1	1	59	5	4	31.13	1	5.61	5	38	10.24	219	247	1.035	2.589	2.392	6.77	35.2	70.5
[truncated: 3,496 more rows]
