# Supplementary material for: Causal effect of immune cells, metabolites, cathepsins, and vitamin therapy in diabetic retinopathy: a Mendelian randomization and cross-sectional study
Source: Front Immunol. 2024 Oct 1;15:1443236. doi: 10.3389/fimmu.2024.1443236 (PMC11487118; doi:10.3389/fimmu.2024.1443236)
Supplement: Supplementary file 3 [file DataSheet1.zip › Supplementary Table 9.XLS]

## Sheet: Sheet1
Supplementary Table 9. The result of MR analysis between Immune Cells and NPDR
outcome	exposure	method	nsnp	b	se	pval	or	or_lci95	or_uci95
DR	Activated & resting Treg % CD4 Treg	Weighted median	11	-0.0278062	0.0375108	0.45852	0.972577	0.903637	1.04678
DR	Activated & resting Treg % CD4 Treg	MR Egger	11	-0.0590206	0.0784472	0.471053	0.942687	0.808336	1.09937
DR	Activated & resting Treg % CD4 Treg	Weighted mode	11	-0.0175579	0.0372576	0.64757	0.982595	0.913399	1.05703
DR	Activated & resting Treg % CD4 Treg	Simple mode	11	0.0273316	0.0586499	0.651191	1.02771	0.916107	1.15291
DR	Activated & resting Treg % CD4 Treg	Inverse variance weighted	11	0.00108486	0.0460273	0.981196	1.00109	0.914728	1.0956
DR	Activated & resting Treg %CD4+	Weighted median	16	-0.036198	0.0399456	0.36484	0.964449	0.89182	1.04299
DR	Activated & resting Treg %CD4+	Simple mode	16	0.0586618	0.0683321	0.404137	1.06042	0.927494	1.21239
DR	Activated & resting Treg %CD4+	Weighted mode	16	-0.0346683	0.0513838	0.510137	0.965926	0.873383	1.06827
DR	Activated & resting Treg %CD4+	Inverse variance weighted	16	-0.00856011	0.0286821	0.765361	0.991476	0.937276	1.04881
DR	Activated & resting Treg %CD4+	MR Egger	16	0.00341842	0.052795	0.949289	1.00342	0.904783	1.11282
DR	Activated & resting Treg AC	Inverse variance weighted	13	-0.283397	0.186365	0.128346	0.753221	0.522739	1.08532
DR	Activated & resting Treg AC	Weighted median	13	-0.048207	0.056929	0.397112	0.952937	0.852325	1.06543
DR	Activated & resting Treg AC	Weighted mode	13	-0.0435261	0.0597521	0.480316	0.957408	0.851598	1.07636
DR	Activated & resting Treg AC	MR Egger	13	0.438649	0.610707	0.48757	1.55061	0.468445	5.13272
DR	Activated & resting Treg AC	Simple mode	13	-0.0383544	0.0665425	0.575004	0.962372	0.844697	1.09644
DR	Activated & secreting Treg %CD4 Treg	Inverse variance weighted	13	0.262568	0.233304	0.260404	1.30027	0.823076	2.05411
DR	Activated & secreting Treg %CD4 Treg	Simple mode	13	0.046472	0.0520637	0.389621	1.04757	0.945943	1.16011
DR	Activated & secreting Treg %CD4 Treg	Weighted median	13	0.0315863	0.0395072	0.423997	1.03209	0.955187	1.11519
DR	Activated & secreting Treg %CD4 Treg	Weighted mode	13	0.0248254	0.0369093	0.513941	1.02514	0.953594	1.10205
DR	Activated & secreting Treg %CD4 Treg	MR Egger	13	-0.263588	0.411991	0.535406	0.76829	0.342635	1.72274
DR	Activated & secreting Treg %CD4+	Weighted mode	11	-0.129985	0.0601671	0.0560717	0.878109	0.780428	0.988015
DR	Activated & secreting Treg %CD4+	Simple mode	11	-0.146769	0.0750547	0.0790249	0.863493	0.745369	1.00034
DR	Activated & secreting Treg %CD4+	Weighted median	11	-0.0598331	0.0492413	0.224328	0.941922	0.855263	1.03736
DR	Activated & secreting Treg %CD4+	Inverse variance weighted	11	-0.0712009	0.0605102	0.239325	0.931275	0.827124	1.04854
DR	Activated & secreting Treg %CD4+	MR Egger	11	-0.132123	0.107651	0.250832	0.876233	0.709554	1.08207
DR	Activated & secreting Treg AC	Inverse variance weighted	7	-0.127665	0.0909266	0.160306	0.880148	0.736474	1.05185
DR	Activated & secreting Treg AC	Weighted median	7	-0.0298215	0.0723656	0.680269	0.970619	0.842267	1.11853
DR	Activated & secreting Treg AC	MR Egger	7	-0.0666168	0.254086	0.80364	0.935554	0.568573	1.5394
DR	Activated & secreting Treg AC	Simple mode	7	-0.00789232	0.0840154	0.928216	0.992139	0.841506	1.16974
DR	Activated & secreting Treg AC	Weighted mode	7	0.0041169	0.0815718	0.961386	1.00413	0.855761	1.17821
DR	Activated Treg %CD4	Simple mode	7	0.0671344	0.078456	0.425013	1.06944	0.917008	1.24721
DR	Activated Treg %CD4	Inverse variance weighted	7	-0.0957692	0.141687	0.49909	0.908674	0.688338	1.19954
DR	Activated Treg %CD4	MR Egger	7	0.16301	0.316752	0.628745	1.17705	0.632658	2.18987
DR	Activated Treg %CD4	Weighted mode	7	0.032255	0.0720141	0.669945	1.03278	0.896827	1.18934
DR	Activated Treg %CD4	Weighted median	7	0.0134613	0.0681166	0.843341	1.01355	0.886879	1.15832
DR	Activated Treg %CD4 Treg	MR Egger	13	0.189027	0.183944	0.32619	1.20807	0.842398	1.73248
DR	Activated Treg %CD4 Treg	Weighted mode	13	-0.0473939	0.0650785	0.480426	0.953712	0.839501	1.08346
DR	Activated Treg %CD4 Treg	Simple mode	13	-0.0414481	0.0740209	0.585814	0.959399	0.829835	1.10919
DR	Activated Treg %CD4 Treg	Weighted median	13	-0.0200056	0.0537379	0.709685	0.980193	0.882204	1.08907
DR	Activated Treg %CD4 Treg	Inverse variance weighted	13	-0.0233091	0.0707724	0.741889	0.97696	0.850422	1.12233
DR	Activated Treg AC	Wald ratio	1	-0.144492	0.137931	0.294837	0.865462	0.660449	1.13411
DR	B cell % CD3- lymphocyte	Weighted mode	13	-0.0504295	0.0657052	0.457613	0.950821	0.835929	1.0815
DR	B cell % CD3- lymphocyte	Weighted median	13	-0.0274436	0.047541	0.563763	0.97293	0.886367	1.06795
DR	B cell % CD3- lymphocyte	Simple mode	13	-0.0455538	0.0799019	0.579113	0.955468	0.816963	1.11746
DR	B cell % CD3- lymphocyte	Inverse variance weighted	13	0.0186421	0.034567	0.589677	1.01882	0.952077	1.09024
DR	B cell % CD3- lymphocyte	MR Egger	13	0.0295015	0.0899964	0.749212	1.02994	0.863388	1.22862
DR	B cell %lymphocyte	Simple mode	20	0.0799857	0.0693452	0.263033	1.08327	0.945604	1.24098
DR	B cell %lymphocyte	MR Egger	20	-0.0484126	0.0548217	0.388829	0.952741	0.855676	1.06082
DR	B cell %lymphocyte	Inverse variance weighted	20	0.013204	0.0272881	0.628477	1.01329	0.96052	1.06896
DR	B cell %lymphocyte	Weighted mode	20	-0.016647	0.0484482	0.734917	0.983491	0.894397	1.08146
DR	B cell %lymphocyte	Weighted median	20	0.00923334	0.0394891	0.815125	1.00928	0.934106	1.0905
DR	B cell AC	MR Egger	13	-0.159068	0.0895831	0.103427	0.852938	0.715588	1.01665
DR	B cell AC	Simple mode	13	-0.101088	0.0880563	0.273344	0.903854	0.760577	1.07412
DR	B cell AC	Weighted mode	13	-0.0614984	0.0653899	0.365515	0.940354	0.827238	1.06894
DR	B cell AC	Inverse variance weighted	13	-0.0358344	0.0421648	0.395401	0.9648	0.888272	1.04792
DR	B cell AC	Weighted median	13	-0.0457575	0.056468	0.417753	0.955274	0.855187	1.06707
DR	BAFF-R on B cell	Inverse variance weighted	13	-0.0177022	0.0167719	0.291212	0.982454	0.950683	1.01529
DR	BAFF-R on B cell	Simple mode	13	0.0331509	0.0425944	0.45147	1.03371	0.950912	1.12371
DR	BAFF-R on B cell	Weighted median	13	-0.0120252	0.0195538	0.538569	0.988047	0.950896	1.02665
DR	BAFF-R on B cell	Weighted mode	13	-0.0101738	0.0182095	0.586636	0.989878	0.955171	1.02585
DR	BAFF-R on B cell	MR Egger	13	0.00249019	0.022676	0.914533	1.00249	0.958913	1.04805
DR	BAFF-R on CD20-	MR Egger	7	0.159895	0.172785	0.397226	1.17339	0.836304	1.64634
DR	BAFF-R on CD20-	Simple mode	7	-0.0916679	0.101728	0.402249	0.912408	0.747475	1.11373
DR	BAFF-R on CD20-	Weighted median	7	-0.0517642	0.0632256	0.412945	0.949553	0.838881	1.07483
DR	BAFF-R on CD20-	Weighted mode	7	-0.0596289	0.0710422	0.433439	0.942114	0.819655	1.08287
DR	BAFF-R on CD20-	Inverse variance weighted	7	0.015846	0.0784882	0.840002	1.01597	0.871107	1.18493
DR	BAFF-R on CD20- CD38-	MR Egger	5	-0.0780001	0.101001	0.496214	0.924964	0.758842	1.12745
DR	BAFF-R on CD20- CD38-	Weighted mode	5	-0.026733	0.0502894	0.623166	0.973621	0.882232	1.07448
DR	BAFF-R on CD20- CD38-	Weighted median	5	-0.022045	0.0490562	0.653156	0.978196	0.888523	1.07692
DR	BAFF-R on CD20- CD38-	Simple mode	5	-0.0200791	0.0576459	0.745161	0.980121	0.875408	1.09736
DR	BAFF-R on CD20- CD38-	Inverse variance weighted	5	-0.00611585	0.042985	0.88686	0.993903	0.913596	1.08127
DR	BAFF-R on CD24+ CD27+	Inverse variance weighted	13	-0.0276697	0.0174285	0.112375	0.97271	0.940043	1.00651
DR	BAFF-R on CD24+ CD27+	Weighted mode	13	-0.0169105	0.0196665	0.406717	0.983232	0.946053	1.02187
DR	BAFF-R on CD24+ CD27+	Weighted median	13	-0.014953	0.0200501	0.455799	0.985158	0.947194	1.02464
DR	BAFF-R on CD24+ CD27+	Simple mode	13	-0.0267188	0.0479652	0.587736	0.973635	0.886273	1.06961
DR	BAFF-R on CD24+ CD27+	MR Egger	13	-0.00103061	0.024648	0.967397	0.99897	0.951857	1.04841
DR	BAFF-R on IgD- CD24-	Inverse variance weighted	12	-0.0348145	0.0183551	0.0578646	0.965785	0.931657	1.00116
DR	BAFF-R on IgD- CD24-	Weighted mode	12	-0.0172528	0.0197316	0.400603	0.982895	0.945608	1.02165
DR	BAFF-R on IgD- CD24-	Weighted median	12	-0.0177594	0.0213478	0.405462	0.982397	0.94214	1.02437
DR	BAFF-R on IgD- CD24-	Simple mode	12	-0.041349	0.0533557	0.454695	0.959494	0.864221	1.06527
DR	BAFF-R on IgD- CD24-	MR Egger	12	-0.00525172	0.0245657	0.835012	0.994762	0.948	1.04383
DR	BAFF-R on IgD- CD27-	Inverse variance weighted	11	-0.0359628	0.0182352	0.0485911	0.964676	0.930806	0.999778
DR	BAFF-R on IgD- CD27-	Weighted median	11	-0.0201243	0.0206641	0.330117	0.980077	0.941175	1.02059
DR	BAFF-R on IgD- CD27-	Simple mode	11	-0.0519933	0.0608428	0.412804	0.949335	0.842615	1.06957
DR	BAFF-R on IgD- CD27-	Weighted mode	11	-0.0158372	0.0218432	0.485046	0.984288	0.943037	1.02734
DR	BAFF-R on IgD- CD27-	MR Egger	11	-0.00403374	0.0242852	0.871751	0.995974	0.949678	1.04453
DR	BAFF-R on IgD- CD38-	Inverse variance weighted	9	-0.0311924	0.0183663	0.0894426	0.969289	0.935017	1.00482
DR	BAFF-R on IgD- CD38-	Simple mode	9	-0.0855646	0.0475071	0.10937	0.917994	0.836375	1.00758
DR	BAFF-R on IgD- CD38-	Weighted median	9	-0.0201366	0.0191094	0.291996	0.980065	0.944036	1.01747
DR	BAFF-R on IgD- CD38-	Weighted mode	9	-0.0216032	0.0221542	0.358057	0.978628	0.937044	1.02206
DR	BAFF-R on IgD- CD38-	MR Egger	9	-0.0127073	0.0253304	0.631295	0.987373	0.939549	1.03763
DR	BAFF-R on IgD- CD38br	Simple mode	9	-0.145843	0.0979594	0.174862	0.864294	0.713307	1.04724
DR	BAFF-R on IgD- CD38br	Weighted median	9	-0.0472121	0.0496444	0.341602	0.953885	0.865442	1.05137
DR	BAFF-R on IgD- CD38br	Weighted mode	9	-0.0549473	0.0570909	0.364008	0.946535	0.84633	1.0586
DR	BAFF-R on IgD- CD38br	Inverse variance weighted	9	-0.0359412	0.0545192	0.509742	0.964697	0.866928	1.07349
DR	BAFF-R on IgD- CD38br	MR Egger	9	-0.0379025	0.110906	0.742568	0.962807	0.7747	1.19659
DR	BAFF-R on IgD- CD38dim	Inverse variance weighted	11	-0.030428	0.0177547	0.086565	0.97003	0.936855	1.00438
DR	BAFF-R on IgD- CD38dim	Simple mode	11	-0.0733585	0.0498681	0.172031	0.929268	0.842737	1.02468
DR	BAFF-R on IgD- CD38dim	Weighted median	11	-0.0206347	0.0197986	0.297304	0.979577	0.942292	1.01834
DR	BAFF-R on IgD- CD38dim	Weighted mode	11	-0.0191858	0.0193795	0.34552	0.980997	0.944434	1.01898
DR	BAFF-R on IgD- CD38dim	MR Egger	11	-0.0159365	0.0245123	0.531844	0.98419	0.938023	1.03263
DR	BAFF-R on IgD+	Inverse variance weighted	13	-0.0176373	0.0166774	0.29026	0.982517	0.95092	1.01516
DR	BAFF-R on IgD+	Simple mode	13	0.032238	0.0412116	0.449226	1.03276	0.952622	1.11965
DR	BAFF-R on IgD+	Weighted median	13	-0.0117495	0.0188412	0.532886	0.988319	0.952488	1.0255
DR	BAFF-R on IgD+	Weighted mode	13	-0.0097272	0.0182833	0.604419	0.99032	0.95546	1.02645
DR	BAFF-R on IgD+	MR Egger	13	0.00223382	0.0224619	0.922571	1.00224	0.95907	1.04735
DR	BAFF-R on IgD+ CD24-	Inverse variance weighted	14	-0.0169547	0.0165906	0.306808	0.983188	0.951732	1.01568
DR	BAFF-R on IgD+ CD24-	Simple mode	14	0.0312502	0.044016	0.49026	1.03174	0.946465	1.12471
DR	BAFF-R on IgD+ CD24-	Weighted median	14	-0.0116324	0.0181462	0.521496	0.988435	0.953898	1.02422
DR	BAFF-R on IgD+ CD24-	Weighted mode	14	-0.0102822	0.0195025	0.606917	0.98977	0.952651	1.02834
DR	BAFF-R on IgD+ CD24-	MR Egger	14	0.00238079	0.0224525	0.917305	1.00238	0.959228	1.04748
DR	BAFF-R on IgD+ CD24+	Inverse variance weighted	10	-0.0293009	0.0178415	0.100529	0.971124	0.937752	1.00568
DR	BAFF-R on IgD+ CD24+	Weighted mode	10	-0.0162544	0.0193175	0.421898	0.983877	0.947322	1.02184
DR	BAFF-R on IgD+ CD24+	Weighted median	10	-0.0146025	0.0193744	0.451031	0.985504	0.948782	1.02365
DR	BAFF-R on IgD+ CD24+	MR Egger	10	-0.00864739	0.0243572	0.731749	0.99139	0.945173	1.03987
DR	BAFF-R on IgD+ CD24+	Simple mode	10	-0.012615	0.0487302	0.801556	0.987464	0.897514	1.08643
DR	BAFF-R on IgD+ CD38-	Inverse variance weighted	11	-0.0200186	0.0184894	0.27894	0.98018	0.945295	1.01635
DR	BAFF-R on IgD+ CD38-	MR Egger	11	0.0174324	0.0231839	0.471306	1.01759	0.972381	1.06489
DR	BAFF-R on IgD+ CD38-	Weighted median	11	-0.0127258	0.0195879	0.515902	0.987355	0.950167	1.026
DR	BAFF-R on IgD+ CD38-	Simple mode	11	0.0256692	0.0423637	0.558067	1.026	0.944251	1.11483
DR	BAFF-R on IgD+ CD38-	Weighted mode	11	-0.0109203	0.0194021	0.585939	0.989139	0.95223	1.02748
DR	BAFF-R on IgD+ CD38- naive	Inverse variance weighted	16	-0.0142914	0.015313	0.350673	0.98581	0.956662	1.01585
DR	BAFF-R on IgD+ CD38- naive	Weighted median	16	-0.0136734	0.0184533	0.458709	0.98642	0.95138	1.02275
DR	BAFF-R on IgD+ CD38- naive	Weighted mode	16	-0.0115704	0.0204817	0.580482	0.988496	0.9496	1.02899
DR	BAFF-R on IgD+ CD38- naive	Simple mode	16	0.0108065	0.0396882	0.789115	1.01087	0.935212	1.09264
DR	BAFF-R on IgD+ CD38- naive	MR Egger	16	0.0064457	0.0243358	0.794973	1.00647	0.959587	1.05564
DR	BAFF-R on IgD+ CD38- unsw mem	Inverse variance weighted	12	-0.0133287	0.0177136	0.451777	0.98676	0.953089	1.02162
DR	BAFF-R on IgD+ CD38- unsw mem	Weighted mode	12	-0.0136525	0.0198128	0.505051	0.98644	0.948868	1.0255
DR	BAFF-R on IgD+ CD38- unsw mem	Weighted median	12	-0.0128166	0.019814	0.517733	0.987265	0.949659	1.02636
DR	BAFF-R on IgD+ CD38- unsw mem	Simple mode	12	-0.0136525	0.0460722	0.772499	0.98644	0.901267	1.07966
DR	BAFF-R on IgD+ CD38- unsw mem	MR Egger	12	-0.00616501	0.0251786	0.811523	0.993854	0.945998	1.04413
DR	BAFF-R on IgD+ CD38br	Simple mode	17	0.0338703	0.0419122	0.430871	1.03445	0.952869	1.12302
DR	BAFF-R on IgD+ CD38br	MR Egger	17	0.019327	0.024054	0.434246	1.01951	0.972564	1.06873
DR	BAFF-R on IgD+ CD38br	Inverse variance weighted	17	-0.0119135	0.0177668	0.502507	0.988157	0.954339	1.02317
DR	BAFF-R on IgD+ CD38br	Weighted median	17	-0.00861192	0.0196119	0.660576	0.991425	0.954039	1.03028
DR	BAFF-R on IgD+ CD38br	Weighted mode	17	-0.00831971	0.019496	0.675256	0.991715	0.954534	1.03034
DR	BAFF-R on IgD+ CD38dim	Inverse variance weighted	15	-0.0155958	0.0163357	0.339724	0.984525	0.953502	1.01656
DR	BAFF-R on IgD+ CD38dim	Simple mode	15	0.0248984	0.0414493	0.557643	1.02521	0.945216	1.11198
DR	BAFF-R on IgD+ CD38dim	Weighted median	15	-0.0100937	0.0193995	0.60285	0.989957	0.953023	1.02832
DR	BAFF-R on IgD+ CD38dim	Weighted mode	15	-0.00929436	0.0190305	0.632833	0.990749	0.954475	1.0284
DR	BAFF-R on IgD+ CD38dim	MR Egger	15	0.00891559	0.0229046	0.703393	1.00896	0.964662	1.05528
DR	BAFF-R on memory B cell	Inverse variance weighted	11	-0.0270293	0.0176365	0.12538	0.973333	0.940262	1.00757
DR	BAFF-R on memory B cell	Weighted mode	11	-0.0159417	0.0203529	0.451622	0.984185	0.945697	1.02424
DR	BAFF-R on memory B cell	Weighted median	11	-0.014467	0.0201704	0.473224	0.985637	0.947431	1.02538
DR	BAFF-R on memory B cell	MR Egger	11	-0.00797818	0.0244811	0.751956	0.992054	0.945576	1.04082
DR	BAFF-R on memory B cell	Simple mode	11	-0.0147711	0.05314	0.786701	0.985337	0.887874	1.0935
DR	BAFF-R on naive-mature B cell	Inverse variance weighted	15	-0.0157169	0.0163959	0.337765	0.984406	0.953274	1.01655
DR	BAFF-R on naive-mature B cell	Simple mode	15	0.0306372	0.0396488	0.45254	1.03111	0.954016	1.11444
DR	BAFF-R on naive-mature B cell	Weighted median	15	-0.0100479	0.019257	0.601825	0.990002	0.953333	1.02808
DR	BAFF-R on naive-mature B cell	Weighted mode	15	-0.00969425	0.0189907	0.617674	0.990353	0.954167	1.02791
DR	BAFF-R on naive-mature B cell	MR Egger	15	0.00325236	0.0226163	0.887859	1.00326	0.959757	1.04873
DR	BAFF-R on sw mem	Inverse variance weighted	12	-0.0286271	0.017703	0.10586	0.971779	0.938638	1.00609
DR	BAFF-R on sw mem	Weighted median	12	-0.0198969	0.0197054	0.31263	0.9803	0.94316	1.0189
DR	BAFF-R on sw mem	Weighted mode	12	-0.0168911	0.0190299	0.393746	0.983251	0.947252	1.02062
DR	BAFF-R on sw mem	Simple mode	12	-0.0349251	0.0522201	0.51741	0.965678	0.871729	1.06975
DR	BAFF-R on sw mem	MR Egger	12	-0.000548173	0.0249482	0.982902	0.999452	0.951756	1.04954
DR	BAFF-R on transitional	Simple mode	15	0.0360349	0.0444131	0.430739	1.03669	0.950265	1.13098
DR	BAFF-R on transitional	MR Egger	15	0.0172973	0.0259604	0.516872	1.01745	0.966973	1.07056
DR	BAFF-R on transitional	Inverse variance weighted	15	-0.0118218	0.0185923	0.524877	0.988248	0.952883	1.02492
DR	BAFF-R on transitional	Weighted mode	15	-0.0111606	0.0212351	0.607411	0.988901	0.948587	1.03093
DR	BAFF-R on transitional	Weighted median	15	-0.00960539	0.020605	0.641095	0.990441	0.951238	1.03126
DR	BAFF-R on unsw mem	Inverse variance weighted	10	-0.0286351	0.0177205	0.10611	0.971771	0.938599	1.00612
DR	BAFF-R on unsw mem	Weighted median	10	-0.0185496	0.019711	0.346663	0.981621	0.944421	1.02029
DR	BAFF-R on unsw mem	Weighted mode	10	-0.0152187	0.0199352	0.464761	0.984897	0.947156	1.02414
DR	BAFF-R on unsw mem	Simple mode	10	-0.0259111	0.0505825	0.620806	0.974422	0.88245	1.07598
DR	BAFF-R on unsw mem	MR Egger	10	-0.000822162	0.0245889	0.974146	0.999178	0.952166	1.04851
DR	Basophil %CD33dim HLA DR- CD66b-	Inverse variance weighted	11	0.0135315	0.0218828	0.536338	1.01362	0.971068	1.05804
DR	Basophil %CD33dim HLA DR- CD66b-	Simple mode	11	-0.0283285	0.0470027	0.560128	0.972069	0.886518	1.06588
DR	Basophil %CD33dim HLA DR- CD66b-	MR Egger	11	0.0249858	0.0447857	0.590521	1.0253	0.939137	1.11937
DR	Basophil %CD33dim HLA DR- CD66b-	Weighted mode	11	-0.00405306	0.0333535	0.905688	0.995955	0.932929	1.06324
DR	Basophil %CD33dim HLA DR- CD66b-	Weighted median	11	0.00130829	0.029714	0.964881	1.00131	0.944659	1.06136
DR	Basophil AC	Inverse variance weighted	14	-0.0196692	0.0203646	0.334117	0.980523	0.942157	1.02045
DR	Basophil AC	MR Egger	14	-0.0297865	0.0401905	0.472868	0.970653	0.897125	1.05021
DR	Basophil AC	Weighted median	14	-0.0168721	0.0280949	0.548147	0.983269	0.930589	1.03893
DR	Basophil AC	Simple mode	14	0.00803418	0.0380806	0.836175	1.00807	0.935566	1.08619
DR	Basophil AC	Weighted mode	14	-0.00607404	0.029657	0.840893	0.993944	0.937816	1.05343
DR	CCR2 on CD14- CD16-	Inverse variance weighted	5	-0.0405756	0.056091	0.469441	0.960237	0.860266	1.07182
DR	CCR2 on CD14- CD16-	Weighted median	5	-0.0272107	0.0714025	0.703138	0.973156	0.846065	1.11934
DR	CCR2 on CD14- CD16-	MR Egger	5	0.056024	0.134083	0.704176	1.05762	0.813199	1.37551
DR	CCR2 on CD14- CD16-	Weighted mode	5	0.0250349	0.0987451	0.812356	1.02535	0.844927	1.2443
DR	CCR2 on CD14- CD16-	Simple mode	5	0.0250349	0.101775	0.817801	1.02535	0.839924	1.25171
DR	CCR2 on CD14- CD16+ monocyte	Simple mode	10	-0.0883937	0.0899477	0.351422	0.9154	0.767443	1.09188
DR	CCR2 on CD14- CD16+ monocyte	Weighted mode	10	-0.046459	0.0539427	0.41145	0.954604	0.858828	1.06106
DR	CCR2 on CD14- CD16+ monocyte	Weighted median	10	-0.0363248	0.0549547	0.508615	0.964327	0.865857	1.074
DR	CCR2 on CD14- CD16+ monocyte	Inverse variance weighted	10	-0.0241831	0.0389171	0.534337	0.976107	0.904421	1.05348
DR	CCR2 on CD14- CD16+ monocyte	MR Egger	10	-0.0069022	0.0826993	0.935535	0.993122	0.844515	1.16788
DR	CCR2 on CD14+ CD16- monocyte	MR Egger	11	0.0677489	0.0857535	0.449816	1.0701	0.904541	1.26595
DR	CCR2 on CD14+ CD16- monocyte	Inverse variance weighted	11	0.0140531	0.0362598	0.698336	1.01415	0.944579	1.08885
DR	CCR2 on CD14+ CD16- monocyte	Weighted median	11	0.00449091	0.0496553	0.927936	1.0045	0.911345	1.10718
DR	CCR2 on CD14+ CD16- monocyte	Weighted mode	11	-0.00291181	0.0593751	0.961852	0.997092	0.887553	1.12015
DR	CCR2 on CD14+ CD16- monocyte	Simple mode	11	-0.0014621	0.0681207	0.983298	0.998539	0.873735	1.14117
DR	CCR2 on CD14+ CD16+ monocyte	Simple mode	13	0.0835413	0.0692221	0.250739	1.08713	0.949202	1.2451
DR	CCR2 on CD14+ CD16+ monocyte	Weighted mode	13	0.0728664	0.0657419	0.289423	1.07559	0.945551	1.22351
DR	CCR2 on CD14+ CD16+ monocyte	Inverse variance weighted	13	0.0448745	0.0429641	0.296271	1.0459	0.961428	1.13779
DR	CCR2 on CD14+ CD16+ monocyte	MR Egger	13	0.095063	0.0976679	0.351308	1.09973	0.908131	1.33175
DR	CCR2 on CD14+ CD16+ monocyte	Weighted median	13	0.0401621	0.0574302	0.484352	1.04098	0.930158	1.165
DR	CCR2 on CD62L+ myeloid DC	Weighted median	10	-0.0280519	0.0390621	0.472674	0.972338	0.900673	1.04971
DR	CCR2 on CD62L+ myeloid DC	Inverse variance weighted	10	-0.0169524	0.0301485	0.573915	0.983191	0.926776	1.04304
DR	CCR2 on CD62L+ myeloid DC	Simple mode	10	-0.0182144	0.0542409	0.744713	0.98195	0.882915	1.09209
DR	CCR2 on CD62L+ myeloid DC	Weighted mode	10	-0.0117463	0.0402653	0.77711	0.988322	0.913322	1.06948
DR	CCR2 on CD62L+ myeloid DC	MR Egger	10	-0.00359724	0.0951833	0.970779	0.996409	0.82683	1.20077
DR	CCR2 on CD62L+ plasmacytoid DC	Inverse variance weighted	10	-0.0554268	0.0393218	0.158667	0.946081	0.875905	1.02188
DR	CCR2 on CD62L+ plasmacytoid DC	Weighted median	10	-0.0550497	0.0396787	0.165324	0.946438	0.875623	1.02298
DR	CCR2 on CD62L+ plasmacytoid DC	Weighted mode	10	-0.0579728	0.0406747	0.187821	0.943676	0.871364	1.02199
DR	CCR2 on CD62L+ plasmacytoid DC	Simple mode	10	-0.0928624	0.0762623	0.25431	0.911319	0.784792	1.05824
DR	CCR2 on CD62L+ plasmacytoid DC	MR Egger	10	-0.0488301	0.0893021	0.599434	0.952343	0.799425	1.13451
DR	CCR2 on granulocyte	MR Egger	8	-0.280831	0.154834	0.119651	0.755156	0.557492	1.0229
DR	CCR2 on granulocyte	Simple mode	8	-0.131286	0.106265	0.256511	0.876967	0.71208	1.08003
DR	CCR2 on granulocyte	Inverse variance weighted	8	-0.0465877	0.0541545	0.389638	0.954481	0.858361	1.06136
DR	CCR2 on granulocyte	Weighted median	8	-0.0444752	0.0683067	0.514975	0.956499	0.836644	1.09352
DR	CCR2 on granulocyte	Weighted mode	8	-0.0403229	0.0788578	0.624845	0.960479	0.82293	1.12102
DR	CCR2 on monocyte	MR Egger	12	0.0196358	0.0975212	0.844462	1.01983	0.842396	1.23464
DR	CCR2 on monocyte	Weighted mode	12	-0.00653498	0.0595719	0.914624	0.993486	0.884002	1.11653
DR	CCR2 on monocyte	Inverse variance weighted	12	0.00433667	0.0411417	0.916052	1.00435	0.926537	1.08869
DR	CCR2 on monocyte	Weighted median	12	0.00270218	0.0528527	0.959225	1.00271	0.904033	1.11215
DR	CCR2 on monocyte	Simple mode	12	0.0034097	0.0663982	0.959965	1.00342	0.880971	1.14288
DR	CCR2 on monocyte_duplicate	Weighted mode	12	0.047	0.043821	0.306441	1.04812	0.961857	1.14212
DR	CCR2 on monocyte_duplicate	MR Egger	12	0.0826007	0.0844375	0.351024	1.08611	0.920446	1.28159
DR	CCR2 on monocyte_duplicate	Simple mode	12	0.0491256	0.0562624	0.40124	1.05035	0.940683	1.17281
DR	CCR2 on monocyte_duplicate	Inverse variance weighted	12	0.0174659	0.0314531	0.57869	1.01762	0.95678	1.08233
DR	CCR2 on monocyte_duplicate	Weighted median	12	0.0162868	0.0424392	0.70115	1.01642	0.935294	1.10458
DR	CCR2 on myeloid DC	Simple mode	8	-0.101959	0.064998	0.160718	0.903067	0.795046	1.02576
DR	CCR2 on myeloid DC	Inverse variance weighted	8	-0.0447418	0.0345371	0.195158	0.956244	0.893656	1.02322
DR	CCR2 on myeloid DC	Weighted median	8	-0.0539359	0.0427154	0.206704	0.947493	0.871397	1.03023
DR	CCR2 on myeloid DC	Weighted mode	8	-0.0648867	0.0480466	0.218886	0.937174	0.852947	1.02972
DR	CCR2 on myeloid DC	MR Egger	8	-0.10578	0.083631	0.252835	0.899623	0.763611	1.05986
DR	CCR2 on plasmacytoid DC	Inverse variance weighted	10	-0.0550852	0.0392585	0.160575	0.946405	0.876313	1.0221
DR	CCR2 on plasmacytoid DC	Weighted median	10	-0.0544919	0.0400692	0.173847	0.946966	0.875441	1.02434
DR	CCR2 on plasmacytoid DC	Weighted mode	10	-0.0580832	0.0443522	0.222777	0.943571	0.865011	1.02927
DR	CCR2 on plasmacytoid DC	Simple mode	10	-0.0901655	0.0716754	0.24006	0.91378	0.794018	1.05161
DR	CCR2 on plasmacytoid DC	MR Egger	10	-0.0478286	0.0893036	0.606818	0.953297	0.800224	1.13565
DR	CCR7 on naive CD4+	MR Egger	13	0.0570273	0.0692284	0.427577	1.05868	0.924354	1.21254
DR	CCR7 on naive CD4+	Weighted mode	13	-0.0189558	0.0486529	0.70365	0.981223	0.891976	1.0794
DR	CCR7 on naive CD4+	Simple mode	13	0.0205968	0.0613419	0.742842	1.02081	0.905169	1.15123
DR	CCR7 on naive CD4+	Weighted median	13	-0.00982492	0.0437135	0.822168	0.990223	0.908915	1.0788
DR	CCR7 on naive CD4+	Inverse variance weighted	13	-0.00523201	0.0322475	0.871113	0.994782	0.933852	1.05969
DR	CCR7 on naive CD8br	Inverse variance weighted	11	0.0593963	0.0374055	0.112308	1.0612	0.986178	1.14192
DR	CCR7 on naive CD8br	Weighted median	11	0.0298669	0.0438561	0.495859	1.03032	0.945453	1.1228
DR	CCR7 on naive CD8br	Weighted mode	11	0.0130144	0.0624646	0.839139	1.0131	0.896357	1.14505
DR	CCR7 on naive CD8br	Simple mode	11	0.00530654	0.0657695	0.937285	1.00532	0.883732	1.14364
DR	CCR7 on naive CD8br	MR Egger	11	0.00602199	0.096542	0.951626	1.00604	0.832601	1.21561
DR	CD11b on basophil	Weighted median	11	-0.0675028	0.0346401	0.0513327	0.934725	0.873369	1.00039
DR	CD11b on basophil	Inverse variance weighted	11	-0.0457229	0.0261481	0.0803575	0.955307	0.90758	1.00554
DR	CD11b on basophil	Weighted mode	11	-0.0682081	0.0385845	0.107543	0.934066	0.866032	1.00745
DR	CD11b on basophil	Simple mode	11	-0.0618136	0.0463728	0.212113	0.940058	0.858384	1.0295
DR	CD11b on basophil	MR Egger	11	0.00608548	0.0748653	0.936994	1.0061	0.868793	1.16512
DR	CD11b on CD14+ monocyte	Inverse variance weighted	10	0.0348406	0.021007	0.0972123	1.03545	0.993687	1.07898
DR	CD11b on CD14+ monocyte	Weighted median	10	0.0405778	0.0253668	0.109678	1.04141	0.990901	1.0945
DR	CD11b on CD14+ monocyte	Weighted mode	10	0.0440437	0.0278191	0.147832	1.04503	0.989573	1.10359
DR	CD11b on CD14+ monocyte	Simple mode	10	0.0601984	0.0520872	0.277553	1.06205	0.958973	1.1762
DR	CD11b on CD14+ monocyte	MR Egger	10	0.0475737	0.0475132	0.346014	1.04872	0.95547	1.15108
DR	CD11b on CD33br HLA DR+ CD14dim	Weighted median	7	0.0533788	0.0335598	0.111709	1.05483	0.987678	1.12655
DR	CD11b on CD33br HLA DR+ CD14dim	Weighted mode	7	0.045767	0.0339004	0.225704	1.04683	0.979534	1.11875
DR	CD11b on CD33br HLA DR+ CD14dim	Simple mode	7	0.0207158	0.0722952	0.784098	1.02093	0.886049	1.17635
DR	CD11b on CD33br HLA DR+ CD14dim	MR Egger	7	-0.0238644	0.0842104	0.788237	0.976418	0.827855	1.15164
DR	CD11b on CD33br HLA DR+ CD14dim	Inverse variance weighted	7	0.0058857	0.0355589	0.868535	1.0059	0.938183	1.07851
DR	CD11b on CD33dim HLA DR-	Weighted median	13	-0.071904	0.0374511	0.0548646	0.93062	0.864756	1.0015
DR	CD11b on CD33dim HLA DR-	Weighted mode	13	-0.0794263	0.0448785	0.10214	0.923646	0.845871	1.00857
DR	CD11b on CD33dim HLA DR-	Simple mode	13	-0.0847595	0.0677677	0.234868	0.918733	0.80446	1.04924
DR	CD11b on CD33dim HLA DR-	Inverse variance weighted	13	-0.0389569	0.0351847	0.268203	0.961792	0.8977	1.03046
DR	CD11b on CD33dim HLA DR-	MR Egger	13	-0.0394238	0.0977127	0.694337	0.961343	0.793787	1.16427
DR	CD11b on CD66b++ myeloid cell	Weighted mode	7	-0.0766536	0.063172	0.270568	0.926211	0.818345	1.04829
DR	CD11b on CD66b++ myeloid cell	Weighted median	7	-0.0460952	0.0451022	0.306772	0.954951	0.874157	1.04321
DR	CD11b on CD66b++ myeloid cell	Inverse variance weighted	7	-0.0345699	0.0361885	0.339439	0.966021	0.899875	1.03703
DR	CD11b on CD66b++ myeloid cell	Simple mode	7	-0.0683065	0.0703551	0.369102	0.933974	0.813668	1.07207
DR	CD11b on CD66b++ myeloid cell	MR Egger	7	-0.0667177	0.0975834	0.524556	0.935459	0.77261	1.13263
DR	CD11b on Gr MDSC	Inverse variance weighted	5	-0.0382783	0.0442155	0.386643	0.962445	0.882549	1.04957
DR	CD11b on Gr MDSC	MR Egger	5	-0.0539013	0.159289	0.75737	0.947526	0.693428	1.29473
DR	CD11b on Gr MDSC	Weighted median	5	-0.0140285	0.0543246	0.796226	0.986069	0.886473	1.09686
DR	CD11b on Gr MDSC	Simple mode	5	-0.00385662	0.0657379	0.956032	0.996151	0.875725	1.13314
DR	CD11b on Gr MDSC	Weighted mode	5	-0.00144402	0.0699036	0.984508	0.998557	0.870702	1.14519
DR	CD11b on Mo MDSC	Weighted mode	7	0.0379397	0.0378686	0.35508	1.03867	0.964368	1.11869
DR	CD11b on Mo MDSC	Weighted median	7	0.0253991	0.0308653	0.410563	1.02572	0.965512	1.08969
DR	CD11b on Mo MDSC	MR Egger	7	0.0622861	0.0711185	0.42121	1.06427	0.925792	1.22345
DR	CD11b on Mo MDSC	Inverse variance weighted	7	0.022278	0.0279922	0.426111	1.02253	0.967939	1.0802
DR	CD11b on Mo MDSC	Simple mode	7	-0.0284301	0.0532182	0.612396	0.97197	0.875695	1.07883
DR	CD11c on CD62L+ myeloid DC	MR Egger	17	0.190704	0.079128	0.029243	1.2101	1.03626	1.41311
DR	CD11c on CD62L+ myeloid DC	Simple mode	17	-0.119395	0.0895449	0.20109	0.887457	0.744604	1.05772
DR	CD11c on CD62L+ myeloid DC	Weighted mode	17	0.0117876	0.0457855	0.800111	1.01186	0.925009	1.10686
DR	CD11c on CD62L+ myeloid DC	Weighted median	17	0.0102298	0.0447356	0.819124	1.01028	0.925471	1.10287
DR	CD11c on CD62L+ myeloid DC	Inverse variance weighted	17	-0.00101873	0.0382456	0.97875	0.998982	0.926835	1.07674
DR	CD11c on granulocyte	Simple mode	11	0.0792541	0.0619895	0.229945	1.08248	0.958635	1.22232
DR	CD11c on granulocyte	Inverse variance weighted	11	0.0201178	0.0321786	0.531845	1.02032	0.957957	1.08675
DR	CD11c on granulocyte	MR Egger	11	0.0570301	0.0882124	0.534087	1.05869	0.890594	1.25851
DR	CD11c on granulocyte	Weighted mode	11	0.018595	0.0501989	0.71879	1.01877	0.923306	1.1241
DR	CD11c on granulocyte	Weighted median	11	0.0141788	0.0424462	0.738349	1.01428	0.933312	1.10227
DR	CD11c on monocyte	Weighted median	10	0.0845312	0.0510774	0.0979321	1.08821	0.98454	1.20279
DR	CD11c on monocyte	Inverse variance weighted	10	0.0680433	0.0453713	0.133693	1.07041	0.979332	1.16996
DR	CD11c on monocyte	Weighted mode	10	0.0773448	0.0556065	0.197672	1.08041	0.968851	1.20482
DR	CD11c on monocyte	MR Egger	10	-0.115099	0.0940302	0.25575	0.891278	0.741264	1.07165
DR	CD11c on monocyte	Simple mode	10	0.068697	0.0686207	0.342927	1.07111	0.936319	1.22531
DR	CD11c on myeloid DC	MR Egger	19	0.195894	0.106532	0.0834769	1.2164	0.987173	1.49885
DR	CD11c on myeloid DC	Simple mode	19	-0.0828016	0.0867527	0.352496	0.920534	0.776595	1.09115
DR	CD11c on myeloid DC	Weighted median	19	-0.0326418	0.0481947	0.498221	0.967885	0.880643	1.06377
DR	CD11c on myeloid DC	Inverse variance weighted	19	-0.0257772	0.0411768	0.531306	0.974552	0.89899	1.05647
DR	CD11c on myeloid DC	Weighted mode	19	-0.026067	0.0600455	0.669359	0.97427	0.866099	1.09595
DR	CD11c+ CD62L- monocyte %monocyte	Inverse variance weighted	11	0.0620321	0.0382014	0.104415	1.064	0.987239	1.14672
DR	CD11c+ CD62L- monocyte %monocyte	Weighted mode	11	0.0738048	0.0517945	0.184625	1.0766	0.972668	1.19163
DR	CD11c+ CD62L- monocyte %monocyte	Weighted median	11	0.0568871	0.0495769	0.251195	1.05854	0.960517	1.16656
DR	CD11c+ CD62L- monocyte %monocyte	MR Egger	11	0.100505	0.0832515	0.258108	1.10573	0.939255	1.30171
DR	CD11c+ CD62L- monocyte %monocyte	Simple mode	11	0.0738048	0.0648976	0.281949	1.0766	0.948006	1.22263
DR	CD11c+ CD62L- monocyte AC	Weighted median	8	-0.0497145	0.0711943	0.484994	0.951501	0.827575	1.09398
DR	CD11c+ CD62L- monocyte AC	Weighted mode	8	-0.045548	0.0849327	0.608375	0.955474	0.808952	1.12853
DR	CD11c+ CD62L- monocyte AC	Inverse variance weighted	8	-0.023867	0.0522271	0.647682	0.976416	0.88141	1.08166
DR	CD11c+ CD62L- monocyte AC	Simple mode	8	-0.0392181	0.101936	0.711858	0.961541	0.787405	1.17419
DR	CD11c+ CD62L- monocyte AC	MR Egger	8	-0.0241575	0.148923	0.876462	0.976132	0.729025	1.307
DR	CD11c+ HLA DR++ monocyte %monocyte	Weighted mode	11	0.109621	0.0746649	0.172794	1.11586	0.963944	1.29171
DR	CD11c+ HLA DR++ monocyte %monocyte	MR Egger	11	0.134909	0.103845	0.22619	1.14443	0.933675	1.40276
DR	CD11c+ HLA DR++ monocyte %monocyte	Inverse variance weighted	11	0.0442153	0.0437514	0.312206	1.04521	0.959314	1.13879
DR	CD11c+ HLA DR++ monocyte %monocyte	Weighted median	11	0.0538577	0.0587701	0.35945	1.05533	0.940511	1.18418
DR	CD11c+ HLA DR++ monocyte %monocyte	Simple mode	11	0.0472332	0.0834624	0.583922	1.04837	0.890161	1.23469
DR	CD11c+ HLA DR++ monocyte AC	Weighted median	9	0.0489121	0.062415	0.43324	1.05013	0.929209	1.18678
DR	CD11c+ HLA DR++ monocyte AC	Weighted mode	9	0.0658648	0.102613	0.538907	1.06808	0.873491	1.30602
DR	CD11c+ HLA DR++ monocyte AC	MR Egger	9	-0.0680966	0.112001	0.562386	0.93417	0.750048	1.16349
DR	CD11c+ HLA DR++ monocyte AC	Simple mode	9	0.0558805	0.101588	0.597291	1.05747	0.866553	1.29045
DR	CD11c+ HLA DR++ monocyte AC	Inverse variance weighted	9	-0.00608536	0.0472932	0.897616	0.993933	0.905942	1.09047
DR	CD11c+ monocyte %monocyte	Inverse variance weighted	11	0.056453	0.0303439	0.0628231	1.05808	0.996984	1.12291
DR	CD11c+ monocyte %monocyte	Weighted mode	11	0.0586174	0.0396782	0.170378	1.06037	0.98103	1.14613
DR	CD11c+ monocyte %monocyte	Weighted median	11	0.0565683	0.0427585	0.185845	1.0582	0.973129	1.15071
DR	CD11c+ monocyte %monocyte	MR Egger	11	0.0862	0.060355	0.186999	1.09002	0.968414	1.22691
DR	CD11c+ monocyte %monocyte	Simple mode	11	0.051484	0.0572066	0.389296	1.05283	0.941161	1.17775
DR	CD11c+ monocyte AC	MR Egger	5	-0.140961	0.249877	0.612095	0.868523	0.532209	1.41736
DR	CD11c+ monocyte AC	Inverse variance weighted	5	0.018318	0.0743823	0.805474	1.01849	0.880319	1.17834
DR	CD11c+ monocyte AC	Simple mode	5	-0.0311976	0.129515	0.821491	0.969284	0.75198	1.24938
DR	CD11c+ monocyte AC	Weighted mode	5	0.00727903	0.114508	0.952364	1.00731	0.804804	1.26076
DR	CD11c+ monocyte AC	Weighted median	5	-0.00385189	0.094346	0.967434	0.996156	0.827977	1.19849
DR	CD123 on CD62L+ plasmacytoid DC	Inverse variance weighted	5	0.13343	0.0425762	0.00172493	1.14274	1.05125	1.24219
DR	CD123 on CD62L+ plasmacytoid DC	Weighted median	5	0.107881	0.0538495	0.0451357	1.11392	1.00234	1.23791
DR	CD123 on CD62L+ plasmacytoid DC	Simple mode	5	0.0963202	0.0746277	0.266364	1.10111	0.951277	1.27455
DR	CD123 on CD62L+ plasmacytoid DC	MR Egger	5	0.160443	0.126261	0.293415	1.17403	0.916652	1.50368
DR	CD123 on CD62L+ plasmacytoid DC	Weighted mode	5	0.0879833	0.0803481	0.335015	1.09197	0.932861	1.27822
DR	CD123 on plasmacytoid DC	Inverse variance weighted	5	0.133343	0.0424263	0.00167265	1.14264	1.05147	1.24172
DR	CD123 on plasmacytoid DC	Weighted median	5	0.108695	0.0550712	0.0484148	1.11482	1.00076	1.24189
DR	CD123 on plasmacytoid DC	Simple mode	5	0.0969942	0.0749925	0.265515	1.10185	0.951238	1.27632
DR	CD123 on plasmacytoid DC	MR Egger	5	0.16192	0.124967	0.285765	1.17577	0.920336	1.50209
DR	CD123 on plasmacytoid DC	Weighted mode	5	0.088685	0.0765931	0.311344	1.09274	0.940412	1.26973
DR	CD127- CD8br %CD8br	MR Egger	5	0.861926	0.734378	0.325221	2.36772	0.561326	9.98722
DR	CD127- CD8br %CD8br	Simple mode	5	0.131728	0.120912	0.337192	1.1408	0.90009	1.44588
DR	CD127- CD8br %CD8br	Inverse variance weighted	5	0.069632	0.0730742	0.340643	1.07211	0.929049	1.23721
DR	CD127- CD8br %CD8br	Weighted median	5	0.0758609	0.0884642	0.391151	1.07881	0.907076	1.28306
DR	CD127- CD8br %CD8br	Weighted mode	5	0.0334167	0.111415	0.779171	1.03398	0.83114	1.28633
DR	CD127- CD8br %T cell	Inverse variance weighted	4	0.794293	0.494495	0.108214	2.21288	0.839526	5.83284
DR	CD127- CD8br %T cell	Weighted median	4	0.148721	0.0957128	0.120225	1.16035	0.96187	1.39978
DR	CD127- CD8br %T cell	Simple mode	4	0.161056	0.0873434	0.162399	1.17475	0.989915	1.3941
DR	CD127- CD8br %T cell	Weighted mode	4	0.139034	0.0891195	0.216648	1.14916	0.964987	1.36849
DR	CD127- CD8br %T cell	MR Egger	4	3.67244	3.5543	0.410066	39.348	0.037106	41725.4
DR	CD127- CD8br AC	Weighted mode	5	-0.13037	0.0860787	0.204457	0.877771	0.741497	1.03909
DR	CD127- CD8br AC	Weighted median	5	-0.106849	0.0859438	0.213776	0.898661	0.759345	1.06354
DR	CD127- CD8br AC	Inverse variance weighted	5	-0.253137	0.244481	0.30048	0.776362	0.480793	1.25363
DR	CD127- CD8br AC	Simple mode	5	-0.0771165	0.100244	0.48463	0.925782	0.760641	1.12678
DR	CD127- CD8br AC	MR Egger	5	0.55712	1.37142	0.711809	1.74564	0.118736	25.6641
DR	CD127 on CD28- CD8br	Weighted mode	10	-0.0780703	0.0709098	0.299478	0.924899	0.804887	1.06281
DR	CD127 on CD28- CD8br	Weighted median	10	-0.0534622	0.0530914	0.313943	0.947942	0.854259	1.0519
DR	CD127 on CD28- CD8br	Simple mode	10	-0.0889659	0.0890006	0.343615	0.914877	0.768429	1.08923
DR	CD127 on CD28- CD8br	Inverse variance weighted	10	-0.0319583	0.0458223	0.485528	0.968547	0.885352	1.05956
DR	CD127 on CD28- CD8br	MR Egger	10	0.0784697	0.178903	0.672543	1.08163	0.761717	1.5359
DR	CD127 on CD28+ CD4+	Weighted median	10	0.0149305	0.0453349	0.7419	1.01504	0.92874	1.10936
DR	CD127 on CD28+ CD4+	Weighted mode	10	0.0145802	0.0547022	0.795832	1.01469	0.911525	1.12952
DR	CD127 on CD28+ CD4+	MR Egger	10	0.0156017	0.0846767	0.858402	1.01572	0.860394	1.1991
DR	CD127 on CD28+ CD4+	Simple mode	10	-0.00534577	0.0610853	0.93218	0.994668	0.882432	1.12118
DR	CD127 on CD28+ CD4+	Inverse variance weighted	10	0.00283717	0.0343373	0.934149	1.00284	0.93757	1.07266
DR	CD127 on CD28+ CD45RA- CD8br	Weighted median	5	-0.035485	0.103947	0.732822	0.965137	0.78724	1.18323
DR	CD127 on CD28+ CD45RA- CD8br	Weighted mode	5	-0.0414359	0.116657	0.740382	0.959411	0.763316	1.20588
DR	CD127 on CD28+ CD45RA- CD8br	Simple mode	5	-0.0546695	0.154228	0.740884	0.946798	0.699802	1.28097
DR	CD127 on CD28+ CD45RA- CD8br	MR Egger	5	0.135534	0.428004	0.772253	1.14515	0.494923	2.64964
DR	CD127 on CD28+ CD45RA- CD8br	Inverse variance weighted	5	0.0194721	0.0896564	0.828063	1.01966	0.855342	1.21555
DR	CD127 on CD28+ CD45RA+ CD8br	Simple mode	6	0.153448	0.104156	0.200675	1.16585	0.950567	1.42988
DR	CD127 on CD28+ CD45RA+ CD8br	Inverse variance weighted	6	0.0614202	0.050344	0.222461	1.06335	0.963431	1.17362
DR	CD127 on CD28+ CD45RA+ CD8br	Weighted median	6	0.0546669	0.0616422	0.375164	1.05619	0.935989	1.19182
DR	CD127 on CD28+ CD45RA+ CD8br	MR Egger	6	0.0552251	0.152934	0.736286	1.05678	0.783076	1.42615
DR	CD127 on CD28+ CD45RA+ CD8br	Weighted mode	6	0.0198146	0.0794776	0.813039	1.02001	0.872876	1.19195
DR	CD127 on CD28+ DN (CD4-CD8-)	MR Egger	9	0.145732	0.157368	0.385228	1.15689	0.849839	1.57487
DR	CD127 on CD28+ DN (CD4-CD8-)	Weighted median	9	-0.0445428	0.0662628	0.501448	0.956435	0.839946	1.08908
DR	CD127 on CD28+ DN (CD4-CD8-)	Simple mode	9	-0.0548612	0.0890404	0.554925	0.946616	0.795026	1.12711
DR	CD127 on CD28+ DN (CD4-CD8-)	Weighted mode	9	-0.0410602	0.0780686	0.613187	0.959771	0.823596	1.11846
DR	CD127 on CD28+ DN (CD4-CD8-)	Inverse variance weighted	9	0.00576338	0.0690322	0.933463	1.00578	0.8785	1.1515
DR	CD127 on CD4+	MR Egger	9	0.210842	0.153108	0.210911	1.23472	0.914617	1.66685
DR	CD127 on CD4+	Simple mode	9	-0.107288	0.0938371	0.285953	0.898267	0.747359	1.07965
DR	CD127 on CD4+	Weighted mode	9	-0.0871342	0.0913506	0.368091	0.916554	0.7663	1.09627
DR	CD127 on CD4+	Inverse variance weighted	9	-0.0338514	0.041732	0.417273	0.966715	0.89079	1.04911
DR	CD127 on CD4+	Weighted median	9	-0.0303571	0.0563908	0.590346	0.970099	0.868591	1.08347
DR	CD127 on CD45RA- CD4 not Treg	Inverse variance weighted	7	-0.0943415	0.0633465	0.13641	0.909972	0.803723	1.03027
DR	CD127 on CD45RA- CD4 not Treg	Weighted median	7	-0.10342	0.0776385	0.182835	0.901748	0.774458	1.04996
DR	CD127 on CD45RA- CD4 not Treg	MR Egger	7	0.315709	0.242073	0.248977	1.37123	0.853205	2.20378
DR	CD127 on CD45RA- CD4 not Treg	Weighted mode	7	-0.0789673	0.0948782	0.437105	0.92407	0.767261	1.11293
DR	CD127 on CD45RA- CD4 not Treg	Simple mode	7	-0.0821199	0.10635	0.46933	0.921162	0.74784	1.13465
DR	CD127 on CD45RA+ CD4+	Inverse variance weighted	9	0.257995	0.304013	0.396086	1.29433	0.713288	2.3487
DR	CD127 on CD45RA+ CD4+	MR Egger	9	0.941	1.15352	0.441505	2.56254	0.267162	24.5792
DR	CD127 on CD45RA+ CD4+	Weighted median	9	-0.0428013	0.0562273	0.446526	0.958102	0.858124	1.06973
DR	CD127 on CD45RA+ CD4+	Weighted mode	9	-0.034755	0.0531328	0.531386	0.965842	0.870319	1.07185
DR	CD127 on CD45RA+ CD4+	Simple mode	9	-0.0288454	0.0633095	0.660772	0.971567	0.858188	1.09992
DR	CD127 on CD8br	Inverse variance weighted	17	-0.123676	0.0520102	0.0174106	0.883666	0.798024	0.978498
DR	CD127 on CD8br	Weighted median	17	-0.07573	0.0487864	0.120596	0.927066	0.842526	1.02009
DR	CD127 on CD8br	MR Egger	17	-0.172942	0.203528	0.408838	0.841187	0.564477	1.25354
DR	CD127 on CD8br	Weighted mode	17	-0.0733128	0.0916166	0.435308	0.92931	0.77656	1.11211
DR	CD127 on CD8br	Simple mode	17	-0.0519616	0.0811416	0.530989	0.949365	0.809775	1.11302
DR	CD127 on granulocyte	Weighted mode	20	0.0824647	0.0615676	0.196238	1.08596	0.962513	1.22524
DR	CD127 on granulocyte	MR Egger	20	0.0656318	0.0567291	0.262423	1.06783	0.955465	1.19342
DR	CD127 on granulocyte	Simple mode	20	0.0685394	0.0735041	0.362799	1.07094	0.927253	1.2369
DR	CD127 on granulocyte	Weighted median	20	0.0323176	0.0426342	0.448439	1.03285	0.950046	1.12286
DR	CD127 on granulocyte	Inverse variance weighted	20	0.0164579	0.0317517	0.604229	1.01659	0.955256	1.08187
DR	CD127 on T cell	MR Egger	11	0.214322	0.139586	0.159055	1.23902	0.942456	1.62891
DR	CD127 on T cell	Inverse variance weighted	11	-0.0670142	0.056715	0.237366	0.935182	0.836795	1.04514
DR	CD127 on T cell	Weighted mode	11	0.0843787	0.0962454	0.401218	1.08804	0.900989	1.31393
DR	CD127 on T cell	Weighted median	11	0.0465254	0.0648366	0.473016	1.04762	0.922605	1.18959
DR	CD127 on T cell	Simple mode	11	0.0675474	0.123572	0.596623	1.06988	0.839747	1.36308
DR	CD14 on CD33dim HLA DR+ CD11b+	Weighted median	6	-0.0784932	0.0424014	0.0641418	0.924508	0.850782	1.00462
DR	CD14 on CD33dim HLA DR+ CD11b+	Weighted mode	6	-0.0785803	0.0468894	0.154613	0.924428	0.843257	1.01341
DR	CD14 on CD33dim HLA DR+ CD11b+	Inverse variance weighted	6	-0.0445757	0.0343775	0.19475	0.956403	0.894084	1.02307
DR	CD14 on CD33dim HLA DR+ CD11b+	Simple mode	6	-0.0772984	0.05744	0.23619	0.925614	0.827058	1.03591
DR	CD14 on CD33dim HLA DR+ CD11b+	MR Egger	6	-0.215965	0.158997	0.245929	0.805764	0.59002	1.10039
DR	CD14- CD16- AC	Weighted mode	13	-0.0326201	0.0747234	0.670192	0.967906	0.836041	1.12057
DR	CD14- CD16- AC	Inverse variance weighted	13	-0.0160648	0.0434723	0.711725	0.984064	0.903688	1.07159
DR	CD14- CD16- AC	Simple mode	13	0.0351244	0.0969909	0.723544	1.03575	0.856434	1.25261
DR	CD14- CD16- AC	Weighted median	13	-0.0177652	0.0552333	0.747726	0.982392	0.881595	1.09471
DR	CD14- CD16- AC	MR Egger	13	-0.0155896	0.101212	0.880377	0.984531	0.807376	1.20056
DR	CD14- CD16+ monocyte %monocyte	Weighted median	9	-0.100111	0.052108	0.0547043	0.904737	0.816897	1.00202
DR	CD14- CD16+ monocyte %monocyte	Weighted mode	9	-0.100838	0.0478009	0.067921	0.904079	0.823223	0.992877
DR	CD14- CD16+ monocyte %monocyte	Simple mode	9	-0.10353	0.0654641	0.152426	0.901649	0.793073	1.02509
DR	CD14- CD16+ monocyte %monocyte	Inverse variance weighted	9	-0.0633459	0.0465669	0.173728	0.938619	0.856743	1.02832
DR	CD14- CD16+ monocyte %monocyte	MR Egger	9	-0.119826	0.089732	0.223541	0.887075	0.74401	1.05765
DR	CD14- CD16+ monocyte AC	Inverse variance weighted	11	-0.0768925	0.0370556	0.0379813	0.925989	0.86112	0.995746
DR	CD14- CD16+ monocyte AC	Weighted median	11	-0.0682647	0.0449148	0.128543	0.934013	0.855305	1.01996
DR	CD14- CD16+ monocyte AC	Weighted mode	11	-0.0767093	0.0524232	0.174104	0.926159	0.835722	1.02638
DR	CD14- CD16+ monocyte AC	MR Egger	11	-0.0858725	0.0796085	0.308788	0.917711	0.785131	1.07268
DR	CD14- CD16+ monocyte AC	Simple mode	11	-0.0472741	0.0626974	0.46823	0.953826	0.843529	1.07854
DR	CD14 on CD14+ CD16- monocyte	Weighted mode	11	0.0888209	0.0637603	0.193797	1.09288	0.964496	1.23836
DR	CD14 on CD14+ CD16- monocyte	Weighted median	11	0.081042	0.0646329	0.209885	1.08442	0.955387	1.23087
DR	CD14 on CD14+ CD16- monocyte	Inverse variance weighted	11	0.0430121	0.0515398	0.403977	1.04395	0.943644	1.15492
DR	CD14 on CD14+ CD16- monocyte	Simple mode	11	0.0479789	0.0957884	0.627293	1.04915	0.869561	1.26583
DR	CD14 on CD14+ CD16- monocyte	MR Egger	11	0.0694821	0.164445	0.682557	1.07195	0.7766	1.47963
DR	CD14 on CD14+ CD16+ monocyte	Inverse variance weighted	9	0.0704139	0.043523	0.105694	1.07295	0.985219	1.1685
DR	CD14 on CD14+ CD16+ monocyte	Simple mode	9	0.117228	0.0898256	0.228155	1.12438	0.942867	1.34083
DR	CD14 on CD14+ CD16+ monocyte	Weighted median	9	0.0567068	0.0547069	0.299943	1.05835	0.950736	1.17813
DR	CD14 on CD14+ CD16+ monocyte	Weighted mode	9	0.0395589	0.0762869	0.618106	1.04035	0.895867	1.20814
DR	CD14 on CD14+ CD16+ monocyte	MR Egger	9	-0.0556216	0.194202	0.782854	0.945897	0.646452	1.38405
DR	CD14 on CD33br HLA DR+ CD14dim	Weighted median	10	0.0917519	0.0439573	0.0368613	1.09609	1.00561	1.19472
DR	CD14 on CD33br HLA DR+ CD14dim	Weighted mode	10	0.0957935	0.0593571	0.141018	1.10053	0.979663	1.23631
DR	CD14 on CD33br HLA DR+ CD14dim	Simple mode	10	0.0935734	0.072854	0.231077	1.09809	0.951971	1.26664
DR	CD14 on CD33br HLA DR+ CD14dim	Inverse variance weighted	10	0.0298139	0.031786	0.348266	1.03026	0.968035	1.09649
DR	CD14 on CD33br HLA DR+ CD14dim	MR Egger	10	0.000131337	0.123043	0.999174	1.00013	0.785816	1.2729
DR	CD14 on Mo MDSC	Simple mode	7	0.097952	0.0637275	0.175195	1.10291	0.973406	1.24964
DR	CD14 on Mo MDSC	Inverse variance weighted	7	0.0414731	0.0358674	0.247563	1.04235	0.971584	1.11826
DR	CD14 on Mo MDSC	Weighted median	7	0.0286108	0.0420345	0.496093	1.02902	0.947644	1.11739
DR	CD14 on Mo MDSC	Weighted mode	7	0.0166576	0.0497627	0.749213	1.0168	0.922307	1.12097
DR	CD14 on Mo MDSC	MR Egger	7	0.0327375	0.143493	0.828569	1.03328	0.779963	1.36887
DR	CD14+ CD16- monocyte %monocyte	Weighted mode	11	0.0850104	0.0524023	0.135812	1.08873	0.982458	1.20649
DR	CD14+ CD16- monocyte %monocyte	Simple mode	11	0.106891	0.0703254	0.159489	1.11281	0.969528	1.27728
DR	CD14+ CD16- monocyte %monocyte	Inverse variance weighted	11	0.0532691	0.0378868	0.159722	1.05471	0.97923	1.13602
DR	CD14+ CD16- monocyte %monocyte	Weighted median	11	0.0655291	0.0520063	0.207661	1.06772	0.964251	1.1823
DR	CD14+ CD16- monocyte %monocyte	MR Egger	11	0.0520466	0.0697481	0.474581	1.05342	0.918825	1.20774
DR	CD14+ CD16- monocyte AC	MR Egger	12	-0.269732	0.268071	0.338048	0.763584	0.451512	1.29135
DR	CD14+ CD16- monocyte AC	Weighted median	12	0.0243679	0.0620541	0.69455	1.02467	0.907322	1.15719
DR	CD14+ CD16- monocyte AC	Simple mode	12	0.0319492	0.0875308	0.722028	1.03247	0.869696	1.2257
DR	CD14+ CD16- monocyte AC	Weighted mode	12	0.0221683	0.0827188	0.793661	1.02242	0.869393	1.20237
DR	CD14+ CD16- monocyte AC	Inverse variance weighted	12	0.00654113	0.0502522	0.896435	1.00656	0.912148	1.11075
DR	CD14+ CD16+ monocyte %monocyte	Inverse variance weighted	15	-0.0643212	0.0321143	0.0451898	0.937704	0.8805	0.998624
DR	CD14+ CD16+ monocyte %monocyte	Weighted median	15	-0.0315518	0.0352325	0.370503	0.968941	0.904288	1.03822
DR	CD14+ CD16+ monocyte %monocyte	MR Egger	15	-0.055971	0.0623679	0.385807	0.945567	0.836765	1.06852
DR	CD14+ CD16+ monocyte %monocyte	Simple mode	15	-0.0640476	0.078398	0.427639	0.93796	0.80436	1.09375
DR	CD14+ CD16+ monocyte %monocyte	Weighted mode	15	-0.0286149	0.0362463	0.44301	0.971791	0.905147	1.04334
DR	CD14+ CD16+ monocyte AC	Inverse variance weighted	10	-0.0402671	0.0311811	0.196567	0.960533	0.903588	1.02107
DR	CD14+ CD16+ monocyte AC	Weighted median	10	-0.0271259	0.0394738	0.491964	0.973239	0.90078	1.05153
DR	CD14+ CD16+ monocyte AC	Weighted mode	10	-0.0238322	0.0368543	0.533994	0.97645	0.908403	1.04959
DR	CD14+ CD16+ monocyte AC	MR Egger	10	-0.0117824	0.0511326	0.823542	0.988287	0.894042	1.09247
DR	CD14+ CD16+ monocyte AC	Simple mode	10	-0.0123968	0.0672712	0.857878	0.98768	0.865673	1.12688
DR	CD16 on CD14- CD16+ monocyte	Simple mode	10	-0.0490644	0.0451377	0.305293	0.95212	0.871504	1.04019
DR	CD16 on CD14- CD16+ monocyte	Weighted median	10	-0.0196397	0.0232952	0.399184	0.980552	0.936788	1.02636
DR	CD16 on CD14- CD16+ monocyte	Weighted mode	10	-0.0204555	0.0232577	0.401994	0.979752	0.936093	1.02545
DR	CD16 on CD14- CD16+ monocyte	MR Egger	10	-0.0252138	0.0370968	0.51589	0.975101	0.906718	1.04864
DR	CD16 on CD14- CD16+ monocyte	Inverse variance weighted	10	-0.0129391	0.0235765	0.583132	0.987144	0.942566	1.03383
DR	CD16 on CD14+ CD16+ monocyte	MR Egger	13	-0.0353883	0.0429882	0.427875	0.965231	0.887235	1.05008
DR	CD16 on CD14+ CD16+ monocyte	Weighted median	13	-0.0243162	0.0307316	0.428802	0.975977	0.918926	1.03657
DR	CD16 on CD14+ CD16+ monocyte	Weighted mode	13	-0.024625	0.0314627	0.44899	0.975676	0.917326	1.03774
DR	CD16 on CD14+ CD16+ monocyte	Inverse variance weighted	13	-0.0160135	0.0254705	0.529539	0.984114	0.936191	1.03449
DR	CD16 on CD14+ CD16+ monocyte	Simple mode	13	-0.0203845	0.0490616	0.685118	0.979822	0.88999	1.07872
DR	CD16+ monocyte %monocyte	Simple mode	10	-0.113945	0.0675518	0.125921	0.892307	0.781651	1.01863
DR	CD16+ monocyte %monocyte	Inverse variance weighted	10	-0.058364	0.0384601	0.129135	0.943306	0.874812	1.01716
DR	CD16+ monocyte %monocyte	Weighted mode	10	-0.0826682	0.0541768	0.161378	0.920657	0.827907	1.0238
DR	CD16+ monocyte %monocyte	Weighted median	10	-0.0667179	0.0515744	0.195795	0.935459	0.84552	1.03497
DR	CD16+ monocyte %monocyte	MR Egger	10	-0.0643289	0.074572	0.413446	0.937697	0.810187	1.08527
DR	CD16-CD56 on HLA DR+ NK	MR Egger	12	0.152848	0.0893883	0.11807	1.16515	0.977895	1.38826
DR	CD16-CD56 on HLA DR+ NK	Simple mode	12	-0.0704988	0.0837867	0.418036	0.931929	0.790792	1.09826
DR	CD16-CD56 on HLA DR+ NK	Weighted mode	12	-0.0511018	0.0804442	0.538258	0.950182	0.81158	1.11245
DR	CD16-CD56 on HLA DR+ NK	Inverse variance weighted	12	0.0162526	0.038123	0.669875	1.01639	0.943208	1.09524
DR	CD16-CD56 on HLA DR+ NK	Weighted median	12	-0.0159777	0.0539693	0.767191	0.984149	0.885363	1.09396
DR	CD16-CD56 on NK	Weighted median	17	-0.0520379	0.0333513	0.118691	0.949293	0.889224	1.01342
DR	CD16-CD56 on NK	Inverse variance weighted	17	-0.118507	0.0767106	0.122381	0.888246	0.76425	1.03236
DR	CD16-CD56 on NK	Weighted mode	17	-0.0431645	0.0355793	0.242665	0.957754	0.89324	1.02693
DR	CD16-CD56 on NK	Simple mode	17	-0.0203093	0.0445779	0.654805	0.979896	0.897913	1.06936
DR	CD16-CD56 on NK	MR Egger	17	0.0477642	0.173763	0.787157	1.04892	0.746163	1.47453
DR	CD16-CD56 on NKT	Weighted median	15	-0.0667925	0.0469111	0.154501	0.935389	0.85322	1.02547
DR	CD16-CD56 on NKT	Weighted mode	15	-0.0613038	0.0512154	0.251191	0.940537	0.850708	1.03985
DR	CD16-CD56 on NKT	Inverse variance weighted	15	-0.0425926	0.0373331	0.253919	0.958302	0.890684	1.03105
DR	CD16-CD56 on NKT	MR Egger	15	-0.0988696	0.0911257	0.297642	0.905861	0.757694	1.083
DR	CD16-CD56 on NKT	Simple mode	15	0.00116622	0.0705482	0.987044	1.00117	0.871876	1.14963
DR	CD19 on B cell	Simple mode	11	-0.111499	0.109383	0.332066	0.894492	0.721885	1.10837
DR	CD19 on B cell	Inverse variance weighted	11	-0.104692	0.115601	0.365129	0.900602	0.718011	1.12962
DR	CD19 on B cell	Weighted median	11	-0.0460088	0.0693618	0.507128	0.955034	0.833636	1.09411
DR	CD19 on B cell	Weighted mode	11	-0.0394511	0.0994342	0.699883	0.961317	0.791091	1.16817
DR	CD19 on B cell	MR Egger	11	-0.0599139	0.421773	0.890168	0.941846	0.412059	2.15278
DR	CD19 on CD20-	MR Egger	5	-1.08387	0.642102	0.189995	0.338284	0.0960977	1.19083
DR	CD19 on CD20-	Weighted median	5	0.080092	0.118187	0.497981	1.08339	0.859371	1.3658
DR	CD19 on CD20-	Weighted mode	5	0.109722	0.166013	0.544787	1.11597	0.806006	1.54513
DR	CD19 on CD20-	Simple mode	5	0.113766	0.202958	0.605021	1.12049	0.752743	1.6679
DR	CD19 on CD20-	Inverse variance weighted	5	-0.0149633	0.143594	0.917006	0.985148	0.743484	1.30536
DR	CD19 on CD20- CD38-	MR Egger	10	0.262928	0.153299	0.124661	1.30073	0.963159	1.75662
DR	CD19 on CD20- CD38-	Weighted mode	10	0.0436314	0.0961558	0.660747	1.0446	0.865166	1.26124
DR	CD19 on CD20- CD38-	Simple mode	10	0.0335478	0.105106	0.756873	1.03412	0.841592	1.27068
DR	CD19 on CD20- CD38-	Inverse variance weighted	10	-0.019606	0.0633552	0.75697	0.980585	0.866076	1.11023
DR	CD19 on CD20- CD38-	Weighted median	10	0.0135084	0.0709436	0.848987	1.0136	0.88202	1.16481
DR	CD19 on CD24+ CD27+	Inverse variance weighted	20	0.0832427	0.032694	0.010893	1.08681	1.01935	1.15873
DR	CD19 on CD24+ CD27+	MR Egger	20	0.239644	0.0851391	0.0114686	1.2708	1.07548	1.50158
DR	CD19 on CD24+ CD27+	Weighted median	20	0.0623958	0.0456829	0.171987	1.06438	0.973222	1.16408
DR	CD19 on CD24+ CD27+	Weighted mode	20	0.0190563	0.0702598	0.789142	1.01924	0.888116	1.16972
DR	CD19 on CD24+ CD27+	Simple mode	20	0.0212139	0.0793381	0.792052	1.02144	0.874338	1.19329
DR	CD19 on IgD- CD24-	Weighted median	8	-0.175588	0.0774163	0.0233233	0.838964	0.72085	0.976431
DR	CD19 on IgD- CD24-	Weighted mode	8	-0.188786	0.123249	0.169445	0.827963	0.650279	1.0542
DR	CD19 on IgD- CD24-	Simple mode	8	-0.188786	0.129919	0.189507	0.827963	0.641832	1.06807
DR	CD19 on IgD- CD24-	Inverse variance weighted	8	-0.0828677	0.075812	0.274363	0.920473	0.793375	1.06793
DR	CD19 on IgD- CD24-	MR Egger	8	0.051592	0.262997	0.850953	1.05295	0.628837	1.76309
DR	CD19 on IgD- CD27-	MR Egger	12	-0.130245	0.173747	0.470748	0.87788	0.624509	1.23405
DR	CD19 on IgD- CD27-	Inverse variance weighted	12	-0.0318993	0.0485643	0.511279	0.968604	0.880659	1.06533
DR	CD19 on IgD- CD27-	Simple mode	12	0.0588769	0.102628	0.577717	1.06064	0.867384	1.29697
DR	CD19 on IgD- CD27-	Weighted median	12	-0.0195486	0.0650632	0.76383	0.980641	0.863231	1.11402
DR	CD19 on IgD- CD27-	Weighted mode	12	0.0233069	0.0890171	0.798294	1.02358	0.859704	1.21869
DR	CD19 on IgD- CD38-	Inverse variance weighted	10	0.0456707	0.0452907	0.313267	1.04673	0.957817	1.1439
DR	CD19 on IgD- CD38-	MR Egger	10	-0.052331	0.141313	0.720756	0.949015	0.719425	1.25187
DR	CD19 on IgD- CD38-	Weighted median	10	0.0141799	0.0576432	0.805686	1.01428	0.905923	1.1356
DR	CD19 on IgD- CD38-	Weighted mode	10	0.0087898	0.0704342	0.903429	1.00883	0.878744	1.15817
DR	CD19 on IgD- CD38-	Simple mode	10	0.0087898	0.0838041	0.918767	1.00883	0.856016	1.18892
DR	CD19 on IgD- CD38br	MR Egger	8	-0.226279	0.2358	0.374302	0.797495	0.502356	1.26603
DR	CD19 on IgD- CD38br	Weighted median	8	0.0631582	0.078636	0.421876	1.0652	0.913047	1.2427
DR	CD19 on IgD- CD38br	Weighted mode	8	0.0588669	0.0897685	0.532929	1.06063	0.889515	1.26467
DR	CD19 on IgD- CD38br	Simple mode	8	0.0552684	0.0942214	0.575905	1.05682	0.878618	1.27118
DR	CD19 on IgD- CD38br	Inverse variance weighted	8	0.00513863	0.0769698	0.946771	1.00515	0.864398	1.16883
DR	CD19 on IgD- CD38dim	Inverse variance weighted	13	0.0400943	0.0401468	0.317944	1.04091	0.962142	1.12612
DR	CD19 on IgD- CD38dim	Weighted median	13	0.0377433	0.0486209	0.437585	1.03846	0.944071	1.1423
DR	CD19 on IgD- CD38dim	Simple mode	13	0.052653	0.0697633	0.464961	1.05406	0.919355	1.20851
DR	CD19 on IgD- CD38dim	Weighted mode	13	0.0390509	0.0594178	0.523442	1.03982	0.925512	1.16825
DR	CD19 on IgD- CD38dim	MR Egger	13	-0.0152245	0.0912634	0.870539	0.984891	0.823575	1.1778
DR	CD19 on IgD+	Weighted median	13	0.108806	0.0651656	0.094983	1.11495	0.981259	1.26685
DR	CD19 on IgD+	Weighted mode	13	0.1381	0.123455	0.285192	1.14809	0.901341	1.46239
DR	CD19 on IgD+	Simple mode	13	0.105858	0.117022	0.38348	1.11166	0.883817	1.39825
DR	CD19 on IgD+	MR Egger	13	-0.0682111	0.121422	0.585539	0.934063	0.73624	1.18504
DR	CD19 on IgD+	Inverse variance weighted	13	0.0285596	0.0554899	0.606777	1.02897	0.922931	1.14719
DR	CD19 on IgD+ CD24-	Weighted median	15	0.12677	0.0554957	0.0223526	1.13516	1.01816	1.26559
DR	CD19 on IgD+ CD24-	Inverse variance weighted	15	0.0911543	0.0406981	0.0251059	1.09544	1.01145	1.1864
DR	CD19 on IgD+ CD24-	Weighted mode	15	0.146251	0.0785504	0.0837437	1.15749	0.992322	1.35014
DR	CD19 on IgD+ CD24-	Simple mode	15	0.109058	0.091212	0.251691	1.11523	0.932657	1.33354
DR	CD19 on IgD+ CD24-	MR Egger	15	0.120362	0.110909	0.297535	1.1279	0.907538	1.40178
DR	CD19 on IgD+ CD24+	MR Egger	18	0.17424	0.0857601	0.0591328	1.19034	1.00617	1.40823
DR	CD19 on IgD+ CD24+	Inverse variance weighted	18	0.0247273	0.0374544	0.509127	1.02504	0.952483	1.10311
DR	CD19 on IgD+ CD24+	Weighted mode	18	-0.0141885	0.0917956	0.878983	0.985912	0.823569	1.18026
DR	CD19 on IgD+ CD24+	Weighted median	18	-0.00697793	0.0517992	0.89284	0.993046	0.897175	1.09916
DR	CD19 on IgD+ CD24+	Simple mode	18	-0.0118787	0.0881085	0.894338	0.988192	0.831461	1.17447
DR	CD19 on IgD+ CD38-	Weighted median	12	-0.133882	0.0654645	0.040844	0.874693	0.769363	0.994444
DR	CD19 on IgD+ CD38-	Inverse variance weighted	12	-0.0816104	0.0480607	0.0894943	0.921631	0.838778	1.01267
DR	CD19 on IgD+ CD38-	Weighted mode	12	-0.184571	0.0992179	0.0897745	0.831461	0.684519	1.00994
DR	CD19 on IgD+ CD38-	MR Egger	12	-0.190434	0.111364	0.118055	0.826601	0.664509	1.02823
DR	CD19 on IgD+ CD38-	Simple mode	12	-0.164032	0.120052	0.199111	0.848715	0.670767	1.07387
DR	CD19 on IgD+ CD38- naive	Inverse variance weighted	7	0.106569	0.0426755	0.0125177	1.11246	1.02319	1.20951
DR	CD19 on IgD+ CD38- naive	Weighted median	7	0.0983482	0.0567072	0.0828622	1.10335	0.987284	1.23305
DR	CD19 on IgD+ CD38- naive	Weighted mode	7	0.10514	0.0782877	0.227844	1.11087	0.952844	1.2951
DR	CD19 on IgD+ CD38- naive	Simple mode	7	0.108769	0.0882358	0.26379	1.11491	0.937843	1.3254
DR	CD19 on IgD+ CD38- naive	MR Egger	7	-0.0485197	0.143331	0.748727	0.952639	0.71932	1.26164
DR	CD19 on IgD+ CD38- unsw mem	Weighted mode	10	-0.0465555	0.0499296	0.375455	0.954512	0.865526	1.05265
DR	CD19 on IgD+ CD38- unsw mem	Inverse variance weighted	10	-0.018006	0.0296371	0.543486	0.982155	0.926728	1.0409
DR	CD19 on IgD+ CD38- unsw mem	Weighted median	10	-0.0221493	0.0399532	0.579318	0.978094	0.904424	1.05777
DR	CD19 on IgD+ CD38- unsw mem	Simple mode	10	-0.0191919	0.060919	0.759913	0.980991	0.870582	1.1054
DR	CD19 on IgD+ CD38- unsw mem	MR Egger	10	0.00905239	0.0549743	0.873292	1.00909	0.906017	1.1239
DR	CD19 on IgD+ CD38br	Simple mode	12	-0.108628	0.112214	0.353824	0.897064	0.719955	1.11774
DR	CD19 on IgD+ CD38br	Weighted mode	12	-0.111534	0.122883	0.383522	0.894461	0.703009	1.13805
DR	CD19 on IgD+ CD38br	Weighted median	12	-0.0381757	0.0642586	0.552449	0.962544	0.848638	1.09174
DR	CD19 on IgD+ CD38br	MR Egger	12	-0.0497718	0.123632	0.695728	0.951446	0.746701	1.21233
DR	CD19 on IgD+ CD38br	Inverse variance weighted	12	-0.00274714	0.0650444	0.966312	0.997257	0.87789	1.13285
DR	CD19 on IgD+ CD38dim	Inverse variance weighted	12	0.0490232	0.0436995	0.261937	1.05024	0.964035	1.14416
DR	CD19 on IgD+ CD38dim	MR Egger	12	0.103377	0.0911835	0.283358	1.10891	0.927425	1.32591
DR	CD19 on IgD+ CD38dim	Weighted median	12	0.0139189	0.0584411	0.81175	1.01402	0.904271	1.13708
DR	CD19 on IgD+ CD38dim	Simple mode	12	0.00636642	0.100429	0.950591	1.00639	0.826568	1.22533
DR	CD19 on IgD+ CD38dim	Weighted mode	12	-0.00478922	0.0915365	0.959212	0.995222	0.831769	1.1908
DR	CD19 on memory B cell	Inverse variance weighted	12	0.102312	0.0420988	0.0150867	1.10773	1.02	1.20301
DR	CD19 on memory B cell	Weighted median	12	0.0982676	0.054015	0.0688712	1.10326	0.992427	1.22647
DR	CD19 on memory B cell	MR Egger	12	0.139762	0.127601	0.29906	1.15	0.895534	1.47677
DR	CD19 on memory B cell	Weighted mode	12	0.0376917	0.0745191	0.62298	1.03841	0.897299	1.20171
DR	CD19 on memory B cell	Simple mode	12	0.0341225	0.0874973	0.703994	1.03471	0.871646	1.22828
DR	CD19 on naive-mature B cell	Weighted median	15	0.121577	0.0561328	0.0303203	1.12928	1.01162	1.26061
DR	CD19 on naive-mature B cell	Inverse variance weighted	15	0.0796102	0.0418317	0.0570267	1.08286	0.997623	1.17539
DR	CD19 on naive-mature B cell	Weighted mode	15	0.144489	0.0867835	0.118136	1.15545	0.974719	1.36969
DR	CD19 on naive-mature B cell	Simple mode	15	0.113572	0.0919747	0.237221	1.12027	0.935478	1.34157
DR	CD19 on naive-mature B cell	MR Egger	15	0.0431742	0.125646	0.736627	1.04412	0.816204	1.33568
DR	CD19 on PB/PC	Inverse variance weighted	12	0.0487383	0.0517098	0.345919	1.04995	0.948747	1.16194
DR	CD19 on PB/PC	MR Egger	12	0.0737928	0.124813	0.567492	1.07658	0.842955	1.37496
DR	CD19 on PB/PC	Weighted mode	12	0.0484381	0.0978315	0.630258	1.04963	0.866484	1.27149
DR	CD19 on PB/PC	Weighted median	12	0.0303165	0.0669862	0.650853	1.03078	0.903954	1.1754
DR	CD19 on PB/PC	Simple mode	12	0.0398679	0.098884	0.694543	1.04067	0.857319	1.26324
DR	CD19 on sw mem	Weighted median	15	0.0321123	0.0492265	0.514184	1.03263	0.937656	1.13723
DR	CD19 on sw mem	Weighted mode	15	0.0304592	0.0543367	0.583955	1.03093	0.926778	1.14678
DR	CD19 on sw mem	Inverse variance weighted	15	0.0130517	0.0452512	0.773019	1.01314	0.927149	1.1071
DR	CD19 on sw mem	Simple mode	15	0.015478	0.0792388	0.847938	1.0156	0.869506	1.18624
DR	CD19 on sw mem	MR Egger	15	0.00869081	0.100494	0.932402	1.00873	0.828385	1.22833
DR	CD19 on transitional	MR Egger	15	0.0290124	0.0821233	0.729543	1.02944	0.876385	1.20922
DR	CD19 on transitional	Simple mode	15	-0.0269307	0.099613	0.790833	0.973429	0.800777	1.1833
DR	CD19 on transitional	Inverse variance weighted	15	-0.00920599	0.0388935	0.812892	0.990836	0.918111	1.06932
DR	CD19 on transitional	Weighted median	15	-0.00754571	0.0548599	0.8906	0.992483	0.891303	1.10515
DR	CD19 on transitional	Weighted mode	15	-0.00455838	0.092929	0.961571	0.995452	0.829693	1.19433
DR	CD19 on unsw mem	Inverse variance weighted	11	0.0649586	0.0501791	0.195481	1.06711	0.967159	1.1774
DR	CD19 on unsw mem	MR Egger	11	0.116175	0.100229	0.276243	1.12319	0.922865	1.36701
DR	CD19 on unsw mem	Weighted median	11	0.0286966	0.0648511	0.658128	1.02911	0.906276	1.1686
DR	CD19 on unsw mem	Simple mode	11	0.00314065	0.0968014	0.974756	1.00315	0.829784	1.21273
DR	CD19 on unsw mem	Weighted mode	11	-0.00184735	0.085721	0.98323	0.998154	0.843782	1.18077
DR	CD20- %B cell	Inverse variance weighted	7	0.974637	0.731144	0.182522	2.65021	0.632291	11.1082
DR	CD20- %B cell	Weighted median	7	0.0772962	0.0749117	0.302151	1.08036	0.932831	1.25123
DR	CD20- %B cell	Weighted mode	7	0.0790992	0.0832193	0.378562	1.08231	0.919421	1.27406
DR	CD20- %B cell	MR Egger	7	-1.22202	2.29268	0.616857	0.294635	0.00329397	26.3542
DR	CD20- %B cell	Simple mode	7	0.0400513	0.0933507	0.682871	1.04086	0.866827	1.24984
DR	CD20- %lymphocyte	MR Egger	6	0.139786	0.144877	0.389254	1.15003	0.865738	1.52767
DR	CD20- %lymphocyte	Inverse variance weighted	6	0.0450325	0.0647799	0.486954	1.04606	0.921331	1.18768
DR	CD20- %lymphocyte	Weighted median	6	0.0551895	0.0845207	0.513775	1.05674	0.895412	1.24714
DR	CD20- %lymphocyte	Simple mode	6	-0.062903	0.123896	0.633256	0.939035	0.736578	1.19714
DR	CD20- %lymphocyte	Weighted mode	6	-0.0482035	0.124198	0.713903	0.95294	0.747044	1.21558
DR	CD20- AC	Weighted median	11	-0.0797012	0.0682343	0.242786	0.923392	0.8078	1.05552
DR	CD20- AC	Simple mode	11	-0.091067	0.0930142	0.350639	0.912957	0.760807	1.09553
DR	CD20- AC	Weighted mode	11	-0.0936294	0.100055	0.371436	0.91062	0.74846	1.10791
DR	CD20- AC	Inverse variance weighted	11	0.013835	0.056543	0.806703	1.01393	0.907566	1.13276
DR	CD20- AC	MR Egger	11	0.0215074	0.205433	0.918915	1.02174	0.683082	1.5283
DR	CD20- CD38- %B cell	Inverse variance weighted	9	0.0487312	0.0543242	0.369696	1.04994	0.943891	1.1679
DR	CD20- CD38- %B cell	MR Egger	9	0.0592219	0.130386	0.66343	1.06101	0.821738	1.36996
DR	CD20- CD38- %B cell	Simple mode	9	-0.0414937	0.0989463	0.685991	0.959355	0.790232	1.16467
DR	CD20- CD38- %B cell	Weighted mode	9	-0.0243529	0.0825112	0.775397	0.975941	0.830211	1.14725
DR	CD20- CD38- %B cell	Weighted median	9	0.0118117	0.0653486	0.856564	1.01188	0.890233	1.15015
DR	CD20- CD38- %lymphocyte	Inverse variance weighted	9	0.0670797	0.0569952	0.239221	1.06938	0.95635	1.19577
DR	CD20- CD38- %lymphocyte	Simple mode	9	0.151136	0.118882	0.239334	1.16316	0.921389	1.46836
DR	CD20- CD38- %lymphocyte	Weighted median	9	0.0733775	0.0750054	0.327928	1.07614	0.929012	1.24656
DR	CD20- CD38- %lymphocyte	Weighted mode	9	-0.0451159	0.111765	0.697031	0.955887	0.76784	1.18999
DR	CD20- CD38- %lymphocyte	MR Egger	9	0.0092459	0.196083	0.963708	1.00929	0.687237	1.48226
DR	CD20- CD38- AC	MR Egger	9	-0.122794	0.235132	0.617623	0.884446	0.557857	1.40223
DR	CD20- CD38- AC	Weighted mode	9	-0.0266827	0.0904762	0.775568	0.97367	0.815449	1.16259
DR	CD20- CD38- AC	Inverse variance weighted	9	-0.0146715	0.056526	0.795209	0.985436	0.882089	1.10089
DR	CD20- CD38- AC	Weighted median	9	-0.00942081	0.0690628	0.891498	0.990623	0.865209	1.13422
DR	CD20- CD38- AC	Simple mode	9	0.00358779	0.0982669	0.97177	1.00359	0.827774	1.21676
DR	CD20 on B cell	Inverse variance weighted	14	0.263112	0.201415	0.191444	1.30097	0.876638	1.93071
DR	CD20 on B cell	Weighted median	14	0.0352253	0.0454833	0.438656	1.03585	0.947506	1.13244
DR	CD20 on B cell	Weighted mode	14	0.0199037	0.0549075	0.722807	1.0201	0.916022	1.13601
DR	CD20 on B cell	Simple mode	14	0.0199037	0.0630707	0.757332	1.0201	0.901482	1.15433
DR	CD20 on B cell	MR Egger	14	0.0690812	0.562298	0.904255	1.07152	0.35593	3.22581
DR	CD20 on CD20- CD38-	Simple mode	6	-0.196844	0.125476	0.177489	0.821318	0.64225	1.05031
DR	CD20 on CD20- CD38-	Weighted median	6	-0.10961	0.0933153	0.240146	0.896183	0.746389	1.07604
DR	CD20 on CD20- CD38-	Inverse variance weighted	6	-0.227569	0.207241	0.272167	0.796468	0.530592	1.19557
DR	CD20 on CD20- CD38-	Weighted mode	6	-0.0982848	0.0849847	0.299727	0.906391	0.767317	1.07067
DR	CD20 on CD20- CD38-	MR Egger	6	-0.0498119	0.626397	0.940437	0.951408	0.278719	3.24763
DR	CD20 on CD24+ CD27+	Simple mode	15	0.0408544	0.0685343	0.560613	1.0417	0.910763	1.19146
DR	CD20 on CD24+ CD27+	Weighted mode	15	0.0307459	0.0526654	0.568645	1.03122	0.930086	1.14336
DR	CD20 on CD24+ CD27+	Weighted median	15	0.0246253	0.0555959	0.657813	1.02493	0.919116	1.14293
DR	CD20 on CD24+ CD27+	MR Egger	15	-0.113157	0.265089	0.676463	0.89301	0.531139	1.50143
DR	CD20 on CD24+ CD27+	Inverse variance weighted	15	-0.0104288	0.0816651	0.898384	0.989625	0.84325	1.16141
DR	CD20 on IgD- CD24-	Inverse variance weighted	13	-0.294036	0.190643	0.122991	0.74525	0.512889	1.08288
DR	CD20 on IgD- CD24-	Simple mode	13	-0.0277708	0.0659095	0.68095	0.972611	0.854744	1.10673
DR	CD20 on IgD- CD24-	MR Egger	13	0.189529	0.697306	0.790808	1.20868	0.308143	4.74101
DR	CD20 on IgD- CD24-	Weighted median	13	-0.0137521	0.060628	0.820558	0.986342	0.87583	1.1108
DR	CD20 on IgD- CD24-	Weighted mode	13	-0.00475588	0.0600036	0.938132	0.995255	0.884827	1.11947
DR	CD20 on IgD- CD27-	Inverse variance weighted	14	-0.0337114	0.0392112	0.389932	0.96685	0.895328	1.04409
DR	CD20 on IgD- CD27-	MR Egger	14	0.0603238	0.153009	0.700313	1.06218	0.786963	1.43365
DR	CD20 on IgD- CD27-	Weighted median	14	-0.0155222	0.0519032	0.764894	0.984598	0.889361	1.09003
DR	CD20 on IgD- CD27-	Weighted mode	14	-0.00474459	0.065061	0.942976	0.995267	0.87611	1.13063
DR	CD20 on IgD- CD27-	Simple mode	14	0.00272231	0.0777434	0.972598	1.00273	0.861005	1.16777
DR	CD20 on IgD- CD38-	Inverse variance weighted	15	-0.35854	0.276928	0.195422	0.698696	0.406034	1.2023
DR	CD20 on IgD- CD38-	Simple mode	15	-0.0480914	0.0713522	0.511287	0.953047	0.828663	1.0961
DR	CD20 on IgD- CD38-	MR Egger	15	0.196905	0.895196	0.829321	1.21763	0.210624	7.03916
DR	CD20 on IgD- CD38-	Weighted median	15	0.00606394	0.0534951	0.909749	1.00608	0.905936	1.1173
DR	CD20 on IgD- CD38-	Weighted mode	15	0.00444695	0.0574491	0.939395	1.00446	0.89749	1.12417
DR	CD20 on IgD- CD38br	Weighted mode	4	0.173249	0.111768	0.218902	1.18916	0.955217	1.4804
DR	CD20 on IgD- CD38br	Weighted median	4	0.0952019	0.0833073	0.25313	1.09988	0.934185	1.29497
DR	CD20 on IgD- CD38br	MR Egger	4	-0.303255	0.223018	0.306902	0.738411	0.476938	1.14323
DR	CD20 on IgD- CD38br	Simple mode	4	0.165121	0.135143	0.309024	1.17954	0.905055	1.53726
DR	CD20 on IgD- CD38br	Inverse variance weighted	4	0.0664298	0.0685971	0.332842	1.06869	0.934241	1.22248
DR	CD20 on IgD- CD38dim	Inverse variance weighted	20	-0.285297	0.191293	0.135852	0.751791	0.516732	1.09378
DR	CD20 on IgD- CD38dim	MR Egger	20	-0.140132	0.569553	0.808436	0.869243	0.284661	2.65433
DR	CD20 on IgD- CD38dim	Weighted mode	20	0.00957756	0.0465113	0.839045	1.00962	0.921655	1.10599
DR	CD20 on IgD- CD38dim	Weighted median	20	0.00787591	0.0462379	0.864747	1.00791	0.920581	1.10352
DR	CD20 on IgD- CD38dim	Simple mode	20	-0.00459265	0.0653354	0.944695	0.995418	0.875772	1.13141
DR	CD20 on IgD+	Inverse variance weighted	14	0.0973283	0.0666634	0.144291	1.10222	0.967217	1.25607
DR	CD20 on IgD+	Weighted median	14	0.0175381	0.0432737	0.68527	1.01769	0.934935	1.10778
DR	CD20 on IgD+	Weighted mode	14	-0.0117438	0.0597105	0.84712	0.988325	0.879171	1.11103
DR	CD20 on IgD+	Simple mode	14	-0.0117438	0.0649909	0.85939	0.988325	0.870118	1.12259
DR	CD20 on IgD+	MR Egger	14	0.0188079	0.218	0.932671	1.01899	0.664665	1.56219
DR	CD20 on IgD+ CD24-	Inverse variance weighted	16	0.0965732	0.0629971	0.125281	1.10139	0.973457	1.24614
DR	CD20 on IgD+ CD24-	Weighted median	16	0.0280836	0.0430272	0.513954	1.02848	0.945303	1.11898
DR	CD20 on IgD+ CD24-	Weighted mode	16	0.00847316	0.0619829	0.893085	1.00851	0.893139	1.13878
DR	CD20 on IgD+ CD24-	Simple mode	16	-0.00978892	0.0720954	0.893803	0.990259	0.859765	1.14056
DR	CD20 on IgD+ CD24-	MR Egger	16	-0.00249811	0.187707	0.989569	0.997505	0.690455	1.4411
DR	CD20 on IgD+ CD24+	Simple mode	12	0.0988413	0.0736508	0.206631	1.10389	0.955506	1.27532
DR	CD20 on IgD+ CD24+	Weighted mode	12	0.0635361	0.0636033	0.33929	1.0656	0.940704	1.20707
DR	CD20 on IgD+ CD24+	Inverse variance weighted	12	-0.315595	0.36964	0.393222	0.729355	0.353423	1.50516
DR	CD20 on IgD+ CD24+	Weighted median	12	0.030806	0.0681402	0.651199	1.03129	0.902354	1.17864
DR	CD20 on IgD+ CD24+	MR Egger	12	0.368334	1.41639	0.8001	1.44533	0.0900135	23.2072
DR	CD20 on IgD+ CD38-	Weighted mode	15	0.0316399	0.063624	0.6267	1.03215	0.911136	1.16923
DR	CD20 on IgD+ CD38-	Weighted median	15	0.0180397	0.0479458	0.70673	1.0182	0.926877	1.11853
DR	CD20 on IgD+ CD38-	Simple mode	15	0.0257086	0.0680264	0.711158	1.02604	0.897966	1.17239
DR	CD20 on IgD+ CD38-	MR Egger	15	0.0331722	0.206311	0.874733	1.03373	0.689907	1.5489
DR	CD20 on IgD+ CD38-	Inverse variance weighted	15	-0.00627468	0.0602158	0.917008	0.993745	0.883117	1.11823
DR	CD20 on IgD+ CD38- naive	Weighted median	10	-0.0376352	0.0460473	0.413748	0.963064	0.879952	1.05403
DR	CD20 on IgD+ CD38- naive	Weighted mode	10	-0.0395117	0.0490155	0.440961	0.961259	0.873207	1.05819
DR	CD20 on IgD+ CD38- naive	Inverse variance weighted	10	-0.0238158	0.0338968	0.482307	0.976466	0.913699	1.04354
DR	CD20 on IgD+ CD38- naive	MR Egger	10	-0.0484029	0.0777044	0.550683	0.95275	0.818155	1.10949
DR	CD20 on IgD+ CD38- naive	Simple mode	10	-0.0316944	0.0685972	0.655021	0.968803	0.846923	1.10822
DR	CD20 on IgD+ CD38- unsw mem	MR Egger	14	-0.464081	0.22033	0.0569042	0.628712	0.408229	0.968279
DR	CD20 on IgD+ CD38- unsw mem	Weighted median	14	0.0181132	0.0448983	0.686634	1.01828	0.932499	1.11195
DR	CD20 on IgD+ CD38- unsw mem	Weighted mode	14	0.0143488	0.0485182	0.772099	1.01445	0.922427	1.11566
DR	CD20 on IgD+ CD38- unsw mem	Simple mode	14	0.0143488	0.0532718	0.791887	1.01445	0.913873	1.1261
DR	CD20 on IgD+ CD38- unsw mem	Inverse variance weighted	14	-0.0118923	0.0523468	0.820282	0.988178	0.891819	1.09495
DR	CD20 on IgD+ CD38br	Inverse variance weighted	18	-0.0628143	0.159237	0.693234	0.939118	0.687345	1.28312
DR	CD20 on IgD+ CD38br	Simple mode	18	-0.0338578	0.110075	0.762132	0.966709	0.779109	1.19948
DR	CD20 on IgD+ CD38br	Weighted median	18	-0.0139132	0.0509848	0.784939	0.986183	0.892398	1.08982
DR	CD20 on IgD+ CD38br	Weighted mode	18	-0.0187482	0.0729969	0.800389	0.981426	0.850593	1.13238
DR	CD20 on IgD+ CD38br	MR Egger	18	0.126762	0.542964	0.818363	1.13515	0.391626	3.29028
DR	CD20 on IgD+ CD38dim	Inverse variance weighted	20	0.0811256	0.0679632	0.232607	1.08451	0.949251	1.23904
DR	CD20 on IgD+ CD38dim	MR Egger	20	0.26589	0.239487	0.281503	1.30459	0.815868	2.08607
DR	CD20 on IgD+ CD38dim	Simple mode	20	-0.0533113	0.0763218	0.493321	0.948085	0.816358	1.10107
DR	CD20 on IgD+ CD38dim	Weighted median	20	-0.013618	0.0476902	0.775222	0.986474	0.898444	1.08313
DR	CD20 on IgD+ CD38dim	Weighted mode	20	-0.0213607	0.0740031	0.775978	0.978866	0.846702	1.13166
DR	CD20 on memory B cell	Inverse variance weighted	21	-0.0148254	0.0312393	0.63509	0.985284	0.926766	1.0475
DR	CD20 on memory B cell	Weighted mode	21	0.00250374	0.0496914	0.960315	1.00251	0.909472	1.10506
DR	CD20 on memory B cell	Weighted median	21	-0.00160218	0.0418672	0.969474	0.998399	0.919742	1.08378
DR	CD20 on memory B cell	MR Egger	21	-0.00208229	0.0777327	0.978908	0.99792	0.856896	1.16215
DR	CD20 on memory B cell	Simple mode	21	-0.00106202	0.0563545	0.985151	0.998939	0.894476	1.1156
DR	CD20 on naive-mature B cell	Inverse variance weighted	13	0.114814	0.0778354	0.140188	1.12167	0.96296	1.30653
DR	CD20 on naive-mature B cell	Weighted median	13	0.0381756	0.0497419	0.442799	1.03891	0.942407	1.1453
DR	CD20 on naive-mature B cell	Weighted mode	13	0.0363638	0.0669681	0.59707	1.03703	0.90947	1.18249
DR	CD20 on naive-mature B cell	Simple mode	13	0.00947347	0.0815916	0.909487	1.00952	0.860324	1.18459
DR	CD20 on naive-mature B cell	MR Egger	13	0.00775581	0.283853	0.978691	1.00779	0.57776	1.75788
DR	CD20 on sw mem	Inverse variance weighted	16	-0.257626	0.235657	0.274296	0.772884	0.486989	1.22662
DR	CD20 on sw mem	MR Egger	16	0.660587	0.709583	0.367655	1.93593	0.481815	7.77855
DR	CD20 on sw mem	Weighted median	16	0.0190269	0.0464927	0.682359	1.01921	0.930439	1.11645
DR	CD20 on sw mem	Weighted mode	16	0.0170842	0.0417493	0.688171	1.01723	0.937307	1.10397
DR	CD20 on sw mem	Simple mode	16	0.0170842	0.0539152	0.755709	1.01723	0.915221	1.13061
DR	CD20 on transitional	MR Egger	10	-0.0802776	0.131669	0.558981	0.92286	0.712946	1.19458
DR	CD20 on transitional	Inverse variance weighted	10	0.0132486	0.037763	0.725711	1.01334	0.941043	1.09118
DR	CD20 on transitional	Simple mode	10	-0.00754975	0.0776171	0.924644	0.992479	0.852417	1.15555
DR	CD20 on transitional	Weighted mode	10	-0.00597976	0.0712162	0.934921	0.994038	0.864535	1.14294
DR	CD20 on transitional	Weighted median	10	-0.00375826	0.0499835	0.940063	0.996249	0.903277	1.09879
DR	CD20 on unsw mem	Inverse variance weighted	15	0.064605	0.0517832	0.212175	1.06674	0.963782	1.18069
DR	CD20 on unsw mem	Weighted median	15	0.0195209	0.0492089	0.691593	1.01971	0.925956	1.12296
DR	CD20 on unsw mem	Simple mode	15	0.0175529	0.0581953	0.767375	1.01771	0.908001	1.14067
DR	CD20 on unsw mem	Weighted mode	15	0.00920548	0.0475971	0.84942	1.00925	0.919353	1.10793
DR	CD20 on unsw mem	MR Egger	15	-0.0104402	0.135704	0.939848	0.989614	0.758495	1.29116
DR	CD24 on CD24+ CD27+	Simple mode	9	0.0876695	0.0734581	0.266876	1.09163	0.945248	1.26068
DR	CD24 on CD24+ CD27+	Inverse variance weighted	9	0.0286024	0.0384601	0.457063	1.02902	0.954298	1.10958
DR	CD24 on CD24+ CD27+	MR Egger	9	-0.0337605	0.0692023	0.640563	0.966803	0.844174	1.10725
DR	CD24 on CD24+ CD27+	Weighted median	9	0.0116297	0.0471759	0.805282	1.0117	0.922346	1.10971
DR	CD24 on CD24+ CD27+	Weighted mode	9	-0.00502658	0.0525148	0.926099	0.994986	0.897668	1.10286
DR	CD24 on IgD- CD38-	Weighted mode	13	-0.0454904	0.0471037	0.353229	0.955529	0.871261	1.04795
DR	CD24 on IgD- CD38-	Weighted median	13	-0.0400137	0.0475921	0.40048	0.960776	0.875208	1.05471
DR	CD24 on IgD- CD38-	Inverse variance weighted	13	-0.029033	0.0389482	0.456014	0.971384	0.89999	1.04844
DR	CD24 on IgD- CD38-	Simple mode	13	-0.0530503	0.0688814	0.456095	0.948332	0.828567	1.08541
DR	CD24 on IgD- CD38-	MR Egger	13	-0.0215201	0.0829973	0.800202	0.97871	0.831774	1.1516
DR	CD24 on IgD- CD38dim	MR Egger	10	0.0369033	0.0878348	0.685437	1.03759	0.873495	1.23252
DR	CD24 on IgD- CD38dim	Weighted median	10	-0.0152879	0.0495876	0.757854	0.984828	0.893616	1.08535
DR	CD24 on IgD- CD38dim	Simple mode	10	0.0155517	0.0678424	0.823813	1.01567	0.889212	1.16012
DR	CD24 on IgD- CD38dim	Inverse variance weighted	10	-0.00336788	0.0420635	0.936184	0.996638	0.917766	1.08229
DR	CD24 on IgD- CD38dim	Weighted mode	10	0.00271153	0.0511435	0.958876	1.00272	0.907075	1.10844
DR	CD24 on IgD+ CD24+	Inverse variance weighted	10	-0.0426973	0.0392549	0.276731	0.958201	0.887242	1.03484
DR	CD24 on IgD+ CD24+	Weighted mode	10	-0.0275337	0.0384245	0.491817	0.972842	0.902266	1.04894
DR	CD24 on IgD+ CD24+	Weighted median	10	-0.0217884	0.0359946	0.544964	0.978447	0.911797	1.04997
DR	CD24 on IgD+ CD24+	Simple mode	10	0.0293173	0.0660807	0.667764	1.02975	0.904656	1.17214
DR	CD24 on IgD+ CD24+	MR Egger	10	-0.0259985	0.0669702	0.707988	0.974337	0.854482	1.111
DR	CD24 on IgD+ CD38-	Weighted mode	10	-0.0418589	0.0580705	0.489313	0.959005	0.855836	1.07461
DR	CD24 on IgD+ CD38-	Simple mode	10	0.0613943	0.100943	0.558085	1.06332	0.872446	1.29595
DR	CD24 on IgD+ CD38-	Inverse variance weighted	10	0.0151166	0.0494081	0.759639	1.01523	0.921527	1.11846
DR	CD24 on IgD+ CD38-	Weighted median	10	-0.0120784	0.05196	0.816183	0.987994	0.892329	1.09392
DR	CD24 on IgD+ CD38-	MR Egger	10	-0.0289482	0.133723	0.834033	0.971467	0.747482	1.26257
DR	CD24 on IgD+ CD38- unsw mem	Weighted median	9	-0.0312258	0.0298783	0.295977	0.969257	0.914126	1.02771
DR	CD24 on IgD+ CD38- unsw mem	Weighted mode	9	-0.0241831	0.027748	0.40886	0.976107	0.924438	1.03066
DR	CD24 on IgD+ CD38- unsw mem	MR Egger	9	-0.032025	0.0617267	0.61988	0.968482	0.858122	1.09304
DR	CD24 on IgD+ CD38- unsw mem	Inverse variance weighted	9	-0.0161705	0.0331514	0.625707	0.98396	0.922058	1.05002
DR	CD24 on IgD+ CD38- unsw mem	Simple mode	9	0.0137501	0.0489799	0.786041	1.01385	0.921041	1.116
DR	CD24 on IgD+ CD38br	Weighted median	15	-0.043061	0.047599	0.365645	0.957853	0.872533	1.05152
DR	CD24 on IgD+ CD38br	MR Egger	15	-0.10026	0.112602	0.389436	0.904602	0.725452	1.12799
DR	CD24 on IgD+ CD38br	Weighted mode	15	-0.0406744	0.0459974	0.391482	0.960142	0.877368	1.05073
DR	CD24 on IgD+ CD38br	Inverse variance weighted	15	0.0266314	0.059957	0.656916	1.02699	0.913123	1.15505
DR	CD24 on IgD+ CD38br	Simple mode	15	0.0278001	0.0784317	0.728284	1.02819	0.88168	1.19905
DR	CD24 on memory B cell	Simple mode	11	0.0329404	0.0627301	0.610948	1.03349	0.913921	1.1687
DR	CD24 on memory B cell	MR Egger	11	-0.0231031	0.0746584	0.764023	0.977162	0.844143	1.13114
DR	CD24 on memory B cell	Weighted mode	11	0.0114735	0.0532579	0.833761	1.01154	0.911274	1.12284
DR	CD24 on memory B cell	Inverse variance weighted	11	-0.00619915	0.0358855	0.862849	0.99382	0.926321	1.06624
DR	CD24 on memory B cell	Weighted median	11	0.00658566	0.0456869	0.885384	1.00661	0.920387	1.1009
DR	CD24 on sw mem	Inverse variance weighted	15	-0.0102519	0.0335089	0.759645	0.9898	0.926882	1.05699
DR	CD24 on sw mem	Weighted median	15	-0.0109763	0.0422534	0.79504	0.989084	0.910471	1.07448
DR	CD24 on sw mem	MR Egger	15	0.0146752	0.0759109	0.849695	1.01478	0.874494	1.17758
DR	CD24 on sw mem	Weighted mode	15	-0.00708494	0.0504439	0.890304	0.99294	0.899465	1.09613
DR	CD24 on sw mem	Simple mode	15	-0.00312862	0.0575131	0.957386	0.996876	0.890605	1.11583
DR	CD24 on transitional	Inverse variance weighted	11	0.0657101	0.0434079	0.130081	1.06792	0.980817	1.16275
DR	CD24 on transitional	Weighted median	11	0.0661151	0.0562327	0.239699	1.06835	0.956857	1.19283
DR	CD24 on transitional	Weighted mode	11	0.0577177	0.0594843	0.354779	1.05942	0.942828	1.19042
DR	CD24 on transitional	MR Egger	11	0.0741437	0.09606	0.45999	1.07696	0.892138	1.30007
DR	CD24 on transitional	Simple mode	11	0.0476775	0.0830504	0.578597	1.04883	0.891276	1.23424
DR	CD24 on unsw mem	Inverse variance weighted	11	-0.143459	0.207781	0.489921	0.866356	0.57654	1.30186
DR	CD24 on unsw mem	Weighted mode	11	-0.024013	0.0375087	0.536437	0.976273	0.907075	1.05075
DR	CD24 on unsw mem	Simple mode	11	0.0437577	0.0790967	0.592266	1.04473	0.894696	1.21992
DR	CD24 on unsw mem	MR Egger	11	0.177583	0.367759	0.640712	1.19433	0.580872	2.45565
DR	CD24 on unsw mem	Weighted median	11	-0.0105732	0.0397791	0.790395	0.989483	0.915266	1.06972
DR	CD24+ CD27+ %B cell	Inverse variance weighted	14	0.030795	0.0348317	0.376637	1.03127	0.963218	1.10414
DR	CD24+ CD27+ %B cell	MR Egger	14	0.0421283	0.0766843	0.592826	1.04303	0.897472	1.21219
DR	CD24+ CD27+ %B cell	Weighted median	14	0.0107659	0.0481666	0.823136	1.01082	0.919762	1.1109
DR	CD24+ CD27+ %B cell	Simple mode	14	0.0071654	0.0784179	0.928588	1.00719	0.863697	1.17453
DR	CD24+ CD27+ %B cell	Weighted mode	14	-0.00332003	0.0576572	0.954957	0.996685	0.890183	1.11593
DR	CD24+ CD27+ %lymphocyte	MR Egger	13	0.112124	0.0892802	0.235185	1.11865	0.93907	1.33257
DR	CD24+ CD27+ %lymphocyte	Inverse variance weighted	13	-0.0332406	0.0453732	0.4638	0.967306	0.884996	1.05727
DR	CD24+ CD27+ %lymphocyte	Simple mode	13	-0.0440118	0.0777733	0.58189	0.956943	0.821645	1.11452
DR	CD24+ CD27+ %lymphocyte	Weighted mode	13	-0.0359804	0.0670937	0.601571	0.964659	0.84579	1.10023
DR	CD24+ CD27+ %lymphocyte	Weighted median	13	-0.0259972	0.0547782	0.635079	0.974338	0.875148	1.08477
DR	CD24+ CD27+ AC	MR Egger	11	0.0707804	0.108439	0.530252	1.07335	0.86783	1.32753
DR	CD24+ CD27+ AC	Weighted median	11	-0.0240017	0.0640831	0.708002	0.976284	0.861048	1.10694
DR	CD24+ CD27+ AC	Simple mode	11	0.0321379	0.0938863	0.739206	1.03266	0.859092	1.24129
DR	CD24+ CD27+ AC	Weighted mode	11	-0.00754095	0.0697964	0.916099	0.992487	0.865592	1.13799
DR	CD24+ CD27+ AC	Inverse variance weighted	11	-0.00354646	0.0518522	0.945471	0.99646	0.900165	1.10306
DR	CD25 on CD45RA- CD4 not Treg	MR Egger	12	-0.218631	0.0998662	0.0534043	0.803618	0.660757	0.977366
DR	CD25 on CD45RA- CD4 not Treg	Inverse variance weighted	12	-0.0893662	0.0579029	0.122739	0.914511	0.816396	1.02442
DR	CD25 on CD45RA- CD4 not Treg	Simple mode	12	0.0233506	0.0851175	0.788912	1.02363	0.866338	1.20947
DR	CD25 on CD45RA- CD4 not Treg	Weighted mode	12	0.0146672	0.101073	0.887245	1.01478	0.832405	1.2371
DR	CD25 on CD45RA- CD4 not Treg	Weighted median	12	-0.00697735	0.0631018	0.911955	0.993047	0.877519	1.12378
DR	CD25 on activated & secreting Treg	MR Egger	7	0.0899311	0.105852	0.434337	1.0941	0.889105	1.34636
DR	CD25 on activated & secreting Treg	Inverse variance weighted	7	-0.0300039	0.0446726	0.501813	0.970442	0.889085	1.05924
DR	CD25 on activated & secreting Treg	Weighted mode	7	-0.0413168	0.0658413	0.553433	0.959525	0.843356	1.0917
DR	CD25 on activated & secreting Treg	Simple mode	7	-0.0438909	0.0811379	0.608029	0.957058	0.816343	1.12203
DR	CD25 on activated & secreting Treg	Weighted median	7	-0.0268124	0.0578408	0.642966	0.973544	0.869201	1.09041
DR	CD25 on activated Treg	MR Egger	7	0.585365	0.361804	0.166606	1.79565	0.883583	3.64917
DR	CD25 on activated Treg	Inverse variance weighted	7	0.0843824	0.0745504	0.257683	1.08804	0.940131	1.25923
DR	CD25 on activated Treg	Weighted median	7	0.10716	0.0984656	0.276462	1.11311	0.917748	1.35006
DR	CD25 on activated Treg	Weighted mode	7	0.121366	0.131908	0.393019	1.12904	0.871819	1.46214
DR	CD25 on activated Treg	Simple mode	7	0.117151	0.141967	0.440824	1.12429	0.851204	1.48499
DR	CD25 on B cell	MR Egger	10	-0.0866621	0.0813682	0.317935	0.916987	0.78181	1.07554
DR	CD25 on B cell	Weighted mode	10	-0.0429636	0.0589363	0.484548	0.957946	0.853441	1.07525
DR	CD25 on B cell	Weighted median	10	-0.0361295	0.052434	0.490793	0.964515	0.870315	1.06891
DR	CD25 on B cell	Simple mode	10	-0.0362692	0.0786815	0.655762	0.964381	0.826558	1.12518
DR	CD25 on B cell	Inverse variance weighted	10	-0.00768701	0.0396833	0.846404	0.992342	0.918084	1.07261
DR	CD25 on CD20- CD38-	Inverse variance weighted	10	0.112066	0.0399556	0.00503537	1.11859	1.03433	1.20971
DR	CD25 on CD20- CD38-	Simple mode	10	0.255088	0.0955937	0.0256872	1.29058	1.07007	1.55652
DR	CD25 on CD20- CD38-	Weighted median	10	0.0448712	0.0578995	0.438349	1.04589	0.933689	1.17158
DR	CD25 on CD20- CD38-	MR Egger	10	-0.020823	0.0939364	0.830123	0.979392	0.814697	1.17738
DR	CD25 on CD20- CD38-	Weighted mode	10	0.0141182	0.0779136	0.860224	1.01422	0.870583	1.18155
DR	CD25 on CD24+ CD27+	Weighted median	14	0.14616	0.0462905	0.00159154	1.15738	1.057	1.2673
DR	CD25 on CD24+ CD27+	Weighted mode	14	0.162406	0.0475545	0.00460629	1.17634	1.07165	1.29125
DR	CD25 on CD24+ CD27+	Simple mode	14	0.12765	0.0748595	0.111922	1.13616	0.981106	1.31571
DR	CD25 on CD24+ CD27+	MR Egger	14	0.160284	0.118378	0.200686	1.17384	0.930776	1.48039
DR	CD25 on CD24+ CD27+	Inverse variance weighted	14	0.0555003	0.0483738	0.251249	1.05707	0.96145	1.1622
DR	CD25 on CD28+ CD4+	Inverse variance weighted	9	-0.384862	0.138968	0.00561546	0.680545	0.51828	0.893611
DR	CD25 on CD28+ CD4+	Weighted median	9	-0.138447	0.0905606	0.126321	0.87071	0.729099	1.03982
DR	CD25 on CD28+ CD4+	MR Egger	9	-0.631307	0.431956	0.187265	0.531896	0.228107	1.24027
DR	CD25 on CD28+ CD4+	Simple mode	9	-0.113151	0.147927	0.466289	0.893016	0.668254	1.19338
DR	CD25 on CD28+ CD4+	Weighted mode	9	-0.13126	0.188866	0.506741	0.876989	0.605659	1.26987
DR	CD25 on CD39+ activated Treg	MR Egger	7	-0.441603	0.310481	0.214205	0.643005	0.349887	1.18168
DR	CD25 on CD39+ activated Treg	Simple mode	7	0.201409	0.179683	0.305175	1.22312	0.860045	1.73948
DR	CD25 on CD39+ activated Treg	Weighted mode	7	0.120979	0.127403	0.378987	1.1286	0.879212	1.44873
DR	CD25 on CD39+ activated Treg	Weighted median	7	0.0479516	0.0857948	0.576223	1.04912	0.886737	1.24124
DR	CD25 on CD39+ activated Treg	Inverse variance weighted	7	0.00653233	0.0986457	0.947203	1.00655	0.829599	1.22125
DR	CD25 on CD39+ CD4 Treg	MR Egger	9	-0.12625	0.162857	0.463589	0.881395	0.640537	1.21282
DR	CD25 on CD39+ CD4 Treg	Inverse variance weighted	9	-0.0245047	0.0581055	0.673223	0.975793	0.870758	1.0935
DR	CD25 on CD39+ CD4 Treg	Weighted mode	9	-0.0166877	0.0717451	0.821915	0.983451	0.854441	1.13194
DR	CD25 on CD39+ CD4 Treg	Weighted median	9	0.00612529	0.0644083	0.924235	1.00614	0.886818	1.14153
DR	CD25 on CD39+ CD4 Treg	Simple mode	9	-0.00731929	0.096591	0.941458	0.992707	0.821488	1.19961
DR	CD25 on CD39+ CD4+	Weighted mode	11	0.0233497	0.0246349	0.365558	1.02362	0.975374	1.07426
DR	CD25 on CD39+ CD4+	Weighted median	11	0.0197433	0.0230774	0.39226	1.01994	0.974834	1.06713
DR	CD25 on CD39+ CD4+	MR Egger	11	0.0257854	0.0497259	0.616581	1.02612	0.930831	1.13117
DR	CD25 on CD39+ CD4+	Simple mode	11	0.0215627	0.0770898	0.785401	1.0218	0.878505	1.18846
DR	CD25 on CD39+ CD4+	Inverse variance weighted	11	0.00147182	0.0250146	0.953081	1.00147	0.953556	1.0518
DR	CD25 on CD39+ resting Treg	Inverse variance weighted	7	-0.110697	0.0503666	0.0279612	0.89521	0.811058	0.988093
DR	CD25 on CD39+ resting Treg	Weighted median	7	-0.129752	0.0675185	0.05464	0.878313	0.769443	1.00259
DR	CD25 on CD39+ resting Treg	Weighted mode	7	-0.140092	0.0785036	0.124593	0.869278	0.745307	1.01387
DR	CD25 on CD39+ resting Treg	Simple mode	7	-0.168445	0.0990431	0.1399	0.844978	0.695886	1.02601
DR	CD25 on CD39+ resting Treg	MR Egger	7	-0.101413	0.0982062	0.349103	0.90356	0.745353	1.09535
DR	CD25 on CD39+ secreting Treg	Inverse variance weighted	5	-0.0465338	0.062946	0.459746	0.954532	0.843742	1.07987
DR	CD25 on CD39+ secreting Treg	Simple mode	5	-0.0635429	0.10624	0.581985	0.938434	0.762027	1.15568
DR	CD25 on CD39+ secreting Treg	Weighted median	5	-0.0398031	0.0730375	0.585776	0.960979	0.832804	1.10888
DR	CD25 on CD39+ secreting Treg	MR Egger	5	0.173147	0.293371	0.596566	1.18904	0.669074	2.1131
DR	CD25 on CD39+ secreting Treg	Weighted mode	5	-0.0381513	0.0950085	0.708539	0.962567	0.799021	1.15959
DR	CD25 on CD4 Treg	Weighted median	9	-0.0374417	0.0605817	0.536551	0.963251	0.855404	1.08469
DR	CD25 on CD4 Treg	Inverse variance weighted	9	-0.0270068	0.0481866	0.575164	0.973355	0.885633	1.06976
DR	CD25 on CD4 Treg	Weighted mode	9	-0.0359698	0.0781695	0.657656	0.964669	0.827636	1.12439
DR	CD25 on CD4 Treg	Simple mode	9	-0.0376348	0.0833381	0.663555	0.963065	0.817931	1.13395
DR	CD25 on CD4 Treg	MR Egger	9	-0.0307775	0.121445	0.807221	0.969691	0.764288	1.2303
DR	CD25 on CD4+	MR Egger	6	-0.370289	0.324636	0.31768	0.690535	0.365469	1.30473
DR	CD25 on CD4+	Weighted median	6	0.0547308	0.0800659	0.494246	1.05626	0.90285	1.23573
DR	CD25 on CD4+	Weighted mode	6	0.0559651	0.0827756	0.528977	1.05756	0.899177	1.24384
DR	CD25 on CD4+	Inverse variance weighted	6	-0.0608528	0.123256	0.621512	0.940962	0.739016	1.19809
DR	CD25 on CD4+	Simple mode	6	0.00524041	0.115206	0.96548	1.00525	0.802067	1.25991
DR	CD25 on CD45RA+ CD4 not Treg	Weighted mode	7	0.265631	0.0831717	0.018747	1.30425	1.10806	1.53518
DR	CD25 on CD45RA+ CD4 not Treg	Inverse variance weighted	7	0.0997622	0.0711462	0.160852	1.10491	0.961093	1.27024
DR	CD25 on CD45RA+ CD4 not Treg	MR Egger	7	0.266595	0.199387	0.238802	1.30551	0.8832	1.92976
DR	CD25 on CD45RA+ CD4 not Treg	Weighted median	7	0.0689407	0.0804117	0.391253	1.07137	0.915151	1.25426
DR	CD25 on CD45RA+ CD4 not Treg	Simple mode	7	-0.00279195	0.150249	0.985777	0.997212	0.742836	1.3387
DR	CD25 on IgD- CD24-	Inverse variance weighted	16	-0.0714124	0.0489392	0.144508	0.931078	0.845918	1.02481
DR	CD25 on IgD- CD24-	Weighted median	16	-0.0576819	0.0527814	0.274462	0.94395	0.851178	1.04683
DR	CD25 on IgD- CD24-	Weighted mode	16	-0.0427331	0.0699727	0.550533	0.958167	0.835371	1.09901
DR	CD25 on IgD- CD24-	Simple mode	16	-0.0359569	0.0837988	0.67396	0.964682	0.818565	1.13688
DR	CD25 on IgD- CD24-	MR Egger	16	-0.0513832	0.140357	0.719772	0.949915	0.721456	1.25072
DR	CD25 on IgD- CD27-	Inverse variance weighted	11	-0.0379118	0.0407152	0.351778	0.962798	0.888951	1.04278
DR	CD25 on IgD- CD27-	MR Egger	11	-0.0465432	0.113424	0.691147	0.954523	0.764255	1.19216
DR	CD25 on IgD- CD27-	Simple mode	11	-0.0262601	0.077599	0.742054	0.974082	0.836646	1.13409
DR	CD25 on IgD- CD27-	Weighted median	11	-0.0149281	0.0519383	0.77379	0.985183	0.889828	1.09076
DR	CD25 on IgD- CD27-	Weighted mode	11	-0.0169794	0.0620214	0.789836	0.983164	0.870627	1.11025
DR	CD25 on IgD- CD38-	Inverse variance weighted	8	0.116769	0.0781349	0.135056	1.12386	0.964279	1.30985
DR	CD25 on IgD- CD38-	MR Egger	8	0.338767	0.205278	0.149977	1.40322	0.938401	2.09827
DR	CD25 on IgD- CD38-	Simple mode	8	-0.0357237	0.0801362	0.669212	0.964907	0.824655	1.12901
DR	CD25 on IgD- CD38-	Weighted mode	8	-0.0645398	0.252147	0.80534	0.937499	0.571924	1.53675
DR	CD25 on IgD- CD38-	Weighted median	8	0.00528904	0.0768446	0.945127	1.0053	0.86474	1.16871
DR	CD25 on IgD- CD38br	Inverse variance weighted	10	-0.115104	0.0582269	0.0480619	0.891273	0.795147	0.999021
DR	CD25 on IgD- CD38br	Weighted median	10	-0.0515508	0.0788884	0.513456	0.949755	0.813693	1.10857
DR	CD25 on IgD- CD38br	MR Egger	10	-0.0971985	0.247275	0.704529	0.907376	0.558859	1.47324
DR	CD25 on IgD- CD38br	Simple mode	10	-0.0264272	0.135135	0.849297	0.973919	0.747298	1.26926
DR	CD25 on IgD- CD38br	Weighted mode	10	-0.0201656	0.123042	0.873438	0.980036	0.770028	1.24732
DR	CD25 on IgD- CD38dim	MR Egger	11	-0.057972	0.0900823	0.535922	0.943676	0.79094	1.12591
DR	CD25 on IgD- CD38dim	Inverse variance weighted	11	-0.0182445	0.0398714	0.647252	0.981921	0.908108	1.06173
DR	CD25 on IgD- CD38dim	Weighted median	11	0.0154714	0.050437	0.759035	1.01559	0.919997	1.12112
DR	CD25 on IgD- CD38dim	Simple mode	11	0.0166407	0.0635097	0.798625	1.01678	0.897773	1.15156
DR	CD25 on IgD- CD38dim	Weighted mode	11	0.00666393	0.054365	0.90487	1.00669	0.904936	1.11988
DR	CD25 on IgD+	Simple mode	12	-0.0775633	0.072378	0.30683	0.925368	0.802981	1.06641
DR	CD25 on IgD+	Weighted mode	12	-0.0595307	0.0588494	0.333475	0.942207	0.839562	1.0574
DR	CD25 on IgD+	Weighted median	12	-0.0412454	0.0556525	0.458618	0.959594	0.860429	1.07019
DR	CD25 on IgD+	Inverse variance weighted	12	0.0137776	0.0538433	0.798042	1.01387	0.912328	1.12672
DR	CD25 on IgD+	MR Egger	12	-0.0208644	0.119388	0.864755	0.979352	0.775021	1.23755
DR	CD25 on IgD+ CD24-	Weighted median	12	-0.0508338	0.0469106	0.278528	0.950437	0.866946	1.04197
DR	CD25 on IgD+ CD24-	Weighted mode	12	-0.049934	0.0464761	0.305645	0.951292	0.868466	1.04202
DR	CD25 on IgD+ CD24-	Simple mode	12	-0.0555067	0.0663269	0.420477	0.946006	0.830683	1.07734
DR	CD25 on IgD+ CD24-	MR Egger	12	-0.0759956	0.117265	0.531538	0.92682	0.736508	1.16631
DR	CD25 on IgD+ CD24-	Inverse variance weighted	12	-0.0241982	0.0545231	0.657176	0.976092	0.877162	1.08618
DR	CD25 on IgD+ CD24+	Weighted mode	11	0.131572	0.0555589	0.0394009	1.14062	1.02294	1.27184
DR	CD25 on IgD+ CD24+	Weighted median	11	0.0920178	0.0572634	0.108071	1.09638	0.979985	1.22661
DR	CD25 on IgD+ CD24+	MR Egger	11	0.256594	0.154102	0.130249	1.29252	0.955572	1.74828
DR	CD25 on IgD+ CD24+	Inverse variance weighted	11	0.0165477	0.0647154	0.798183	1.01669	0.89557	1.15418
DR	CD25 on IgD+ CD24+	Simple mode	11	0.0309361	0.119089	0.800308	1.03142	0.816705	1.30258
DR	CD25 on IgD+ CD38-	MR Egger	10	0.139408	0.118006	0.271384	1.14959	0.912211	1.44875
DR	CD25 on IgD+ CD38-	Weighted median	10	-0.0208027	0.056455	0.712514	0.979412	0.876819	1.09401
DR	CD25 on IgD+ CD38-	Weighted mode	10	-0.0210898	0.0750037	0.784927	0.979131	0.845272	1.13419
DR	CD25 on IgD+ CD38-	Simple mode	10	-0.0143389	0.0816197	0.864435	0.985763	0.840033	1.15677
DR	CD25 on IgD+ CD38-	Inverse variance weighted	10	-0.00365534	0.0500441	0.941772	0.996351	0.903263	1.09903
DR	CD25 on IgD+ CD38- naive	Inverse variance weighted	13	-0.0735305	0.046621	0.114751	0.929108	0.847972	1.01801
DR	CD25 on IgD+ CD38- naive	Weighted median	13	-0.0410621	0.044103	0.351827	0.95977	0.88029	1.04643
DR	CD25 on IgD+ CD38- naive	Simple mode	13	-0.0627729	0.0743879	0.415254	0.939157	0.811742	1.08657
DR	CD25 on IgD+ CD38- naive	MR Egger	13	-0.102289	0.124898	0.430183	0.902768	0.706742	1.15317
DR	CD25 on IgD+ CD38- naive	Weighted mode	13	-0.0397328	0.0531549	0.469162	0.961046	0.86596	1.06657
DR	CD25 on IgD+ CD38- unsw mem	MR Egger	9	0.11327	0.0760278	0.17988	1.11993	0.964886	1.2999
DR	CD25 on IgD+ CD38- unsw mem	Inverse variance weighted	9	0.0371831	0.0357758	0.298648	1.03788	0.967599	1.11327
DR	CD25 on IgD+ CD38- unsw mem	Simple mode	9	0.0362043	0.0691777	0.614912	1.03687	0.905395	1.18743
DR	CD25 on IgD+ CD38- unsw mem	Weighted median	9	0.00769712	0.0429439	0.857752	1.00773	0.926378	1.09622
DR	CD25 on IgD+ CD38- unsw mem	Weighted mode	9	0.00419778	0.0631767	0.948654	1.00421	0.88725	1.13658
DR	CD25 on IgD+ CD38br	Weighted mode	10	-0.0417726	0.067915	0.553739	0.959088	0.839553	1.09564
DR	CD25 on IgD+ CD38br	MR Egger	10	-0.104552	0.171147	0.558226	0.900728	0.644036	1.25973
DR	CD25 on IgD+ CD38br	Weighted median	10	-0.0301767	0.055775	0.588477	0.970274	0.869797	1.08236
DR	CD25 on IgD+ CD38br	Simple mode	10	-0.0358198	0.0907241	0.702168	0.964814	0.80764	1.15258
DR	CD25 on IgD+ CD38br	Inverse variance weighted	10	0.0057299	0.0464629	0.901852	1.00575	0.918202	1.10164
DR	CD25 on IgD+ CD38dim	Inverse variance weighted	11	0.0391338	0.0519752	0.45149	1.03991	0.93919	1.15143
DR	CD25 on IgD+ CD38dim	Weighted median	11	-0.0330188	0.0514147	0.52074	0.96752	0.874772	1.0701
DR	CD25 on IgD+ CD38dim	MR Egger	11	-0.0561101	0.115114	0.637605	0.945435	0.754475	1.18473
DR	CD25 on IgD+ CD38dim	Weighted mode	11	-0.0235398	0.0552841	0.679275	0.976735	0.876432	1.08852
DR	CD25 on IgD+ CD38dim	Simple mode	11	-0.0165024	0.0722234	0.823869	0.983633	0.853798	1.13321
DR	CD25 on memory B cell	Weighted median	13	0.157893	0.0482921	0.00107721	1.17104	1.06528	1.2873
DR	CD25 on memory B cell	Weighted mode	13	0.141984	0.0455815	0.00893842	1.15256	1.05405	1.26027
DR	CD25 on memory B cell	Inverse variance weighted	13	0.0742921	0.0551279	0.177777	1.07712	0.966805	1.20003
DR	CD25 on memory B cell	MR Egger	13	0.103054	0.136366	0.465695	1.10855	0.848552	1.44821
DR	CD25 on memory B cell	Simple mode	13	0.0574258	0.0803656	0.48855	1.05911	0.904755	1.23979
DR	CD25 on naive-mature B cell	MR Egger	13	-0.130506	0.0834653	0.146208	0.877652	0.745204	1.03364
DR	CD25 on naive-mature B cell	Weighted mode	13	-0.0471011	0.0502552	0.367117	0.953991	0.864502	1.05274
DR	CD25 on naive-mature B cell	Weighted median	13	-0.0423966	0.0492481	0.389305	0.95849	0.870295	1.05562
DR	CD25 on naive-mature B cell	Inverse variance weighted	13	-0.0355956	0.043826	0.416674	0.96503	0.885596	1.05159
DR	CD25 on naive-mature B cell	Simple mode	13	-0.0583193	0.0761807	0.458743	0.943349	0.812505	1.09526
DR	CD25 on resting Treg	Inverse variance weighted	10	-0.537981	0.261918	0.0399753	0.583926	0.349469	0.975679
DR	CD25 on resting Treg	Weighted mode	10	-0.0811599	0.0641861	0.237832	0.922046	0.813048	1.04566
DR	CD25 on resting Treg	Weighted median	10	-0.0774423	0.0773979	0.317033	0.92548	0.795216	1.07708
DR	CD25 on resting Treg	Simple mode	10	-0.0811599	0.0798413	0.33593	0.922046	0.788479	1.07824
DR	CD25 on resting Treg	MR Egger	10	0.0802664	0.946131	0.934476	1.08358	0.169627	6.92185
DR	CD25 on secreting Treg	MR Egger	7	0.380811	0.257527	0.199273	1.46347	0.883431	2.42435
DR	CD25 on secreting Treg	Simple mode	7	0.115118	0.111479	0.341585	1.12201	0.901784	1.39601
DR	CD25 on secreting Treg	Weighted median	7	0.0398884	0.0729228	0.584382	1.04069	0.902091	1.20059
DR	CD25 on secreting Treg	Weighted mode	7	0.0533507	0.10443	0.627687	1.0548	0.859561	1.29438
DR	CD25 on secreting Treg	Inverse variance weighted	7	0.00939215	0.0583222	0.872063	1.00944	0.900397	1.13168
DR	CD25 on sw mem	Inverse variance weighted	11	-0.0214094	0.0394395	0.587239	0.978818	0.906005	1.05748
DR	CD25 on sw mem	Weighted median	11	-0.0223079	0.0522308	0.669305	0.977939	0.882779	1.08336
DR	CD25 on sw mem	MR Egger	11	0.0405957	0.0935168	0.674436	1.04143	0.867016	1.25093
DR	CD25 on sw mem	Simple mode	11	-0.00831816	0.0842912	0.92334	0.991716	0.840693	1.16987
DR	CD25 on sw mem	Weighted mode	11	-0.00194461	0.0588397	0.974286	0.998057	0.889345	1.12006
DR	CD25 on transitional	MR Egger	11	-0.272546	0.140343	0.0840397	0.761438	0.578325	1.00253
DR	CD25 on transitional	Weighted mode	11	-0.0636408	0.0641822	0.344796	0.938342	0.827424	1.06413
DR	CD25 on transitional	Weighted median	11	-0.051742	0.0558329	0.354067	0.949574	0.851144	1.05939
DR	CD25 on transitional	Simple mode	11	-0.0746824	0.0832099	0.390539	0.928038	0.788381	1.09243
DR	CD25 on transitional	Inverse variance weighted	11	-0.00606787	0.0553807	0.912753	0.993951	0.89171	1.10791
DR	CD25 on unsw mem	Weighted mode	14	0.11149	0.0450241	0.0278072	1.11794	1.02351	1.22108
DR	CD25 on unsw mem	Weighted median	14	0.0711763	0.0432534	0.0998534	1.07377	0.986492	1.16877
DR	CD25 on unsw mem	Inverse variance weighted	14	0.0616086	0.0493454	0.211841	1.06355	0.965501	1.17155
DR	CD25 on unsw mem	Simple mode	14	0.0680037	0.0664491	0.324788	1.07037	0.939661	1.21926
DR	CD25 on unsw mem	MR Egger	14	0.0778843	0.127813	0.553647	1.081	0.84145	1.38874
DR	CD25++ CD8br %CD8br	Inverse variance weighted	11	-0.0970586	0.0561015	0.0836206	0.907503	0.813005	1.01298
DR	CD25++ CD8br %CD8br	Simple mode	11	-0.0688458	0.0743803	0.376455	0.933471	0.806839	1.07998
DR	CD25++ CD8br %CD8br	Weighted median	11	-0.02562	0.0460022	0.577575	0.974705	0.890667	1.06667
DR	CD25++ CD8br %CD8br	Weighted mode	11	-0.0204564	0.0479996	0.679006	0.979751	0.89178	1.0764
DR	CD25++ CD8br %CD8br	MR Egger	11	0.0168981	0.0916959	0.857876	1.01704	0.849739	1.21728
DR	CD25++ CD8br %T cell	Simple mode	10	0.072864	0.0660221	0.298386	1.07558	0.945029	1.22418
DR	CD25++ CD8br %T cell	Weighted mode	10	0.0328426	0.0450629	0.484646	1.03339	0.94603	1.12881
DR	CD25++ CD8br %T cell	Weighted median	10	0.0274481	0.046989	0.559127	1.02783	0.937395	1.12699
DR	CD25++ CD8br %T cell	Inverse variance weighted	10	-0.0232791	0.0632965	0.713038	0.97699	0.863	1.10604
DR	CD25++ CD8br %T cell	MR Egger	10	0.0289992	0.112593	0.803249	1.02942	0.825569	1.28362
DR	CD25++ CD8br AC	Inverse variance weighted	19	-0.0490057	0.0373319	0.189283	0.952176	0.884992	1.02446
DR	CD25++ CD8br AC	Simple mode	19	-0.0663622	0.068357	0.344504	0.935792	0.818451	1.06996
DR	CD25++ CD8br AC	Weighted median	19	-0.0268464	0.0406935	0.509432	0.973511	0.89888	1.05434
DR	CD25++ CD8br AC	MR Egger	19	0.0488757	0.0805726	0.552129	1.05009	0.896689	1.22973
DR	CD25++ CD8br AC	Weighted mode	19	-0.021334	0.0487055	0.666583	0.978892	0.889766	1.07695
DR	CD25hi %CD4+	Simple mode	13	0.193288	0.10878	0.100924	1.21323	0.980276	1.50155
DR	CD25hi %CD4+	Inverse variance weighted	13	-0.167236	0.12389	0.177055	0.846	0.66361	1.07852
DR	CD25hi %CD4+	Weighted mode	13	0.04868	0.0627724	0.453056	1.04988	0.928343	1.18734
DR	CD25hi %CD4+	Weighted median	13	0.0430856	0.0595476	0.469342	1.04403	0.929018	1.17327
DR	CD25hi %CD4+	MR Egger	13	0.0628409	0.242386	0.800223	1.06486	0.662168	1.71244
DR	CD25hi %T cell	Weighted median	9	-0.127608	0.0671153	0.0572587	0.880198	0.771704	1.00395
DR	CD25hi %T cell	Inverse variance weighted	9	-0.123725	0.0725381	0.0880724	0.883623	0.766516	1.01862
DR	CD25hi %T cell	MR Egger	9	-0.317621	0.1632	0.092684	0.727879	0.528616	1.00225
DR	CD25hi %T cell	Simple mode	9	0.0719155	0.160715	0.666402	1.07456	0.784204	1.47243
DR	CD25hi %T cell	Weighted mode	9	0.0839458	0.187698	0.666564	1.08757	0.75281	1.57119
DR	CD25hi AC	Inverse variance weighted	9	-0.120603	0.069252	0.0815939	0.886386	0.773881	1.01525
DR	CD25hi AC	MR Egger	9	-0.281023	0.151869	0.106699	0.755011	0.560634	1.01678
DR	CD25hi AC	Weighted median	9	-0.0401328	0.0686551	0.558846	0.960662	0.839712	1.09903
DR	CD25hi AC	Weighted mode	9	-0.022492	0.0856889	0.799581	0.977759	0.826594	1.15657
DR	CD25hi AC	Simple mode	9	-0.00720252	0.0928014	0.940043	0.992823	0.827709	1.19087
DR	CD25hi CD45RA- CD4 not Treg %CD4+	Inverse variance weighted	13	-0.168765	0.114799	0.141537	0.844707	0.674508	1.05785
DR	CD25hi CD45RA- CD4 not Treg %CD4+	Simple mode	13	-0.0371879	0.0911311	0.690409	0.963495	0.805893	1.15192
DR	CD25hi CD45RA- CD4 not Treg %CD4+	MR Egger	13	0.067533	0.204327	0.747221	1.06987	0.716807	1.59682
DR	CD25hi CD45RA- CD4 not Treg %CD4+	Weighted median	13	0.00990966	0.0563424	0.860386	1.00996	0.904366	1.12788
DR	CD25hi CD45RA- CD4 not Treg %CD4+	Weighted mode	13	-0.00146978	0.0492979	0.976705	0.998531	0.906564	1.09983
DR	CD25hi CD45RA- CD4 not Treg %T cell	Simple mode	11	-0.218559	0.112719	0.0812196	0.803676	0.644365	1.00237
DR	CD25hi CD45RA- CD4 not Treg %T cell	MR Egger	11	-0.159344	0.114279	0.196673	0.852703	0.681588	1.06678
DR	CD25hi CD45RA- CD4 not Treg %T cell	Inverse variance weighted	11	-0.0666575	0.0553593	0.228555	0.935516	0.839321	1.04273
DR	CD25hi CD45RA- CD4 not Treg %T cell	Weighted mode	11	0.0574738	0.0611443	0.369383	1.05916	0.939536	1.19401
DR	CD25hi CD45RA- CD4 not Treg %T cell	Weighted median	11	0.0381373	0.0522534	0.465481	1.03887	0.937743	1.15091
DR	CD25hi CD45RA- CD4 not Treg AC	Inverse variance weighted	6	-0.169038	0.0848633	0.0463834	0.844477	0.715073	0.997298
DR	CD25hi CD45RA- CD4 not Treg AC	MR Egger	6	-0.302178	0.187803	0.182898	0.739207	0.511569	1.06814
DR	CD25hi CD45RA- CD4 not Treg AC	Weighted median	6	-0.0418463	0.0931217	0.653163	0.959017	0.799023	1.15105
DR	CD25hi CD45RA- CD4 not Treg AC	Simple mode	6	-0.0240991	0.121309	0.850354	0.976189	0.769616	1.23821
DR	CD25hi CD45RA- CD4 not Treg AC	Weighted mode	6	-0.00914808	0.160775	0.956829	0.990894	0.723057	1.35794
DR	CD25hi CD45RA+ CD4 not Treg %CD4+	Simple mode	11	-0.0656139	0.0746823	0.400251	0.936492	0.808972	1.08411
DR	CD25hi CD45RA+ CD4 not Treg %CD4+	Weighted mode	11	-0.0341773	0.0427008	0.442085	0.9664	0.888811	1.05076
DR	CD25hi CD45RA+ CD4 not Treg %CD4+	Weighted median	11	-0.031298	0.0455637	0.492141	0.969187	0.886386	1.05972
DR	CD25hi CD45RA+ CD4 not Treg %CD4+	MR Egger	11	-0.0598712	0.111452	0.604159	0.941886	0.757057	1.17184
DR	CD25hi CD45RA+ CD4 not Treg %CD4+	Inverse variance weighted	11	-0.000859507	0.0511703	0.986599	0.999141	0.903795	1.10455
DR	CD25hi CD45RA+ CD4 not Treg %T cell	Weighted mode	13	-0.0348212	0.0470917	0.473861	0.965778	0.880627	1.05916
DR	CD25hi CD45RA+ CD4 not Treg %T cell	Weighted median	13	-0.0276646	0.0416387	0.506437	0.972715	0.896483	1.05543
DR	CD25hi CD45RA+ CD4 not Treg %T cell	MR Egger	13	-0.0503058	0.076685	0.525304	0.950939	0.818233	1.10517
DR	CD25hi CD45RA+ CD4 not Treg %T cell	Simple mode	13	-0.0318156	0.0551919	0.574962	0.968685	0.869366	1.07935
DR	CD25hi CD45RA+ CD4 not Treg %T cell	Inverse variance weighted	13	0.0185081	0.0368802	0.615777	1.01868	0.947643	1.09504
DR	CD25hi CD45RA+ CD4 not Treg AC	Weighted median	13	-0.0323933	0.0415516	0.435632	0.968126	0.892406	1.05027
DR	CD25hi CD45RA+ CD4 not Treg AC	MR Egger	13	-0.0697985	0.088266	0.44579	0.932582	0.784429	1.10872
DR	CD25hi CD45RA+ CD4 not Treg AC	Simple mode	13	-0.0447104	0.0594636	0.466606	0.956274	0.851072	1.07448
DR	CD25hi CD45RA+ CD4 not Treg AC	Weighted mode	13	-0.0300117	0.0465284	0.531053	0.970434	0.88585	1.06309
DR	CD25hi CD45RA+ CD4 not Treg AC	Inverse variance weighted	13	0.00521879	0.0384316	0.891984	1.00523	0.932294	1.08388
DR	CD27 on CD20-	Inverse variance weighted	5	-0.0387087	0.0964862	0.688285	0.962031	0.796266	1.1623
DR	CD27 on CD20-	Weighted median	5	-0.0362484	0.0980291	0.711553	0.964401	0.795817	1.1687
DR	CD27 on CD20-	MR Egger	5	0.0854767	0.22578	0.7302	1.08924	0.699736	1.69555
DR	CD27 on CD20-	Weighted mode	5	-0.0369036	0.136467	0.800216	0.963769	0.737581	1.25932
DR	CD27 on CD20-	Simple mode	5	-0.0339915	0.147399	0.828934	0.96658	0.724051	1.29035
DR	CD27 on CD20- CD38-	Inverse variance weighted	11	0.088415	0.0495286	0.0742402	1.09244	0.991376	1.20381
DR	CD27 on CD20- CD38-	Weighted median	11	0.113202	0.0691935	0.101835	1.11986	0.977832	1.28251
DR	CD27 on CD20- CD38-	Simple mode	11	0.188415	0.111443	0.121775	1.20733	0.970433	1.50207
DR	CD27 on CD20- CD38-	Weighted mode	11	0.18333	0.113484	0.137282	1.20121	0.961656	1.50044
DR	CD27 on CD20- CD38-	MR Egger	11	-0.00532687	0.148579	0.972183	0.994687	0.743385	1.33094
DR	CD27 on CD24+ CD27+	Inverse variance weighted	19	-0.0592971	0.0233248	0.0110146	0.942427	0.900312	0.986511
DR	CD27 on CD24+ CD27+	Simple mode	19	-0.0949631	0.0574466	0.115652	0.909406	0.812566	1.01779
DR	CD27 on CD24+ CD27+	Weighted median	19	-0.0203696	0.0304316	0.503268	0.979836	0.923102	1.04006
DR	CD27 on CD24+ CD27+	Weighted mode	19	-0.00969393	0.0301121	0.751216	0.990353	0.933594	1.05056
DR	CD27 on CD24+ CD27+	MR Egger	19	-0.00381879	0.0472283	0.936499	0.996188	0.908113	1.09281
DR	CD27 on IgD- CD38-	Simple mode	18	-0.14341	0.0825167	0.100299	0.866399	0.737018	1.01849
DR	CD27 on IgD- CD38-	Inverse variance weighted	18	-0.038437	0.0279968	0.169782	0.962292	0.91091	1.01657
DR	CD27 on IgD- CD38-	MR Egger	18	-0.0286776	0.0668705	0.673749	0.97173	0.852362	1.10781
DR	CD27 on IgD- CD38-	Weighted mode	18	0.00213371	0.0420714	0.960143	1.00214	0.922815	1.08827
DR	CD27 on IgD- CD38-	Weighted median	18	-0.00163633	0.0360474	0.963793	0.998365	0.930262	1.07145
DR	CD27 on IgD- CD38br	Inverse variance weighted	11	0.0551672	0.0442549	0.212552	1.05672	0.968921	1.15247
DR	CD27 on IgD- CD38br	Weighted median	11	0.0189805	0.0550902	0.730444	1.01916	0.914849	1.13537
DR	CD27 on IgD- CD38br	MR Egger	11	-0.0555528	0.221414	0.807526	0.945962	0.612918	1.45997
DR	CD27 on IgD- CD38br	Weighted mode	11	0.0168622	0.0688767	0.811548	1.01701	0.888575	1.164
DR	CD27 on IgD- CD38br	Simple mode	11	0.0168622	0.0745412	0.825592	1.01701	0.878764	1.17699
DR	CD27 on IgD- CD38dim	Inverse variance weighted	21	-0.0390852	0.021515	0.0692706	0.961669	0.921959	1.00309
DR	CD27 on IgD- CD38dim	Simple mode	21	-0.10479	0.0575991	0.0838691	0.900513	0.804379	1.00814
DR	CD27 on IgD- CD38dim	Weighted median	21	-0.00819023	0.0277206	0.767645	0.991843	0.939392	1.04722
DR	CD27 on IgD- CD38dim	MR Egger	21	-0.00874886	0.0438736	0.84406	0.991289	0.909608	1.0803
DR	CD27 on IgD- CD38dim	Weighted mode	21	-0.00405237	0.0259297	0.877377	0.995956	0.946604	1.04788
DR	CD27 on IgD+ CD24+	Inverse variance weighted	21	-0.0348294	0.0248263	0.160639	0.96577	0.919901	1.01393
DR	CD27 on IgD+ CD24+	Simple mode	21	-0.0302046	0.0531161	0.575923	0.970247	0.874317	1.0767
DR	CD27 on IgD+ CD24+	Weighted mode	21	-0.0134598	0.035701	0.710134	0.98663	0.919952	1.05814
DR	CD27 on IgD+ CD24+	MR Egger	21	-0.01422	0.0484564	0.772352	0.985881	0.896556	1.0841
DR	CD27 on IgD+ CD24+	Weighted median	21	-0.00540971	0.0341758	0.874228	0.994605	0.930164	1.06351
DR	CD27 on IgD+ CD38- unsw mem	Inverse variance weighted	13	-0.0305401	0.0219066	0.163286	0.969922	0.929157	1.01247
DR	CD27 on IgD+ CD38- unsw mem	Simple mode	13	-0.0220447	0.0544161	0.692523	0.978196	0.879237	1.08829
DR	CD27 on IgD+ CD38- unsw mem	MR Egger	13	0.016804	0.0510475	0.7482	1.01695	0.920122	1.12396
DR	CD27 on IgD+ CD38- unsw mem	Weighted median	13	0.00545357	0.0297581	0.854592	1.00547	0.948501	1.06586
DR	CD27 on IgD+ CD38- unsw mem	Weighted mode	13	0.0025271	0.0306586	0.935666	1.00253	0.944062	1.06462
DR	CD27 on memory B cell	Inverse variance weighted	17	-0.0473541	0.0246965	0.055182	0.95375	0.908683	1.00105
DR	CD27 on memory B cell	Simple mode	17	-0.0684912	0.0654284	0.310744	0.933802	0.821412	1.06157
DR	CD27 on memory B cell	MR Egger	17	-0.0508176	0.0517217	0.341426	0.950452	0.858823	1.05186
DR	CD27 on memory B cell	Weighted median	17	-0.00881997	0.0343587	0.797408	0.991219	0.926665	1.06027
DR	CD27 on memory B cell	Weighted mode	17	-0.00603045	0.0351008	0.865746	0.993988	0.927903	1.06478
DR	CD27 on PB/PC	Inverse variance weighted	10	-0.0890043	0.0600231	0.138118	0.914842	0.813305	1.02906
DR	CD27 on PB/PC	MR Egger	10	-0.145559	0.247649	0.572904	0.864539	0.532086	1.40471
DR	CD27 on PB/PC	Weighted median	10	-0.0377086	0.0701967	0.59114	0.962994	0.83921	1.10504
DR	CD27 on PB/PC	Weighted mode	10	0.0325594	0.123505	0.798004	1.0331	0.810981	1.31604
DR	CD27 on PB/PC	Simple mode	10	0.0232927	0.123579	0.854678	1.02357	0.803385	1.30409
DR	CD27 on sw mem	Inverse variance weighted	22	-0.0607392	0.0222593	0.00635825	0.941069	0.900894	0.983035
DR	CD27 on sw mem	Simple mode	22	-0.0730462	0.0528351	0.181336	0.929558	0.838112	1.03098
DR	CD27 on sw mem	Weighted median	22	-0.0301487	0.0298126	0.311885	0.970301	0.915229	1.02869
DR	CD27 on sw mem	Weighted mode	22	-0.0178798	0.0287575	0.540802	0.982279	0.928445	1.03924
DR	CD27 on sw mem	MR Egger	22	0.0156303	0.0424282	0.71645	1.01575	0.934701	1.10383
DR	CD27 on T cell	MR Egger	10	-0.139493	0.117406	0.268855	0.869799	0.691005	1.09485
DR	CD27 on T cell	Weighted mode	10	-0.0453802	0.0532555	0.416245	0.955634	0.860914	1.06078
DR	CD27 on T cell	Simple mode	10	0.0272618	0.0853643	0.756743	1.02764	0.869313	1.2148
DR	CD27 on T cell	Inverse variance weighted	10	0.00449024	0.0478845	0.92529	1.0045	0.914513	1.10334
DR	CD27 on T cell	Weighted median	10	-0.00214599	0.0441863	0.961264	0.997856	0.915073	1.08813
DR	CD27 on unsw mem	Inverse variance weighted	23	-0.0536431	0.0257025	0.0368815	0.94777	0.901207	0.996739
DR	CD27 on unsw mem	Weighted median	23	-0.0212782	0.0316593	0.501521	0.978947	0.920047	1.04162
DR	CD27 on unsw mem	Simple mode	23	-0.0392663	0.0598627	0.518665	0.961495	0.855048	1.08119
DR	CD27 on unsw mem	MR Egger	23	-0.0346584	0.0584299	0.559407	0.965935	0.861413	1.08314
DR	CD27 on unsw mem	Weighted mode	23	-0.0137014	0.0370013	0.714703	0.986392	0.917389	1.06059
DR	CD28- CD127- CD25++ CD8br %CD8br	Inverse variance weighted	8	-0.055668	0.0480999	0.247133	0.945853	0.860756	1.03936
DR	CD28- CD127- CD25++ CD8br %CD8br	Weighted median	8	-0.0500869	0.0644923	0.437375	0.951147	0.838206	1.07931
DR	CD28- CD127- CD25++ CD8br %CD8br	Weighted mode	8	-0.0406774	0.0850568	0.647056	0.960139	0.812704	1.13432
DR	CD28- CD127- CD25++ CD8br %CD8br	Simple mode	8	-0.0281428	0.0911364	0.766462	0.972249	0.813207	1.1624
DR	CD28- CD127- CD25++ CD8br %CD8br	MR Egger	8	-0.0457716	0.19842	0.825227	0.95526	0.647476	1.40935
DR	CD28- CD127- CD25++ CD8br %T cell	Simple mode	8	-0.0834427	0.103216	0.445444	0.919944	0.751454	1.12621
DR	CD28- CD127- CD25++ CD8br %T cell	Inverse variance weighted	8	0.0273133	0.0558426	0.624763	1.02769	0.921145	1.14656
DR	CD28- CD127- CD25++ CD8br %T cell	MR Egger	8	-0.0716515	0.178064	0.701339	0.930855	0.656616	1.31963
DR	CD28- CD127- CD25++ CD8br %T cell	Weighted median	8	0.0174224	0.0729824	0.811322	1.01758	0.881947	1.17406
DR	CD28- CD127- CD25++ CD8br %T cell	Weighted mode	8	-0.00542629	0.103167	0.959522	0.994588	0.812505	1.21748
DR	CD28- CD127- CD25++ CD8br AC	Weighted median	11	0.0866539	0.0528005	0.100765	1.09052	0.983306	1.20942
DR	CD28- CD127- CD25++ CD8br AC	Inverse variance weighted	11	0.303233	0.194162	0.118346	1.35423	0.925589	1.98137
DR	CD28- CD127- CD25++ CD8br AC	Weighted mode	11	0.0925214	0.056859	0.134752	1.09694	0.981256	1.22626
DR	CD28- CD127- CD25++ CD8br AC	Simple mode	11	0.0877842	0.0673788	0.221829	1.09175	0.956688	1.24589
DR	CD28- CD127- CD25++ CD8br AC	MR Egger	11	-0.019985	0.494968	0.968675	0.980213	0.371532	2.5861
DR	CD28- CD25++ CD8br %CD8br	MR Egger	13	0.291276	0.187389	0.148373	1.33813	0.926811	1.93201
DR	CD28- CD25++ CD8br %CD8br	Weighted median	13	0.0887568	0.0629465	0.158529	1.09281	0.965974	1.23631
DR	CD28- CD25++ CD8br %CD8br	Weighted mode	13	0.0968709	0.0685616	0.183093	1.10172	0.963185	1.26018
DR	CD28- CD25++ CD8br %CD8br	Simple mode	13	0.105168	0.0817659	0.222632	1.1109	0.946397	1.30399
DR	CD28- CD25++ CD8br %CD8br	Inverse variance weighted	13	-0.0344342	0.106091	0.745504	0.966152	0.784764	1.18947
DR	CD28- CD25++ CD8br %T cell	Inverse variance weighted	17	-0.101857	0.125949	0.418678	0.903158	0.705592	1.15604
DR	CD28- CD25++ CD8br %T cell	Weighted median	17	0.0348232	0.0552921	0.528823	1.03544	0.92909	1.15396
DR	CD28- CD25++ CD8br %T cell	Simple mode	17	0.0479405	0.0826882	0.570141	1.04911	0.892144	1.23369
DR	CD28- CD25++ CD8br %T cell	Weighted mode	17	0.0255051	0.0715279	0.726068	1.02583	0.891643	1.18022
DR	CD28- CD25++ CD8br %T cell	MR Egger	17	0.000649356	0.349739	0.998543	1.00065	0.504172	1.98603
DR	CD28- CD25++ CD8br AC	Weighted median	9	0.101733	0.0692869	0.142027	1.10709	0.966504	1.26812
DR	CD28- CD25++ CD8br AC	Weighted mode	9	0.0968168	0.0657949	0.179368	1.10166	0.96837	1.25329
DR	CD28- CD25++ CD8br AC	Inverse variance weighted	9	0.412027	0.408146	0.31273	1.50988	0.678454	3.36018
DR	CD28- CD25++ CD8br AC	Simple mode	9	0.0968168	0.0940815	0.333551	1.10166	0.916143	1.32474
DR	CD28- CD25++ CD8br AC	MR Egger	9	0.307497	1.06938	0.782021	1.36002	0.167212	11.0617
DR	CD28- CD8br %CD8br	Weighted mode	13	0.0937559	0.0622023	0.157607	1.09829	0.972232	1.2407
DR	CD28- CD8br %CD8br	Weighted median	13	0.044982	0.0638066	0.480826	1.04601	0.923044	1.18536
DR	CD28- CD8br %CD8br	MR Egger	13	0.118989	0.230078	0.615279	1.12636	0.717513	1.76816
DR	CD28- CD8br %CD8br	Simple mode	13	0.0122937	0.0865796	0.889442	1.01237	0.85436	1.1996
DR	CD28- CD8br %CD8br	Inverse variance weighted	13	-0.0134732	0.105183	0.898076	0.986617	0.802814	1.2125
DR	CD28- CD8br %T cell	Inverse variance weighted	9	0.623344	0.418336	0.136209	1.86515	0.821524	4.23457
DR	CD28- CD8br %T cell	Weighted mode	9	-0.0204998	0.0825416	0.810115	0.979709	0.833367	1.15175
DR	CD28- CD8br %T cell	Simple mode	9	-0.0123847	0.0846609	0.887315	0.987692	0.836675	1.16597
DR	CD28- CD8br %T cell	Weighted median	9	0.00770655	0.0803742	0.923613	1.00774	0.860857	1.17968
DR	CD28- CD8br %T cell	MR Egger	9	-0.0323351	1.63549	0.984778	0.968182	0.0392466	23.8842
DR	CD28- CD8br AC	Weighted mode	11	-0.105925	0.0681654	0.151249	0.899492	0.786998	1.02807
DR	CD28- CD8br AC	Weighted median	11	-0.0786791	0.0676894	0.245091	0.924336	0.80949	1.05548
DR	CD28- CD8br AC	Inverse variance weighted	11	0.0820992	0.136923	0.548773	1.08556	0.830049	1.41973
DR	CD28- CD8br AC	MR Egger	11	-0.140626	0.538048	0.799695	0.868814	0.302643	2.49415
DR	CD28- CD8br AC	Simple mode	11	-0.0204174	0.0924948	0.829736	0.97979	0.817334	1.17454
DR	CD28- CD8dim %CD8dim	Weighted median	8	0.142774	0.0738687	0.0532597	1.15347	0.997993	1.33317
DR	CD28- CD8dim %CD8dim	Weighted mode	8	0.168112	0.101308	0.140994	1.18307	0.970007	1.44293
DR	CD28- CD8dim %CD8dim	Inverse variance weighted	8	0.0818654	0.0589227	0.164721	1.08531	0.966936	1.21818
DR	CD28- CD8dim %CD8dim	Simple mode	8	0.155838	0.104853	0.1808	1.16864	0.95154	1.43526
DR	CD28- CD8dim %CD8dim	MR Egger	8	-0.142251	0.262159	0.606947	0.867403	0.51888	1.45002
DR	CD28- CD8dim %T cell	Weighted mode	15	0.0630827	0.0735994	0.405818	1.06511	0.922035	1.2304
DR	CD28- CD8dim %T cell	Simple mode	15	0.0630827	0.0891309	0.490714	1.06511	0.894389	1.26843
DR	CD28- CD8dim %T cell	Weighted median	15	0.0336707	0.0495	0.496368	1.03424	0.938616	1.13962
DR	CD28- CD8dim %T cell	MR Egger	15	0.0517245	0.0906841	0.578145	1.05309	0.8816	1.25793
DR	CD28- CD8dim %T cell	Inverse variance weighted	15	0.00214402	0.0418247	0.959117	1.00215	0.923271	1.08776
DR	CD28- CD8dim AC	Inverse variance weighted	16	0.0505164	0.0306697	0.0995358	1.05181	0.99045	1.11698
DR	CD28- CD8dim AC	Weighted median	16	0.0640777	0.0421662	0.1286	1.06618	0.981603	1.15803
DR	CD28- CD8dim AC	MR Egger	16	0.0969833	0.0702225	0.1889	1.10184	0.960163	1.26443
DR	CD28- CD8dim AC	Weighted mode	16	0.0605675	0.0528153	0.269437	1.06244	0.957959	1.17832
DR	CD28- CD8dim AC	Simple mode	16	0.0572755	0.0578183	0.337586	1.05895	0.945494	1.18602
DR	CD28- DN (CD4-CD8-) %DN	MR Egger	11	-0.324368	0.26026	0.244108	0.722984	0.434101	1.20411
DR	CD28- DN (CD4-CD8-) %DN	Weighted mode	11	-0.0479297	0.0780635	0.552937	0.953201	0.817966	1.11079
DR	CD28- DN (CD4-CD8-) %DN	Weighted median	11	-0.0375592	0.0636876	0.555365	0.963137	0.850112	1.09119
DR	CD28- DN (CD4-CD8-) %DN	Simple mode	11	-0.043959	0.0760103	0.575834	0.956993	0.824532	1.11073
DR	CD28- DN (CD4-CD8-) %DN	Inverse variance weighted	11	0.0192279	0.0586079	0.742853	1.01941	0.908788	1.14351
DR	CD28- DN (CD4-CD8-) %T cell	MR Egger	13	0.218322	0.19529	0.287415	1.24399	0.848363	1.82411
DR	CD28- DN (CD4-CD8-) %T cell	Weighted median	13	0.0386628	0.060302	0.521423	1.03942	0.923551	1.16983
DR	CD28- DN (CD4-CD8-) %T cell	Inverse variance weighted	13	0.0114689	0.0583007	0.844047	1.01153	0.902307	1.13399
DR	CD28- DN (CD4-CD8-) %T cell	Simple mode	13	0.00393735	0.114559	0.973148	1.00395	0.802039	1.25668
DR	CD28- DN (CD4-CD8-) %T cell	Weighted mode	13	-0.00186524	0.0869636	0.98324	0.998136	0.841715	1.18363
DR	CD28- DN (CD4-CD8-) AC	Simple mode	16	-0.0706309	0.118414	0.559754	0.931806	0.738804	1.17523
DR	CD28- DN (CD4-CD8-) AC	Weighted mode	16	-0.0364693	0.08144	0.660693	0.964188	0.821937	1.13106
DR	CD28- DN (CD4-CD8-) AC	Weighted median	16	-0.0256942	0.0635397	0.685933	0.974633	0.860508	1.10389
DR	CD28- DN (CD4-CD8-) AC	Inverse variance weighted	16	-0.0112044	0.0673003	0.867777	0.988858	0.866656	1.12829
DR	CD28- DN (CD4-CD8-) AC	MR Egger	16	-0.026797	0.267447	0.92161	0.973559	0.576377	1.64444
DR	CD28 on activated & secreting Treg	MR Egger	9	-0.0724842	0.0697995	0.333589	0.93008	0.811159	1.06644
DR	CD28 on activated & secreting Treg	Inverse variance weighted	9	-0.0179493	0.0357648	0.615759	0.982211	0.915717	1.05353
DR	CD28 on activated & secreting Treg	Simple mode	9	0.0173184	0.0745669	0.822173	1.01747	0.879121	1.17759
DR	CD28 on activated & secreting Treg	Weighted mode	9	0.00877992	0.0608815	0.888899	1.00882	0.895343	1.13668
DR	CD28 on activated & secreting Treg	Weighted median	9	0.00644209	0.0473769	0.891841	1.00646	0.917212	1.1044
DR	CD28 on activated Treg	MR Egger	9	-0.127811	0.0754587	0.134134	0.88002	0.759033	1.02029
DR	CD28 on activated Treg	Simple mode	9	0.0861427	0.0720874	0.266318	1.08996	0.946344	1.25537
DR	CD28 on activated Treg	Weighted mode	9	-0.0457779	0.0642728	0.496558	0.955254	0.842187	1.0835
DR	CD28 on activated Treg	Weighted median	9	-0.0171325	0.0484608	0.723688	0.983013	0.893941	1.08096
DR	CD28 on activated Treg	Inverse variance weighted	9	-0.000415339	0.0358671	0.990761	0.999585	0.931728	1.07238
DR	CD28 on CD28+ CD4+	Weighted mode	13	-0.0813507	0.0488907	0.122001	0.92187	0.837632	1.01458
DR	CD28 on CD28+ CD4+	Simple mode	13	-0.124898	0.0755675	0.124275	0.882587	0.761085	1.02349
DR	CD28 on CD28+ CD4+	Weighted median	13	-0.0692013	0.0478122	0.147797	0.933139	0.849665	1.02481
DR	CD28 on CD28+ CD4+	MR Egger	13	-0.16726	0.132233	0.232053	0.84598	0.652831	1.09627
DR	CD28 on CD28+ CD4+	Inverse variance weighted	13	-0.00716094	0.0546984	0.895841	0.992865	0.891928	1.10522
DR	CD28 on CD28+ CD45RA- CD8br	Simple mode	10	-0.0745198	0.0916962	0.437369	0.928189	0.775502	1.11094
DR	CD28 on CD28+ CD45RA- CD8br	Inverse variance weighted	10	0.0422992	0.0586856	0.471047	1.04321	0.929857	1.17037
DR	CD28 on CD28+ CD45RA- CD8br	Weighted mode	10	-0.0306062	0.072426	0.682514	0.969857	0.841507	1.11778
DR	CD28 on CD28+ CD45RA- CD8br	Weighted median	10	-0.0135937	0.0666983	0.838503	0.986498	0.865609	1.12427
DR	CD28 on CD28+ CD45RA- CD8br	MR Egger	10	0.0293324	0.148244	0.848086	1.02977	0.770107	1.37698
DR	CD28 on CD28+ CD45RA+ CD8br	Weighted median	8	0.137702	0.0449523	0.00218921	1.14763	1.05085	1.25334
DR	CD28 on CD28+ CD45RA+ CD8br	Weighted mode	8	0.188618	0.0463207	0.00473724	1.20758	1.10277	1.32234
DR	CD28 on CD28+ CD45RA+ CD8br	MR Egger	8	0.254349	0.105877	0.053128	1.28962	1.04794	1.58704
DR	CD28 on CD28+ CD45RA+ CD8br	Inverse variance weighted	8	0.102184	0.0630034	0.104828	1.10759	0.978923	1.25316
DR	CD28 on CD28+ CD45RA+ CD8br	Simple mode	8	0.0977051	0.0850382	0.288314	1.10264	0.933355	1.30262
DR	CD28 on CD28+ DN (CD4-CD8-)	Simple mode	13	-0.142303	0.0733262	0.0761525	0.867358	0.751246	1.00142
DR	CD28 on CD28+ DN (CD4-CD8-)	MR Egger	13	-0.109508	0.0715568	0.154164	0.896275	0.778989	1.03122
DR	CD28 on CD28+ DN (CD4-CD8-)	Inverse variance weighted	13	-0.0485708	0.0349516	0.164633	0.95259	0.889518	1.02013
DR	CD28 on CD28+ DN (CD4-CD8-)	Weighted median	13	-0.0644019	0.0469645	0.170285	0.937628	0.855172	1.02803
DR	CD28 on CD28+ DN (CD4-CD8-)	Weighted mode	13	-0.0276524	0.0564441	0.633034	0.972726	0.870852	1.08652
DR	CD28 on CD39+ activated Treg	Inverse variance weighted	8	-0.0259752	0.0307745	0.398643	0.974359	0.917325	1.03494
DR	CD28 on CD39+ activated Treg	MR Egger	8	0.0286866	0.0654003	0.676282	1.0291	0.905292	1.16984
DR	CD28 on CD39+ activated Treg	Simple mode	8	-0.0242714	0.0563612	0.679679	0.976021	0.873944	1.09002
DR	CD28 on CD39+ activated Treg	Weighted median	8	0.00409912	0.0395125	0.917374	1.00411	0.92928	1.08496
DR	CD28 on CD39+ activated Treg	Weighted mode	8	-0.00411719	0.0413385	0.923457	0.995891	0.918383	1.07994
DR	CD28 on CD39+ CD4+	Weighted median	8	-0.0349561	0.0292496	0.23205	0.965648	0.911845	1.02263
DR	CD28 on CD39+ CD4+	Weighted mode	8	-0.0356048	0.0313099	0.29289	0.965022	0.907581	1.0261
DR	CD28 on CD39+ CD4+	Inverse variance weighted	8	-0.0267853	0.0312266	0.391018	0.97357	0.915771	1.03502
DR	CD28 on CD39+ CD4+	Simple mode	8	-0.0484559	0.0540868	0.400069	0.952699	0.856873	1.05924
DR	CD28 on CD39+ CD4+	MR Egger	8	-0.0197128	0.0651965	0.772585	0.98048	0.862864	1.11413
DR	CD28 on CD39+ CD8br	Inverse variance weighted	10	-0.0654442	0.0377327	0.0828442	0.936651	0.86988	1.00855
DR	CD28 on CD39+ CD8br	Weighted median	10	-0.0587488	0.0493106	0.233496	0.942944	0.856075	1.03863
DR	CD28 on CD39+ CD8br	MR Egger	10	-0.0966216	0.076511	0.242208	0.907899	0.781466	1.05479
DR	CD28 on CD39+ CD8br	Weighted mode	10	-0.0511222	0.0612325	0.425388	0.950163	0.842705	1.07132
DR	CD28 on CD39+ CD8br	Simple mode	10	-0.0205162	0.0733896	0.786139	0.979693	0.848437	1.13125
DR	CD28 on CD39+ resting Treg	Weighted median	11	0.0929005	0.0614735	0.130731	1.09735	0.972789	1.23787
DR	CD28 on CD39+ resting Treg	Simple mode	11	0.147407	0.0935218	0.146062	1.15883	0.964741	1.39196
DR	CD28 on CD39+ resting Treg	Weighted mode	11	0.116648	0.0770793	0.161133	1.12372	0.966159	1.30699
DR	CD28 on CD39+ resting Treg	Inverse variance weighted	11	0.0682851	0.0526376	0.194539	1.07067	0.965717	1.18703
DR	CD28 on CD39+ resting Treg	MR Egger	11	0.127628	0.143679	0.397504	1.13613	0.857287	1.50567
DR	CD28 on CD39+ secreting Treg	Weighted median	11	-0.0299208	0.040602	0.461166	0.970522	0.896282	1.05091
DR	CD28 on CD39+ secreting Treg	Weighted mode	11	-0.0279917	0.0395576	0.495342	0.972396	0.899852	1.05079
DR	CD28 on CD39+ secreting Treg	MR Egger	11	0.0490165	0.0832024	0.570268	1.05024	0.892204	1.23626
DR	CD28 on CD39+ secreting Treg	Simple mode	11	0.0179906	0.0818297	0.830408	1.01815	0.867278	1.19528
DR	CD28 on CD39+ secreting Treg	Inverse variance weighted	11	0.00479302	0.0381977	0.900144	1.0048	0.932324	1.08292
DR	CD28 on CD4 Treg	MR Egger	11	-0.110868	0.098819	0.290933	0.895057	0.737453	1.08634
DR	CD28 on CD4 Treg	Simple mode	11	-0.0464133	0.0842882	0.593961	0.954647	0.809274	1.12614
DR	CD28 on CD4 Treg	Weighted mode	11	-0.0264619	0.0675049	0.703283	0.973885	0.853191	1.11165
DR	CD28 on CD4 Treg	Weighted median	11	-0.0130118	0.0560768	0.816511	0.987072	0.884332	1.10175
DR	CD28 on CD4 Treg	Inverse variance weighted	11	0.00331172	0.039758	0.933615	1.00332	0.928102	1.08463
DR	CD28 on CD4+	Weighted median	14	-0.0721989	0.0463134	0.119016	0.930346	0.849614	1.01875
DR	CD28 on CD4+	Weighted mode	14	-0.0776118	0.048089	0.130545	0.925324	0.842092	1.01678
DR	CD28 on CD4+	Simple mode	14	-0.0912263	0.0597137	0.150539	0.912811	0.811992	1.02615
DR	CD28 on CD4+	Inverse variance weighted	14	0.0102258	0.0527809	0.846378	1.01028	0.910989	1.12039
DR	CD28 on CD4+	MR Egger	14	-0.00195224	0.129548	0.988224	0.99805	0.774246	1.28655
DR	CD28 on CD45RA- CD4 not Treg	Weighted mode	10	0.0227103	0.0364718	0.548945	1.02297	0.952396	1.09877
DR	CD28 on CD45RA- CD4 not Treg	Inverse variance weighted	10	0.0178064	0.0297333	0.54926	1.01797	0.960337	1.07905
DR	CD28 on CD45RA- CD4 not Treg	MR Egger	10	0.0335912	0.0644386	0.616284	1.03416	0.911459	1.17338
DR	CD28 on CD45RA- CD4 not Treg	Weighted median	10	0.015203	0.0374534	0.684803	1.01532	0.943456	1.09266
DR	CD28 on CD45RA- CD4 not Treg	Simple mode	10	0.00321214	0.0523846	0.952446	1.00322	0.905325	1.1117
DR	CD28 on CD45RA+ CD4+	MR Egger	11	0.237996	0.265894	0.394053	1.2687	0.753402	2.13646
DR	CD28 on CD45RA+ CD4+	Weighted median	11	0.039802	0.0496007	0.422293	1.0406	0.944202	1.14685
DR	CD28 on CD45RA+ CD4+	Simple mode	11	0.0448031	0.0602903	0.474503	1.04582	0.929261	1.177
DR	CD28 on CD45RA+ CD4+	Inverse variance weighted	11	0.032868	0.109591	0.764241	1.03341	0.83366	1.28103
DR	CD28 on CD45RA+ CD4+	Weighted mode	11	0.0159298	0.0569321	0.78533	1.01606	0.908776	1.136
DR	CD28 on resting Treg	Inverse variance weighted	15	0.0696967	0.036029	0.053056	1.07218	0.99908	1.15063
DR	CD28 on resting Treg	MR Egger	15	0.0995097	0.0662292	0.156864	1.10463	0.970155	1.25774
DR	CD28 on resting Treg	Weighted median	15	0.0248036	0.0424331	0.558861	1.02511	0.943305	1.11402
DR	CD28 on resting Treg	Simple mode	15	-0.00816713	0.071092	0.910171	0.991866	0.862856	1.14017
DR	CD28 on resting Treg	Weighted mode	15	-0.0023666	0.0635936	0.970839	0.997636	0.880725	1.13007
DR	CD28 on secreting Treg	MR Egger	7	-0.206268	0.10521	0.107215	0.813615	0.662006	0.999944
DR	CD28 on secreting Treg	Simple mode	7	-0.0238122	0.0675097	0.736357	0.976469	0.855447	1.11461
DR	CD28 on secreting Treg	Weighted mode	7	-0.00780668	0.0575222	0.896485	0.992224	0.886433	1.11064
DR	CD28 on secreting Treg	Inverse variance weighted	7	-0.00697755	0.0602045	0.907734	0.993047	0.882516	1.11742
DR	CD28 on secreting Treg	Weighted median	7	-0.00345269	0.0506091	0.945608	0.996553	0.902446	1.10047
DR	CD28+ CD45RA- CD8br %CD8br	Inverse variance weighted	9	-0.258719	0.256092	0.312371	0.77204	0.467358	1.27535
DR	CD28+ CD45RA- CD8br %CD8br	Weighted mode	9	0.0264952	0.0405002	0.531336	1.02685	0.948489	1.11168
DR	CD28+ CD45RA- CD8br %CD8br	Weighted median	9	0.0276527	0.0449642	0.538558	1.02804	0.941315	1.12275
DR	CD28+ CD45RA- CD8br %CD8br	Simple mode	9	-0.0325969	0.0658828	0.634062	0.967929	0.850673	1.10135
DR	CD28+ CD45RA- CD8br %CD8br	MR Egger	9	0.0079396	0.414207	0.985242	1.00797	0.447577	2.27001
DR	CD28+ CD45RA- CD8br %T cell	Simple mode	14	0.15523	0.054213	0.0133122	1.16793	1.05019	1.29886
DR	CD28+ CD45RA- CD8br %T cell	Inverse variance weighted	14	0.0582342	0.0278656	0.036634	1.05996	1.00362	1.11946
DR	CD28+ CD45RA- CD8br %T cell	Weighted mode	14	0.0386639	0.0341952	0.278618	1.03942	0.97204	1.11147
DR	CD28+ CD45RA- CD8br %T cell	Weighted median	14	0.0286501	0.0378414	0.448984	1.02906	0.955501	1.10829
DR	CD28+ CD45RA- CD8br %T cell	MR Egger	14	0.0287883	0.0445138	0.529985	1.02921	0.943217	1.12304
DR	CD28+ CD45RA- CD8br AC	Simple mode	12	0.0496941	0.0630015	0.44691	1.05095	0.928868	1.18908
DR	CD28+ CD45RA- CD8br AC	Weighted median	12	0.0287061	0.0429727	0.504129	1.02912	0.945993	1.11956
DR	CD28+ CD45RA- CD8br AC	Weighted mode	12	0.0249006	0.0408799	0.554819	1.02521	0.946273	1.11074
DR	CD28+ CD45RA- CD8br AC	Inverse variance weighted	12	0.0189616	0.0380833	0.618555	1.01914	0.94584	1.09813
DR	CD28+ CD45RA- CD8br AC	MR Egger	12	-0.0309279	0.0663673	0.651193	0.969546	0.851285	1.10423
DR	CD28+ CD45RA- CD8dim %CD8dim	Inverse variance weighted	10	-0.0824595	0.0412984	0.0458605	0.920849	0.849248	0.998487
DR	CD28+ CD45RA- CD8dim %CD8dim	Weighted median	10	-0.041478	0.0561633	0.460195	0.95937	0.859368	1.07101
DR	CD28+ CD45RA- CD8dim %CD8dim	Weighted mode	10	-0.0312308	0.0646068	0.640356	0.969252	0.853969	1.1001
DR	CD28+ CD45RA- CD8dim %CD8dim	MR Egger	10	0.017964	0.102765	0.865574	1.01813	0.83239	1.24531
DR	CD28+ CD45RA- CD8dim %CD8dim	Simple mode	10	-0.00312942	0.0719652	0.966264	0.996875	0.865731	1.14789
DR	CD28+ CD45RA- CD8dim %T cell	Weighted median	11	0.049862	0.0428461	0.244527	1.05113	0.966459	1.14321
DR	CD28+ CD45RA- CD8dim %T cell	Weighted mode	11	0.0473134	0.0430339	0.297337	1.04845	0.963644	1.14072
DR	CD28+ CD45RA- CD8dim %T cell	Simple mode	11	0.0418014	0.057505	0.483945	1.04269	0.931547	1.16709
DR	CD28+ CD45RA- CD8dim %T cell	MR Egger	11	0.0770954	0.134336	0.580092	1.08015	0.830105	1.4055
DR	CD28+ CD45RA- CD8dim %T cell	Inverse variance weighted	11	0.0395253	0.073566	0.591076	1.04032	0.900627	1.20167
DR	CD28+ CD45RA- CD8dim AC	MR Egger	8	0.305446	0.257828	0.280936	1.35723	0.818815	2.24968
DR	CD28+ CD45RA- CD8dim AC	Inverse variance weighted	8	0.0895544	0.0839895	0.286307	1.09369	0.927683	1.2894
DR	CD28+ CD45RA- CD8dim AC	Weighted mode	8	-0.0235521	0.0807748	0.779061	0.976723	0.833709	1.14427
DR	CD28+ CD45RA- CD8dim AC	Simple mode	8	-0.020216	0.0942373	0.836256	0.979987	0.814712	1.17879
DR	CD28+ CD45RA- CD8dim AC	Weighted median	8	-0.0120275	0.0773931	0.8765	0.988045	0.848982	1.14989
DR	CD28+ CD45RA+ CD8br %CD8br	MR Egger	9	-0.115184	0.238792	0.644268	0.891202	0.558101	1.42312
DR	CD28+ CD45RA+ CD8br %CD8br	Simple mode	9	0.0162807	0.11519	0.891097	1.01641	0.810997	1.27386
DR	CD28+ CD45RA+ CD8br %CD8br	Weighted median	9	0.00766549	0.0782414	0.921954	1.00769	0.864428	1.17471
DR	CD28+ CD45RA+ CD8br %CD8br	Inverse variance weighted	9	0.00390657	0.0601322	0.948201	1.00391	0.8923	1.12949
DR	CD28+ CD45RA+ CD8br %CD8br	Weighted mode	9	-0.00731392	0.110382	0.948797	0.992713	0.799585	1.23249
DR	CD28+ CD45RA+ CD8br %T cell	MR Egger	15	0.5244	0.269371	0.0734995	1.68944	0.996439	2.86442
DR	CD28+ CD45RA+ CD8br %T cell	Inverse variance weighted	15	0.106854	0.126617	0.398714	1.11277	0.868216	1.42621
DR	CD28+ CD45RA+ CD8br %T cell	Simple mode	15	-0.0368008	0.117356	0.758461	0.963868	0.765813	1.21315
DR	CD28+ CD45RA+ CD8br %T cell	Weighted mode	15	-0.0282108	0.121537	0.819806	0.972183	0.766114	1.23368
DR	CD28+ CD45RA+ CD8br %T cell	Weighted median	15	-0.00856224	0.0765313	0.910919	0.991474	0.853369	1.15193
DR	CD28+ CD45RA+ CD8br AC	MR Egger	17	-0.764372	0.547391	0.182919	0.465626	0.159253	1.3614
DR	CD28+ CD45RA+ CD8br AC	Inverse variance weighted	17	-0.157756	0.15876	0.320381	0.854058	0.625674	1.16581
DR	CD28+ CD45RA+ CD8br AC	Weighted median	17	0.04002	0.0693023	0.563622	1.04083	0.908634	1.19226
DR	CD28+ CD45RA+ CD8br AC	Simple mode	17	0.0198202	0.103143	0.850033	1.02002	0.833318	1.24855
DR	CD28+ CD45RA+ CD8br AC	Weighted mode	17	0.0142672	0.0970341	0.884943	1.01437	0.838685	1.22686
DR	CD28+ CD45RA+ CD8dim %CD8dim	Weighted mode	14	-0.0481817	0.0437449	0.290687	0.952961	0.874658	1.03827
DR	CD28+ CD45RA+ CD8dim %CD8dim	Simple mode	14	-0.0576187	0.0526291	0.293472	0.94401	0.851486	1.04659
DR	CD28+ CD45RA+ CD8dim %CD8dim	Inverse variance weighted	14	-0.171348	0.21886	0.433679	0.842528	0.548639	1.29384
DR	CD28+ CD45RA+ CD8dim %CD8dim	Weighted median	14	-0.0296415	0.042341	0.483885	0.970793	0.893481	1.0548
DR	CD28+ CD45RA+ CD8dim %CD8dim	MR Egger	14	-0.00257863	0.531432	0.996208	0.997425	0.351979	2.82647
DR	CD28+ CD45RA+ CD8dim %T cell	Simple mode	19	0.0336066	0.0522655	0.528332	1.03418	0.933482	1.14574
DR	CD28+ CD45RA+ CD8dim %T cell	Inverse variance weighted	19	0.0365389	0.0912735	0.688919	1.03721	0.867311	1.2404
DR	CD28+ CD45RA+ CD8dim %T cell	MR Egger	19	-0.0423885	0.181145	0.817777	0.958497	0.672043	1.36705
DR	CD28+ CD45RA+ CD8dim %T cell	Weighted median	19	-0.00563978	0.0380958	0.88231	0.994376	0.922832	1.07147
DR	CD28+ CD45RA+ CD8dim %T cell	Weighted mode	19	-0.00390949	0.0382085	0.919634	0.996098	0.924226	1.07356
DR	CD28+ CD45RA+ CD8dim AC	Inverse variance weighted	16	0.0497469	0.0325147	0.126021	1.05101	0.986115	1.12016
DR	CD28+ CD45RA+ CD8dim AC	Simple mode	16	0.0975362	0.0767038	0.22288	1.10245	0.948567	1.2813
DR	CD28+ CD45RA+ CD8dim AC	Weighted median	16	0.0330296	0.0433153	0.445738	1.03358	0.949454	1.12516
DR	CD28+ CD45RA+ CD8dim AC	Weighted mode	16	0.0192211	0.0509701	0.711377	1.01941	0.922489	1.12651
DR	CD28+ CD45RA+ CD8dim AC	MR Egger	16	0.00651067	0.0643646	0.920863	1.00653	0.887236	1.14187
DR	CD28+ DN (CD4-CD8-) %DN	MR Egger	11	0.324368	0.26026	0.244108	1.38316	0.830489	2.30361
DR	CD28+ DN (CD4-CD8-) %DN	Weighted mode	11	0.0479297	0.0738177	0.530775	1.0491	0.90778	1.21241
DR	CD28+ DN (CD4-CD8-) %DN	Weighted median	11	0.0375592	0.0619219	0.544145	1.03827	0.919608	1.17225
DR	CD28+ DN (CD4-CD8-) %DN	Simple mode	11	0.043959	0.0760774	0.576165	1.04494	0.900187	1.21297
DR	CD28+ DN (CD4-CD8-) %DN	Inverse variance weighted	11	-0.0192279	0.0586079	0.742853	0.980956	0.874503	1.10037
DR	CD28+ DN (CD4-CD8-) %T cell	Inverse variance weighted	13	-0.020631	0.0483126	0.669356	0.97958	0.891078	1.07687
DR	CD28+ DN (CD4-CD8-) %T cell	Simple mode	13	0.0278287	0.0684268	0.691394	1.02822	0.899166	1.1758
DR	CD28+ DN (CD4-CD8-) %T cell	MR Egger	13	-0.050321	0.145883	0.736644	0.950924	0.714443	1.26568
DR	CD28+ DN (CD4-CD8-) %T cell	Weighted mode	13	0.0197744	0.0602642	0.748469	1.01997	0.906338	1.14785
DR	CD28+ DN (CD4-CD8-) %T cell	Weighted median	13	0.00618522	0.0524162	0.906066	1.0062	0.907964	1.11507
DR	CD28+ DN (CD4-CD8-) AC	Inverse variance weighted	5	-0.0879763	0.0701962	0.2101	0.915783	0.798068	1.05086
DR	CD28+ DN (CD4-CD8-) AC	Weighted median	5	-0.0713093	0.0874014	0.414567	0.931174	0.784573	1.10517
DR	CD28+ DN (CD4-CD8-) AC	Simple mode	5	-0.0761964	0.121153	0.563526	0.926634	0.73077	1.17499
DR	CD28+ DN (CD4-CD8-) AC	Weighted mode	5	-0.0611439	0.103208	0.585429	0.940688	0.76841	1.15159
DR	CD28+ DN (CD4-CD8-) AC	MR Egger	5	0.11864	0.223025	0.63163	1.12596	0.727247	1.74328
DR	CD3- lymphocyte %leukocyte	Inverse variance weighted	8	-0.0413455	0.0481267	0.390287	0.959498	0.873127	1.05441
DR	CD3- lymphocyte %leukocyte	MR Egger	8	0.0340149	0.143662	0.820712	1.0346	0.780701	1.37107
DR	CD3- lymphocyte %leukocyte	Simple mode	8	0.00469264	0.0815803	0.955737	1.0047	0.85624	1.17891
DR	CD3- lymphocyte %leukocyte	Weighted mode	8	0.00191759	0.0721372	0.979535	1.00192	0.869818	1.15408
DR	CD3- lymphocyte %leukocyte	Weighted median	8	-0.000913747	0.0604089	0.987932	0.999087	0.887528	1.12467
DR	CD3- lymphocyte %lymphocyte	MR Egger	10	-0.606884	0.495994	0.255927	0.545047	0.206175	1.44089
DR	CD3- lymphocyte %lymphocyte	Weighted median	10	0.0464633	0.0566309	0.411955	1.04756	0.937505	1.17053
DR	CD3- lymphocyte %lymphocyte	Weighted mode	10	0.0376378	0.0612977	0.554405	1.03836	0.920806	1.17091
DR	CD3- lymphocyte %lymphocyte	Inverse variance weighted	10	0.0651241	0.150062	0.664303	1.06729	0.79533	1.43225
DR	CD3- lymphocyte %lymphocyte	Simple mode	10	0.0286721	0.0721818	0.700461	1.02909	0.893326	1.18548
DR	CD3- lymphocyte AC	MR Egger	11	0.218572	0.116061	0.0923272	1.2443	0.991131	1.56213
DR	CD3- lymphocyte AC	Inverse variance weighted	11	0.028864	0.044628	0.517781	1.02928	0.943077	1.12337
DR	CD3- lymphocyte AC	Simple mode	11	-0.0523125	0.107009	0.635482	0.949032	0.769473	1.17049
DR	CD3- lymphocyte AC	Weighted mode	11	-0.0393258	0.0928042	0.680719	0.961437	0.801539	1.15323
DR	CD3- lymphocyte AC	Weighted median	11	-0.00992259	0.0607561	0.870268	0.990126	0.87897	1.11534
DR	CD3 on activated & secreting Treg	Weighted mode	12	-0.0388557	0.0286215	0.201798	0.961889	0.909415	1.01739
DR	CD3 on activated & secreting Treg	Weighted median	12	-0.034433	0.0287436	0.230941	0.966153	0.913227	1.02215
DR	CD3 on activated & secreting Treg	Simple mode	12	-0.0675811	0.0581716	0.269923	0.934652	0.833937	1.04753
DR	CD3 on activated & secreting Treg	MR Egger	12	-0.0492954	0.047237	0.321253	0.9519	0.867726	1.04424
DR	CD3 on activated & secreting Treg	Inverse variance weighted	12	-0.0153367	0.0256691	0.55019	0.98478	0.93646	1.03559
DR	CD3 on activated Treg	Weighted mode	10	-0.0398491	0.0305565	0.224561	0.960934	0.905073	1.02024
DR	CD3 on activated Treg	Weighted median	10	-0.034577	0.0287909	0.229763	0.966014	0.913011	1.02209
DR	CD3 on activated Treg	Simple mode	10	-0.0592157	0.057841	0.332674	0.942503	0.841488	1.05565
DR	CD3 on activated Treg	Inverse variance weighted	10	-0.0142135	0.0285868	0.619044	0.985887	0.932167	1.0427
DR	CD3 on activated Treg	MR Egger	10	-0.0263456	0.0640532	0.691645	0.973998	0.859083	1.10429
DR	CD3 on CD28- CD8br	MR Egger	11	0.0790833	0.0877665	0.391029	1.08229	0.911249	1.28545
DR	CD3 on CD28- CD8br	Inverse variance weighted	11	0.0248869	0.0321425	0.438773	1.0252	0.962605	1.09186
DR	CD3 on CD28- CD8br	Weighted median	11	0.0242643	0.0445433	0.585936	1.02456	0.938905	1.11803
DR	CD3 on CD28- CD8br	Simple mode	11	0.0292501	0.0844331	0.736199	1.02968	0.872634	1.21499
DR	CD3 on CD28- CD8br	Weighted mode	11	0.0281996	0.0920417	0.765601	1.0286	0.858815	1.23195
DR	CD3 on CD28+ CD4+	MR Egger	15	-0.0800833	0.0523614	0.150119	0.923039	0.833008	1.0228
DR	CD3 on CD28+ CD4+	Inverse variance weighted	15	-0.030938	0.0253754	0.222763	0.969536	0.922494	1.01898
DR	CD3 on CD28+ CD4+	Weighted median	15	-0.0403087	0.0334231	0.227813	0.960493	0.899588	1.02552
DR	CD3 on CD28+ CD4+	Weighted mode	15	-0.0394502	0.0335044	0.25864	0.961318	0.900218	1.02657
DR	CD3 on CD28+ CD4+	Simple mode	15	-0.00225041	0.0543661	0.967567	0.997752	0.896903	1.10994
DR	CD3 on CD28+ CD45RA- CD8br	Weighted median	12	-0.0764207	0.0391432	0.0508982	0.926426	0.858008	1.0003
DR	CD3 on CD28+ CD45RA- CD8br	Weighted mode	12	-0.0890726	0.0436146	0.0658465	0.914779	0.839829	0.996418
DR	CD3 on CD28+ CD45RA- CD8br	MR Egger	12	-0.106449	0.0743688	0.182827	0.899021	0.77708	1.0401
DR	CD3 on CD28+ CD45RA- CD8br	Simple mode	12	-0.0798598	0.0745224	0.306839	0.923246	0.797779	1.06844
DR	CD3 on CD28+ CD45RA- CD8br	Inverse variance weighted	12	-0.0283438	0.0291724	0.331251	0.972054	0.918033	1.02925
DR	CD3 on CD28+ CD45RA+ CD8br	Inverse variance weighted	18	0.0237675	0.0198315	0.230734	1.02405	0.985011	1.06464
DR	CD3 on CD28+ CD45RA+ CD8br	Simple mode	18	0.0560491	0.0529409	0.304543	1.05765	0.953405	1.17329
DR	CD3 on CD28+ CD45RA+ CD8br	MR Egger	18	-0.0339704	0.0401538	0.410023	0.9666	0.893444	1.04575
DR	CD3 on CD28+ CD45RA+ CD8br	Weighted median	18	0.0208617	0.0271019	0.44145	1.02108	0.968257	1.07679
DR	CD3 on CD28+ CD45RA+ CD8br	Weighted mode	18	-0.0199775	0.0293828	0.50572	0.980221	0.925364	1.03833
DR	CD3 on CD28+ DN (CD4-CD8-)	Inverse variance weighted	4	0.222051	0.143878	0.122751	1.24864	0.941812	1.65542
DR	CD3 on CD28+ DN (CD4-CD8-)	Weighted median	4	0.0520735	0.115744	0.65278	1.05345	0.839638	1.32172
DR	CD3 on CD28+ DN (CD4-CD8-)	Weighted mode	4	0.0498052	0.120887	0.708011	1.05107	0.829332	1.33208
DR	CD3 on CD28+ DN (CD4-CD8-)	MR Egger	4	-0.36886	0.924702	0.72853	0.691522	0.112897	4.23573
DR	CD3 on CD28+ DN (CD4-CD8-)	Simple mode	4	0.021778	0.155032	0.897187	1.02202	0.75421	1.38492
DR	CD3 on CD39+ activated Treg	Weighted mode	12	-0.0361689	0.0326933	0.2922	0.964477	0.904613	1.0283
DR	CD3 on CD39+ activated Treg	Weighted median	12	-0.0245424	0.0314181	0.434711	0.975756	0.917482	1.03773
DR	CD3 on CD39+ activated Treg	MR Egger	12	-0.0350703	0.100458	0.73425	0.965538	0.792972	1.17566
DR	CD3 on CD39+ activated Treg	Inverse variance weighted	12	-0.0142524	0.0427526	0.738856	0.985849	0.906606	1.07202
DR	CD3 on CD39+ activated Treg	Simple mode	12	-0.000473756	0.0638649	0.994214	0.999526	0.881924	1.13281
DR	CD3 on CD39+ CD4+	Inverse variance weighted	11	-0.0330711	0.0236023	0.16116	0.96747	0.923734	1.01328
DR	CD3 on CD39+ CD4+	Weighted median	11	-0.0340596	0.0284864	0.231835	0.966514	0.914029	1.02201
DR	CD3 on CD39+ CD4+	Weighted mode	11	-0.0343012	0.0305564	0.287857	0.96628	0.910108	1.02592
DR	CD3 on CD39+ CD4+	MR Egger	11	-0.026026	0.0464512	0.588956	0.97431	0.889522	1.06718
DR	CD3 on CD39+ CD4+	Simple mode	11	-0.025057	0.0508352	0.632723	0.975254	0.882767	1.07743
DR	CD3 on CD39+ CD8br	MR Egger	10	-0.101517	0.0748879	0.212259	0.903466	0.780128	1.0463
DR	CD3 on CD39+ CD8br	Simple mode	10	0.0801573	0.0674035	0.264783	1.08346	0.949373	1.23648
DR	CD3 on CD39+ CD8br	Weighted mode	10	-0.0194618	0.0499574	0.705914	0.980726	0.889249	1.08161
DR	CD3 on CD39+ CD8br	Inverse variance weighted	10	0.00642421	0.0316349	0.839078	1.00644	0.945936	1.07082
DR	CD3 on CD39+ CD8br	Weighted median	10	-0.00150604	0.0457279	0.973727	0.998495	0.912897	1.09212
DR	CD3 on CD39+ resting Treg	Weighted median	7	-0.106367	0.0500259	0.0334826	0.899094	0.815121	0.991718
DR	CD3 on CD39+ resting Treg	Inverse variance weighted	7	-0.0766181	0.0426122	0.0721719	0.926244	0.852026	1.00693
DR	CD3 on CD39+ resting Treg	Weighted mode	7	-0.110873	0.0559228	0.0946808	0.895052	0.802132	0.998736
DR	CD3 on CD39+ resting Treg	Simple mode	7	-0.116838	0.0676777	0.135027	0.889729	0.779201	1.01594
DR	CD3 on CD39+ resting Treg	MR Egger	7	-0.126737	0.142656	0.41501	0.880966	0.666082	1.16517
DR	CD3 on CD39+ secreting Treg	Weighted median	14	-0.0364836	0.0326602	0.263967	0.964174	0.904387	1.02791
DR	CD3 on CD39+ secreting Treg	Weighted mode	14	-0.0264517	0.033673	0.446215	0.973895	0.911694	1.04034
DR	CD3 on CD39+ secreting Treg	Inverse variance weighted	14	-0.021429	0.0319016	0.501761	0.978799	0.919472	1.04195
DR	CD3 on CD39+ secreting Treg	MR Egger	14	0.0304698	0.0593103	0.616765	1.03094	0.917798	1.15803
DR	CD3 on CD39+ secreting Treg	Simple mode	14	0.00447008	0.0662716	0.947249	1.00448	0.882124	1.14381
DR	CD3 on CD4 Treg	Weighted median	12	-0.0319118	0.0281541	0.257019	0.968592	0.916591	1.02354
DR	CD3 on CD4 Treg	Weighted mode	12	-0.0283742	0.0278292	0.329826	0.972025	0.920425	1.02652
DR	CD3 on CD4 Treg	MR Egger	12	-0.0369217	0.054741	0.515295	0.963752	0.865702	1.07291
DR	CD3 on CD4 Treg	Inverse variance weighted	12	-0.0118512	0.0278725	0.670695	0.988219	0.93568	1.04371
DR	CD3 on CD4 Treg	Simple mode	12	-0.0261948	0.0607568	0.674693	0.974145	0.864782	1.09734
DR	CD3 on CD4+	Simple mode	13	0.0582254	0.0709025	0.427544	1.05995	0.92243	1.21798
DR	CD3 on CD4+	Weighted median	13	0.0303783	0.0451022	0.500602	1.03084	0.943629	1.12612
DR	CD3 on CD4+	Weighted mode	13	0.0303871	0.0488745	0.545746	1.03085	0.936686	1.13449
DR	CD3 on CD4+	Inverse variance weighted	13	0.0141831	0.0340541	0.677055	1.01428	0.948795	1.08429
DR	CD3 on CD4+	MR Egger	13	-0.0178521	0.0764479	0.819646	0.982306	0.845616	1.14109
DR	CD3 on CD45RA- CD4+	Weighted median	16	-0.0224276	0.0351327	0.523233	0.977822	0.912755	1.04753
DR	CD3 on CD45RA- CD4+	Weighted mode	16	-0.0216704	0.0371977	0.568835	0.978563	0.909757	1.05257
DR	CD3 on CD45RA- CD4+	Inverse variance weighted	16	0.0131936	0.0319215	0.679376	1.01328	0.951827	1.0787
DR	CD3 on CD45RA- CD4+	Simple mode	16	0.00829193	0.0700835	0.907388	1.00833	0.878911	1.1568
DR	CD3 on CD45RA- CD4+	MR Egger	16	0.00724145	0.0669835	0.915444	1.00727	0.883339	1.14858
DR	CD3 on CD45RA+ CD4+	Simple mode	14	0.0616848	0.0474056	0.215775	1.06363	0.969252	1.16719
DR	CD3 on CD45RA+ CD4+	MR Egger	14	-0.0275739	0.0381074	0.483189	0.972803	0.902791	1.04824
DR	CD3 on CD45RA+ CD4+	Weighted median	14	-0.0172671	0.0281258	0.539266	0.982881	0.930165	1.03859
DR	CD3 on CD45RA+ CD4+	Weighted mode	14	-0.0129309	0.0260265	0.627601	0.987152	0.938059	1.03882
DR	CD3 on CD45RA+ CD4+	Inverse variance weighted	14	-0.00446922	0.0222206	0.840597	0.995541	0.953113	1.03986
DR	CD3 on CD8br	Inverse variance weighted	8	-0.0722625	0.0329869	0.0284776	0.930287	0.872043	0.992421
DR	CD3 on CD8br	MR Egger	8	-0.174255	0.0743206	0.0574784	0.840083	0.726205	0.971818
DR	CD3 on CD8br	Weighted median	8	-0.0793395	0.0430959	0.0656219	0.923726	0.848905	1.00514
DR	CD3 on CD8br	Weighted mode	8	-0.0842508	0.0488947	0.128534	0.919201	0.8352	1.01165
DR	CD3 on CD8br	Simple mode	8	0.0317921	0.0700298	0.663584	1.0323	0.899905	1.18418
DR	CD3 on CM CD4+	MR Egger	12	-0.0458277	0.062483	0.48013	0.955207	0.845105	1.07965
DR	CD3 on CM CD4+	Weighted mode	12	-0.0210036	0.0294743	0.490928	0.979215	0.92425	1.03745
DR	CD3 on CM CD4+	Weighted median	12	-0.0110303	0.030916	0.721253	0.98903	0.930879	1.05081
DR	CD3 on CM CD4+	Simple mode	12	-0.00111649	0.054943	0.984151	0.998884	0.896905	1.11246
DR	CD3 on CM CD4+	Inverse variance weighted	12	-0.000308399	0.0343447	0.992835	0.999692	0.934612	1.0693
DR	CD3 on CM CD8br	Weighted median	9	-0.0702302	0.0410314	0.0869668	0.932179	0.860147	1.01024
DR	CD3 on CM CD8br	Weighted mode	9	-0.0747662	0.0438755	0.126773	0.92796	0.851495	1.01129
DR	CD3 on CM CD8br	Inverse variance weighted	9	-0.0343239	0.0366301	0.348737	0.966258	0.899318	1.03818
DR	CD3 on CM CD8br	Simple mode	9	-0.0407568	0.0780968	0.615895	0.960063	0.823801	1.11886
DR	CD3 on CM CD8br	MR Egger	9	-0.0244333	0.0774687	0.761656	0.975863	0.83839	1.13588
DR	CD3 on EM CD4+	Weighted median	13	-0.0352403	0.0369277	0.33993	0.965373	0.89797	1.03784
DR	CD3 on EM CD4+	MR Egger	13	-0.058511	0.0807753	0.483962	0.943168	0.805066	1.10496
DR	CD3 on EM CD4+	Weighted mode	13	-0.0250866	0.0383833	0.525708	0.975225	0.90455	1.05142
DR	CD3 on EM CD4+	Inverse variance weighted	13	0.0163314	0.0345589	0.636522	1.01647	0.949895	1.0877
DR	CD3 on EM CD4+	Simple mode	13	0.0144574	0.0614812	0.818056	1.01456	0.899384	1.14449
DR	CD3 on EM CD8br	MR Egger	9	-0.150802	0.0889343	0.13377	0.860018	0.722445	1.02379
DR	CD3 on EM CD8br	Weighted mode	9	-0.0707928	0.0454802	0.158187	0.931655	0.8522	1.01852
DR	CD3 on EM CD8br	Weighted median	9	-0.0643409	0.0468421	0.169575	0.937685	0.85543	1.02785
DR	CD3 on EM CD8br	Simple mode	9	-0.0575995	0.0685118	0.424916	0.944028	0.825404	1.0797
DR	CD3 on EM CD8br	Inverse variance weighted	9	-0.0117528	0.046684	0.801233	0.988316	0.901898	1.08301
DR	CD3 on HLA DR+ CD4+	Weighted mode	17	-0.0593434	0.0456241	0.211783	0.942383	0.86177	1.03054
DR	CD3 on HLA DR+ CD4+	Weighted median	17	-0.0432956	0.0359145	0.228004	0.957628	0.892536	1.02747
DR	CD3 on HLA DR+ CD4+	MR Egger	17	-0.0718951	0.072473	0.336919	0.930628	0.807395	1.07267
DR	CD3 on HLA DR+ CD4+	Simple mode	17	0.0706295	0.075816	0.365393	1.07318	0.924992	1.24512
DR	CD3 on HLA DR+ CD4+	Inverse variance weighted	17	-0.00315092	0.0307838	0.918474	0.996854	0.938486	1.05885
DR	CD3 on HLA DR+ CD8br	Inverse variance weighted	12	-0.057398	0.0336038	0.0876214	0.944218	0.884033	1.0085
DR	CD3 on HLA DR+ CD8br	Weighted median	12	-0.0681116	0.0436323	0.118515	0.934156	0.857589	1.01756
DR	CD3 on HLA DR+ CD8br	Weighted mode	12	-0.0773005	0.0522246	0.166894	0.925612	0.835554	1.02538
DR	CD3 on HLA DR+ CD8br	MR Egger	12	-0.0893543	0.0766796	0.270943	0.914521	0.786906	1.06283
DR	CD3 on HLA DR+ CD8br	Simple mode	12	-0.0426109	0.0580505	0.478284	0.958284	0.855226	1.07376
DR	CD3 on HLA DR+ T cell	Weighted mode	13	-0.0649128	0.0437891	0.164014	0.937149	0.860072	1.02113
DR	CD3 on HLA DR+ T cell	Weighted median	13	-0.0521129	0.0416945	0.211345	0.949222	0.874735	1.03005
DR	CD3 on HLA DR+ T cell	Inverse variance weighted	13	-0.0316711	0.0317752	0.318898	0.968825	0.910328	1.03108
DR	CD3 on HLA DR+ T cell	MR Egger	13	-0.0536117	0.0839174	0.535988	0.9478	0.804053	1.11725
DR	CD3 on HLA DR+ T cell	Simple mode	13	-0.0205857	0.0661293	0.760918	0.979625	0.860536	1.11519
DR	CD3 on Naive CD4+	Simple mode	17	0.0359792	0.0515512	0.495239	1.03663	0.93701	1.14685
DR	CD3 on Naive CD4+	Weighted mode	17	-0.0125596	0.0235745	0.601521	0.987519	0.942928	1.03422
DR	CD3 on Naive CD4+	Inverse variance weighted	17	-0.00938054	0.0203074	0.644133	0.990663	0.952007	1.03089
DR	CD3 on Naive CD4+	Weighted median	17	-0.00793951	0.0254611	0.755171	0.992092	0.943798	1.04286
DR	CD3 on Naive CD4+	MR Egger	17	-0.00285952	0.0332416	0.932586	0.997145	0.934248	1.06428
DR	CD3 on naive CD8br	Weighted median	18	-0.0369392	0.0283897	0.193207	0.963735	0.911574	1.01888
DR	CD3 on naive CD8br	Weighted mode	18	-0.0301694	0.0278919	0.294512	0.970281	0.918662	1.0248
DR	CD3 on naive CD8br	Simple mode	18	-0.022112	0.051197	0.671243	0.978131	0.884743	1.08138
DR	CD3 on naive CD8br	Inverse variance weighted	18	-0.0073169	0.0228601	0.748913	0.99271	0.949212	1.0382
DR	CD3 on naive CD8br	MR Egger	18	-0.00446958	0.0451148	0.922312	0.99554	0.91129	1.08758
DR	CD3 on NKT	Inverse variance weighted	9	0.0979201	0.0492377	0.0467318	1.10287	1.00142	1.21461
DR	CD3 on NKT	Weighted median	9	0.114446	0.065591	0.0810127	1.12125	0.985987	1.27507
DR	CD3 on NKT	Weighted mode	9	0.126801	0.0840392	0.169778	1.13519	0.962794	1.33846
DR	CD3 on NKT	Simple mode	9	0.123904	0.0914692	0.212557	1.13191	0.94613	1.35416
DR	CD3 on NKT	MR Egger	9	0.150781	0.123375	0.261207	1.16274	0.912987	1.48082
DR	CD3 on resting Treg	MR Egger	24	-0.100574	0.0871003	0.260603	0.904318	0.762395	1.07266
DR	CD3 on resting Treg	Weighted median	24	-0.034066	0.0395984	0.38963	0.966508	0.894331	1.04451
DR	CD3 on resting Treg	Simple mode	24	-0.0476921	0.059954	0.434469	0.953427	0.847722	1.07231
DR	CD3 on resting Treg	Weighted mode	24	-0.0369932	0.0520092	0.484062	0.963683	0.870288	1.0671
DR	CD3 on resting Treg	Inverse variance weighted	24	0.0117336	0.0379286	0.757047	1.0118	0.939313	1.08989
DR	CD3 on secreting Treg	Weighted median	12	-0.0332597	0.0298995	0.265974	0.967287	0.91223	1.02567
DR	CD3 on secreting Treg	Weighted mode	12	-0.0238651	0.0286093	0.421929	0.976417	0.923172	1.03273
DR	CD3 on secreting Treg	MR Egger	12	-0.0316154	0.0519986	0.556741	0.968879	0.874999	1.07283
DR	CD3 on secreting Treg	Simple mode	12	-0.0188685	0.0527848	0.727511	0.981308	0.884859	1.08827
DR	CD3 on secreting Treg	Inverse variance weighted	12	-0.00886829	0.0271452	0.743896	0.991171	0.939814	1.04533
DR	CD3 on T cell	Inverse variance weighted	18	-0.0371008	0.024009	0.122277	0.963579	0.919286	1.01001
DR	CD3 on T cell	Weighted mode	18	-0.0468005	0.0358098	0.208644	0.954278	0.889596	1.02366
DR	CD3 on T cell	Weighted median	18	-0.0348658	0.0330788	0.291872	0.965735	0.905109	1.03042
DR	CD3 on T cell	MR Egger	18	-0.0275022	0.0487468	0.580451	0.972873	0.884223	1.07041
DR	CD3 on T cell	Simple mode	18	-0.0198134	0.050044	0.697089	0.980382	0.888785	1.08142
DR	CD3 on TD CD4+	Weighted mode	8	-0.128074	0.0698471	0.109361	0.879788	0.767226	1.00887
DR	CD3 on TD CD4+	Weighted median	8	-0.0877697	0.0567832	0.122177	0.915972	0.819497	1.0238
DR	CD3 on TD CD4+	Inverse variance weighted	8	-0.0530987	0.0494329	0.282752	0.948286	0.860719	1.04476
DR	CD3 on TD CD4+	Simple mode	8	-0.0999355	0.108576	0.387971	0.904896	0.731437	1.11949
DR	CD3 on TD CD4+	MR Egger	8	-0.00237251	0.159694	0.988628	0.99763	0.729517	1.36428
DR	CD3 on TD CD8br	Weighted median	11	0.0456061	0.0465796	0.327531	1.04666	0.955338	1.14672
DR	CD3 on TD CD8br	Weighted mode	11	0.0479043	0.0491561	0.352776	1.04907	0.952713	1.15517
DR	CD3 on TD CD8br	Simple mode	11	0.0415173	0.0573151	0.485441	1.04239	0.931629	1.16632
DR	CD3 on TD CD8br	Inverse variance weighted	11	0.0317259	0.0566533	0.575479	1.03223	0.923749	1.15346
DR	CD3 on TD CD8br	MR Egger	11	0.0586141	0.156415	0.716536	1.06037	0.780391	1.44079
DR	CD33- HLA DR- AC	Inverse variance weighted	10	0.0748608	0.0299793	0.0125218	1.07773	1.01623	1.14296
DR	CD33- HLA DR- AC	Weighted median	10	0.0711426	0.0428113	0.096559	1.07373	0.987314	1.16772
DR	CD33- HLA DR- AC	MR Egger	10	0.122366	0.0651508	0.0971751	1.13017	0.994684	1.2841
DR	CD33- HLA DR- AC	Weighted mode	10	0.0652081	0.0456236	0.186706	1.06738	0.976077	1.16723
DR	CD33- HLA DR- AC	Simple mode	10	0.0638148	0.060912	0.322116	1.06589	0.945943	1.20106
DR	CD33- HLA DR+ AC	MR Egger	14	0.117334	0.0894607	0.214203	1.1245	0.943642	1.34001
DR	CD33- HLA DR+ AC	Weighted median	14	0.0467966	0.0437797	0.28511	1.04791	0.96174	1.1418
DR	CD33- HLA DR+ AC	Weighted mode	14	0.0472267	0.0616124	0.457066	1.04836	0.929105	1.18292
DR	CD33- HLA DR+ AC	Inverse variance weighted	14	0.0272763	0.0383808	0.477286	1.02765	0.953181	1.10794
DR	CD33- HLA DR+ AC	Simple mode	14	0.00111033	0.0769861	0.988712	1.00111	0.860895	1.16416
DR	CD33 on basophil	Inverse variance weighted	13	-0.0120126	0.0148343	0.418061	0.988059	0.959745	1.01721
DR	CD33 on basophil	MR Egger	13	0.0193928	0.0234726	0.426253	1.01958	0.973738	1.06758
DR	CD33 on basophil	Simple mode	13	0.0125005	0.0497156	0.805728	1.01258	0.918565	1.11621
DR	CD33 on basophil	Weighted median	13	0.000713045	0.0153071	0.962846	1.00071	0.971136	1.03119
DR	CD33 on basophil	Weighted mode	13	2.12e-05	0.0156376	0.998941	1.00002	0.969836	1.03115
DR	CD33 on CD14+ monocyte	Simple mode	12	0.0588395	0.0344057	0.115255	1.0606	0.991441	1.13459
DR	CD33 on CD14+ monocyte	Inverse variance weighted	12	0.00353551	0.0136509	0.79564	1.00354	0.977047	1.03075
DR	CD33 on CD14+ monocyte	MR Egger	12	-0.00543744	0.0214585	0.805098	0.994577	0.953614	1.0373
DR	CD33 on CD14+ monocyte	Weighted median	12	-0.000389412	0.0156303	0.980124	0.999611	0.969452	1.03071
DR	CD33 on CD14+ monocyte	Weighted mode	12	-0.00017439	0.0156532	0.991311	0.999826	0.969617	1.03098
DR	CD33 on CD33br HLA DR+	Simple mode	15	0.12063	0.0499544	0.0300056	1.12821	1.02298	1.24426
DR	CD33 on CD33br HLA DR+	MR Egger	15	-0.0251225	0.0203176	0.238152	0.97519	0.937119	1.01481
DR	CD33 on CD33br HLA DR+	Inverse variance weighted	15	0.0165188	0.0146825	0.260561	1.01666	0.987816	1.04634
DR	CD33 on CD33br HLA DR+	Weighted median	15	0.00194253	0.0139965	0.889618	1.00194	0.974832	1.02981
DR	CD33 on CD33br HLA DR+	Weighted mode	15	0.000147877	0.0138562	0.991636	1.00015	0.973351	1.02768
DR	CD33 on CD33br HLA DR+ CD14-	Simple mode	15	0.122831	0.0484882	0.0238817	1.13069	1.02818	1.24342
DR	CD33 on CD33br HLA DR+ CD14-	MR Egger	15	-0.0259332	0.021737	0.254171	0.9744	0.933758	1.01681
DR	CD33 on CD33br HLA DR+ CD14-	Inverse variance weighted	15	0.0130807	0.0156692	0.40383	1.01317	0.982523	1.04477
DR	CD33 on CD33br HLA DR+ CD14-	Weighted median	15	0.00115272	0.0138588	0.933712	1.00115	0.974325	1.02872
DR	CD33 on CD33br HLA DR+ CD14-	Weighted mode	15	0.000687759	0.0140027	0.961521	1.00069	0.973597	1.02853
DR	CD33 on CD33br HLA DR+ CD14dim	MR Egger	14	-0.0135671	0.0195024	0.49989	0.986524	0.949527	1.02496
DR	CD33 on CD33br HLA DR+ CD14dim	Inverse variance weighted	14	0.00805544	0.0127523	0.527593	1.00809	0.983204	1.0336
DR	CD33 on CD33br HLA DR+ CD14dim	Simple mode	14	0.00462952	0.0379028	0.904654	1.00464	0.932711	1.08212
DR	CD33 on CD33br HLA DR+ CD14dim	Weighted mode	14	-0.00147144	0.0145104	0.920776	0.99853	0.970531	1.02734
DR	CD33 on CD33br HLA DR+ CD14dim	Weighted median	14	-0.000302407	0.0146902	0.983576	0.999698	0.971324	1.0289
DR	CD33 on CD33dim HLA DR-	Inverse variance weighted	11	-0.0158728	0.0146888	0.279872	0.984252	0.95632	1.013
DR	CD33 on CD33dim HLA DR-	MR Egger	11	0.0177076	0.0229321	0.459806	1.01787	0.973128	1.06466
DR	CD33 on CD33dim HLA DR-	Simple mode	11	-0.00658851	0.0391678	0.86977	0.993433	0.920022	1.0727
DR	CD33 on CD33dim HLA DR-	Weighted median	11	-0.00113254	0.0151859	0.94055	0.998868	0.969576	1.02905
DR	CD33 on CD33dim HLA DR-	Weighted mode	11	-0.0012198	0.0161258	0.941195	0.998781	0.967707	1.03085
DR	CD33 on CD33dim HLA DR+ CD11b-	Simple mode	16	-0.0192639	0.0371674	0.611808	0.98092	0.912003	1.05505
DR	CD33 on CD33dim HLA DR+ CD11b-	Weighted mode	16	-0.00307956	0.0155006	0.845185	0.996925	0.967093	1.02768
DR	CD33 on CD33dim HLA DR+ CD11b-	MR Egger	16	-0.00432898	0.0276441	0.877798	0.99568	0.943168	1.05112
DR	CD33 on CD33dim HLA DR+ CD11b-	Inverse variance weighted	16	-0.00106238	0.016053	0.947235	0.998938	0.967997	1.03087
DR	CD33 on CD33dim HLA DR+ CD11b-	Weighted median	16	-0.000510478	0.0153535	0.973477	0.99949	0.96986	1.03002
DR	CD33 on CD33dim HLA DR+ CD11b+	Simple mode	16	-0.0379387	0.0375678	0.32857	0.962772	0.894427	1.03634
DR	CD33 on CD33dim HLA DR+ CD11b+	MR Egger	16	-0.00926884	0.0212996	0.670077	0.990774	0.950263	1.03301
DR	CD33 on CD33dim HLA DR+ CD11b+	Inverse variance weighted	16	-0.00544702	0.0132842	0.681778	0.994568	0.969006	1.0208
DR	CD33 on CD33dim HLA DR+ CD11b+	Weighted mode	16	-0.00546708	0.015315	0.726083	0.994548	0.965138	1.02485
DR	CD33 on CD33dim HLA DR+ CD11b+	Weighted median	16	-0.000556406	0.0149465	0.970304	0.999444	0.97059	1.02916
DR	CD33 on CD66b++ myeloid cell	Simple mode	13	0.00503367	0.0395999	0.900956	1.00505	0.929989	1.08616
DR	CD33 on CD66b++ myeloid cell	MR Egger	13	-0.00237316	0.02801	0.934002	0.99763	0.944337	1.05393
DR	CD33 on CD66b++ myeloid cell	Inverse variance weighted	13	0.00109438	0.0157018	0.944434	1.00109	0.970755	1.03238
DR	CD33 on CD66b++ myeloid cell	Weighted median	13	-0.000531836	0.0181427	0.976614	0.999468	0.964552	1.03565
DR	CD33 on CD66b++ myeloid cell	Weighted mode	13	-0.000318662	0.0189202	0.986839	0.999681	0.963289	1.03745
DR	CD33 on Gr MDSC	Inverse variance weighted	9	-0.00855106	0.0197222	0.664597	0.991485	0.95389	1.03056
DR	CD33 on Gr MDSC	MR Egger	9	0.0139145	0.0366709	0.715608	1.01401	0.943687	1.08958
DR	CD33 on Gr MDSC	Weighted mode	9	0.00142649	0.02249	0.950982	1.00143	0.958243	1.04656
DR	CD33 on Gr MDSC	Weighted median	9	0.00118669	0.0205332	0.953913	1.00119	0.961695	1.0423
DR	CD33 on Gr MDSC	Simple mode	9	-0.00249259	0.0440594	0.956272	0.997511	0.914984	1.08748
DR	CD33 on Im MDSC	Simple mode	14	0.0248468	0.0424149	0.568039	1.02516	0.94338	1.11403
DR	CD33 on Im MDSC	Inverse variance weighted	14	-0.00305549	0.0142123	0.829776	0.996949	0.969561	1.02511
DR	CD33 on Im MDSC	MR Egger	14	-0.00413653	0.0237245	0.864492	0.995872	0.950624	1.04327
DR	CD33 on Im MDSC	Weighted mode	14	0.00196574	0.0159491	0.903794	1.00197	0.97113	1.03378
DR	CD33 on Im MDSC	Weighted median	14	0.00124387	0.0158074	0.93728	1.00124	0.970699	1.03275
DR	CD33 on Mo MDSC	Simple mode	11	-0.0227253	0.0436213	0.613729	0.977531	0.897427	1.06478
DR	CD33 on Mo MDSC	Inverse variance weighted	11	-0.00302851	0.0143672	0.833049	0.996976	0.969293	1.02545
DR	CD33 on Mo MDSC	Weighted mode	11	-0.00268028	0.0154019	0.865321	0.997323	0.967666	1.02789
DR	CD33 on Mo MDSC	MR Egger	11	0.00212116	0.022925	0.928307	1.00212	0.958092	1.04818
DR	CD33 on Mo MDSC	Weighted median	11	-0.000591032	0.015583	0.969745	0.999409	0.969346	1.0304
DR	CD33br HLA DR+ AC	Inverse variance weighted	15	-0.0341025	0.026772	0.20273	0.966472	0.917066	1.01854
DR	CD33br HLA DR+ AC	Simple mode	15	-0.042224	0.0623581	0.509364	0.958655	0.848364	1.08328
DR	CD33br HLA DR+ AC	Weighted mode	15	-0.0132853	0.0430403	0.762118	0.986803	0.906971	1.07366
DR	CD33br HLA DR+ AC	Weighted median	15	-0.0111956	0.0378678	0.767498	0.988867	0.91813	1.06505
DR	CD33br HLA DR+ AC	MR Egger	15	0.0215756	0.0804028	0.792645	1.02181	0.87283	1.19622
DR	CD33br HLA DR+ CD14- %CD33br HLA DR+	Inverse variance weighted	8	-0.0492263	0.0320973	0.125114	0.951966	0.893922	1.01378
DR	CD33br HLA DR+ CD14- %CD33br HLA DR+	MR Egger	8	-0.150715	0.109021	0.216093	0.860093	0.694617	1.06499
DR	CD33br HLA DR+ CD14- %CD33br HLA DR+	Simple mode	8	-0.0609601	0.0707631	0.417511	0.940861	0.819013	1.08084
DR	CD33br HLA DR+ CD14- %CD33br HLA DR+	Weighted median	8	-0.0253378	0.0410346	0.536922	0.97498	0.899635	1.05664
DR	CD33br HLA DR+ CD14- %CD33br HLA DR+	Weighted mode	8	-0.0289185	0.0500902	0.581803	0.971496	0.88065	1.07171
DR	CD33br HLA DR+ CD14- AC	Inverse variance weighted	13	-0.0172024	0.0320595	0.591559	0.982945	0.92308	1.04669
DR	CD33br HLA DR+ CD14- AC	MR Egger	13	0.0447909	0.0891819	0.625399	1.04581	0.878091	1.24556
DR	CD33br HLA DR+ CD14- AC	Simple mode	13	0.0233226	0.0727956	0.754187	1.0236	0.887491	1.18058
DR	CD33br HLA DR+ CD14- AC	Weighted mode	13	0.00526667	0.0436496	0.905959	1.00528	0.922852	1.09507
DR	CD33br HLA DR+ CD14- AC	Weighted median	13	-0.00019559	0.0399091	0.99609	0.999804	0.924578	1.08115
DR	CD33br HLA DR+ CD14dim %CD33br HLA DR+	MR Egger	10	-0.104045	0.088145	0.271752	0.901185	0.758199	1.07114
DR	CD33br HLA DR+ CD14dim %CD33br HLA DR+	Simple mode	10	0.0197055	0.0718483	0.790072	1.0199	0.88593	1.17413
DR	CD33br HLA DR+ CD14dim %CD33br HLA DR+	Inverse variance weighted	10	0.0045825	0.034242	0.893539	1.00459	0.939383	1.07433
DR	CD33br HLA DR+ CD14dim %CD33br HLA DR+	Weighted median	10	-0.00498267	0.0474365	0.916345	0.99503	0.906687	1.09198
DR	CD33br HLA DR+ CD14dim %CD33br HLA DR+	Weighted mode	10	0.00593224	0.05625	0.918322	1.00595	0.900939	1.1232
DR	CD33br HLA DR+ CD14dim AC	Simple mode	10	-0.121534	0.0569632	0.0616645	0.885561	0.79201	0.990163
DR	CD33br HLA DR+ CD14dim AC	Inverse variance weighted	10	-0.0489891	0.0314044	0.118773	0.952191	0.895349	1.01264
DR	CD33br HLA DR+ CD14dim AC	MR Egger	10	0.0628416	0.052027	0.261592	1.06486	0.961624	1.17917
DR	CD33br HLA DR+ CD14dim AC	Weighted median	10	-0.011407	0.0344556	0.740596	0.988658	0.924095	1.05773
DR	CD33br HLA DR+ CD14dim AC	Weighted mode	10	-0.00278885	0.0353229	0.938798	0.997215	0.930511	1.0687
DR	CD33dim HLA DR- AC	Inverse variance weighted	13	-0.0248837	0.0208569	0.232842	0.975423	0.936353	1.01612
DR	CD33dim HLA DR- AC	Simple mode	13	0.0164349	0.0418535	0.701444	1.01657	0.936507	1.10348
DR	CD33dim HLA DR- AC	MR Egger	13	-0.0155213	0.0410063	0.712254	0.984598	0.908561	1.067
DR	CD33dim HLA DR- AC	Weighted mode	13	-0.00650199	0.0267974	0.812386	0.993519	0.942683	1.0471
DR	CD33dim HLA DR- AC	Weighted median	13	-0.00190895	0.0278451	0.945343	0.998093	0.94508	1.05408
DR	CD33dim HLA DR+ CD11b- %CD33dim HLA DR+	Weighted median	10	-0.0429101	0.0271679	0.114234	0.957997	0.908319	1.01039
DR	CD33dim HLA DR+ CD11b- %CD33dim HLA DR+	Weighted mode	10	-0.0447525	0.0285462	0.15139	0.956234	0.904202	1.01126
DR	CD33dim HLA DR+ CD11b- %CD33dim HLA DR+	Inverse variance weighted	10	-0.0221983	0.0213734	0.298993	0.978046	0.93792	1.01989
DR	CD33dim HLA DR+ CD11b- %CD33dim HLA DR+	Simple mode	10	-0.0375706	0.041925	0.393517	0.963126	0.887148	1.04561
DR	CD33dim HLA DR+ CD11b- %CD33dim HLA DR+	MR Egger	10	-0.0396237	0.0481446	0.434346	0.961151	0.874601	1.05627
DR	CD33dim HLA DR+ CD11b- AC	Weighted median	13	0.0421168	0.0378779	0.266177	1.04302	0.968387	1.1234
DR	CD33dim HLA DR+ CD11b- AC	Weighted mode	13	0.0554861	0.0548121	0.331373	1.05705	0.94938	1.17694
DR	CD33dim HLA DR+ CD11b- AC	Simple mode	13	0.064819	0.0677406	0.357514	1.06697	0.934305	1.21846
DR	CD33dim HLA DR+ CD11b- AC	MR Egger	13	-0.0195998	0.0598781	0.749564	0.980591	0.872004	1.1027
DR	CD33dim HLA DR+ CD11b- AC	Inverse variance weighted	13	0.000602313	0.0275194	0.982538	1.0006	0.948062	1.05606
DR	CD33dim HLA DR+ CD11b+ %CD33dim HLA DR+	Weighted median	12	0.0430209	0.0271798	0.113461	1.04396	0.989801	1.10108
DR	CD33dim HLA DR+ CD11b+ %CD33dim HLA DR+	Weighted mode	12	0.0406047	0.0270482	0.161453	1.04144	0.987667	1.09814
DR	CD33dim HLA DR+ CD11b+ %CD33dim HLA DR+	MR Egger	12	0.0580577	0.0763947	0.464812	1.05978	0.912401	1.23096
DR	CD33dim HLA DR+ CD11b+ %CD33dim HLA DR+	Inverse variance weighted	12	0.0201393	0.034069	0.554432	1.02034	0.954435	1.0908
DR	CD33dim HLA DR+ CD11b+ %CD33dim HLA DR+	Simple mode	12	0.0238487	0.0480681	0.629557	1.02414	0.932054	1.12531
DR	CD33dim HLA DR+ CD11b+ AC	Inverse variance weighted	18	0.024956	0.0243604	0.305622	1.02527	0.977467	1.07541
DR	CD33dim HLA DR+ CD11b+ AC	Simple mode	18	0.0576069	0.0545739	0.305934	1.0593	0.95184	1.17889
DR	CD33dim HLA DR+ CD11b+ AC	MR Egger	18	-0.0152242	0.0606768	0.80508	0.984891	0.874458	1.10927
DR	CD33dim HLA DR+ CD11b+ AC	Weighted median	18	0.00287443	0.0328375	0.930246	1.00288	0.940365	1.06955
DR	CD33dim HLA DR+ CD11b+ AC	Weighted mode	18	-0.00256843	0.0462403	0.956352	0.997435	0.911012	1.09206
DR	CD34 on HSC	Inverse variance weighted	9	-0.0538804	0.0247798	0.0296777	0.947545	0.902624	0.994702
DR	CD34 on HSC	Simple mode	9	-0.0974819	0.0471084	0.0723063	0.907119	0.827113	0.994864
DR	CD34 on HSC	Weighted median	9	-0.0440889	0.0336986	0.190762	0.956869	0.89571	1.0222
DR	CD34 on HSC	Weighted mode	9	-0.0345596	0.0364433	0.370733	0.966031	0.899435	1.03756
DR	CD34 on HSC	MR Egger	9	0.0033642	0.0533849	0.951514	1.00337	0.903689	1.11405
DR	CD38 on CD20-	Weighted median	7	0.0599172	0.0710523	0.399071	1.06175	0.923721	1.2204
DR	CD38 on CD20-	Weighted mode	7	0.0618495	0.09736	0.5487	1.0638	0.878995	1.28746
DR	CD38 on CD20-	Simple mode	7	0.0600331	0.0983942	0.564155	1.06187	0.875623	1.28774
DR	CD38 on CD20-	Inverse variance weighted	7	0.030022	0.0558526	0.590907	1.03048	0.923625	1.14969
DR	CD38 on CD20-	MR Egger	7	-0.0473674	0.130179	0.73084	0.953737	0.738955	1.23095
DR	CD38 on CD3- CD19-	MR Egger	9	-0.102141	0.061288	0.139538	0.902902	0.800703	1.01815
DR	CD38 on CD3- CD19-	Weighted mode	9	-0.0667969	0.0455976	0.181105	0.935385	0.855415	1.02283
DR	CD38 on CD3- CD19-	Simple mode	9	-0.0933348	0.0652281	0.190338	0.910889	0.801571	1.03511
DR	CD38 on CD3- CD19-	Weighted median	9	-0.0528593	0.0420396	0.208619	0.948513	0.873492	1.02998
DR	CD38 on CD3- CD19-	Inverse variance weighted	9	-0.0175397	0.0336432	0.602127	0.982613	0.919909	1.04959
DR	CD38 on IgD- CD38br	Inverse variance weighted	2	0.0476405	0.122694	0.697802	1.04879	0.824615	1.33392
DR	CD38 on IgD- CD38dim	MR Egger	8	0.0222213	0.0569329	0.70979	1.02247	0.91451	1.14318
DR	CD38 on IgD- CD38dim	Simple mode	8	-0.021378	0.0722356	0.775857	0.978849	0.849625	1.12773
DR	CD38 on IgD- CD38dim	Weighted mode	8	-0.00969565	0.0542807	0.863295	0.990351	0.890399	1.10152
DR	CD38 on IgD- CD38dim	Inverse variance weighted	8	-0.00256809	0.0375568	0.945484	0.997435	0.92665	1.07363
DR	CD38 on IgD- CD38dim	Weighted median	8	0.00110214	0.0487863	0.981976	1.0011	0.90981	1.10156
DR	CD38 on IgD+	Simple mode	8	0.194666	0.141909	0.212483	1.21491	0.919914	1.60449
DR	CD38 on IgD+	Inverse variance weighted	8	0.0705486	0.0613521	0.250186	1.0731	0.951513	1.21022
DR	CD38 on IgD+	Weighted median	8	0.0956855	0.0847581	0.258929	1.10041	0.931983	1.29928
DR	CD38 on IgD+	MR Egger	8	-0.115037	0.132483	0.418591	0.891333	0.687493	1.15561
DR	CD38 on IgD+	Weighted mode	8	-0.0848557	0.12008	0.502616	0.918645	0.725995	1.16242
DR	CD38 on IgD+ CD24-	MR Egger	11	-0.0360472	0.071462	0.62608	0.964595	0.838523	1.10962
DR	CD38 on IgD+ CD24-	Inverse variance weighted	11	0.0151478	0.0395739	0.701889	1.01526	0.939491	1.09715
DR	CD38 on IgD+ CD24-	Simple mode	11	-0.0259002	0.0724748	0.728243	0.974432	0.845395	1.12316
DR	CD38 on IgD+ CD24-	Weighted mode	11	-0.0172989	0.0652563	0.796323	0.98285	0.864848	1.11695
DR	CD38 on IgD+ CD24-	Weighted median	11	0.00231479	0.0507933	0.963651	1.00232	0.907338	1.10724
DR	CD38 on IgD+ CD38br	Weighted median	8	-0.0518876	0.0485562	0.285246	0.949436	0.863244	1.04423
DR	CD38 on IgD+ CD38br	Weighted mode	8	-0.0539015	0.0649885	0.434246	0.947525	0.834203	1.07624
DR	CD38 on IgD+ CD38br	Inverse variance weighted	8	-0.0254939	0.0399744	0.523633	0.974828	0.901366	1.05428
DR	CD38 on IgD+ CD38br	Simple mode	8	-0.0501845	0.0749306	0.524489	0.951054	0.821151	1.10151
DR	CD38 on IgD+ CD38br	MR Egger	8	-0.0534396	0.09827	0.606177	0.947963	0.781884	1.14932
DR	CD38 on IgD+ CD38dim	Simple mode	14	0.0658142	0.0659984	0.336863	1.06803	0.938434	1.21552
DR	CD38 on IgD+ CD38dim	MR Egger	14	-0.0464171	0.0515933	0.385993	0.954644	0.862828	1.05623
DR	CD38 on IgD+ CD38dim	Weighted median	14	0.0071323	0.0399521	0.858314	1.00716	0.9313	1.08919
DR	CD38 on IgD+ CD38dim	Weighted mode	14	0.00651493	0.0452858	0.887815	1.00654	0.921046	1.09996
DR	CD38 on IgD+ CD38dim	Inverse variance weighted	14	0.00404425	0.0332874	0.903299	1.00405	0.940636	1.07174
DR	CD38 on naive-mature B cell	Simple mode	13	0.0811773	0.0794913	0.327302	1.08456	0.928091	1.26742
DR	CD38 on naive-mature B cell	Inverse variance weighted	13	0.0312635	0.0339187	0.356676	1.03176	0.965396	1.10268
DR	CD38 on naive-mature B cell	MR Egger	13	-0.0456252	0.0583432	0.450712	0.9554	0.852163	1.07114
DR	CD38 on naive-mature B cell	Weighted median	13	0.0222197	0.0480564	0.643819	1.02247	0.930558	1.12346
DR	CD38 on naive-mature B cell	Weighted mode	13	0.0225057	0.0577771	0.703711	1.02276	0.913257	1.14539
DR	CD38 on PB/PC	Inverse variance weighted	7	-0.0849046	0.0494879	0.0862235	0.9186	0.833684	1.01217
DR	CD38 on PB/PC	Weighted median	7	-0.0646571	0.0649968	0.319847	0.937389	0.825265	1.06475
DR	CD38 on PB/PC	Simple mode	7	-0.0813647	0.088368	0.392697	0.921857	0.775253	1.09619
DR	CD38 on PB/PC	Weighted mode	7	-0.0610805	0.0731472	0.43568	0.940748	0.815096	1.08577
DR	CD38 on PB/PC	MR Egger	7	-0.0469678	0.110734	0.689085	0.954118	0.767969	1.18539
DR	CD38 on transitional	Simple mode	14	0.0294514	0.0568142	0.612902	1.02989	0.92136	1.1512
DR	CD38 on transitional	Weighted median	14	0.00936186	0.0371233	0.8009	1.00941	0.938568	1.08559
DR	CD38 on transitional	MR Egger	14	-0.00918833	0.045348	0.842828	0.990854	0.906585	1.08296
DR	CD38 on transitional	Inverse variance weighted	14	-0.00173328	0.0280136	0.950664	0.998268	0.944934	1.05461
DR	CD38 on transitional	Weighted mode	14	-0.00171556	0.0471025	0.971499	0.998286	0.91025	1.09484
DR	CD39 on CD39+ activated Treg	MR Egger	14	-0.0355024	0.0623398	0.579523	0.96512	0.854116	1.09055
DR	CD39 on CD39+ activated Treg	Weighted median	14	-0.0159081	0.0312944	0.611218	0.984218	0.925663	1.04648
DR	CD39 on CD39+ activated Treg	Weighted mode	14	-0.0105448	0.0308612	0.738048	0.989511	0.931431	1.05121
DR	CD39 on CD39+ activated Treg	Simple mode	14	0.00375395	0.0482223	0.939135	1.00376	0.913235	1.10326
DR	CD39 on CD39+ activated Treg	Inverse variance weighted	14	0.000299769	0.0223748	0.989311	1.0003	0.95738	1.04514
DR	CD39 on CD39+ CD4+	MR Egger	13	-0.0428498	0.0232194	0.092042	0.958055	0.915431	1.00266
DR	CD39 on CD39+ CD4+	Weighted mode	13	-0.0168108	0.015187	0.290025	0.98333	0.954491	1.01304
DR	CD39 on CD39+ CD4+	Weighted median	13	-0.0179647	0.0169899	0.29034	0.982196	0.950027	1.01545
DR	CD39 on CD39+ CD4+	Simple mode	13	0.0318102	0.0425351	0.468949	1.03232	0.949748	1.12207
DR	CD39 on CD39+ CD4+	Inverse variance weighted	13	-0.00467645	0.0157461	0.766474	0.995334	0.965085	1.02653
DR	CD39 on CD39+ CD8br	Weighted median	9	-0.0435106	0.0587576	0.45899	0.957422	0.853273	1.07428
DR	CD39 on CD39+ CD8br	Simple mode	9	-0.0464992	0.107448	0.67662	0.954565	0.773292	1.17833
DR	CD39 on CD39+ CD8br	Inverse variance weighted	9	-0.0196206	0.0574164	0.732558	0.980571	0.876204	1.09737
DR	CD39 on CD39+ CD8br	Weighted mode	9	-0.0285147	0.0836796	0.74206	0.971888	0.824872	1.14511
DR	CD39 on CD39+ CD8br	MR Egger	9	0.063128	0.237699	0.798215	1.06516	0.668471	1.69727
DR	CD39 on CD39+ secreting Treg	MR Egger	13	-0.0389931	0.0237728	0.129211	0.961757	0.917973	1.00763
DR	CD39 on CD39+ secreting Treg	Weighted median	13	-0.0158258	0.0156662	0.312406	0.984299	0.954534	1.01499
DR	CD39 on CD39+ secreting Treg	Weighted mode	13	-0.0142928	0.0157158	0.381015	0.985809	0.955906	1.01665
DR	CD39 on CD39+ secreting Treg	Simple mode	13	-0.00856756	0.0386599	0.828341	0.991469	0.919118	1.06952
DR	CD39 on CD39+ secreting Treg	Inverse variance weighted	13	-0.0013322	0.0168216	0.936877	0.998669	0.966279	1.03214
DR	CD39 on granulocyte	MR Egger	13	0.086472	0.0985175	0.398855	1.09032	0.898865	1.32256
DR	CD39 on granulocyte	Simple mode	13	-0.0629365	0.0728586	0.404624	0.939003	0.814045	1.08314
DR	CD39 on granulocyte	Weighted mode	13	-0.057673	0.0703075	0.428041	0.943959	0.822443	1.08343
DR	CD39 on granulocyte	Weighted median	13	-0.031521	0.0454895	0.488354	0.968971	0.886317	1.05933
DR	CD39 on granulocyte	Inverse variance weighted	13	-0.00892371	0.0354262	0.801122	0.991116	0.924632	1.06238
DR	CD39 on monocyte	Weighted mode	12	-0.103311	0.0694186	0.164787	0.901846	0.787122	1.03329
DR	CD39 on monocyte	Simple mode	12	-0.123245	0.0848418	0.174244	0.884047	0.748611	1.04398
DR	CD39 on monocyte	MR Egger	12	0.0921771	0.07628	0.254691	1.09656	0.944281	1.27339
DR	CD39 on monocyte	Inverse variance weighted	12	-0.0288812	0.0327365	0.377651	0.971532	0.911153	1.03591
DR	CD39 on monocyte	Weighted median	12	-0.0388026	0.0469006	0.408046	0.961941	0.877457	1.05456
DR	CD39+ activated Treg %activated Treg	Weighted median	11	-0.0199165	0.0358363	0.578372	0.980281	0.913789	1.05161
DR	CD39+ activated Treg %activated Treg	Weighted mode	11	-0.0197556	0.0350392	0.585303	0.980438	0.915365	1.05014
DR	CD39+ activated Treg %activated Treg	MR Egger	11	-0.0392432	0.0742205	0.609777	0.961517	0.831341	1.11208
DR	CD39+ activated Treg %activated Treg	Simple mode	11	-0.0216321	0.0499282	0.67402	0.9786	0.887372	1.07921
DR	CD39+ activated Treg %activated Treg	Inverse variance weighted	11	0.000525076	0.0272927	0.984651	1.00053	0.94841	1.0555
DR	CD39+ activated Treg %CD4 Treg	Inverse variance weighted	10	-0.0211678	0.0181478	0.243449	0.979055	0.944842	1.01451
DR	CD39+ activated Treg %CD4 Treg	Weighted median	10	-0.0197945	0.0173211	0.253125	0.9804	0.947675	1.01426
DR	CD39+ activated Treg %CD4 Treg	MR Egger	10	-0.0383439	0.0323783	0.270304	0.962382	0.903205	1.02544
DR	CD39+ activated Treg %CD4 Treg	Weighted mode	10	-0.0190506	0.0166747	0.282734	0.98113	0.949582	1.01373
DR	CD39+ activated Treg %CD4 Treg	Simple mode	10	-0.0165882	0.0321825	0.618666	0.983549	0.923425	1.04759
DR	CD39+ activated Treg AC	MR Egger	23	-0.0299871	0.0243254	0.231293	0.970458	0.925274	1.01785
DR	CD39+ activated Treg AC	Weighted median	23	-0.0201687	0.0179563	0.261349	0.980033	0.946142	1.01514
DR	CD39+ activated Treg AC	Weighted mode	23	-0.0197279	0.0176498	0.275736	0.980465	0.947127	1.01498
DR	CD39+ activated Treg AC	Simple mode	23	-0.0345512	0.040584	0.403746	0.966039	0.892173	1.04602
DR	CD39+ activated Treg AC	Inverse variance weighted	23	-0.0117345	0.014964	0.432934	0.988334	0.959768	1.01775
DR	CD39+ CD4+ %CD4+	MR Egger	17	-0.0707377	0.0517477	0.191773	0.931706	0.841842	1.03116
DR	CD39+ CD4+ %CD4+	Simple mode	17	-0.0504703	0.0503605	0.331174	0.950782	0.861417	1.04942
DR	CD39+ CD4+ %CD4+	Weighted median	17	-0.0278403	0.034131	0.414679	0.972544	0.909612	1.03983
DR	CD39+ CD4+ %CD4+	Weighted mode	17	-0.0266088	0.0351323	0.459826	0.973742	0.908947	1.04316
DR	CD39+ CD4+ %CD4+	Inverse variance weighted	17	-0.00906146	0.0262326	0.729773	0.990979	0.941315	1.04326
DR	CD39+ CD4+ %T cell	Inverse variance weighted	18	-0.0215627	0.023203	0.35273	0.978668	0.935157	1.0242
DR	CD39+ CD4+ %T cell	MR Egger	18	-0.0455803	0.0500866	0.376312	0.955443	0.866104	1.054
DR	CD39+ CD4+ %T cell	Simple mode	18	-0.0429892	0.0488824	0.391425	0.957922	0.870403	1.05424
DR	CD39+ CD4+ %T cell	Weighted median	18	-0.0277199	0.0330761	0.401995	0.972661	0.911605	1.03781
DR	CD39+ CD4+ %T cell	Weighted mode	18	-0.0228128	0.0371922	0.547748	0.977445	0.908728	1.05136
DR	CD39+ CD4+ AC	Simple mode	16	-0.0356221	0.061152	0.568872	0.965005	0.856004	1.08789
DR	CD39+ CD4+ AC	Weighted median	16	-0.0151931	0.0351536	0.665602	0.984922	0.919345	1.05518
DR	CD39+ CD4+ AC	Weighted mode	16	-0.0162138	0.0385841	0.680283	0.983917	0.912252	1.06121
DR	CD39+ CD4+ AC	Inverse variance weighted	16	0.00476513	0.0282459	0.866031	1.00478	0.950662	1.06197
DR	CD39+ CD4+ AC	MR Egger	16	-0.00670094	0.0694331	0.924484	0.993321	0.866936	1.13813
DR	CD39+ CD8br %CD8br	MR Egger	10	0.0664731	0.0915546	0.488503	1.06873	0.893174	1.2788
DR	CD39+ CD8br %CD8br	Simple mode	10	0.0292067	0.070926	0.690127	1.02964	0.896006	1.1832
DR	CD39+ CD8br %CD8br	Inverse variance weighted	10	0.016993	0.0459513	0.711529	1.01714	0.929534	1.113
DR	CD39+ CD8br %CD8br	Weighted median	10	-0.014803	0.0473218	0.75442	0.985306	0.898028	1.08107
DR	CD39+ CD8br %CD8br	Weighted mode	10	0.0152914	0.0493161	0.763568	1.01541	0.921854	1.11846
DR	CD39+ CD8br %T cell	Simple mode	12	0.0631549	0.0766053	0.427216	1.06519	0.916685	1.23776
DR	CD39+ CD8br %T cell	Inverse variance weighted	12	0.0209219	0.0462564	0.65105	1.02114	0.932636	1.11805
DR	CD39+ CD8br %T cell	Weighted median	12	-0.0157696	0.0457624	0.730398	0.984354	0.899907	1.07673
DR	CD39+ CD8br %T cell	Weighted mode	12	0.00987145	0.043032	0.822769	1.00992	0.928234	1.0988
DR	CD39+ CD8br %T cell	MR Egger	12	0.0153269	0.0916241	0.870484	1.01544	0.848524	1.2152
DR	CD39+ CD8br AC	MR Egger	14	0.0807231	0.0691009	0.265415	1.08407	0.946755	1.2413
DR	CD39+ CD8br AC	Weighted median	14	-0.0198204	0.042642	0.642068	0.980375	0.901767	1.06583
DR	CD39+ CD8br AC	Simple mode	14	0.0251803	0.0779601	0.75184	1.0255	0.880186	1.1948
DR	CD39+ CD8br AC	Inverse variance weighted	14	-0.00481846	0.0390426	0.901778	0.995193	0.921878	1.07434
DR	CD39+ CD8br AC	Weighted mode	14	-0.00296476	0.0422777	0.945161	0.99704	0.917751	1.08318
DR	CD39+ resting Treg % CD4 Treg	MR Egger	18	-0.0411718	0.0250114	0.119237	0.959664	0.913754	1.00788
DR	CD39+ resting Treg % CD4 Treg	Weighted median	18	-0.0230451	0.0195645	0.238836	0.977218	0.940455	1.01542
DR	CD39+ resting Treg % CD4 Treg	Weighted mode	18	-0.0211429	0.0197478	0.299293	0.979079	0.941907	1.01772
DR	CD39+ resting Treg % CD4 Treg	Inverse variance weighted	18	-0.00817913	0.0157383	0.603277	0.991854	0.961725	1.02293
DR	CD39+ resting Treg % CD4 Treg	Simple mode	18	0.00636833	0.042365	0.882281	1.00639	0.926198	1.09352
DR	CD39+ resting Treg %resting Treg	Weighted median	16	-0.02353	0.0181972	0.195992	0.976745	0.942522	1.01221
DR	CD39+ resting Treg %resting Treg	Weighted mode	16	-0.0228577	0.0174061	0.20885	0.977402	0.944619	1.01132
DR	CD39+ resting Treg %resting Treg	MR Egger	16	-0.0210561	0.0259093	0.430002	0.979164	0.930681	1.03017
DR	CD39+ resting Treg %resting Treg	Inverse variance weighted	16	-0.00924922	0.0161712	0.567351	0.990793	0.959882	1.0227
DR	CD39+ resting Treg %resting Treg	Simple mode	16	-0.0247411	0.0449394	0.590052	0.975562	0.893309	1.06539
DR	CD39+ resting Treg AC	Inverse variance weighted	16	-0.0256886	0.0279516	0.358076	0.974639	0.922679	1.02952
DR	CD39+ resting Treg AC	Weighted median	16	-0.0287568	0.0392694	0.463989	0.971653	0.899672	1.04939
DR	CD39+ resting Treg AC	MR Egger	16	-0.0322566	0.0487527	0.518946	0.968258	0.880019	1.06535
DR	CD39+ resting Treg AC	Weighted mode	16	-0.0245466	0.0431541	0.577902	0.975752	0.896615	1.06187
DR	CD39+ resting Treg AC	Simple mode	16	-0.00407291	0.0576347	0.944596	0.995935	0.889552	1.11504
DR	CD39+ secreting Treg AC	Inverse variance weighted	14	-0.0229791	0.0165624	0.165312	0.977283	0.946068	1.00953
DR	CD39+ secreting Treg AC	Weighted median	14	-0.0192401	0.0169107	0.255226	0.980944	0.948963	1.014
DR	CD39+ secreting Treg AC	Weighted mode	14	-0.0196937	0.0167841	0.261704	0.980499	0.948768	1.01329
DR	CD39+ secreting Treg AC	MR Egger	14	-0.033554	0.0291393	0.271953	0.967003	0.913322	1.02384
DR	CD39+ secreting Treg AC	Simple mode	14	-0.0380311	0.0394054	0.352094	0.962683	0.891129	1.03998
DR	CD39+ secreting Treg %CD4 Treg	Simple mode	11	-0.05525	0.062848	0.399976	0.946249	0.836581	1.07029
DR	CD39+ secreting Treg %CD4 Treg	Weighted mode	11	-0.0327392	0.0417947	0.451585	0.967791	0.891672	1.05041
DR	CD39+ secreting Treg %CD4 Treg	Weighted median	11	-0.0275857	0.0398282	0.48855	0.972791	0.89974	1.05177
DR	CD39+ secreting Treg %CD4 Treg	MR Egger	11	-0.0449336	0.0678082	0.524156	0.956061	0.837078	1.09196
DR	CD39+ secreting Treg %CD4 Treg	Inverse variance weighted	11	-0.0129723	0.0303348	0.668915	0.987111	0.930132	1.04758
DR	CD39+ secreting Treg %secreting Treg	MR Egger	13	-0.0704572	0.0600287	0.265292	0.931968	0.828521	1.04833
DR	CD39+ secreting Treg %secreting Treg	Inverse variance weighted	13	-0.0235005	0.0301985	0.43645	0.976773	0.920637	1.03633
DR	CD39+ secreting Treg %secreting Treg	Weighted median	13	-0.026957	0.0357174	0.450411	0.973403	0.907589	1.04399
DR	CD39+ secreting Treg %secreting Treg	Weighted mode	13	-0.0297162	0.0398916	0.470657	0.970721	0.897714	1.04967
DR	CD39+ secreting Treg %secreting Treg	Simple mode	13	-0.0259329	0.0576801	0.661013	0.9744	0.87024	1.09103
DR	CD4 on activated & secreting Treg	MR Egger	11	0.126155	0.130057	0.357391	1.13446	0.879188	1.46384
DR	CD4 on activated & secreting Treg	Weighted mode	11	0.0494873	0.0689884	0.489588	1.05073	0.917842	1.20286
DR	CD4 on activated & secreting Treg	Inverse variance weighted	11	0.0268871	0.0455361	0.554884	1.02725	0.939541	1.12315
DR	CD4 on activated & secreting Treg	Weighted median	11	0.0105309	0.0587001	0.857622	1.01059	0.900756	1.13381
DR	CD4 on activated & secreting Treg	Simple mode	11	-0.0121082	0.107549	0.912589	0.987965	0.800192	1.2198
DR	CD4 on activated Treg	MR Egger	5	0.374277	0.161543	0.103378	1.45394	1.05935	1.99552
DR	CD4 on activated Treg	Weighted median	5	0.0967586	0.0731293	0.185796	1.10159	0.954493	1.27137
DR	CD4 on activated Treg	Weighted mode	5	0.109446	0.0788471	0.237423	1.11566	0.955907	1.30211
DR	CD4 on activated Treg	Inverse variance weighted	5	0.0671921	0.0667613	0.314198	1.0695	0.938324	1.21902
DR	CD4 on activated Treg	Simple mode	5	0.0830448	0.119831	0.526436	1.08659	0.859139	1.37426
DR	CD4 on CD28+ CD4+	Inverse variance weighted	10	0.141008	0.0652739	0.0307534	1.15143	1.01316	1.30858
DR	CD4 on CD28+ CD4+	Weighted median	10	0.0883988	0.0581137	0.128226	1.09242	0.974818	1.22422
DR	CD4 on CD28+ CD4+	MR Egger	10	-0.168459	0.159014	0.320354	0.844966	0.618706	1.15397
DR	CD4 on CD28+ CD4+	Weighted mode	10	0.0117453	0.0759537	0.88052	1.01181	0.871862	1.17423
DR	CD4 on CD28+ CD4+	Simple mode	10	-0.0163443	0.113478	0.888649	0.983789	0.787603	1.22884
DR	CD4 on CD39+ activated Treg	Weighted mode	8	-0.0787999	0.0625296	0.247981	0.924225	0.81762	1.04473
DR	CD4 on CD39+ activated Treg	Simple mode	8	-0.0646128	0.0794113	0.44264	0.93743	0.802311	1.09531
DR	CD4 on CD39+ activated Treg	Weighted median	8	-0.0280442	0.0630928	0.656687	0.972345	0.859241	1.10034
DR	CD4 on CD39+ activated Treg	MR Egger	8	0.0395709	0.56624	0.946557	1.04036	0.34292	3.1563
DR	CD4 on CD39+ activated Treg	Inverse variance weighted	8	-0.00494063	0.146667	0.973128	0.995072	0.746463	1.32648
DR	CD4 on CD39+ CD4+	Weighted median	16	-0.023274	0.0319601	0.46648	0.976995	0.917671	1.04015
DR	CD4 on CD39+ CD4+	Simple mode	16	0.0516358	0.0775963	0.515871	1.05299	0.904428	1.22596
DR	CD4 on CD39+ CD4+	Weighted mode	16	-0.0220743	0.0359507	0.548405	0.978168	0.911615	1.04958
DR	CD4 on CD39+ CD4+	MR Egger	16	-0.0152484	0.0739876	0.839685	0.984867	0.851919	1.13856
DR	CD4 on CD39+ CD4+	Inverse variance weighted	16	-0.0060994	0.0370036	0.869075	0.993919	0.924385	1.06868
DR	CD4 on CD39+ resting Treg	MR Egger	4	0.239406	0.13646	0.22145	1.27049	0.972334	1.66008
DR	CD4 on CD39+ resting Treg	Inverse variance weighted	4	0.0567396	0.0645719	0.379562	1.05838	0.93256	1.20118
DR	CD4 on CD39+ resting Treg	Weighted median	4	0.0593041	0.07605	0.435507	1.0611	0.914156	1.23166
DR	CD4 on CD39+ resting Treg	Simple mode	4	0.0749602	0.0955854	0.490132	1.07784	0.893698	1.29993
DR	CD4 on CD39+ resting Treg	Weighted mode	4	0.0664051	0.0922881	0.523796	1.06866	0.89183	1.28055
DR	CD4 on CD39+ secreting Treg	Inverse variance weighted	15	-0.225081	0.134242	0.0936052	0.798451	0.613733	1.03877
DR	CD4 on CD39+ secreting Treg	Weighted median	15	-0.0571812	0.0447147	0.200967	0.944423	0.865176	1.03093
DR	CD4 on CD39+ secreting Treg	Weighted mode	15	-0.0582336	0.0457347	0.223652	0.94343	0.86254	1.0319
DR	CD4 on CD39+ secreting Treg	Simple mode	15	-0.06361	0.0574104	0.28654	0.938371	0.838505	1.05013
DR	CD4 on CD39+ secreting Treg	MR Egger	15	0.0472129	0.382294	0.903601	1.04835	0.495552	2.21779
DR	CD4 on CD4 Treg	Inverse variance weighted	14	0.0815986	0.0656511	0.2139	1.08502	0.954013	1.23402
DR	CD4 on CD4 Treg	Simple mode	14	-0.0563648	0.0895936	0.540171	0.945194	0.792971	1.12664
DR	CD4 on CD4 Treg	MR Egger	14	0.0583595	0.190472	0.764556	1.0601	0.729814	1.53985
DR	CD4 on CD4 Treg	Weighted mode	14	-0.011146	0.0625413	0.861299	0.988916	0.874829	1.11788
DR	CD4 on CD4 Treg	Weighted median	14	0.0016056	0.0541511	0.976346	1.00161	0.900747	1.11376
DR	CD4 on CD4+	Inverse variance weighted	9	0.223359	0.131278	0.0888629	1.25027	0.966625	1.61715
DR	CD4 on CD4+	Weighted median	9	0.0752915	0.0465767	0.105985	1.0782	0.984128	1.18126
DR	CD4 on CD4+	Weighted mode	9	0.0695111	0.0483436	0.188417	1.07198	0.975074	1.17853
DR	CD4 on CD4+	Simple mode	9	0.0599554	0.0555802	0.31216	1.06179	0.952198	1.18399
DR	CD4 on CD4+	MR Egger	9	-0.042032	0.415962	0.922346	0.958839	0.424299	2.1668
DR	CD4 on CD45RA+ CD4+	Inverse variance weighted	9	0.197392	0.129475	0.12737	1.21822	0.945181	1.57014
DR	CD4 on CD45RA+ CD4+	Weighted median	9	0.0666125	0.0482891	0.167755	1.06888	0.972355	1.17499
DR	CD4 on CD45RA+ CD4+	Weighted mode	9	0.0622528	0.04838	0.234165	1.06423	0.967953	1.17009
DR	CD4 on CD45RA+ CD4+	Simple mode	9	0.0486652	0.0694567	0.503384	1.04987	0.916246	1.20298
DR	CD4 on CD45RA+ CD4+	MR Egger	9	0.210978	0.390282	0.605563	1.23489	0.574661	2.65364
DR	CD4 on CM CD4 +	Inverse variance weighted	8	0.188193	0.156486	0.229126	1.20707	0.888233	1.64034
DR	CD4 on CM CD4 +	Weighted mode	8	0.0380322	0.0520377	0.488601	1.03876	0.938041	1.1503
DR	CD4 on CM CD4 +	Weighted median	8	0.0238209	0.0533917	0.655486	1.02411	0.922353	1.13709
DR	CD4 on CM CD4 +	Simple mode	8	-0.0309592	0.0807978	0.712965	0.969515	0.827519	1.13588
DR	CD4 on CM CD4 +	MR Egger	8	0.232808	0.640564	0.728737	1.26214	0.359623	4.42962
DR	CD4 on EM CD4+	Weighted median	8	0.0739824	0.0562001	0.188036	1.07679	0.964476	1.20218
DR	CD4 on EM CD4+	Weighted mode	8	0.0570476	0.054599	0.330827	1.05871	0.951261	1.17829
DR	CD4 on EM CD4+	MR Egger	8	-0.178402	0.843441	0.839485	0.836606	0.160166	4.36991
DR	CD4 on EM CD4+	Inverse variance weighted	8	0.0433637	0.25804	0.866543	1.04432	0.629774	1.73173
DR	CD4 on EM CD4+	Simple mode	8	0.00407806	0.0867021	0.963799	1.00409	0.847166	1.19007
DR	CD4 on HLA DR+ CD4+	Weighted median	9	-0.0960957	0.0672539	0.153047	0.908377	0.796193	1.03637
DR	CD4 on HLA DR+ CD4+	Inverse variance weighted	9	-0.132898	0.124711	0.286583	0.875554	0.685688	1.11799
DR	CD4 on HLA DR+ CD4+	Weighted mode	9	-0.0586496	0.0820342	0.494977	0.943037	0.802971	1.10754
DR	CD4 on HLA DR+ CD4+	MR Egger	9	-0.144529	0.283093	0.625379	0.86543	0.496888	1.50732
DR	CD4 on HLA DR+ CD4+	Simple mode	9	-0.0484607	0.107234	0.66333	0.952695	0.772102	1.17553
DR	CD4 on monocyte	Simple mode	8	-0.172751	0.107292	0.151411	0.841347	0.681784	1.03825
DR	CD4 on monocyte	MR Egger	8	0.197845	0.150935	0.23786	1.21877	0.90666	1.63833
DR	CD4 on monocyte	Inverse variance weighted	8	-0.0356493	0.0457591	0.435942	0.964979	0.882199	1.05553
DR	CD4 on monocyte	Weighted mode	8	0.0406729	0.0768462	0.612977	1.04151	0.895883	1.21081
DR	CD4 on monocyte	Weighted median	8	0.0226579	0.0606419	0.708677	1.02292	0.908282	1.15202
DR	CD4 on naive CD4+	Inverse variance weighted	14	0.081748	0.0719914	0.256156	1.08518	0.942372	1.24963
DR	CD4 on naive CD4+	Weighted median	14	0.0251316	0.0514834	0.625444	1.02545	0.927024	1.13433
DR	CD4 on naive CD4+	Weighted mode	14	-0.0196536	0.0674737	0.775434	0.980538	0.859072	1.11918
DR	CD4 on naive CD4+	Simple mode	14	0.0101458	0.0779986	0.898496	1.0102	0.866987	1.17706
DR	CD4 on naive CD4+	MR Egger	14	-0.0178453	0.21469	0.935126	0.982313	0.644914	1.49623
DR	CD4 on resting Treg	Inverse variance weighted	6	0.138895	0.107039	0.194422	1.149	0.931554	1.41721
DR	CD4 on resting Treg	Weighted median	6	0.103649	0.0798806	0.194441	1.10921	0.948459	1.29721
DR	CD4 on resting Treg	Weighted mode	6	0.106318	0.100271	0.337518	1.11218	0.913735	1.35371
DR	CD4 on resting Treg	Simple mode	6	0.106318	0.105159	0.358403	1.11218	0.905024	1.36674
DR	CD4 on resting Treg	MR Egger	6	0.0403221	0.344181	0.912385	1.04115	0.530321	2.04402
DR	CD4 on secreting Treg	Simple mode	13	0.104117	0.0695964	0.160479	1.10973	0.968224	1.27192
DR	CD4 on secreting Treg	Weighted mode	13	0.098682	0.0728574	0.200546	1.10372	0.956841	1.27314
DR	CD4 on secreting Treg	MR Egger	13	-0.126107	0.124284	0.332064	0.881521	0.690939	1.12467
DR	CD4 on secreting Treg	Weighted median	13	0.030321	0.0480408	0.527941	1.03079	0.938156	1.13256
DR	CD4 on secreting Treg	Inverse variance weighted	13	-0.0248103	0.0539902	0.645851	0.975495	0.877542	1.08438
DR	CD4 on TD CD4+	Weighted median	10	-0.0550989	0.0509977	0.279956	0.946392	0.856369	1.04588
DR	CD4 on TD CD4+	Inverse variance weighted	10	-0.0404223	0.0379622	0.286964	0.960384	0.891519	1.03457
DR	CD4 on TD CD4+	Weighted mode	10	-0.0556368	0.0564534	0.350113	0.945883	0.846804	1.05655
DR	CD4 on TD CD4+	Simple mode	10	-0.0543315	0.0682383	0.446407	0.947118	0.82855	1.08265
DR	CD4 on TD CD4+	MR Egger	10	-0.0488509	0.0779394	0.548268	0.952323	0.817412	1.1095
DR	CD4 Treg %CD4	Weighted median	10	0.0686169	0.0668624	0.304779	1.07103	0.939476	1.221
DR	CD4 Treg %CD4	Weighted mode	10	0.0837322	0.0802532	0.324	1.08734	0.929077	1.27256
DR	CD4 Treg %CD4	MR Egger	10	0.130785	0.147225	0.400281	1.13972	0.854041	1.52097
DR	CD4 Treg %CD4	Simple mode	10	0.0791173	0.108194	0.483226	1.08233	0.875516	1.338
DR	CD4 Treg %CD4	Inverse variance weighted	10	0.016951	0.0482335	0.725261	1.0171	0.925347	1.11794
DR	CD4 Treg %T cell	Weighted mode	8	0.0432402	0.0712954	0.563331	1.04419	0.908011	1.20079
DR	CD4 Treg %T cell	Inverse variance weighted	8	-0.0216104	0.0488503	0.658215	0.978621	0.889268	1.07695
DR	CD4 Treg %T cell	Simple mode	8	0.0451204	0.105788	0.682541	1.04615	0.850251	1.28719
DR	CD4 Treg %T cell	MR Egger	8	0.0533135	0.135186	0.706943	1.05476	0.809247	1.37476
DR	CD4 Treg %T cell	Weighted median	8	0.0206136	0.0637915	0.746589	1.02083	0.900849	1.15679
DR	CD4 Treg AC	Inverse variance weighted	11	-0.126456	0.0680221	0.0630216	0.881213	0.771222	1.00689
DR	CD4 Treg AC	Weighted median	11	-0.0869731	0.0687895	0.206109	0.916702	0.801075	1.04902
DR	CD4 Treg AC	Weighted mode	11	-0.0840789	0.0834326	0.337338	0.919359	0.780667	1.08269
DR	CD4 Treg AC	Simple mode	11	-0.0456245	0.0923254	0.63186	0.955401	0.797254	1.14492
DR	CD4 Treg AC	MR Egger	11	-0.0112961	0.206204	0.95751	0.988767	0.660039	1.48122
DR	CD4/CD8br	Inverse variance weighted	5	0.228709	0.0849077	0.00706802	1.25698	1.06427	1.48457
DR	CD4/CD8br	Weighted median	5	0.174734	0.0785386	0.0260936	1.19093	1.02102	1.38912
DR	CD4/CD8br	Weighted mode	5	0.170922	0.0844716	0.113056	1.1864	1.00537	1.40002
DR	CD4/CD8br	Simple mode	5	0.169178	0.0856407	0.119424	1.18433	1.00132	1.40079
DR	CD4/CD8br	MR Egger	5	0.180872	0.260188	0.536963	1.19826	0.719573	1.99539
DR	CD4+ %leukocyte	Inverse variance weighted	5	-0.0621622	0.0749637	0.406973	0.93973	0.811321	1.08846
DR	CD4+ %leukocyte	Weighted median	5	-0.0556074	0.0987698	0.573435	0.94591	0.779427	1.14795
DR	CD4+ %leukocyte	Simple mode	5	-0.00904549	0.149238	0.954576	0.990995	0.739669	1.32772
DR	CD4+ %leukocyte	Weighted mode	5	0.00525508	0.149901	0.973714	1.00527	0.749349	1.34859
DR	CD4+ %leukocyte	MR Egger	5	-0.00328498	0.247992	0.990263	0.99672	0.613025	1.62057
DR	CD4+ %T cell	Weighted median	9	-0.0708709	0.0862685	0.411353	0.931582	0.786662	1.1032
DR	CD4+ %T cell	Simple mode	9	-0.105609	0.144941	0.487005	0.899776	0.677264	1.19539
DR	CD4+ %T cell	Weighted mode	9	-0.095375	0.147438	0.535823	0.909032	0.680891	1.21362
DR	CD4+ %T cell	MR Egger	9	0.0719976	0.227406	0.760777	1.07465	0.68817	1.67819
DR	CD4+ %T cell	Inverse variance weighted	9	0.0107468	0.0763273	0.888028	1.0108	0.870354	1.17392
DR	CD4+ AC	Inverse variance weighted	12	0.354063	0.307595	0.249704	1.42484	0.779718	2.60374
DR	CD4+ AC	MR Egger	12	1.14785	1.31085	0.40176	3.15142	0.241374	41.1453
DR	CD4+ AC	Simple mode	12	-0.0811225	0.097008	0.420812	0.922081	0.76242	1.11518
DR	CD4+ AC	Weighted mode	12	-0.0466051	0.0891369	0.611449	0.954464	0.801465	1.13667
DR	CD4+ AC	Weighted median	12	-0.0207761	0.0773347	0.788198	0.979438	0.841683	1.13974
DR	CD4+ CD8dim %leukocyte	Inverse variance weighted	11	-0.12896	0.0692507	0.0625721	0.879009	0.767443	1.00679
DR	CD4+ CD8dim %leukocyte	Simple mode	11	-0.232728	0.160854	0.178554	0.792369	0.578104	1.08605
DR	CD4+ CD8dim %leukocyte	Weighted median	11	-0.0535656	0.0595155	0.368105	0.947844	0.843483	1.06512
DR	CD4+ CD8dim %leukocyte	Weighted mode	11	0.032361	0.0560182	0.57625	1.03289	0.925488	1.15276
DR	CD4+ CD8dim %leukocyte	MR Egger	11	0.0431996	0.155862	0.787914	1.04415	0.769287	1.41721
DR	CD4+ CD8dim %lymphocyte	Inverse variance weighted	10	-0.146062	0.0718579	0.0420885	0.864105	0.750585	0.994794
DR	CD4+ CD8dim %lymphocyte	Simple mode	10	-0.229859	0.147824	0.154378	0.794645	0.594762	1.0617
DR	CD4+ CD8dim %lymphocyte	Weighted median	10	-0.0703471	0.0606832	0.246353	0.93207	0.82755	1.04979
DR	CD4+ CD8dim %lymphocyte	MR Egger	10	0.113729	0.14279	0.448741	1.12045	0.846929	1.4823
DR	CD4+ CD8dim %lymphocyte	Weighted mode	10	0.0229698	0.0620673	0.719883	1.02324	0.906031	1.1556
DR	CD4+ CD8dim AC	Inverse variance weighted	8	-0.143387	0.0880559	0.103447	0.866418	0.729076	1.02963
DR	CD4+ CD8dim AC	Simple mode	8	-0.21788	0.156717	0.207047	0.804222	0.591529	1.09339
DR	CD4+ CD8dim AC	MR Egger	8	0.190493	0.188209	0.350535	1.20985	0.83661	1.74959
DR	CD4+ CD8dim AC	Weighted median	8	-0.052731	0.0615913	0.391918	0.948635	0.840759	1.07035
DR	CD4+ CD8dim AC	Weighted mode	8	0.0176398	0.0585797	0.772068	1.0178	0.907396	1.14163
DR	CD40 on CD14- CD16+ monocyte	Inverse variance weighted	14	0.0476828	0.0279819	0.0883701	1.04884	0.992864	1.10797
DR	CD40 on CD14- CD16+ monocyte	Weighted median	14	0.0490241	0.0300287	0.102559	1.05025	0.990216	1.11391
DR	CD40 on CD14- CD16+ monocyte	Weighted mode	14	0.0461697	0.0303968	0.152728	1.04725	0.986681	1.11154
DR	CD40 on CD14- CD16+ monocyte	MR Egger	14	0.00659922	0.0647788	0.92054	1.00662	0.886595	1.1429
DR	CD40 on CD14- CD16+ monocyte	Simple mode	14	0.00333357	0.0567476	0.95405	1.00334	0.897725	1.12138
DR	CD40 on CD14+ CD16- monocyte	Weighted median	13	0.0410556	0.034645	0.236002	1.04191	0.973509	1.11512
DR	CD40 on CD14+ CD16- monocyte	Weighted mode	13	0.0437283	0.0386213	0.279655	1.0447	0.968536	1.12685
DR	CD40 on CD14+ CD16- monocyte	MR Egger	13	0.0468011	0.0742693	0.541463	1.04791	0.905954	1.21212
DR	CD40 on CD14+ CD16- monocyte	Inverse variance weighted	13	0.0193476	0.0345669	0.575675	1.01954	0.952749	1.091
DR	CD40 on CD14+ CD16- monocyte	Simple mode	13	-0.000445643	0.068336	0.994904	0.999554	0.874254	1.14281
DR	CD40 on CD14+ CD16+ monocyte	Weighted mode	11	0.0565375	0.0343227	0.130531	1.05817	0.989322	1.1318
DR	CD40 on CD14+ CD16+ monocyte	Weighted median	11	0.0504357	0.0357526	0.158337	1.05173	0.980552	1.12807
DR	CD40 on CD14+ CD16+ monocyte	Inverse variance weighted	11	0.0367396	0.0296378	0.215116	1.03742	0.978876	1.09947
DR	CD40 on CD14+ CD16+ monocyte	MR Egger	11	0.095772	0.0776742	0.248811	1.10051	0.945095	1.28148
DR	CD40 on CD14+ CD16+ monocyte	Simple mode	11	0.0108393	0.064513	0.86992	1.0109	0.890826	1.14715
DR	CD40 on monocytes	Weighted median	16	0.0493017	0.0322952	0.126862	1.05054	0.986101	1.11918
DR	CD40 on monocytes	Weighted mode	16	0.0402006	0.0344086	0.260908	1.04102	0.973127	1.11365
DR	CD40 on monocytes	Inverse variance weighted	16	0.0166039	0.0255325	0.515497	1.01674	0.967113	1.06892
DR	CD40 on monocytes	MR Egger	16	0.0231989	0.0572783	0.691583	1.02347	0.914785	1.14507
DR	CD40 on monocytes	Simple mode	16	0.00132832	0.062291	0.983268	1.00133	0.886245	1.13136
DR	CD45 on B cell	Inverse variance weighted	8	-0.161181	0.242223	0.50578	0.851138	0.529439	1.36831
DR	CD45 on B cell	Weighted median	8	0.0408557	0.0704881	0.562176	1.0417	0.907283	1.19604
DR	CD45 on B cell	Weighted mode	8	0.0187886	0.0848114	0.831001	1.01897	0.862913	1.20324
DR	CD45 on B cell	Simple mode	8	0.0142463	0.0891942	0.877611	1.01435	0.851655	1.20812
DR	CD45 on B cell	MR Egger	8	0.0527586	0.969529	0.95837	1.05418	0.157628	7.05006
DR	CD45 on basophil	Inverse variance weighted	8	-0.0468148	0.0307718	0.128171	0.954264	0.898411	1.01359
DR	CD45 on basophil	Weighted median	8	-0.0340883	0.0385328	0.376342	0.966486	0.896181	1.04231
DR	CD45 on basophil	Simple mode	8	-0.0518211	0.0598359	0.415155	0.949499	0.844425	1.06765
DR	CD45 on basophil	Weighted mode	8	-0.0264852	0.0436814	0.563436	0.973862	0.893954	1.06091
DR	CD45 on basophil	MR Egger	8	-0.0249691	0.0999091	0.810987	0.97534	0.801884	1.18632
DR	CD45 on CD14+ monocyte	Weighted median	8	0.0426418	0.0630383	0.49876	1.04356	0.922274	1.18081
DR	CD45 on CD14+ monocyte	MR Egger	8	0.0734712	0.102874	0.501939	1.07624	0.87971	1.31667
DR	CD45 on CD14+ monocyte	Simple mode	8	0.0514328	0.0845193	0.562052	1.05278	0.892057	1.24246
DR	CD45 on CD14+ monocyte	Weighted mode	8	0.0431335	0.0708818	0.562056	1.04408	0.90865	1.19969
DR	CD45 on CD14+ monocyte	Inverse variance weighted	8	0.000819291	0.0490628	0.986677	1.00082	0.90906	1.10184
DR	CD45 on CD33- HLA DR-	Weighted median	8	0.0384948	0.0408196	0.345657	1.03925	0.959338	1.12581
DR	CD45 on CD33- HLA DR-	Weighted mode	8	0.0396697	0.0440735	0.397984	1.04047	0.95436	1.13434
DR	CD45 on CD33- HLA DR-	Simple mode	8	0.0319315	0.0578946	0.598417	1.03245	0.921694	1.15651
DR	CD45 on CD33- HLA DR-	Inverse variance weighted	8	0.0135519	0.0314618	0.666657	1.01364	0.953026	1.07812
DR	CD45 on CD33- HLA DR-	MR Egger	8	-0.00161324	0.0637672	0.980637	0.998388	0.881089	1.1313
DR	CD45 on CD33- HLA DR+	MR Egger	11	0.116861	0.0964618	0.25656	1.12396	0.930341	1.35788
DR	CD45 on CD33- HLA DR+	Weighted mode	11	0.0244606	0.0388318	0.542876	1.02476	0.949661	1.1058
DR	CD45 on CD33- HLA DR+	Simple mode	11	0.0280086	0.0539897	0.615202	1.0284	0.925139	1.1432
DR	CD45 on CD33- HLA DR+	Inverse variance weighted	11	-0.0115539	0.0347494	0.739516	0.988513	0.923428	1.05818
DR	CD45 on CD33- HLA DR+	Weighted median	11	0.0111421	0.0371584	0.764288	1.0112	0.940176	1.0876
DR	CD45 on CD33br HLA DR+	MR Egger	9	-0.189366	0.143067	0.227219	0.827484	0.625142	1.09532
DR	CD45 on CD33br HLA DR+	Weighted mode	9	0.0311611	0.0505983	0.555104	1.03165	0.93425	1.13921
DR	CD45 on CD33br HLA DR+	Weighted median	9	0.0264243	0.0470975	0.57476	1.02678	0.936237	1.12607
DR	CD45 on CD33br HLA DR+	Simple mode	9	0.0234512	0.0571974	0.692562	1.02373	0.915161	1.14518
DR	CD45 on CD33br HLA DR+	Inverse variance weighted	9	-0.00655907	0.0455438	0.885487	0.993462	0.908623	1.08622
DR	CD45 on CD33br HLA DR+ CD14-	Inverse variance weighted	11	-0.0722563	0.0319004	0.023509	0.930292	0.873907	0.990316
[truncated: 1,645 more rows]
